# Supplementary material for: Decoding the m6A epitranscriptomic landscape for biotechnological applications using a direct RNA sequencing approach
Source: Nat Commun. 2025 Jan 18;16:798. doi: 10.1038/s41467-025-56173-6 (PMC11742432; doi:10.1038/s41467-025-56173-6)
Supplement: Supplementary file 3 — Supplementary Data 1 [file 41467_2025_56173_MOESM3_ESM.xlsx]

## Sheet: MNIST
Bag AUC							Instance AUC
iAE	puIF	pum6a	puma	RF	freq		iAE	puIF	pum6a	puma	RF	freq
0.50±0.06	0.50±0.05	0.60±0.15	0.52±0.05	0.58±0.07	10		0.38±0.06	0.50±0.00	0.66±0.14	0.45±0.09	0.63±0.04	10
0.52±0.05	0.50±0.05	0.73±0.10	0.56±0.06	0.64±0.06	20		0.39±0.04	0.50±0.00	0.76±0.11	0.48±0.10	0.71±0.04	20
0.53±0.06	0.50±0.05	0.77±0.10	0.58±0.07	0.70±0.06	30		0.42±0.04	0.50±0.00	0.81±0.09	0.49±0.10	0.76±0.02	30
0.54±0.05	0.50±0.05	0.81±0.08	0.59±0.08	0.76±0.05	40		0.42±0.05	0.50±0.00	0.86±0.06	0.51±0.10	0.79±0.03	40
0.54±0.06	0.50±0.05	0.88±0.06	0.63±0.10	0.82±0.05	50		0.42±0.05	0.50±0.00	0.90±0.04	0.52±0.11	0.83±0.02	50

## Sheet: Wilt
Bag AUC							Instance AUC
iAE	puIF	pum6a	puma	RF	freq		iAE	puIF	pum6a	puma	RF	freq
0.47±0.06	0.54±0.08	0.53±0.08	0.47±0.06	0.67±0.05	10		0.71±0.14	0.51±0.03	0.61±0.11	0.60±0.11	0.69±0.05	10
0.47±0.06	0.54±0.08	0.56±0.09	0.46±0.07	0.71±0.05	20		0.71±0.15	0.51±0.03	0.67±0.07	0.56±0.10	0.75±0.04	20
0.47±0.07	0.54±0.08	0.59±0.10	0.46±0.07	0.76±0.06	30		0.69±0.18	0.51±0.03	0.70±0.06	0.57±0.07	0.78±0.03	30
0.47±0.07	0.54±0.08	0.61±0.08	0.46±0.07	0.81±0.04	40		0.71±0.16	0.51±0.03	0.71±0.05	0.57±0.07	0.81±0.03	40
0.48±0.07	0.54±0.08	0.61±0.07	0.46±0.08	0.86±0.04	50		0.75±0.15	0.51±0.03	0.70±0.04	0.56±0.07	0.85±0.02	50

## Sheet: Donor
Bag AUC							Instance AUC
iAE	puIF	pum6a	puma	RF	freq		iAE	puIF	pum6a	puma	RF	freq
0.63±0.07	0.50±0.05	0.74±0.18	0.65±0.06	0.70±0.06	10		0.83±0.11	0.50±0.01	0.80±0.21	0.86±0.08	0.62±0.07	10
0.64±0.07	0.50±0.05	0.81±0.15	0.67±0.06	0.77±0.06	20		0.84±0.09	0.50±0.01	0.85±0.19	0.91±0.02	0.72±0.05	20
0.66±0.07	0.50±0.05	0.79±0.18	0.68±0.08	0.80±0.06	30		0.87±0.07	0.50±0.01	0.87±0.15	0.89±0.14	0.77±0.05	30
0.68±0.06	0.50±0.05	0.79±0.17	0.67±0.12	0.84±0.05	40		0.90±0.04	0.50±0.01	0.84±0.19	0.81±0.28	0.82±0.05	40
0.70±0.06	0.50±0.05	0.85±0.13	0.69±0.13	0.88±0.04	50		0.92±0.02	0.50±0.01	0.90±0.16	0.82±0.28	0.87±0.04	50

## Sheet: Annthyroid
Bag AUC							Instance AUC
iAE	puIF	pum6a	puma	RF	freq		iAE	puIF	pum6a	puma	RF	freq
0.77±0.05	0.51±0.06	0.73±0.18	0.76±0.07	0.65±0.06	10		0.91±0.02	0.51±0.01	0.71±0.22	0.86±0.06	0.72±0.06	10
0.77±0.07	0.51±0.06	0.77±0.15	0.76±0.06	0.70±0.06	20		0.91±0.04	0.51±0.01	0.76±0.19	0.85±0.05	0.77±0.04	20
0.79±0.08	0.51±0.06	0.83±0.06	0.78±0.05	0.74±0.05	30		0.91±0.04	0.51±0.01	0.83±0.06	0.86±0.04	0.79±0.03	30
0.78±0.07	0.51±0.06	0.82±0.13	0.80±0.06	0.78±0.05	40		0.91±0.04	0.51±0.01	0.82±0.13	0.87±0.04	0.82±0.03	40
0.79±0.07	0.51±0.06	0.86±0.03	0.81±0.05	0.83±0.05	50		0.92±0.04	0.51±0.01	0.86±0.07	0.88±0.04	0.85±0.02	50

## Sheet: Mammog
Bag AUC							Instance AUC
iAE	puIF	pum6a	puma	RF	freq		iAE	puIF	pum6a	puma	RF	freq
0.68±0.12	0.50±0.05	0.82±0.13	0.76±0.11	0.66±0.05	10		0.75±0.11	0.50±0.01	0.85±0.06	0.82±0.09	0.57±0.05	10
0.70±0.14	0.50±0.05	0.85±0.10	0.82±0.07	0.74±0.05	20		0.77±0.11	0.50±0.01	0.86±0.06	0.87±0.04	0.65±0.05	20
0.73±0.13	0.50±0.05	0.86±0.10	0.84±0.06	0.80±0.05	30		0.80±0.11	0.50±0.01	0.87±0.07	0.89±0.04	0.72±0.04	30
0.75±0.12	0.50±0.05	0.88±0.08	0.86±0.05	0.84±0.04	40		0.81±0.10	0.50±0.01	0.88±0.06	0.89±0.03	0.77±0.04	40
0.76±0.12	0.50±0.05	0.89±0.04	0.86±0.05	0.87±0.05	50		0.81±0.10	0.50±0.01	0.88±0.05	0.90±0.03	0.82±0.03	50

## Sheet: PageBlock
Bag AUC							Instance AUC
iAE	puIF	pum6a	puma	RF	freq		iAE	puIF	pum6a	puma	RF	freq
0.85±0.04	0.56±0.10	0.79±0.11	0.86±0.05	0.66±0.06	10		0.93±0.02	0.54±0.06	0.79±0.08	0.93±0.02	0.71±0.04	10
0.85±0.05	0.56±0.10	0.84±0.08	0.85±0.05	0.69±0.06	20		0.93±0.02	0.54±0.06	0.80±0.08	0.93±0.02	0.77±0.04	20
0.84±0.04	0.56±0.10	0.86±0.07	0.85±0.05	0.73±0.07	30		0.93±0.02	0.54±0.06	0.84±0.08	0.93±0.02	0.79±0.03	30
0.85±0.04	0.56±0.10	0.88±0.05	0.85±0.05	0.79±0.06	40		0.93±0.01	0.54±0.06	0.85±0.09	0.93±0.02	0.82±0.03	40
0.85±0.04	0.56±0.10	0.89±0.04	0.85±0.05	0.83±0.05	50		0.93±0.02	0.54±0.06	0.88±0.06	0.93±0.02	0.85±0.02	50

## Sheet: Pendigits
Bag AUC							Instance AUC
iAE	puIF	pum6a	puma	RF	freq		iAE	puIF	pum6a	puma	RF	freq
0.80±0.07	0.47±0.05	0.91±0.06	0.88±0.10	0.69±0.06	10		0.92±0.04	0.50±0.01	0.95±0.04	0.94±0.08	0.65±0.06	10
0.90±0.05	0.47±0.05	0.92±0.07	0.95±0.03	0.76±0.05	20		0.96±0.01	0.50±0.01	0.96±0.03	0.98±0.01	0.72±0.05	20
0.92±0.04	0.47±0.05	0.94±0.06	0.96±0.03	0.81±0.05	30		0.97±0.01	0.50±0.01	0.97±0.02	0.99±0.01	0.78±0.04	30
0.94±0.03	0.47±0.05	0.95±0.06	0.97±0.02	0.86±0.03	40		0.97±0.01	0.50±0.01	0.97±0.03	0.99±0.01	0.82±0.04	40
0.94±0.03	0.47±0.05	0.96±0.03	0.97±0.02	0.89±0.04	50		0.98±0.01	0.50±0.01	0.98±0.02	0.99±0.00	0.85±0.03	50

## Sheet: Hepatitis
Bag AUC							Instance AUC
iAE	puIF	pum6a	puma	RF	freq		iAE	puIF	pum6a	puma	RF	freq
0.72±0.06	0.50±0.06	0.82±0.06	0.82±0.07	0.91±0.07	10		0.90±0.02	0.51±0.02	0.89±0.05	0.94±0.02	0.87±0.09	10
0.76±0.05	0.50±0.06	0.85±0.07	0.82±0.06	0.97±0.03	20		0.91±0.02	0.51±0.02	0.90±0.06	0.95±0.01	0.95±0.05	20
0.76±0.05	0.50±0.06	0.87±0.04	0.85±0.06	0.98±0.02	30		0.92±0.02	0.51±0.02	0.92±0.03	0.95±0.02	0.99±0.03	30
0.77±0.04	0.50±0.06	0.89±0.05	0.89±0.04	1.00±0.00	40		0.93±0.01	0.51±0.02	0.92±0.03	0.96±0.01	1.00±0.01	40
0.79±0.04	0.50±0.06	0.89±0.05	0.88±0.06	1.00±0.00	50		0.93±0.01	0.51±0.02	0.93±0.03	0.96±0.02	1.00±0.00	50

## Sheet: Waveform
Bag AUC							Instance AUC
iAE	puIF	pum6a	puma	RF	freq		iAE	puIF	pum6a	puma	RF	freq
0.58±0.08	0.50±0.06	0.68±0.10	0.63±0.10	0.74±0.06	10		0.59±0.08	0.50±0.01	0.75±0.14	0.64±0.10	0.69±0.05	10
0.68±0.08	0.50±0.06	0.78±0.10	0.71±0.12	0.74±0.06	20		0.68±0.09	0.50±0.01	0.84±0.09	0.71±0.14	0.69±0.05	20
0.72±0.08	0.50±0.06	0.84±0.09	0.78±0.11	0.78±0.06	30		0.73±0.08	0.50±0.01	0.87±0.08	0.77±0.15	0.75±0.05	30
0.75±0.08	0.50±0.06	0.86±0.07	0.82±0.11	0.84±0.04	40		0.78±0.06	0.50±0.01	0.87±0.04	0.81±0.15	0.81±0.04	40
0.77±0.08	0.50±0.06	0.88±0.05	0.85±0.10	0.88±0.04	50		0.80±0.05	0.50±0.01	0.90±0.03	0.83±0.15	0.85±0.03	50

## Sheet: Cardio
Bag AUC							Instance AUC
iAE	puIF	pum6a	puma	RF	freq		iAE	puIF	pum6a	puma	RF	freq
0.85±0.04	0.52±0.08	0.86±0.07	0.87±0.04	0.64±0.07	10		0.90±0.04	0.51±0.02	0.80±0.12	0.90±0.04	0.73±0.04	10
0.87±0.03	0.52±0.08	0.88±0.07	0.89±0.03	0.70±0.05	20		0.92±0.03	0.51±0.02	0.82±0.13	0.93±0.03	0.78±0.03	20
0.88±0.03	0.52±0.08	0.89±0.05	0.90±0.03	0.77±0.05	30		0.93±0.03	0.51±0.02	0.85±0.11	0.93±0.03	0.81±0.03	30
0.89±0.03	0.52±0.08	0.91±0.05	0.91±0.03	0.83±0.05	40		0.93±0.04	0.51±0.02	0.87±0.10	0.94±0.02	0.83±0.02	40
0.90±0.02	0.52±0.08	0.91±0.04	0.91±0.03	0.87±0.04	50		0.94±0.03	0.51±0.02	0.89±0.07	0.94±0.02	0.87±0.02	50

[truncated: 11 more sheets: Cardiotoc, Fraud, Landsat, Celeba, SpamBase, Campaign, Optdigits, Musk, Backdoor, Census, Internet]
