# Supplementary material for: Decoding the m6A epitranscriptomic landscape for biotechnological applications using a direct RNA sequencing approach
Source: Nat Commun. 2025 Jan 18;16:798. doi: 10.1038/s41467-025-56173-6 (PMC11742432; doi:10.1038/s41467-025-56173-6)
Supplement: Supplementary file 4 — Supplementary Data 2 [file 41467_2025_56173_MOESM4_ESM.xlsx]

## Sheet: site>=3reads
site	pro	ENST	Gene
chr17|82082389|-|GAACC	0.333768	ENST00000306749.4	FASN
chr17|82082384|-|AGACC	0.161624	ENST00000306749.4	FASN
chr17|82082332|-|GAACC	0.456674	ENST00000306749.4	FASN
chr17|82082326|-|GGACA	0.407439	ENST00000306749.4	FASN
chr17|82082131|-|GGACT	0.611899	ENST00000306749.4	FASN
chr17|82082082|-|GGACA	0.290287	ENST00000306749.4	FASN
chr17|82081720|-|GGACC	0.336509	ENST00000306749.4	FASN
chr17|82081708|-|GAACC	0.333446	ENST00000306749.4	FASN
chr17|82081648|-|GGACA	0.498625	ENST00000306749.4	FASN
chr17|82081642|-|GGACA	0.480422	ENST00000306749.4	FASN
chr17|82081630|-|GGACC	0.357923	ENST00000306749.4	FASN
chr17|82081322|-|GGACA	0.522858	ENST00000306749.4	FASN
chr17|82081307|-|GGACC	0.421233	ENST00000306749.4	FASN
chr17|82081295|-|GGACT	0.382392	ENST00000306749.4	FASN
chr17|82081201|-|AAACT	0.357723	ENST00000306749.4	FASN
chr17|82080875|-|AGACT	0.419852	ENST00000306749.4	FASN
chr17|82080865|-|GAACC	0.26117	ENST00000306749.4	FASN
chr17|82080844|-|GAACC	0.243652	ENST00000306749.4	FASN
chr17|82080156|-|GGACA	0.436897	ENST00000306749.4	FASN
chr17|82079550|-|GGACC	0.432954	ENST00000306749.4	FASN
chr17|82079520|-|GGACC	0.521399	ENST00000306749.4	FASN
chr17|82079385|-|GGACC	0.362822	ENST00000306749.4	FASN
chr17|82079373|-|GGACT	0.486666	ENST00000306749.4	FASN
chr17|82079043|-|GGACC	0.446687	ENST00000306749.4	FASN
chr17|82078948|-|GGACA	0.469488	ENST00000306749.4	FASN
chr17|82078925|-|AGACT	0.330735	ENST00000306749.4	FASN
chr17|82078882|-|GAACT	0.59852	ENST00000306749.4	FASN
chr17|82078797|-|AGACC	0.333674	ENST00000306749.4	FASN
chr17|82078770|-|AGACT	0.644527	ENST00000306749.4	FASN
chr17|82078414|-|GGACC	0.438831	ENST00000306749.4	FASN
chr17|82078354|-|AAACC	0.0865333	ENST00000306749.4	FASN
chrX|119789999|-|AGACT	0.50245	ENST00000361575.4	RPL39
chrX|119789967|-|AAACA	0.358501	ENST00000361575.4	RPL39
chrX|119789924|-|AAACT	0.202414	ENST00000361575.4	RPL39
chrX|119786714|-|AGACA	0.411741	ENST00000361575.4	RPL39
chrX|119786701|-|GAACC	0.283261	ENST00000361575.4	RPL39
chrX|119786555|-|GAACA	0.348262	ENST00000361575.4	RPL39
chr14|49586035|-|AAACC	0.148869	ENST00000556230.2	RPS29
chr14|49583671|-|GGACT	0.552062	ENST00000556230.2	RPS29
chr14|49583620|-|AAACC	0.115767	ENST00000556230.2	RPS29
chr4|108655589|+|GAACC	0.144708	ENST00000361564.9	OSTC
chr4|108655619|+|GAACA	0.537368	ENST00000361564.9	OSTC
chr4|108657459|+|GGACA	0.461691	ENST00000361564.9	OSTC
chr4|108657477|+|GGACT	0.471752	ENST00000361564.9	OSTC
chr4|108657530|+|GGACC	0.577064	ENST00000361564.9	OSTC
chr4|108657558|+|AAACT	0.265754	ENST00000361564.9	OSTC
chr4|108657642|+|AAACT	0.183148	ENST00000361564.9	OSTC
chr4|108667399|+|AAACA	0.105177	ENST00000361564.9	OSTC
chr4|108667422|+|GGACT	0.873029	ENST00000361564.9	OSTC
chr4|108667450|+|AGACA	0.670057	ENST00000361564.9	OSTC
chr4|108667674|+|GAACT	0.501425	ENST00000361564.9	OSTC
chr4|108667681|+|GGACA	0.825852	ENST00000361564.9	OSTC
chr4|108667761|+|AAACT	0.256077	ENST00000361564.9	OSTC
chr4|108667773|+|GAACA	0.296839	ENST00000361564.9	OSTC
chr8|38057126|+|GAACT	0.595912	ENST00000338825.5	EIF4EBP1
chr8|38057143|+|AAACA	0.245539	ENST00000338825.5	EIF4EBP1
chr8|38059928|+|GGACA	0.835896	ENST00000338825.5	EIF4EBP1
chr8|38060054|+|GGACA	0.60756	ENST00000338825.5	EIF4EBP1
chr8|38060107|+|GAACA	0.314194	ENST00000338825.5	EIF4EBP1
chr8|38060209|+|GGACA	0.682094	ENST00000338825.5	EIF4EBP1
chr8|38060219|+|GAACC	0.198008	ENST00000338825.5	EIF4EBP1
chrX|135051322|-|AGACT	0.897113	ENST00000370775.3	RTL8A
chrX|135051300|-|GGACT	0.935248	ENST00000370775.3	RTL8A
chrX|135051274|-|GGACA	0.750687	ENST00000370775.3	RTL8A
chrX|135051261|-|GGACA	0.65807	ENST00000370775.3	RTL8A
chrX|135051249|-|AGACA	0.196478	ENST00000370775.3	RTL8A
chrX|135051208|-|AGACC	0.226339	ENST00000370775.3	RTL8A
chrX|135051183|-|AGACC	0.64932	ENST00000370775.3	RTL8A
chrX|135051102|-|GGACC	0.881167	ENST00000370775.3	RTL8A
chrX|135050948|-|AGACA	0.305445	ENST00000370775.3	RTL8A
chr6|43523435|-|GGACC	0.660088	ENST00000265351.12	XPO5
chr6|43523388|-|AAACT	0.0555899	ENST00000265351.12	XPO5
chr6|43523333|-|GAACT	0.220665	ENST00000265351.12	XPO5
chr6|43523255|-|AAACT	0.175427	ENST00000265351.12	XPO5
chr6|43523221|-|GGACC	0.891216	ENST00000265351.12	XPO5
chr6|43523048|-|AGACC	0.132989	ENST00000265351.12	XPO5
chr6|43522991|-|GGACT	0.475654	ENST00000265351.12	XPO5
chr6|43522840|-|GGACA	0.472841	ENST00000265351.12	XPO5
chr6|43522827|-|GGACC	0.213758	ENST00000265351.12	XPO5
chr6|43522775|-|AAACC	0.163464	ENST00000265351.12	XPO5
chr6|43522746|-|AAACA	0.0805533	ENST00000265351.12	XPO5
chr6|43522742|-|AGACC	0.232141	ENST00000265351.12	XPO5
chr6|43522688|-|GGACT	0.47855	ENST00000265351.12	XPO5
chr6|43522522|-|AAACC	0.204901	ENST00000265351.12	XPO5
chr6|43522402|-|AAACT	0.531513	ENST00000265351.12	XPO5
chr6|43522389|-|AAACA	0.200223	ENST00000265351.12	XPO5
chr3|39407720|+|GAACC	0.24221	ENST00000301821.11	RPSA
chr3|39407758|+|GAACA	0.286824	ENST00000301821.11	RPSA
chr3|39408632|+|GGACC	0.376944	ENST00000301821.11	RPSA
chr3|39408681|+|AAACC	0.0731654	ENST00000301821.11	RPSA
chr3|39410820|+|GAACC	0.229988	ENST00000301821.11	RPSA
chr3|39410974|+|GGACA	0.49984	ENST00000301821.11	RPSA
chr3|39411726|+|GAACA	0.218181	ENST00000301821.11	RPSA
chr3|39411962|+|GGACT	0.505412	ENST00000301821.11	RPSA
chr3|39412008|+|AGACT	0.45258	ENST00000301821.11	RPSA
chr3|39412277|+|AGACT	0.312484	ENST00000301821.11	RPSA
chr3|39412304|+|AGACT	0.357534	ENST00000301821.11	RPSA
chr3|39412423|+|AAACA	0.123437	ENST00000301821.11	RPSA
chr10|45972574|+|GGACC	0.34378	ENST00000580018.4	TIMM23
chr10|45972602|+|GAACC	0.179495	ENST00000580018.4	TIMM23
chr10|45972655|+|AAACC	0.411777	ENST00000580018.4	TIMM23
chr10|45975466|+|GAACC	0.0583805	ENST00000580018.4	TIMM23
chr10|45982562|+|AAACC	0.0571161	ENST00000580018.4	TIMM23
chr10|45982893|+|AAACC	0.0373128	ENST00000580018.4	TIMM23
chr10|45982900|+|GAACA	0.21219	ENST00000580018.4	TIMM23
chr10|45982916|+|AAACC	0.0664248	ENST00000580018.4	TIMM23
chr10|45988775|+|AAACA	0.067097	ENST00000580018.4	TIMM23
chr10|45988817|+|GAACC	0.184432	ENST00000580018.4	TIMM23
chr10|46003240|+|GGACT	0.332521	ENST00000580018.4	TIMM23
chr10|46003345|+|GGACA	0.558087	ENST00000580018.4	TIMM23
chr10|46003378|+|AGACA	0.868389	ENST00000580018.4	TIMM23
chr11|6477722|-|AAACA	0.289758	ENST00000396777.8	ARFIP2
chr11|6477204|-|GAACC	0.147215	ENST00000396777.8	ARFIP2
chr11|6477197|-|AAACA	0.170498	ENST00000396777.8	ARFIP2
chr11|6477184|-|AGACC	0.204785	ENST00000396777.8	ARFIP2
chr11|6477137|-|AAACC	0.0851258	ENST00000396777.8	ARFIP2
chr11|6477079|-|AGACA	0.926475	ENST00000396777.8	ARFIP2
chr11|6477042|-|GGACA	0.941178	ENST00000396777.8	ARFIP2
chr11|6476844|-|AAACC	0.147269	ENST00000396777.8	ARFIP2
chr11|6476742|-|GGACT	0.743834	ENST00000396777.8	ARFIP2
chr11|6476668|-|GGACT	0.686408	ENST00000396777.8	ARFIP2
chr11|6476662|-|GGACC	0.837197	ENST00000396777.8	ARFIP2
chr11|6476534|-|AAACC	0.241978	ENST00000396777.8	ARFIP2
chr17|28548642|-|GGACA	0.560812	ENST00000335765.9	UNC119
chr17|28548636|-|GGACT	0.20573	ENST00000335765.9	UNC119
chr17|28548077|-|GGACC	0.731336	ENST00000335765.9	UNC119
chr17|28548071|-|GGACC	0.677345	ENST00000335765.9	UNC119
chr17|28547829|-|AGACA	0.117557	ENST00000335765.9	UNC119
chr17|28547724|-|GAACA	0.0870438	ENST00000335765.9	UNC119
chr17|28547380|-|AGACC	0.650261	ENST00000335765.9	UNC119
chr17|28547322|-|AGACT	0.458642	ENST00000335765.9	UNC119
chr17|28547305|-|GGACA	0.246944	ENST00000335765.9	UNC119
chr17|28547180|-|GGACC	0.523021	ENST00000335765.9	UNC119
chr17|28547038|-|GGACT	0.656876	ENST00000335765.9	UNC119
chr17|28547030|-|GGACA	0.816023	ENST00000335765.9	UNC119
chr17|28546807|-|AGACA	0.397617	ENST00000335765.9	UNC119
chr17|28546784|-|GGACT	0.275091	ENST00000335765.9	UNC119
chr17|28546750|-|GGACC	0.37987	ENST00000335765.9	UNC119
chr3|23919345|+|AAACC	0.0820898	ENST00000413699.7	RPL15
chr3|23919536|+|AAACA	0.13661	ENST00000413699.7	RPL15
chr10|97432834|+|GGACT	0.833695	ENST00000334828.6	PGAM1
chr10|97432847|+|GAACC	0.310263	ENST00000334828.6	PGAM1
chr10|97433117|+|AAACA	0.475747	ENST00000334828.6	PGAM1
chr19|48617870|-|GGACA	0.394395	ENST00000549920.6	RPL18
chr19|48617852|-|GGACC	0.498447	ENST00000549920.6	RPL18
chr19|48617399|-|GAACC	0.278502	ENST00000549920.6	RPL18
chr19|48616793|-|AAACA	0.332375	ENST00000549920.6	RPL18
chr19|48616770|-|GGACC	0.28796	ENST00000549920.6	RPL18
chr19|48616732|-|AAACT	0.271377	ENST00000549920.6	RPL18
chr19|48616114|-|GGACT	0.525528	ENST00000549920.6	RPL18
chr19|48615896|-|GAACC	0.154711	ENST00000549920.6	RPL18
chr19|48615447|-|AAACC	0.0734253	ENST00000549920.6	RPL18
chr19|48615376|-|AAACT	0.386108	ENST00000549920.6	RPL18
chr7|100430969|+|GAACT	0.718806	ENST00000414441.5	MEPCE
chr7|100431120|+|GGACT	0.740041	ENST00000414441.5	MEPCE
chr7|100431475|+|AAACA	0.0925143	ENST00000414441.5	MEPCE
chr7|100431519|+|AGACT	0.821092	ENST00000414441.5	MEPCE
chr7|100431532|+|GGACC	0.595015	ENST00000414441.5	MEPCE
chr7|100431558|+|GGACC	0.521788	ENST00000414441.5	MEPCE
chr7|100431652|+|GGACA	0.460297	ENST00000414441.5	MEPCE
chr7|100432961|+|AAACA	0.0518724	ENST00000414441.5	MEPCE
chr7|100433016|+|GAACT	0.352062	ENST00000414441.5	MEPCE
chr7|100433129|+|AGACT	0.309889	ENST00000414441.5	MEPCE
chr7|100433279|+|GAACT	0.599099	ENST00000414441.5	MEPCE
chr7|100433567|+|AAACA	0.129941	ENST00000414441.5	MEPCE
chr7|100433606|+|GGACC	0.707764	ENST00000414441.5	MEPCE
chr7|100433809|+|GGACT	0.935287	ENST00000414441.5	MEPCE
chr7|100433958|+|GGACC	0.548789	ENST00000414441.5	MEPCE
chr7|100433973|+|GGACT	0.67335	ENST00000414441.5	MEPCE
chr7|100433994|+|AGACT	0.584894	ENST00000414441.5	MEPCE
chr7|100434080|+|GAACA	0.410807	ENST00000414441.5	MEPCE
chr7|100434092|+|AAACT	0.5887	ENST00000414441.5	MEPCE
chr2|73247798|+|AGACT	0.259729	ENST00000539919.5	CCT7
chr2|73247895|+|AGACA	0.180477	ENST00000539919.5	CCT7
chr2|73249022|+|GAACA	0.230068	ENST00000539919.5	CCT7
chr2|73249083|+|AAACT	0.208175	ENST00000539919.5	CCT7
chr2|73249127|+|GGACA	0.567232	ENST00000539919.5	CCT7
chr2|73249171|+|GGACA	0.460936	ENST00000539919.5	CCT7
chr2|73249840|+|AGACC	0.161557	ENST00000539919.5	CCT7
chr2|73249897|+|AGACC	0.231813	ENST00000539919.5	CCT7
chr2|73250340|+|AGACA	0.476971	ENST00000539919.5	CCT7
chr2|73250388|+|AGACA	0.371145	ENST00000539919.5	CCT7
chr2|73251267|+|GAACT	0.455976	ENST00000539919.5	CCT7
chr2|73251298|+|GGACT	0.399267	ENST00000539919.5	CCT7
chr2|73251312|+|AAACA	0.218571	ENST00000539919.5	CCT7
chr2|73251398|+|AAACA	0.176363	ENST00000539919.5	CCT7
chr2|73252662|+|AGACA	0.280144	ENST00000539919.5	CCT7
chr2|73252677|+|GGACA	0.453832	ENST00000539919.5	CCT7
chr2|73252784|+|AAACC	0.112115	ENST00000539919.5	CCT7
chr2|73252794|+|GAACC	0.21657	ENST00000539919.5	CCT7
chr3|51995445|-|GAACC	0.397681	ENST00000480306.5	RPL29
chr3|51995075|-|AAACC	0.117122	ENST00000480306.5	RPL29
MU273376.1|30476|-|GGACA	0.392234	ENST00000343262.9	RPS2
MU273376.1|29326|-|AGACC	0.34425	ENST00000343262.9	RPS2
MU273376.1|29038|-|GGACT	0.712002	ENST00000343262.9	RPS2
MU273376.1|28918|-|GAACA	0.196809	ENST00000343262.9	RPS2
MU273376.1|28389|-|AGACC	0.192415	ENST00000343262.9	RPS2
MU273376.1|28353|-|AGACT	0.413745	ENST00000343262.9	RPS2
MU273376.1|28302|-|AGACC	0.159191	ENST00000343262.9	RPS2
MU273376.1|28275|-|GGACT	0.47788	ENST00000343262.9	RPS2
chr12|6537180|+|GAACC	0.149114	ENST00000619601.1	GAPDH
chr12|6537384|+|GGACT	0.44692	ENST00000619601.1	GAPDH
chr12|6537617|+|AGACT	0.41196	ENST00000619601.1	GAPDH
chr12|6537640|+|AAACT	0.206332	ENST00000619601.1	GAPDH
chr12|6537672|+|GAACA	0.301802	ENST00000619601.1	GAPDH
chr12|6537789|+|GGACC	0.396177	ENST00000619601.1	GAPDH
chr12|6537811|+|AAACC	0.080435	ENST00000619601.1	GAPDH
chr12|6538139|+|GGACC	0.549809	ENST00000619601.1	GAPDH
chr12|6538172|+|AGACC	0.205163	ENST00000619601.1	GAPDH
chr12|6538180|+|GGACC	0.653309	ENST00000619601.1	GAPDH
chr12|6538218|+|AGACC	0.544065	ENST00000619601.1	GAPDH
chr12|6538296|+|AGACC	0.357308	ENST00000619601.1	GAPDH
chr7|56102886|-|AAACA	0.186128	ENST00000395422.4	CHCHD2
chr7|56101744|-|AAACC	0.141253	ENST00000395422.4	CHCHD2
chr7|56101666|-|GGACT	0.553578	ENST00000395422.4	CHCHD2
chr7|56101636|-|AAACT	0.341203	ENST00000395422.4	CHCHD2
chr19|35651254|+|AGACA	0.345952	ENST00000649813.2	COX6B1
chr19|35651262|+|AGACC	0.265196	ENST00000649813.2	COX6B1
chr19|35651275|+|GAACT	0.562395	ENST00000649813.2	COX6B1
chr19|35651283|+|AGACC	0.313246	ENST00000649813.2	COX6B1
chr19|35651317|+|GAACC	0.19927	ENST00000649813.2	COX6B1
chr19|35651322|+|AGACT	0.268423	ENST00000649813.2	COX6B1
chr19|35651329|+|AAACT	0.267327	ENST00000649813.2	COX6B1
chr19|35651341|+|GAACT	0.650597	ENST00000649813.2	COX6B1
chr19|35654571|+|GGACT	0.568163	ENST00000649813.2	COX6B1
chr19|35658601|+|AGACT	0.294791	ENST00000649813.2	COX6B1
chr19|35658648|+|GAACT	0.461848	ENST00000649813.2	COX6B1
chr19|35658706|+|GGACC	0.589432	ENST00000649813.2	COX6B1
chr19|35658766|+|AAACT	0.340734	ENST00000649813.2	COX6B1
chr19|12669855|+|GGACT	0.917755	ENST00000418543.8	WDR83
chr19|12670031|+|GAACC	0.125515	ENST00000418543.8	WDR83
chr19|12670218|+|GGACA	0.27987	ENST00000418543.8	WDR83
chr19|12670570|+|GAACA	0.344012	ENST00000418543.8	WDR83
chr19|12670803|+|AGACC	0.436534	ENST00000418543.8	WDR83
chr19|12672903|+|AGACT	0.325967	ENST00000418543.8	WDR83
chr19|12673068|+|GGACT	0.521065	ENST00000418543.8	WDR83
chr19|12673089|+|GGACA	0.365966	ENST00000418543.8	WDR83
chr19|12673095|+|AGACA	0.209193	ENST00000418543.8	WDR83
chr19|12673219|+|GAACC	0.17861	ENST00000418543.8	WDR83
chr19|12673237|+|GGACT	0.417405	ENST00000418543.8	WDR83
chr19|12673306|+|GGACC	0.252618	ENST00000418543.8	WDR83
chr19|12675682|+|GGACC	0.4468	ENST00000418543.8	WDR83
chr19|12675695|+|GGACC	0.345337	ENST00000418543.8	WDR83
chr19|12675702|+|GGACC	0.633872	ENST00000418543.8	WDR83
chr19|12675708|+|AGACA	0.242681	ENST00000418543.8	WDR83
chr19|12675714|+|AGACA	0.456134	ENST00000418543.8	WDR83
chr19|12675724|+|GGACT	0.500314	ENST00000418543.8	WDR83
chr19|12675816|+|AGACC	0.152071	ENST00000418543.8	WDR83
chr2|84905711|+|AGACT	0.285661	ENST00000233143.6	TMSB10
chr2|84906025|+|AGACA	0.347869	ENST00000233143.6	TMSB10
chr2|84906029|+|AAACC	0.156079	ENST00000233143.6	TMSB10
chr2|84906034|+|AGACA	0.363368	ENST00000233143.6	TMSB10
chr2|84906097|+|GAACA	0.219352	ENST00000233143.6	TMSB10
chr2|84906117|+|AGACC	0.286634	ENST00000233143.6	TMSB10
chr2|84906460|+|AGACC	0.2832	ENST00000233143.6	TMSB10
chr2|84906501|+|GGACA	0.415926	ENST00000233143.6	TMSB10
chr2|84906526|+|GAACC	0.562438	ENST00000233143.6	TMSB10
chr2|84906574|+|GGACC	0.52286	ENST00000233143.6	TMSB10
chr2|84906590|+|GGACT	0.693385	ENST00000233143.6	TMSB10
chr11|62717039|-|AAACA	0.411798	ENST00000301785.7	HNRNPUL2
chr11|62717030|-|AAACA	0.342446	ENST00000301785.7	HNRNPUL2
chr11|62717012|-|GAACC	0.701134	ENST00000301785.7	HNRNPUL2
chr11|62715871|-|AAACA	0.374323	ENST00000301785.7	HNRNPUL2
chr11|62715573|-|AGACT	0.548015	ENST00000301785.7	HNRNPUL2
chr11|62715525|-|AGACT	0.482004	ENST00000301785.7	HNRNPUL2
chr11|62715515|-|AGACA	0.23063	ENST00000301785.7	HNRNPUL2
chr11|62715348|-|GGACA	0.25695	ENST00000301785.7	HNRNPUL2
chr11|62715342|-|AGACC	0.49571	ENST00000301785.7	HNRNPUL2
chr11|62715231|-|AAACA	0.218631	ENST00000301785.7	HNRNPUL2
chr11|62715216|-|AAACA	0.37497	ENST00000301785.7	HNRNPUL2
chr11|62715125|-|AAACA	0.267426	ENST00000301785.7	HNRNPUL2
chr11|62715121|-|AAACA	0.274988	ENST00000301785.7	HNRNPUL2
chr9|124861502|-|AAACA	0.154609	ENST00000348462.6	RPL35
chr9|124860215|-|AGACT	0.423644	ENST00000348462.6	RPL35
chr9|124860202|-|AAACC	0.154602	ENST00000348462.6	RPL35
chr9|124858045|-|GGACC	0.372445	ENST00000348462.6	RPL35
chr9|124858028|-|AGACA	0.335889	ENST00000348462.6	RPL35
chr9|124857988|-|GAACC	0.348323	ENST00000348462.6	RPL35
chr9|124857980|-|AGACC	0.256358	ENST00000348462.6	RPL35
chr19|13774513|+|AAACC	0.102932	ENST00000588234.6	C19orf53
chr19|13778053|+|GAACC	0.212603	ENST00000588234.6	C19orf53
chr19|13778084|+|GAACA	0.477929	ENST00000588234.6	C19orf53
chr19|13778187|+|AGACA	0.540765	ENST00000588234.6	C19orf53
chr19|13778250|+|GGACC	0.741655	ENST00000588234.6	C19orf53
chr19|13778291|+|GGACC	0.5982	ENST00000588234.6	C19orf53
chr19|13778323|+|GAACT	0.769261	ENST00000588234.6	C19orf53
chr19|13778351|+|GAACC	0.337373	ENST00000588234.6	C19orf53
chr19|13778439|+|GAACA	0.279349	ENST00000588234.6	C19orf53
chr19|13778446|+|AAACC	0.0841179	ENST00000588234.6	C19orf53
chr4|108622017|+|AAACT	0.417187	ENST00000394667.8	RPL34
chr4|108622112|+|GAACC	0.103453	ENST00000394667.8	RPL34
chr4|108622195|+|AGACT	0.409255	ENST00000394667.8	RPL34
chr4|108622529|+|AGACC	0.291228	ENST00000394667.8	RPL34
chr4|108622557|+|AAACA	0.290487	ENST00000394667.8	RPL34
chr4|108622565|+|AAACA	0.302773	ENST00000394667.8	RPL34
chr4|108625222|+|AAACT	0.490508	ENST00000394667.8	RPL34
chr19|1438834|+|GGACC	0.45123	ENST00000592588.7	RPS15
chr19|1438865|+|GGACC	0.404115	ENST00000592588.7	RPS15
chr19|1438883|+|GGACA	0.663827	ENST00000592588.7	RPS15
chr19|1440066|+|GAACC	0.339827	ENST00000592588.7	RPS15
chr19|1440174|+|GGACA	0.603232	ENST00000592588.7	RPS15
chr19|1440230|+|AGACC	0.652042	ENST00000592588.7	RPS15
chr9|127449637|-|AAACT	0.184906	ENST00000361436.10	RPL12
chr9|127449623|-|GAACA	0.387977	ENST00000361436.10	RPL12
chr9|127449619|-|AGACA	0.394276	ENST00000361436.10	RPL12
chr9|127449312|-|GAACC	0.290351	ENST00000361436.10	RPL12
chr9|127449301|-|AGACA	0.301246	ENST00000361436.10	RPL12
chr9|127449291|-|AAACA	0.14673	ENST00000361436.10	RPL12
chr9|127449283|-|AAACA	0.22069	ENST00000361436.10	RPL12
chr9|127448419|-|AAACA	0.100735	ENST00000361436.10	RPL12
chr9|127448344|-|GAACT	0.398951	ENST00000361436.10	RPL12
KN196481.1|39601|-|AGACA	0.221249	ENST00000527673.2	RPS25
KN196481.1|39595|-|AGACC	0.183746	ENST00000527673.2	RPS25
KN196481.1|39586|-|GAACA	0.453805	ENST00000527673.2	RPS25
KN196481.1|39120|-|GGACA	0.415962	ENST00000527673.2	RPS25
KN196481.1|39074|-|AAACT	0.246847	ENST00000527673.2	RPS25
KN196481.1|39047|-|AAACT	0.370416	ENST00000527673.2	RPS25
KN196481.1|39017|-|AGACT	0.434157	ENST00000527673.2	RPS25
KN196481.1|37538|-|GGACT	0.428595	ENST00000527673.2	RPS25
KN196481.1|37529|-|AAACT	0.276871	ENST00000527673.2	RPS25
chr6|43019160|+|GGACT	0.57272	ENST00000244670.12	KLHDC3
chr6|43019302|+|AGACT	0.448059	ENST00000244670.12	KLHDC3
chr6|43019313|+|AAACT	0.303913	ENST00000244670.12	KLHDC3
chr6|43019339|+|AGACC	0.237209	ENST00000244670.12	KLHDC3
chr6|43020824|+|GGACT	0.776878	ENST00000244670.12	KLHDC3
chr6|43021171|+|AGACC	0.336394	ENST00000244670.12	KLHDC3
chr6|43021202|+|GGACC	0.572328	ENST00000244670.12	KLHDC3
chr11|63976300|+|AGACC	0.365849	ENST00000314133.4	COX8A
chr7|56062738|+|AAACA	0.286083	ENST00000275603.9	CCT6A
chr7|56063118|+|AGACT	0.250662	ENST00000275603.9	CCT6A
chr7|56063212|+|GAACA	0.420258	ENST00000275603.9	CCT6A
chr7|56063310|+|GAACA	0.488651	ENST00000275603.9	CCT6A
chr14|103522319|-|AGACA	0.213172	ENST00000689346.1	CKB
chr14|103522309|-|GGACA	0.366377	ENST00000689346.1	CKB
chr14|103522087|-|GGACC	0.576176	ENST00000689346.1	CKB
chr14|103522049|-|AGACC	0.705197	ENST00000689346.1	CKB
chr17|51153645|+|AAACC	0.0957619	ENST00000393196.8	NME1
chr17|51155652|+|GAACC	0.287461	ENST00000393196.8	NME1
chr17|51155690|+|AAACC	0.15514	ENST00000393196.8	NME1
chr17|51160003|+|GAACA	0.267111	ENST00000393196.8	NME1
chr17|51160023|+|GGACC	0.589702	ENST00000393196.8	NME1
chr17|51161211|+|AGACC	0.317713	ENST00000393196.8	NME1
chr17|51161224|+|AGACT	0.386122	ENST00000393196.8	NME1
chr17|51161238|+|GGACC	0.41364	ENST00000393196.8	NME1
chr17|51161251|+|AGACT	0.399906	ENST00000393196.8	NME1
chr17|51161730|+|GAACA	0.352004	ENST00000393196.8	NME1
chr17|51161800|+|GAACT	0.401746	ENST00000393196.8	NME1
chr17|51161829|+|GAACT	0.390238	ENST00000393196.8	NME1
chr17|51161857|+|AGACC	0.443731	ENST00000393196.8	NME1
chr17|51161905|+|GGACC	0.535011	ENST00000393196.8	NME1
chr17|51161938|+|GAACT	0.498676	ENST00000393196.8	NME1
chr4|165310572|+|GGACT	0.270215	ENST00000226725.11	KLHL2
chr4|165310646|+|GGACC	0.154107	ENST00000226725.11	KLHL2
chr4|165310654|+|GGACC	0.316909	ENST00000226725.11	KLHL2
chr4|165310676|+|AGACC	0.2333	ENST00000226725.11	KLHL2
chr4|165313327|+|GGACC	0.256505	ENST00000226725.11	KLHL2
chr4|165314041|+|AAACA	0.0777017	ENST00000226725.11	KLHL2
chr4|165314129|+|AGACA	0.213765	ENST00000226725.11	KLHL2
chr4|165314146|+|GAACA	0.115212	ENST00000226725.11	KLHL2
chr4|165317927|+|GGACA	0.157966	ENST00000226725.11	KLHL2
chr4|165322051|+|AAACC	0.0696736	ENST00000226725.11	KLHL2
chr4|165322070|+|GGACA	0.191226	ENST00000226725.11	KLHL2
chr4|165322098|+|AAACA	0.126951	ENST00000226725.11	KLHL2
chr4|165322289|+|AAACT	0.234566	ENST00000226725.11	KLHL2
chr4|165322295|+|GGACT	0.471534	ENST00000226725.11	KLHL2
chr4|165322303|+|GGACT	0.363478	ENST00000226725.11	KLHL2
chr4|165322323|+|AGACA	0.55751	ENST00000226725.11	KLHL2
chr4|165322344|+|AGACT	0.949628	ENST00000226725.11	KLHL2
chr4|165322462|+|GAACT	0.430254	ENST00000226725.11	KLHL2
chr4|165322477|+|GAACA	0.0641013	ENST00000226725.11	KLHL2
chr4|165322507|+|AAACT	0.194155	ENST00000226725.11	KLHL2
chr4|165322632|+|AAACT	0.0949758	ENST00000226725.11	KLHL2
chr4|165322694|+|AAACA	0.0931295	ENST00000226725.11	KLHL2
chr4|165322758|+|GGACC	0.236021	ENST00000226725.11	KLHL2
chr4|165322794|+|AAACT	0.215159	ENST00000226725.11	KLHL2
chr4|165322907|+|GAACA	0.545865	ENST00000226725.11	KLHL2
chr4|165323022|+|GAACT	0.69842	ENST00000226725.11	KLHL2
chr4|165323104|+|AAACA	0.0560626	ENST00000226725.11	KLHL2
chr3|9843551|-|GGACC	0.746604	ENST00000383820.10	RPUSD3
chr3|9843521|-|AAACC	0.355654	ENST00000383820.10	RPUSD3
chr3|9843473|-|GGACC	0.472532	ENST00000383820.10	RPUSD3
chr3|9842242|-|GGACC	0.276955	ENST00000383820.10	RPUSD3
chr3|9842225|-|GAACA	0.272916	ENST00000383820.10	RPUSD3
chr3|9842078|-|AAACC	0.158868	ENST00000383820.10	RPUSD3
chr3|9840765|-|AGACA	0.304597	ENST00000383820.10	RPUSD3
chr3|9840559|-|AAACT	0.233979	ENST00000383820.10	RPUSD3
chr3|9840553|-|GAACA	0.416539	ENST00000383820.10	RPUSD3
chr3|9840276|-|GGACA	0.30453	ENST00000383820.10	RPUSD3
chr3|9840253|-|AGACT	0.285378	ENST00000383820.10	RPUSD3
chr3|9839114|-|GGACC	0.72143	ENST00000383820.10	RPUSD3
chr3|9839051|-|GAACA	0.375151	ENST00000383820.10	RPUSD3
chr3|9839035|-|AGACA	0.564395	ENST00000383820.10	RPUSD3
chr3|9838095|-|GGACA	0.293067	ENST00000383820.10	RPUSD3
chr3|9838048|-|GGACC	0.449624	ENST00000383820.10	RPUSD3
chr3|9837951|-|AGACA	0.634605	ENST00000383820.10	RPUSD3
chr3|9837947|-|AAACC	0.443617	ENST00000383820.10	RPUSD3
chr3|9837928|-|GGACA	0.479691	ENST00000383820.10	RPUSD3
chr3|9837876|-|GGACT	0.644769	ENST00000383820.10	RPUSD3
chr8|100712703|-|GAACT	0.424103	ENST00000677140.1	PABPC1
chr8|100712685|-|GAACA	0.249775	ENST00000677140.1	PABPC1
chr8|100712676|-|AAACA	0.116347	ENST00000677140.1	PABPC1
chr8|100709223|-|AGACT	0.39217	ENST00000677140.1	PABPC1
chr8|100709216|-|GAACC	0.380545	ENST00000677140.1	PABPC1
chr8|100709173|-|AGACC	0.364721	ENST00000677140.1	PABPC1
chr8|100709157|-|GGACT	0.497152	ENST00000677140.1	PABPC1
chr8|100709140|-|AGACC	0.140862	ENST00000677140.1	PABPC1
chr8|100706954|-|AGACC	0.543213	ENST00000677140.1	PABPC1
chr8|100706933|-|AGACC	0.274996	ENST00000677140.1	PABPC1
chr8|100706788|-|AGACA	0.34969	ENST00000677140.1	PABPC1
chr8|100705647|-|GAACC	0.207344	ENST00000677140.1	PABPC1
chr8|100704968|-|GAACT	0.46664	ENST00000677140.1	PABPC1
chr8|100703348|-|GGACC	0.327417	ENST00000677140.1	PABPC1
chr8|100703335|-|AAACT	0.28641	ENST00000677140.1	PABPC1
chr8|100703305|-|AAACA	0.102953	ENST00000677140.1	PABPC1
chr8|100703295|-|AAACT	0.23793	ENST00000677140.1	PABPC1
chr8|100703273|-|AAACA	0.269183	ENST00000677140.1	PABPC1
chr19|12801167|-|GGACT	0.662326	ENST00000301522.3	PRDX2
chr19|12801036|-|GGACT	0.640242	ENST00000301522.3	PRDX2
chr19|12800982|-|GGACT	0.601102	ENST00000301522.3	PRDX2
chr19|12800940|-|GGACT	0.496818	ENST00000301522.3	PRDX2
chr19|12800258|-|GAACA	0.312267	ENST00000301522.3	PRDX2
chr19|12800199|-|AAACA	0.153972	ENST00000301522.3	PRDX2
chr19|12797090|-|AAACA	0.239433	ENST00000301522.3	PRDX2
chr19|12796977|-|AGACC	0.11948	ENST00000301522.3	PRDX2
chr19|12796963|-|AAACT	0.320473	ENST00000301522.3	PRDX2
chr19|12796948|-|GGACC	0.462295	ENST00000301522.3	PRDX2
chr17|74204155|+|GGACT	0.42628	ENST00000311111.11	RPL38
chr17|74209211|+|GGACA	0.417652	ENST00000311111.11	RPL38
chr17|74209287|+|AAACT	0.323163	ENST00000311111.11	RPL38
chr17|74209820|+|GAACT	0.346121	ENST00000311111.11	RPL38
chr17|74209830|+|GAACC	0.280652	ENST00000311111.11	RPL38
chr17|74209835|+|AGACA	0.422525	ENST00000311111.11	RPL38
chr17|74209849|+|GAACT	0.425505	ENST00000311111.11	RPL38
chrX|72275657|-|GAACA	0.270536	ENST00000316084.10	RPS4X
chrX|72275653|-|AGACT	0.285743	ENST00000316084.10	RPS4X
chrX|72275574|-|GAACT	0.387606	ENST00000316084.10	RPS4X
chrX|72273837|-|AGACT	0.367502	ENST00000316084.10	RPS4X
chrX|72272764|-|AAACC	0.141973	ENST00000316084.10	RPS4X
chrX|72272705|-|AGACA	0.451201	ENST00000316084.10	RPS4X
chrX|72272698|-|AGACT	0.210694	ENST00000316084.10	RPS4X
chrX|72272686|-|AAACA	0.157186	ENST00000316084.10	RPS4X
chr6|41787746|+|AAACT	0.158827	ENST00000335515.10	ENSG00000124593
chr6|41787762|+|GGACA	0.455494	ENST00000335515.10	ENSG00000124593
chr6|41789234|+|GAACT	0.487285	ENST00000335515.10	ENSG00000124593
chr6|41789253|+|GGACT	0.573149	ENST00000335515.10	ENSG00000124593
chr6|41789285|+|GAACT	0.325827	ENST00000335515.10	ENSG00000124593
chr6|41789568|+|AGACA	0.409537	ENST00000335515.10	ENSG00000124593
chr6|41789589|+|GAACC	0.179396	ENST00000335515.10	ENSG00000124593
chr6|41789607|+|AAACA	0.139975	ENST00000335515.10	ENSG00000124593
chr6|41789749|+|AGACA	0.252901	ENST00000335515.10	ENSG00000124593
chr6|41789865|+|AAACA	0.237647	ENST00000335515.10	ENSG00000124593
chr5|181243715|-|GGACA	0.515223	ENST00000508682.5	RACK1
chr5|181242340|-|AGACC	0.284919	ENST00000508682.5	RACK1
chr5|181242323|-|AAACT	0.251593	ENST00000508682.5	RACK1
chr5|181242307|-|AGACC	0.288666	ENST00000508682.5	RACK1
chr5|181242199|-|GAACC	0.175674	ENST00000508682.5	RACK1
chr5|181241539|-|AAACC	0.10879	ENST00000508682.5	RACK1
chr7|65980393|-|GGACA	0.431637	ENST00000304895.9	GUSB
chr7|65980354|-|GGACT	0.58032	ENST00000304895.9	GUSB
chr7|65980286|-|GGACC	0.310352	ENST00000304895.9	GUSB
chr7|65980279|-|GGACC	0.272906	ENST00000304895.9	GUSB
chr7|65979755|-|GGACC	0.324054	ENST00000304895.9	GUSB
chr7|65979515|-|GAACA	0.212157	ENST00000304895.9	GUSB
chr7|65979484|-|GGACT	0.373008	ENST00000304895.9	GUSB
chr7|65979404|-|AGACA	0.396972	ENST00000304895.9	GUSB
chr7|65976127|-|AAACA	0.328261	ENST00000304895.9	GUSB
chr7|65976107|-|GGACT	0.627833	ENST00000304895.9	GUSB
chr7|65976101|-|GGACC	0.363073	ENST00000304895.9	GUSB
chr7|65974961|-|AAACC	0.238139	ENST00000304895.9	GUSB
chr7|65974920|-|GGACA	0.460796	ENST00000304895.9	GUSB
chr7|65974664|-|GGACT	0.546279	ENST00000304895.9	GUSB
chr7|65974376|-|GGACA	0.345091	ENST00000304895.9	GUSB
chr7|65974370|-|GAACC	0.454205	ENST00000304895.9	GUSB
chr7|65970337|-|GGACC	0.524005	ENST00000304895.9	GUSB
chr7|65970289|-|AGACA	0.466283	ENST00000304895.9	GUSB
chr7|65967879|-|GAACA	0.315128	ENST00000304895.9	GUSB
chr7|65967804|-|GAACT	0.382389	ENST00000304895.9	GUSB
chr7|65964327|-|GAACA	0.428462	ENST00000304895.9	GUSB
chr7|65961014|-|AGACA	0.377309	ENST00000304895.9	GUSB
chr7|65960956|-|AAACC	0.13824	ENST00000304895.9	GUSB
chr7|65960913|-|AAACA	0.164316	ENST00000304895.9	GUSB
chr7|65960891|-|AGACT	0.721772	ENST00000304895.9	GUSB
chr7|65960832|-|GAACA	0.386562	ENST00000304895.9	GUSB
chr7|65960817|-|GGACT	0.918597	ENST00000304895.9	GUSB
chr7|65960803|-|AGACC	0.326075	ENST00000304895.9	GUSB
chr7|65960754|-|GAACA	0.406192	ENST00000304895.9	GUSB
chr19|583346|+|GAACT	0.410067	ENST00000576984.3	BSG
chr19|583364|+|GGACT	0.501019	ENST00000576984.3	BSG
chr19|583372|+|GAACC	0.342494	ENST00000576984.3	BSG
chr19|583442|+|GAACC	0.144273	ENST00000576984.3	BSG
chr9|19379583|-|AAACT	0.325845	ENST00000380384.5	RPS6
chr9|19379556|-|AAACT	0.348541	ENST00000380384.5	RPS6
chr9|19378883|-|AAACA	0.108341	ENST00000380384.5	RPS6
chr9|19378802|-|AGACC	0.248369	ENST00000380384.5	RPS6
chr9|19378792|-|GAACT	0.346708	ENST00000380384.5	RPS6
chr9|19378495|-|GGACT	0.608875	ENST00000380384.5	RPS6
chr9|19378435|-|AAACT	0.466534	ENST00000380384.5	RPS6
chr9|19376644|-|AAACC	0.183072	ENST00000380384.5	RPS6
chr9|19376637|-|GGACC	0.361236	ENST00000380384.5	RPS6
chr9|19376515|-|AAACT	0.393298	ENST00000380384.5	RPS6
chr9|19376365|-|GAACA	0.21642	ENST00000380384.5	RPS6
chr1|226381157|-|GAACA	0.298036	ENST00000366794.10	PARP1
chr1|226381126|-|AAACT	0.313506	ENST00000366794.10	PARP1
chr1|226380095|-|GGACT	0.686503	ENST00000366794.10	PARP1
chr1|226379273|-|GGACT	0.483954	ENST00000366794.10	PARP1
chr1|226379267|-|GAACA	0.354766	ENST00000366794.10	PARP1
chr1|226379205|-|GGACA	0.332111	ENST00000366794.10	PARP1
chr1|226379191|-|GAACC	0.229806	ENST00000366794.10	PARP1
chr1|226379145|-|AAACA	0.16931	ENST00000366794.10	PARP1
chr1|226377249|-|AAACT	0.335446	ENST00000366794.10	PARP1
chr1|226377243|-|GAACA	0.224852	ENST00000366794.10	PARP1
chr1|226377185|-|AAACC	0.117031	ENST00000366794.10	PARP1
chr1|226374284|-|GGACC	0.348583	ENST00000366794.10	PARP1
chr1|226368218|-|GAACA	0.31924	ENST00000366794.10	PARP1
chr1|226368209|-|AGACA	0.350204	ENST00000366794.10	PARP1
chr1|226367577|-|GGACA	0.41591	ENST00000366794.10	PARP1
chr1|226367491|-|AAACT	0.487003	ENST00000366794.10	PARP1
chr1|226366000|-|GAACA	0.230746	ENST00000366794.10	PARP1
chr1|226365064|-|GGACC	0.524686	ENST00000366794.10	PARP1
chr1|226363988|-|AGACC	0.261036	ENST00000366794.10	PARP1
chr1|226363946|-|AAACA	0.252019	ENST00000366794.10	PARP1
chr1|226363154|-|GAACT	0.299935	ENST00000366794.10	PARP1
chr1|226362072|-|AAACT	0.310152	ENST00000366794.10	PARP1
chr1|226362015|-|GGACC	0.505427	ENST00000366794.10	PARP1
chr1|226361493|-|AAACT	0.280388	ENST00000366794.10	PARP1
chr1|226361474|-|AGACC	0.295733	ENST00000366794.10	PARP1
chr1|226361348|-|AAACC	0.419055	ENST00000366794.10	PARP1
chr1|226361215|-|AAACT	0.476355	ENST00000366794.10	PARP1
chr1|226361173|-|AGACT	0.481121	ENST00000366794.10	PARP1
chr1|226361155|-|AAACC	0.203383	ENST00000366794.10	PARP1
chr1|226361017|-|AAACT	0.372101	ENST00000366794.10	PARP1
chr15|88467763|+|GGACT	0.501867	ENST00000325844.9	MRPS11
chr15|88467775|+|AGACA	0.245857	ENST00000325844.9	MRPS11
chr15|88467936|+|GGACC	0.305428	ENST00000325844.9	MRPS11
chr15|88467992|+|GAACA	0.267952	ENST00000325844.9	MRPS11
chr15|88475216|+|AGACA	0.275295	ENST00000325844.9	MRPS11
chr15|88476997|+|AAACA	0.319691	ENST00000325844.9	MRPS11
chr15|88477886|+|GGACT	0.687535	ENST00000325844.9	MRPS11
chr15|88477924|+|AGACA	0.360086	ENST00000325844.9	MRPS11
chr15|88478002|+|GGACC	0.518891	ENST00000325844.9	MRPS11
chr15|88478031|+|GGACC	0.68723	ENST00000325844.9	MRPS11
chr15|88478226|+|AAACT	0.148052	ENST00000325844.9	MRPS11
chr11|75400723|+|GAACT	0.268441	ENST00000526248.5	RPS3
chr11|75400799|+|GGACA	0.350626	ENST00000526248.5	RPS3
chr11|75401641|+|GAACA	0.272863	ENST00000526248.5	RPS3
chr11|75401682|+|GAACT	0.301709	ENST00000526248.5	RPS3
chr11|75402420|+|AAACT	0.318067	ENST00000526248.5	RPS3
chr11|75404092|+|AAACT	0.303319	ENST00000526248.5	RPS3
chr11|75404101|+|GGACA	0.400689	ENST00000526248.5	RPS3
chr11|75404154|+|AGACC	0.234929	ENST00000526248.5	RPS3
chr11|75404203|+|AGACA	0.360061	ENST00000526248.5	RPS3
chr11|75404711|+|GGACC	0.27641	ENST00000526248.5	RPS3
chr11|75404769|+|GAACC	0.213126	ENST00000526248.5	RPS3
chr11|75404808|+|GAACA	0.574214	ENST00000526248.5	RPS3
chr11|75405662|+|AGACC	0.210178	ENST00000526248.5	RPS3
chr20|50561418|+|GAACA	0.528644	ENST00000371621.5	PTPN1
chr20|50561424|+|AAACC	0.15874	ENST00000371621.5	PTPN1
chr20|50564988|+|AAACT	0.260174	ENST00000371621.5	PTPN1
chr20|50574572|+|AGACA	0.136877	ENST00000371621.5	PTPN1
chr20|50574647|+|AAACC	0.0853545	ENST00000371621.5	PTPN1
chr20|50578429|+|AAACT	0.265526	ENST00000371621.5	PTPN1
chr20|50578505|+|GAACT	0.57956	ENST00000371621.5	PTPN1
chr20|50578597|+|GAACC	0.127854	ENST00000371621.5	PTPN1
chr20|50579172|+|GGACA	0.562795	ENST00000371621.5	PTPN1
chr20|50579184|+|AGACC	0.163167	ENST00000371621.5	PTPN1
chr20|50579252|+|AGACA	0.259607	ENST00000371621.5	PTPN1
chr20|50579316|+|GGACT	0.457027	ENST00000371621.5	PTPN1
chr20|50579731|+|GGACC	0.433385	ENST00000371621.5	PTPN1
chr20|50579850|+|AGACC	0.200288	ENST00000371621.5	PTPN1
chr20|50579866|+|AGACT	0.411155	ENST00000371621.5	PTPN1
chr20|50581276|+|AGACA	0.403802	ENST00000371621.5	PTPN1
chr20|50581375|+|GGACC	0.301278	ENST00000371621.5	PTPN1
chr20|50582814|+|GGACC	0.519295	ENST00000371621.5	PTPN1
chr20|50582861|+|AAACC	0.140496	ENST00000371621.5	PTPN1
chr20|50583121|+|AAACA	0.166361	ENST00000371621.5	PTPN1
chr20|50583168|+|GAACC	0.253624	ENST00000371621.5	PTPN1
chr20|50583291|+|AGACC	0.312605	ENST00000371621.5	PTPN1
chr20|50583364|+|GAACA	0.279572	ENST00000371621.5	PTPN1
chr20|50583386|+|GAACA	0.256893	ENST00000371621.5	PTPN1
chr20|50583408|+|AAACA	0.315813	ENST00000371621.5	PTPN1
chr20|50583553|+|AAACT	0.446537	ENST00000371621.5	PTPN1
chr20|50583784|+|AGACA	0.365972	ENST00000371621.5	PTPN1
chr20|50583829|+|GGACA	0.827832	ENST00000371621.5	PTPN1
chr20|50583850|+|GGACA	0.361193	ENST00000371621.5	PTPN1
chr20|50583916|+|AGACC	0.284192	ENST00000371621.5	PTPN1
chr20|50583948|+|AAACC	0.120281	ENST00000371621.5	PTPN1
chr20|50583963|+|AAACA	0.269741	ENST00000371621.5	PTPN1
chr20|50584052|+|AAACC	0.0526204	ENST00000371621.5	PTPN1
chr20|50584097|+|GAACT	0.411094	ENST00000371621.5	PTPN1
chr20|50584104|+|AGACC	0.300954	ENST00000371621.5	PTPN1
chr20|50584137|+|AAACA	0.260032	ENST00000371621.5	PTPN1
chr20|50584235|+|GAACA	0.415663	ENST00000371621.5	PTPN1
chr20|50584537|+|AAACC	0.126302	ENST00000371621.5	PTPN1
chr20|50584558|+|AAACA	0.257479	ENST00000371621.5	PTPN1
chr20|50584671|+|GAACT	0.415474	ENST00000371621.5	PTPN1
chr20|50584679|+|AGACT	0.230514	ENST00000371621.5	PTPN1
chr20|62387367|+|GGACC	0.426954	ENST00000343986.9	RPS21
chr20|62387643|+|GGACC	0.325855	ENST00000343986.9	RPS21
chr20|62387882|+|AAACT	0.239224	ENST00000343986.9	RPS21
chr20|62388459|+|GAACT	0.447591	ENST00000343986.9	RPS21
chr5|154477934|-|GAACC	0.039978	ENST00000231121.3	HAND1
chr5|154477845|-|GGACT	0.695661	ENST00000231121.3	HAND1
chr5|154477712|-|GGACC	0.604015	ENST00000231121.3	HAND1
chr5|154477606|-|AGACT	0.227447	ENST00000231121.3	HAND1
chr5|154477514|-|GAACT	0.689699	ENST00000231121.3	HAND1
chr5|154475813|-|AAACC	0.322816	ENST00000231121.3	HAND1
chr5|154475786|-|GGACC	0.673819	ENST00000231121.3	HAND1
chr5|154475520|-|GGACT	0.921005	ENST00000231121.3	HAND1
chr5|154475512|-|GAACC	0.165369	ENST00000231121.3	HAND1
chr5|154475462|-|GAACC	0.255543	ENST00000231121.3	HAND1
chr5|154475334|-|GAACC	0.324347	ENST00000231121.3	HAND1
chr5|154475230|-|AAACA	0.146749	ENST00000231121.3	HAND1
chr5|154475122|-|AAACT	0.343565	ENST00000231121.3	HAND1
MU273376.1|30712|-|GAACC	0.415255	ENST00000343262.9	RPS2
chr11|62601610|-|GAACC	0.271585	ENST00000278823.7	MTA2
chr11|62601560|-|AGACT	0.388007	ENST00000278823.7	MTA2
chr11|62601488|-|GGACC	0.346502	ENST00000278823.7	MTA2
chr11|62600671|-|GAACT	0.620052	ENST00000278823.7	MTA2
chr11|62600259|-|AGACT	0.180958	ENST00000278823.7	MTA2
chr11|62600207|-|GGACA	0.460116	ENST00000278823.7	MTA2
chr11|62598569|-|GAACT	0.3957	ENST00000278823.7	MTA2
chr11|62598359|-|AGACA	0.391415	ENST00000278823.7	MTA2
chr11|62598140|-|GGACT	0.484484	ENST00000278823.7	MTA2
chr11|62598099|-|AGACA	0.621635	ENST00000278823.7	MTA2
chr11|62597694|-|GAACC	0.243503	ENST00000278823.7	MTA2
chr11|62597664|-|GGACC	0.147991	ENST00000278823.7	MTA2
chr11|62597658|-|AGACA	0.159035	ENST00000278823.7	MTA2
chr11|62597643|-|AGACC	0.151851	ENST00000278823.7	MTA2
chr11|62597405|-|GAACC	0.08814	ENST00000278823.7	MTA2
chr11|62596662|-|GGACT	0.690651	ENST00000278823.7	MTA2
chr11|62596481|-|AAACC	0.198578	ENST00000278823.7	MTA2
chr11|62596474|-|AGACC	0.577053	ENST00000278823.7	MTA2
chr11|62596312|-|AGACA	0.324246	ENST00000278823.7	MTA2
chr11|62596305|-|AAACT	0.0981412	ENST00000278823.7	MTA2
chr11|62596299|-|AAACA	0.130773	ENST00000278823.7	MTA2
chr11|62596096|-|AAACC	0.0455194	ENST00000278823.7	MTA2
chr11|62596065|-|AAACC	0.735323	ENST00000278823.7	MTA2
chr11|62595797|-|GGACT	0.294853	ENST00000278823.7	MTA2
chr11|62595790|-|AGACC	0.136463	ENST00000278823.7	MTA2
chr11|62595463|-|AGACC	0.143996	ENST00000278823.7	MTA2
chr11|62595398|-|GAACA	0.648225	ENST00000278823.7	MTA2
chr11|62595394|-|AGACA	0.752838	ENST00000278823.7	MTA2
chr11|62595390|-|AAACT	0.383226	ENST00000278823.7	MTA2
chr11|62595375|-|AGACC	0.419636	ENST00000278823.7	MTA2
chr11|62595335|-|GGACC	0.295963	ENST00000278823.7	MTA2
chr11|62595041|-|AGACT	0.560104	ENST00000278823.7	MTA2
chr11|62594615|-|AAACC	0.0770298	ENST00000278823.7	MTA2
chr11|62594608|-|AAACA	0.0912072	ENST00000278823.7	MTA2
chr11|62594590|-|AGACA	0.323935	ENST00000278823.7	MTA2
chr11|62594574|-|AAACC	0.134392	ENST00000278823.7	MTA2
chr11|62594559|-|GAACC	0.165889	ENST00000278823.7	MTA2
chr11|62594552|-|GGACT	0.317132	ENST00000278823.7	MTA2
chr11|62594518|-|AGACT	0.660359	ENST00000278823.7	MTA2
chrX|154399355|+|GAACA	0.301076	ENST00000369817.7	RPL10
chrX|154400471|+|AAACA	0.385802	ENST00000369817.7	RPL10
chrX|154400565|+|GAACA	0.260256	ENST00000369817.7	RPL10
chrX|154400757|+|AGACA	0.260214	ENST00000369817.7	RPL10
chrX|154400829|+|GGACA	0.400531	ENST00000369817.7	RPL10
chr10|114431830|-|AAACT	0.218111	ENST00000392952.7	ABLIM1
chr10|114431821|-|AAACA	0.0499822	ENST00000392952.7	ABLIM1
chr10|114431793|-|AAACA	0.0663655	ENST00000392952.7	ABLIM1
chr10|114431680|-|GAACC	0.443509	ENST00000392952.7	ABLIM1
chr10|114431661|-|GGACA	0.777786	ENST00000392952.7	ABLIM1
chr10|114431655|-|AGACA	0.31097	ENST00000392952.7	ABLIM1
chr10|114431643|-|AGACC	0.670689	ENST00000392952.7	ABLIM1
chr10|114431573|-|AAACC	0.201994	ENST00000392952.7	ABLIM1
chr10|114431558|-|AAACT	0.251712	ENST00000392952.7	ABLIM1
chr10|114431528|-|AGACT	0.517926	ENST00000392952.7	ABLIM1
chr10|114431319|-|AAACT	0.486518	ENST00000392952.7	ABLIM1
chr6|3153905|-|GAACA	0.1926	ENST00000333628.4	TUBB2A
chr6|3153860|-|AAACT	0.140298	ENST00000333628.4	TUBB2A
chr6|3153829|-|GAACT	0.635469	ENST00000333628.4	TUBB2A
chr6|3153791|-|AAACT	0.474695	ENST00000333628.4	TUBB2A
chr6|3153732|-|GAACT	0.587247	ENST00000333628.4	TUBB2A
chr12|120198718|-|AGACT	0.410785	ENST00000551150.5	RPLP0
chr12|120198711|-|AGACA	0.523218	ENST00000551150.5	RPLP0
chr12|120198678|-|GAACA	0.398612	ENST00000551150.5	RPLP0
chr12|120198577|-|AAACT	0.269659	ENST00000551150.5	RPLP0
chr12|120196732|-|AAACA	0.164396	ENST00000551150.5	RPLP0
KI270816.1|106744|-|GAACC	0.07622	ENST00000425753.7	GFUS
KI270816.1|106657|-|GGACT	0.629207	ENST00000425753.7	GFUS
KI270816.1|106643|-|GGACT	0.400932	ENST00000425753.7	GFUS
KI270816.1|106247|-|AGACC	0.414707	ENST00000425753.7	GFUS
KI270816.1|106153|-|GGACT	0.582543	ENST00000425753.7	GFUS
KI270816.1|104832|-|AGACC	0.312937	ENST00000425753.7	GFUS
KI270816.1|104667|-|GAACA	0.173135	ENST00000425753.7	GFUS
KI270816.1|103856|-|GGACC	0.456384	ENST00000425753.7	GFUS
KI270816.1|103583|-|GGACT	0.576455	ENST00000425753.7	GFUS
KI270816.1|103299|-|AGACA	0.227079	ENST00000425753.7	GFUS
KI270816.1|103275|-|GGACC	0.478224	ENST00000425753.7	GFUS
KI270816.1|102994|-|AGACC	0.272319	ENST00000425753.7	GFUS
KI270816.1|102940|-|AGACA	0.237665	ENST00000425753.7	GFUS
KI270816.1|102920|-|GGACC	0.583809	ENST00000425753.7	GFUS
KI270816.1|102770|-|AAACC	0.275709	ENST00000425753.7	GFUS
chrM|7732|+|AAACT	0.558091	ENST00000361739.1	MT-CO2
chrM|7772|+|AAACC	0.235239	ENST00000361739.1	MT-CO2
chrM|7781|+|GAACT	0.507506	ENST00000361739.1	MT-CO2
chrM|7904|+|GAACC	0.378265	ENST00000361739.1	MT-CO2
chrM|7930|+|GGACT	0.552501	ENST00000361739.1	MT-CO2
chrM|7972|+|GAACC	0.280689	ENST00000361739.1	MT-CO2
chrM|8099|+|AAACA	0.186937	ENST00000361739.1	MT-CO2
chrM|8124|+|AAACC	0.100737	ENST00000361739.1	MT-CO2
chrM|8129|+|AAACC	0.136323	ENST00000361739.1	MT-CO2
chrM|8193|+|AAACC	0.0917243	ENST00000361739.1	MT-CO2
chr2|237086029|+|GAACC	0.300838	ENST00000354371.7	COPS8
chr2|237089873|+|GAACT	0.444904	ENST00000354371.7	COPS8
chr2|237089897|+|GGACA	0.350068	ENST00000354371.7	COPS8
chr2|237094172|+|GGACT	0.636647	ENST00000354371.7	COPS8
chr2|237095832|+|GAACA	0.278477	ENST00000354371.7	COPS8
chr2|237097694|+|GAACA	0.427248	ENST00000354371.7	COPS8
chr2|237097709|+|AGACT	0.324037	ENST00000354371.7	COPS8
chr2|237097738|+|AAACT	0.300411	ENST00000354371.7	COPS8
chr2|237097937|+|AAACA	0.239911	ENST00000354371.7	COPS8
chr2|237098128|+|GGACT	0.637206	ENST00000354371.7	COPS8
chr2|237098198|+|GAACA	0.364356	ENST00000354371.7	COPS8
chr2|237098253|+|AAACA	0.319972	ENST00000354371.7	COPS8
chr2|237098266|+|GAACA	0.293392	ENST00000354371.7	COPS8
chr2|237098274|+|AGACC	0.216557	ENST00000354371.7	COPS8
chr2|237098290|+|AAACC	0.104812	ENST00000354371.7	COPS8
chr2|237098382|+|AGACA	0.473397	ENST00000354371.7	COPS8
chr2|237098393|+|AGACA	0.460933	ENST00000354371.7	COPS8
chr2|237098430|+|AAACT	0.369381	ENST00000354371.7	COPS8
chrM|10819|+|AAACA	0.119682	ENST00000361381.2	MT-ND4
chrM|11020|+|GAACC	0.236033	ENST00000361381.2	MT-ND4
chrM|11038|+|AAACT	0.398912	ENST00000361381.2	MT-ND4
chrM|11101|+|GAACT	0.562881	ENST00000361381.2	MT-ND4
chrM|11129|+|AAACC	0.227728	ENST00000361381.2	MT-ND4
chrM|11283|+|AAACA	0.30581	ENST00000361381.2	MT-ND4
chrM|11314|+|GAACT	0.549149	ENST00000361381.2	MT-ND4
chrM|11322|+|AAACT	0.181522	ENST00000361381.2	MT-ND4
chrM|11392|+|GGACT	0.474187	ENST00000361381.2	MT-ND4
chrM|11470|+|AAACT	0.465837	ENST00000361381.2	MT-ND4
chrM|11524|+|AAACA	0.236364	ENST00000361381.2	MT-ND4
chrM|11597|+|AAACA	0.145223	ENST00000361381.2	MT-ND4
chrM|11601|+|AGACC	0.233712	ENST00000361381.2	MT-ND4
chrM|11672|+|AAACC	0.0545982	ENST00000361381.2	MT-ND4
chrM|11751|+|AAACT	0.333108	ENST00000361381.2	MT-ND4
chrM|11757|+|AAACT	0.359585	ENST00000361381.2	MT-ND4
chrM|11800|+|GGACT	0.516464	ENST00000361381.2	MT-ND4
chrM|11807|+|AAACT	0.39405	ENST00000361381.2	MT-ND4
chrM|11893|+|GAACT	0.654733	ENST00000361381.2	MT-ND4
chrM|11950|+|GGACT	0.479559	ENST00000361381.2	MT-ND4
chr17|81512238|-|AGACA	0.339998	ENST00000681052.1	ACTG1
chr17|81512114|-|GGACT	0.521035	ENST00000681052.1	ACTG1
chr17|81511934|-|GAACC	0.0999719	ENST00000681052.1	ACTG1
chr17|81511614|-|AGACC	0.300661	ENST00000681052.1	ACTG1
chr17|81511529|-|GGACT	0.836274	ENST00000681052.1	ACTG1
chr17|81511454|-|GGACC	0.39971	ENST00000681052.1	ACTG1
chr17|81511439|-|GGACC	0.29803	ENST00000681052.1	ACTG1
chr17|81511325|-|GGACT	0.577094	ENST00000681052.1	ACTG1
chr17|81511082|-|AGACC	0.523516	ENST00000681052.1	ACTG1
chr17|81511048|-|GGACA	0.39815	ENST00000681052.1	ACTG1
chr17|81511036|-|AGACC	0.23855	ENST00000681052.1	ACTG1
chr17|81510685|-|GGACT	0.821582	ENST00000681052.1	ACTG1
chr17|81510593|-|AAACT	0.22703	ENST00000681052.1	ACTG1
chr17|81510525|-|GAACT	0.456899	ENST00000681052.1	ACTG1
chr17|81510382|-|AGACA	0.238254	ENST00000681052.1	ACTG1
chr17|81510275|-|GAACC	0.203217	ENST00000681052.1	ACTG1
chr17|81510222|-|GGACC	0.414944	ENST00000681052.1	ACTG1
chr17|81510185|-|GAACA	0.151634	ENST00000681052.1	ACTG1
chr17|81510030|-|GAACA	0.61407	ENST00000681052.1	ACTG1
chr17|44323576|-|GGACT	0.520882	ENST00000590194.5	SLC25A39
chr17|44323549|-|GGACC	0.41527	ENST00000590194.5	SLC25A39
chr17|44322833|-|AGACT	0.430787	ENST00000590194.5	SLC25A39
chr17|44322444|-|AGACC	0.291625	ENST00000590194.5	SLC25A39
chr17|44321728|-|GGACC	0.407643	ENST00000590194.5	SLC25A39
chr17|44321190|-|GGACA	0.60017	ENST00000590194.5	SLC25A39
chr17|44321136|-|GAACT	0.577417	ENST00000590194.5	SLC25A39
chr17|44320671|-|GGACC	0.374831	ENST00000590194.5	SLC25A39
chr17|44320666|-|AGACT	0.20238	ENST00000590194.5	SLC25A39
chr17|44320397|-|AGACC	0.23495	ENST00000590194.5	SLC25A39
chr17|44320273|-|GAACC	0.157153	ENST00000590194.5	SLC25A39
chr17|44320258|-|GGACT	0.49506	ENST00000590194.5	SLC25A39
chr17|44320206|-|GGACT	0.316095	ENST00000590194.5	SLC25A39
chr17|44320026|-|GAACC	0.26241	ENST00000590194.5	SLC25A39
chr17|44320020|-|GGACC	0.371329	ENST00000590194.5	SLC25A39
chr17|44319981|-|GGACC	0.383513	ENST00000590194.5	SLC25A39
chr17|44319942|-|AGACC	0.316342	ENST00000590194.5	SLC25A39
chr17|44319829|-|AGACA	0.496651	ENST00000590194.5	SLC25A39
chr17|44319766|-|AGACC	0.338551	ENST00000590194.5	SLC25A39
chr17|44319700|-|GAACC	0.295525	ENST00000590194.5	SLC25A39
chr9|136849444|+|GGACC	0.334896	ENST00000371661.5	PHPT1
chr9|136849468|+|GGACA	0.330606	ENST00000371661.5	PHPT1
chr9|136850016|+|GGACA	0.516084	ENST00000371661.5	PHPT1
chr9|136850106|+|GGACA	0.320367	ENST00000371661.5	PHPT1
chr13|99367903|+|GAACA	0.442336	ENST00000376440.6	UBAC2
chr13|99385292|+|AAACA	0.112748	ENST00000376440.6	UBAC2
chr13|99385357|+|GGACC	0.508787	ENST00000376440.6	UBAC2
chr13|99385362|+|GGACC	0.664206	ENST00000376440.6	UBAC2
chr13|99385413|+|GGACC	0.755465	ENST00000376440.6	UBAC2
chr13|99385486|+|AGACT	0.711946	ENST00000376440.6	UBAC2
chr13|99385739|+|GGACA	0.622546	ENST00000376440.6	UBAC2
chr13|99385762|+|GGACT	0.91953	ENST00000376440.6	UBAC2
chr13|99385791|+|AAACT	0.553695	ENST00000376440.6	UBAC2
chr13|99385825|+|AAACA	0.24159	ENST00000376440.6	UBAC2
chr13|99385867|+|GGACT	0.744398	ENST00000376440.6	UBAC2
chr13|99385951|+|AAACT	0.289858	ENST00000376440.6	UBAC2
chr13|99386021|+|GAACA	0.51989	ENST00000376440.6	UBAC2
chr13|99386241|+|AGACT	0.493073	ENST00000376440.6	UBAC2
chr13|99386251|+|GGACA	0.321245	ENST00000376440.6	UBAC2
chr13|99386288|+|GGACC	0.54326	ENST00000376440.6	UBAC2
chr13|99386308|+|AGACC	0.222759	ENST00000376440.6	UBAC2
chr5|176500050|+|GAACC	0.185945	ENST00000261942.7	FAF2
chr5|176506902|+|GGACT	0.784694	ENST00000261942.7	FAF2
chr5|176506934|+|GGACC	0.572536	ENST00000261942.7	FAF2
chr5|176507011|+|AAACA	0.0762757	ENST00000261942.7	FAF2
chr5|176507035|+|AAACA	0.227955	ENST00000261942.7	FAF2
chr5|176507093|+|AGACT	0.951288	ENST00000261942.7	FAF2
chr5|176507121|+|AAACC	0.156182	ENST00000261942.7	FAF2
chr5|176507234|+|GAACA	0.32328	ENST00000261942.7	FAF2
chr5|176507240|+|AGACT	0.852775	ENST00000261942.7	FAF2
chr5|176507283|+|GGACA	0.791875	ENST00000261942.7	FAF2
chr5|176507337|+|AAACC	0.0736437	ENST00000261942.7	FAF2
chr5|176507374|+|GGACT	0.879119	ENST00000261942.7	FAF2
chr5|176507446|+|GAACT	0.726239	ENST00000261942.7	FAF2
chr5|176507564|+|AAACC	0.051375	ENST00000261942.7	FAF2
chr5|176507806|+|GAACT	0.554085	ENST00000261942.7	FAF2
chr5|176507873|+|GAACC	0.110938	ENST00000261942.7	FAF2
chr5|176507974|+|GGACT	0.670287	ENST00000261942.7	FAF2
chr5|176508004|+|GAACC	0.250559	ENST00000261942.7	FAF2
chr5|176508062|+|GAACC	0.209113	ENST00000261942.7	FAF2
chr5|176508087|+|AGACA	0.233998	ENST00000261942.7	FAF2
chr5|176508092|+|GAACT	0.575996	ENST00000261942.7	FAF2
chr5|176508324|+|AGACT	0.721636	ENST00000261942.7	FAF2
chr5|176508467|+|AAACC	0.105023	ENST00000261942.7	FAF2
chr5|176508475|+|GGACC	0.587667	ENST00000261942.7	FAF2
chr5|176508624|+|GAACA	0.129867	ENST00000261942.7	FAF2
chr5|176508754|+|GAACA	0.394119	ENST00000261942.7	FAF2
chr5|176508801|+|AAACC	0.146036	ENST00000261942.7	FAF2
chr5|176508910|+|GGACC	0.24676	ENST00000261942.7	FAF2
chr5|176509180|+|AAACA	0.187323	ENST00000261942.7	FAF2
chr5|176509199|+|AGACC	0.258684	ENST00000261942.7	FAF2
chr5|176509325|+|GGACT	0.841477	ENST00000261942.7	FAF2
chr5|176509345|+|AGACC	0.215797	ENST00000261942.7	FAF2
chr5|176509361|+|AGACA	0.238646	ENST00000261942.7	FAF2
chr5|176509545|+|AGACA	0.890653	ENST00000261942.7	FAF2
chr5|176509711|+|AAACT	0.385735	ENST00000261942.7	FAF2
chr5|176509726|+|GAACC	0.313711	ENST00000261942.7	FAF2
chr5|176509733|+|GAACC	0.28127	ENST00000261942.7	FAF2
chr5|176509861|+|GAACA	0.204862	ENST00000261942.7	FAF2
chr5|176509896|+|GGACT	0.808814	ENST00000261942.7	FAF2
chr5|176509907|+|GAACA	0.169681	ENST00000261942.7	FAF2
chr19|4360647|-|AGACC	0.597005	ENST00000598564.5	SH3GL1
chr19|4360522|-|GGACC	0.473872	ENST00000598564.5	SH3GL1
chr19|4360424|-|AAACT	0.330165	ENST00000598564.5	SH3GL1
chr19|4360397|-|AAACA	0.427437	ENST00000598564.5	SH3GL1
chr12|112408612|-|AAACC	0.12939	ENST00000202773.14	RPL6
chr12|112408294|-|AAACC	0.187645	ENST00000202773.14	RPL6
chr12|112408252|-|AAACT	0.245535	ENST00000202773.14	RPL6
chr12|112406834|-|AAACC	0.184814	ENST00000202773.14	RPL6
chr12|112406810|-|AAACT	0.285046	ENST00000202773.14	RPL6
chr12|112406785|-|GGACC	0.486162	ENST00000202773.14	RPL6
chr12|112406036|-|GGACC	0.446019	ENST00000202773.14	RPL6
chr12|112406002|-|GAACA	0.350331	ENST00000202773.14	RPL6
chr12|112405937|-|AAACA	0.188451	ENST00000202773.14	RPL6
chr12|112405889|-|AGACA	0.344669	ENST00000202773.14	RPL6
chr12|112405330|-|GGACT	0.611603	ENST00000202773.14	RPL6
chr12|112405212|-|GAACC	0.236231	ENST00000202773.14	RPL6
chr16|1984259|+|GAACC	0.446567	ENST00000248114.7	GFER
chr16|1984751|+|GGACA	0.446296	ENST00000248114.7	GFER
chr16|1984769|+|GGACT	0.545406	ENST00000248114.7	GFER
chr16|1984791|+|GAACT	0.313543	ENST00000248114.7	GFER
chr16|1984860|+|GAACA	0.366311	ENST00000248114.7	GFER
chr16|1984871|+|AGACA	0.473606	ENST00000248114.7	GFER
chr16|1984931|+|AGACC	0.354233	ENST00000248114.7	GFER
chr16|1985877|+|GAACC	0.568816	ENST00000248114.7	GFER
chr16|1985886|+|AGACA	0.392118	ENST00000248114.7	GFER
chr16|1985943|+|GAACC	0.518057	ENST00000248114.7	GFER
chr16|1986054|+|GGACA	0.602468	ENST00000248114.7	GFER
chr17|57849989|-|AAACC	0.28222	ENST00000313608.13	MRPS23
chr17|57849409|-|GGACT	0.50631	ENST00000313608.13	MRPS23
chr17|57849402|-|GGACC	0.381495	ENST00000313608.13	MRPS23
chr17|57849270|-|AGACA	0.275569	ENST00000313608.13	MRPS23
chr17|57841204|-|AAACT	0.422576	ENST00000313608.13	MRPS23
chr17|57841022|-|AAACT	0.276366	ENST00000313608.13	MRPS23
chr17|57841012|-|AAACA	0.140877	ENST00000313608.13	MRPS23
chr17|57840985|-|AAACA	0.133218	ENST00000313608.13	MRPS23
chr17|57840928|-|GGACT	0.454945	ENST00000313608.13	MRPS23
chr17|57839900|-|GAACA	0.175494	ENST00000313608.13	MRPS23
chr17|57839885|-|AGACC	0.186372	ENST00000313608.13	MRPS23
chr17|57839878|-|AGACT	0.246127	ENST00000313608.13	MRPS23
chr17|57839857|-|AGACT	0.251771	ENST00000313608.13	MRPS23
chr17|57839835|-|GGACC	0.617469	ENST00000313608.13	MRPS23
chr17|57839811|-|AGACC	0.306645	ENST00000313608.13	MRPS23
chr17|57839779|-|GGACC	0.632015	ENST00000313608.13	MRPS23
chr17|57839714|-|AAACA	0.125995	ENST00000313608.13	MRPS23
chr17|57839706|-|GAACT	0.549561	ENST00000313608.13	MRPS23
chr17|57839598|-|GAACT	0.666287	ENST00000313608.13	MRPS23
chr17|57839584|-|GGACA	0.467161	ENST00000313608.13	MRPS23
chr19|58388153|+|AGACA	0.265874	ENST00000598098.5	RPS5
chr19|58388177|+|AGACC	0.397101	ENST00000598098.5	RPS5
chr19|58388184|+|AGACA	0.276687	ENST00000598098.5	RPS5
chr19|58393360|+|GAACC	0.300993	ENST00000598098.5	RPS5
chr19|58393411|+|GGACT	0.417054	ENST00000598098.5	RPS5
chr19|58393437|+|GGACT	0.429822	ENST00000598098.5	RPS5
chr19|58393483|+|GAACC	0.249453	ENST00000598098.5	RPS5
chr19|58394543|+|GAACA	0.36041	ENST00000598098.5	RPS5
chr19|58394551|+|AGACC	0.267834	ENST00000598098.5	RPS5
chr19|58394692|+|GAACT	0.275824	ENST00000598098.5	RPS5
chr10|95290896|-|AGACC	0.593338	ENST00000329399.7	PDLIM1
chr10|95290848|-|GGACT	0.508206	ENST00000329399.7	PDLIM1
chr10|95271678|-|GAACA	0.460094	ENST00000329399.7	PDLIM1
chr10|95271657|-|AGACA	0.385395	ENST00000329399.7	PDLIM1
chr10|95268856|-|GAACA	0.416866	ENST00000329399.7	PDLIM1
chr10|95268784|-|GAACC	0.183512	ENST00000329399.7	PDLIM1
chr10|95263972|-|AAACC	0.151948	ENST00000329399.7	PDLIM1
chr10|95263898|-|AGACT	0.370002	ENST00000329399.7	PDLIM1
chr10|95263873|-|GAACA	0.312962	ENST00000329399.7	PDLIM1
chr10|95263866|-|AGACC	0.238945	ENST00000329399.7	PDLIM1
chr10|95247361|-|AGACC	0.244797	ENST00000329399.7	PDLIM1
chr10|95247291|-|AAACA	0.150737	ENST00000329399.7	PDLIM1
chr10|95247267|-|AAACA	0.387917	ENST00000329399.7	PDLIM1
chr10|95238088|-|GGACC	0.366264	ENST00000329399.7	PDLIM1
chr10|95238033|-|AAACA	0.177553	ENST00000329399.7	PDLIM1
chr10|95237804|-|AAACA	0.325906	ENST00000329399.7	PDLIM1
chr10|95237728|-|AAACT	0.217378	ENST00000329399.7	PDLIM1
chr10|95237654|-|GGACA	0.510813	ENST00000329399.7	PDLIM1
chr10|95237637|-|GAACC	0.134063	ENST00000329399.7	PDLIM1
chr7|149223944|+|GAACC	0.307295	ENST00000610704.5	ZNF282
chr7|149224037|+|GGACC	0.432177	ENST00000610704.5	ZNF282
chr7|149224375|+|AGACC	0.182819	ENST00000610704.5	ZNF282
chr7|149224403|+|GAACC	0.374363	ENST00000610704.5	ZNF282
chr7|149224478|+|GAACC	0.15851	ENST00000610704.5	ZNF282
chr7|149224571|+|GGACC	0.91152	ENST00000610704.5	ZNF282
chr7|149224643|+|AGACT	0.939074	ENST00000610704.5	ZNF282
chr7|149224844|+|GGACC	0.699065	ENST00000610704.5	ZNF282
chr7|149224872|+|GGACC	0.436053	ENST00000610704.5	ZNF282
chr7|149224930|+|GGACC	0.587416	ENST00000610704.5	ZNF282
chr7|149225370|+|AAACC	0.204534	ENST00000610704.5	ZNF282
chr7|149225417|+|GAACA	0.221939	ENST00000610704.5	ZNF282
chr7|149225592|+|AGACC	0.161984	ENST00000610704.5	ZNF282
chr7|149225780|+|GGACA	0.863118	ENST00000610704.5	ZNF282
chr7|149225792|+|AGACC	0.520569	ENST00000610704.5	ZNF282
chr7|149225959|+|GGACC	0.543891	ENST00000610704.5	ZNF282
chr7|149226115|+|AGACC	0.273599	ENST00000610704.5	ZNF282
chr11|212945|+|GGACA	0.508127	ENST00000325207.9	RIC8A
chr11|212951|+|AGACA	0.274936	ENST00000325207.9	RIC8A
chr11|213304|+|AAACC	0.0464113	ENST00000325207.9	RIC8A
chr11|214232|+|GAACA	0.344149	ENST00000325207.9	RIC8A
chr11|214303|+|AGACT	0.60325	ENST00000325207.9	RIC8A
chr11|214328|+|GGACC	0.718111	ENST00000325207.9	RIC8A
chr11|214340|+|GGACC	0.469259	ENST00000325207.9	RIC8A
chr11|214381|+|GGACT	0.812353	ENST00000325207.9	RIC8A
chr11|214400|+|AGACT	0.872796	ENST00000325207.9	RIC8A
chr11|214475|+|AAACC	0.0855289	ENST00000325207.9	RIC8A
chr11|214537|+|GGACT	0.967024	ENST00000325207.9	RIC8A
chr11|214562|+|GAACT	0.736506	ENST00000325207.9	RIC8A
chr11|214790|+|AAACC	0.146598	ENST00000325207.9	RIC8A
chr11|214800|+|GAACT	0.566907	ENST00000325207.9	RIC8A
chr11|214823|+|GAACA	0.620005	ENST00000325207.9	RIC8A
chr11|214899|+|AGACA	0.525902	ENST00000325207.9	RIC8A
chr11|214976|+|AAACC	0.0893133	ENST00000325207.9	RIC8A
chr11|214997|+|AGACT	0.795234	ENST00000325207.9	RIC8A
chr11|215077|+|AAACA	0.29979	ENST00000325207.9	RIC8A
chr4|118744014|-|GAACC	0.206082	ENST00000280551.11	SEC24D
chr4|118741023|-|AGACA	0.48881	ENST00000280551.11	SEC24D
chr4|118740769|-|GAACA	0.398294	ENST00000280551.11	SEC24D
chr4|118740693|-|AAACT	0.520068	ENST00000280551.11	SEC24D
chr4|118740682|-|AGACA	0.236778	ENST00000280551.11	SEC24D
chr4|118739249|-|AGACT	0.262856	ENST00000280551.11	SEC24D
chr4|118739223|-|AAACT	0.47048	ENST00000280551.11	SEC24D
chr4|118739182|-|AGACA	0.310974	ENST00000280551.11	SEC24D
chr4|118738320|-|AGACT	0.447683	ENST00000280551.11	SEC24D
chr4|118732854|-|AAACT	0.160069	ENST00000280551.11	SEC24D
chr4|118732835|-|AGACC	0.27947	ENST00000280551.11	SEC24D
chr4|118732799|-|AGACA	0.345578	ENST00000280551.11	SEC24D
chr4|118731370|-|GAACT	0.208089	ENST00000280551.11	SEC24D
chr4|118728628|-|AAACC	0.110462	ENST00000280551.11	SEC24D
chr4|118723632|-|GAACA	0.32537	ENST00000280551.11	SEC24D
chr4|118723594|-|AGACA	0.327663	ENST00000280551.11	SEC24D
chr4|118723587|-|GGACT	0.65002	ENST00000280551.11	SEC24D
chr4|118723509|-|AAACT	0.219452	ENST00000280551.11	SEC24D
chr4|118723374|-|GAACT	0.525355	ENST00000280551.11	SEC24D
chr4|118723315|-|GAACA	0.432646	ENST00000280551.11	SEC24D
chr4|118723277|-|AAACT	0.420851	ENST00000280551.11	SEC24D
chr4|118723236|-|GAACC	0.307535	ENST00000280551.11	SEC24D
chr4|118723229|-|AAACA	0.262305	ENST00000280551.11	SEC24D
chr4|118723204|-|AGACA	0.439123	ENST00000280551.11	SEC24D
chr4|118723184|-|AAACT	0.531057	ENST00000280551.11	SEC24D
chr4|118723088|-|AAACC	0.201304	ENST00000280551.11	SEC24D
chr4|118723070|-|GAACA	0.270559	ENST00000280551.11	SEC24D
chr4|118723038|-|AGACT	0.474113	ENST00000280551.11	SEC24D
chr4|118723006|-|GAACA	0.346121	ENST00000280551.11	SEC24D
chr4|118722956|-|AAACT	0.544151	ENST00000280551.11	SEC24D
chr4|118722928|-|AAACT	0.615306	ENST00000280551.11	SEC24D
chr2|216499312|+|GGACC	0.383871	ENST00000491306.6	RPL37A
chr2|216499949|+|AAACC	0.16294	ENST00000491306.6	RPL37A
chr2|216500003|+|AGACA	0.422167	ENST00000491306.6	RPL37A
chr2|216501380|+|AGACT	0.324555	ENST00000491306.6	RPL37A
chr2|216501397|+|AGACC	0.192606	ENST00000491306.6	RPL37A
chr2|216501425|+|AGACA	0.364283	ENST00000491306.6	RPL37A
chr11|74246076|+|AGACC	0.351646	ENST00000328257.13	PPME1
chr11|74246086|+|AGACC	0.138587	ENST00000328257.13	PPME1
chr11|74246111|+|GAACT	0.270316	ENST00000328257.13	PPME1
chr11|74246121|+|AAACA	0.140286	ENST00000328257.13	PPME1
chr11|74251695|+|GAACC	0.12244	ENST00000328257.13	PPME1
chr11|74253880|+|GGACC	0.545961	ENST00000328257.13	PPME1
chr11|74253934|+|GGACA	0.669949	ENST00000328257.13	PPME1
chr11|74253975|+|AAACA	0.332232	ENST00000328257.13	PPME1
chr11|74254026|+|AGACC	0.191675	ENST00000328257.13	PPME1
chr11|74254369|+|AAACC	0.0668235	ENST00000328257.13	PPME1
chr11|74254420|+|AAACA	0.540148	ENST00000328257.13	PPME1
chr11|74254641|+|GGACC	0.476275	ENST00000328257.13	PPME1
chr6|89328282|-|GGACA	0.285766	ENST00000435041.3	UBE2J1
chr6|89328220|-|GGACA	0.306106	ENST00000435041.3	UBE2J1
chr6|89328197|-|AGACA	0.266592	ENST00000435041.3	UBE2J1
chr6|89328137|-|GAACA	0.450997	ENST00000435041.3	UBE2J1
chr6|89328098|-|AAACT	0.264269	ENST00000435041.3	UBE2J1
chr6|89328012|-|GGACT	0.413184	ENST00000435041.3	UBE2J1
chr6|89327917|-|AAACA	0.0524158	ENST00000435041.3	UBE2J1
chr6|89327906|-|AAACC	0.119088	ENST00000435041.3	UBE2J1
chr6|89327795|-|GAACA	0.380016	ENST00000435041.3	UBE2J1
chr6|89327765|-|AAACT	0.0678476	ENST00000435041.3	UBE2J1
chr6|89327386|-|AAACT	0.405065	ENST00000435041.3	UBE2J1
chr6|89327333|-|AAACT	0.0563712	ENST00000435041.3	UBE2J1
chr6|89327299|-|GGACT	0.617785	ENST00000435041.3	UBE2J1
chr6|89327154|-|AAACT	0.216724	ENST00000435041.3	UBE2J1
chr6|89326977|-|GAACT	0.677919	ENST00000435041.3	UBE2J1
chr6|89326947|-|AAACT	0.250253	ENST00000435041.3	UBE2J1
chr6|89326929|-|AGACC	0.669353	ENST00000435041.3	UBE2J1
chr6|89326898|-|AAACA	0.158941	ENST00000435041.3	UBE2J1
chr6|89326890|-|AAACC	0.0377409	ENST00000435041.3	UBE2J1
chr6|89326871|-|GGACT	0.863525	ENST00000435041.3	UBE2J1
chr6|89326861|-|GAACA	0.361087	ENST00000435041.3	UBE2J1
chr6|89326766|-|AGACT	0.41965	ENST00000435041.3	UBE2J1
chr6|89326681|-|GAACA	0.195643	ENST00000435041.3	UBE2J1
chr6|89326666|-|GAACT	0.607819	ENST00000435041.3	UBE2J1
chrX|70493446|+|AAACA	0.234253	ENST00000374355.8	DLG3
chrX|70493474|+|GAACA	0.127451	ENST00000374355.8	DLG3
chrX|70498524|+|GGACA	0.172351	ENST00000374355.8	DLG3
chrX|70499218|+|GGACC	0.448565	ENST00000374355.8	DLG3
chrX|70499914|+|GGACA	0.302862	ENST00000374355.8	DLG3
chrX|70499919|+|AGACT	0.0803474	ENST00000374355.8	DLG3
chrX|70499944|+|GAACA	0.335832	ENST00000374355.8	DLG3
chrX|70499967|+|GGACA	0.256878	ENST00000374355.8	DLG3
chrX|70500014|+|GGACC	0.355841	ENST00000374355.8	DLG3
chrX|70500515|+|AGACT	0.288355	ENST00000374355.8	DLG3
chrX|70500906|+|GAACC	0.726588	ENST00000374355.8	DLG3
chrX|70500917|+|AGACA	0.361836	ENST00000374355.8	DLG3
chrX|70500925|+|GAACA	0.0807819	ENST00000374355.8	DLG3
chrX|70500958|+|AAACT	0.146053	ENST00000374355.8	DLG3
chrX|70502209|+|AAACA	0.231912	ENST00000374355.8	DLG3
chrX|70502223|+|GGACC	0.198093	ENST00000374355.8	DLG3
chrX|70502263|+|AAACT	0.422974	ENST00000374355.8	DLG3
chrX|70502298|+|GAACA	0.321996	ENST00000374355.8	DLG3
chr8|73292330|-|GAACT	0.341179	ENST00000352983.7	RPL7
chr8|73292271|-|GAACC	0.231399	ENST00000352983.7	RPL7
chr8|73291840|-|GAACC	0.296692	ENST00000352983.7	RPL7
chr8|73291634|-|GAACT	0.479462	ENST00000352983.7	RPL7
chr8|73291121|-|AGACC	0.188818	ENST00000352983.7	RPL7
chr8|73291078|-|GGACC	0.459868	ENST00000352983.7	RPL7
chr8|73291048|-|GAACT	0.506703	ENST00000352983.7	RPL7
chr8|73290664|-|AAACA	0.37479	ENST00000352983.7	RPL7
chr19|6494894|-|AAACC	0.401275	ENST00000264071.7	TUBB4A
chr19|6494873|-|AGACC	0.208679	ENST00000264071.7	TUBB4A
chr19|6494803|-|AGACC	0.760448	ENST00000264071.7	TUBB4A
chr19|6494592|-|GGACC	0.546538	ENST00000264071.7	TUBB4A
chr19|6494415|-|AAACA	0.952148	ENST00000264071.7	TUBB4A
chrM|9242|+|AAACC	0.0908185	ENST00000362079.2	MT-CO3
chrM|9604|+|AAACA	0.110527	ENST00000362079.2	MT-CO3
chrM|9667|+|AAACA	0.280413	ENST00000362079.2	MT-CO3
chrM|9676|+|AAACC	0.112861	ENST00000362079.2	MT-CO3
chrM|9821|+|GGACT	0.602053	ENST00000362079.2	MT-CO3
chrM|9896|+|AAACA	0.515259	ENST00000362079.2	MT-CO3
chrX|55159160|-|AAACC	0.0659685	ENST00000685693.1	FAM104B
chrX|55146249|-|GGACC	0.418342	ENST00000685693.1	FAM104B
chrX|55146232|-|AAACC	0.0718527	ENST00000685693.1	FAM104B
chrX|55146216|-|GAACC	0.0823631	ENST00000685693.1	FAM104B
chrX|55146205|-|AAACT	0.12001	ENST00000685693.1	FAM104B
chrX|55146140|-|AGACC	0.144512	ENST00000685693.1	FAM104B
chrX|55146074|-|GGACT	0.703927	ENST00000685693.1	FAM104B
chrX|55146054|-|AAACT	0.472699	ENST00000685693.1	FAM104B
chr19|6454001|-|AAACC	0.0648317	ENST00000301454.9	SLC25A23
chr19|6452424|-|GGACT	0.494902	ENST00000301454.9	SLC25A23
chr19|6444301|-|AGACT	0.35682	ENST00000301454.9	SLC25A23
chr19|6444291|-|GAACT	0.343445	ENST00000301454.9	SLC25A23
chr19|6444255|-|AGACC	0.303436	ENST00000301454.9	SLC25A23
chr19|6444169|-|GGACC	0.347306	ENST00000301454.9	SLC25A23
chr19|6442009|-|GAACA	0.633706	ENST00000301454.9	SLC25A23
chr19|6441971|-|GGACC	0.398523	ENST00000301454.9	SLC25A23
chr19|6441919|-|AGACT	0.88124	ENST00000301454.9	SLC25A23
chr19|6441849|-|AGACT	0.643521	ENST00000301454.9	SLC25A23
chr19|6441791|-|AGACT	0.825693	ENST00000301454.9	SLC25A23
chr19|6441550|-|GGACC	0.868592	ENST00000301454.9	SLC25A23
chr19|6441453|-|AGACC	0.335676	ENST00000301454.9	SLC25A23
chr19|6441324|-|AAACC	0.165034	ENST00000301454.9	SLC25A23
chr19|6441071|-|AAACA	0.227959	ENST00000301454.9	SLC25A23
chr19|6440964|-|AAACC	0.0796646	ENST00000301454.9	SLC25A23
chr19|6440653|-|AAACT	0.184827	ENST00000301454.9	SLC25A23
chr19|6440640|-|GAACC	0.292326	ENST00000301454.9	SLC25A23
chr19|6440506|-|AGACA	0.433941	ENST00000301454.9	SLC25A23
chr19|6440489|-|GGACA	0.521785	ENST00000301454.9	SLC25A23
chr19|6440405|-|AGACC	0.288907	ENST00000301454.9	SLC25A23
chr19|6440390|-|AAACC	0.0684238	ENST00000301454.9	SLC25A23
chr19|6440365|-|AAACA	0.173715	ENST00000301454.9	SLC25A23
chr19|6440359|-|AAACA	0.0980137	ENST00000301454.9	SLC25A23
chr19|6440349|-|AAACC	0.145591	ENST00000301454.9	SLC25A23
chr19|6440224|-|AGACC	0.199263	ENST00000301454.9	SLC25A23
chr19|6440211|-|GGACT	0.879388	ENST00000301454.9	SLC25A23
chr19|6440197|-|GAACT	0.454526	ENST00000301454.9	SLC25A23
chr19|6440171|-|GGACT	0.624153	ENST00000301454.9	SLC25A23
chr19|6440092|-|GAACA	0.328529	ENST00000301454.9	SLC25A23
chr5|181239500|-|GGACA	0.439551	ENST00000512805.6	RACK1
chr5|181239170|-|GAACC	0.1819	ENST00000512805.6	RACK1
chr5|181239147|-|AGACC	0.400366	ENST00000512805.6	RACK1
chr5|181239116|-|GAACA	0.345929	ENST00000512805.6	RACK1
chr5|181238201|-|AAACA	0.142123	ENST00000512805.6	RACK1
chr5|181238175|-|GGACA	0.444576	ENST00000512805.6	RACK1
chr5|181237690|-|GAACT	0.358017	ENST00000512805.6	RACK1
chr5|181237651|-|GAACC	0.454419	ENST00000512805.6	RACK1
chr5|181237042|-|AGACT	0.26984	ENST00000512805.6	RACK1
chr5|181237020|-|GGACA	0.503678	ENST00000512805.6	RACK1
chr19|55674176|+|AGACA	0.548699	ENST00000450554.6	U2AF2
chr19|55674264|+|GGACT	0.419697	ENST00000450554.6	U2AF2
chr19|55674294|+|AGACA	0.326499	ENST00000450554.6	U2AF2
chr19|55674313|+|AGACA	0.763526	ENST00000450554.6	U2AF2
chr19|55674340|+|GGACA	0.323292	ENST00000450554.6	U2AF2
chr19|55674367|+|GGACC	0.371185	ENST00000450554.6	U2AF2
chr19|55674385|+|AAACA	0.415812	ENST00000450554.6	U2AF2
chr19|55674407|+|AGACC	0.30268	ENST00000450554.6	U2AF2
chr19|55674439|+|GAACA	0.480179	ENST00000450554.6	U2AF2
chr19|55674467|+|AAACT	0.440853	ENST00000450554.6	U2AF2
chr19|55674522|+|GGACC	0.510421	ENST00000450554.6	U2AF2
chr19|55674694|+|AAACA	0.280585	ENST00000450554.6	U2AF2
chr16|69121469|-|AGACA	0.638916	ENST00000448552.7	CHTF8
chr16|69121084|-|AAACC	0.134974	ENST00000448552.7	CHTF8
chr16|69121072|-|AGACC	0.219842	ENST00000448552.7	CHTF8
chr16|69120587|-|AAACC	0.148484	ENST00000448552.7	CHTF8
chr16|69120566|-|AAACA	0.199769	ENST00000448552.7	CHTF8
chr16|69120546|-|GGACT	0.89403	ENST00000448552.7	CHTF8
chr16|69120523|-|AGACT	0.779621	ENST00000448552.7	CHTF8
chr16|69120486|-|AGACA	0.630239	ENST00000448552.7	CHTF8
chr16|69120469|-|AAACC	0.0906827	ENST00000448552.7	CHTF8
chr16|69120420|-|GAACC	0.283721	ENST00000448552.7	CHTF8
chr16|69120383|-|GGACT	0.908233	ENST00000448552.7	CHTF8
chr16|69120336|-|GGACC	0.840192	ENST00000448552.7	CHTF8
chr17|75855300|-|AGACT	0.331068	ENST00000254806.8	WBP2
chr17|75851649|-|GAACT	0.379288	ENST00000254806.8	WBP2
chr17|75851603|-|GGACC	0.189354	ENST00000254806.8	WBP2
chr17|75849672|-|AGACT	0.2639	ENST00000254806.8	WBP2
chr17|75849639|-|AAACT	0.238849	ENST00000254806.8	WBP2
chr17|75849625|-|GAACA	0.365607	ENST00000254806.8	WBP2
chr17|75848598|-|GGACA	0.510725	ENST00000254806.8	WBP2
chr17|75847596|-|GGACC	0.266867	ENST00000254806.8	WBP2
chr17|75847527|-|GAACC	0.338533	ENST00000254806.8	WBP2
chr17|75846742|-|AGACC	0.160725	ENST00000254806.8	WBP2
chr17|75846615|-|AAACA	0.320485	ENST00000254806.8	WBP2
chr17|75846602|-|GAACT	0.515221	ENST00000254806.8	WBP2
chr17|75846588|-|GGACA	0.643927	ENST00000254806.8	WBP2
chr17|75846427|-|GGACT	0.62044	ENST00000254806.8	WBP2
chr17|75846344|-|AGACC	0.219885	ENST00000254806.8	WBP2
chr17|75846313|-|AGACC	0.134198	ENST00000254806.8	WBP2
chr17|75846015|-|GAACC	0.156085	ENST00000254806.8	WBP2
chr17|75845965|-|GAACA	0.234724	ENST00000254806.8	WBP2
chr17|75845933|-|GGACC	0.373352	ENST00000254806.8	WBP2
chr17|75845848|-|GGACT	0.883788	ENST00000254806.8	WBP2
chr17|75845760|-|AAACC	0.0861623	ENST00000254806.8	WBP2
chr19|55386392|+|GAACT	0.439897	ENST00000560583.5	RPL28
chr19|55386427|+|AGACC	0.343849	ENST00000560583.5	RPL28
chr19|55386614|+|GGACT	0.615487	ENST00000560583.5	RPL28
chr19|55386630|+|AGACT	0.497393	ENST00000560583.5	RPL28
chr19|55387962|+|GGACC	0.797585	ENST00000560583.5	RPL28
chr19|55388006|+|AGACA	0.478509	ENST00000560583.5	RPL28
chr19|55388023|+|GAACA	0.630576	ENST00000560583.5	RPL28
chr11|67584719|+|AGACC	0.273417	ENST00000398606.10	GSTP1
chr11|67585153|+|GGACC	0.416071	ENST00000398606.10	GSTP1
chr11|67585177|+|GGACA	0.485286	ENST00000398606.10	GSTP1
chr11|67585201|+|GGACC	0.349637	ENST00000398606.10	GSTP1
chr11|67586161|+|AGACC	0.215957	ENST00000398606.10	GSTP1
chr11|67586177|+|GAACC	0.162091	ENST00000398606.10	GSTP1
chr11|67586191|+|AGACC	0.403161	ENST00000398606.10	GSTP1
chr11|67586207|+|AGACC	0.227262	ENST00000398606.10	GSTP1
chr11|67586417|+|GGACT	0.520203	ENST00000398606.10	GSTP1
chr11|67586546|+|GAACC	0.342187	ENST00000398606.10	GSTP1
chr11|67586571|+|AAACA	0.282578	ENST00000398606.10	GSTP1
chr11|67586589|+|GGACT	0.625598	ENST00000398606.10	GSTP1
chr11|67586629|+|GGACC	0.297747	ENST00000398606.10	GSTP1
chr19|50507688|-|AGACT	0.324	ENST00000598418.6	JOSD2
chr19|50507676|-|GAACC	0.221837	ENST00000598418.6	JOSD2
chr19|50507583|-|GGACA	0.374322	ENST00000598418.6	JOSD2
chr19|50506525|-|GAACC	0.226227	ENST00000598418.6	JOSD2
chr19|50506426|-|GGACT	0.663872	ENST00000598418.6	JOSD2
chr19|50506181|-|GGACA	0.403438	ENST00000598418.6	JOSD2
chr19|50506177|-|AGACT	0.546249	ENST00000598418.6	JOSD2
chr19|50506079|-|GGACC	0.673981	ENST00000598418.6	JOSD2
chr1|119712069|+|GGACC	0.265476	ENST00000641023.2	PHGDH
chr1|119712126|+|GAACC	0.209615	ENST00000641023.2	PHGDH
chr1|119721171|+|GGACT	0.453662	ENST00000641023.2	PHGDH
chr1|119721238|+|AAACT	0.321495	ENST00000641023.2	PHGDH
chr1|119721273|+|GGACA	0.423392	ENST00000641023.2	PHGDH
chr1|119721321|+|GAACA	0.304098	ENST00000641023.2	PHGDH
chr1|119723390|+|GAACA	0.530646	ENST00000641023.2	PHGDH
chr1|119723409|+|GAACT	0.530997	ENST00000641023.2	PHGDH
chr1|119727013|+|GAACA	0.293956	ENST00000641023.2	PHGDH
chr1|119727031|+|AGACC	0.190565	ENST00000641023.2	PHGDH
chr1|119734634|+|AGACT	0.379994	ENST00000641023.2	PHGDH
chr1|119735349|+|GAACT	0.509521	ENST00000641023.2	PHGDH
chr1|119737127|+|GGACC	0.391557	ENST00000641023.2	PHGDH
chr1|119737142|+|GGACC	0.350469	ENST00000641023.2	PHGDH
chr1|119737235|+|GGACA	0.577954	ENST00000641023.2	PHGDH
chr1|119740461|+|GGACA	0.755422	ENST00000641023.2	PHGDH
chr1|119740497|+|GGACC	0.288108	ENST00000641023.2	PHGDH
chr1|119741769|+|GAACA	0.299301	ENST00000641023.2	PHGDH
chr1|119741791|+|GAACT	0.379827	ENST00000641023.2	PHGDH
chr1|119741854|+|GAACT	0.397388	ENST00000641023.2	PHGDH
chr1|119742982|+|GGACC	0.419072	ENST00000641023.2	PHGDH
chr1|119743005|+|GGACT	0.588323	ENST00000641023.2	PHGDH
chr1|119743011|+|AGACC	0.27921	ENST00000641023.2	PHGDH
chr1|119743927|+|AGACT	0.266022	ENST00000641023.2	PHGDH
chr1|119743951|+|AGACC	0.405527	ENST00000641023.2	PHGDH
chr1|119744085|+|AAACC	0.164561	ENST00000641023.2	PHGDH
chr3|33132633|+|GAACC	0.141087	ENST00000449224.1	CRTAP
chr3|33132660|+|GGACA	0.534741	ENST00000449224.1	CRTAP
chr3|33132697|+|AGACC	0.156418	ENST00000449224.1	CRTAP
chr3|33142430|+|GAACT	0.310456	ENST00000449224.1	CRTAP
chr3|33142440|+|AGACC	0.272997	ENST00000449224.1	CRTAP
chr3|33142467|+|AGACT	0.469583	ENST00000449224.1	CRTAP
chr3|33142489|+|AAACA	0.105162	ENST00000449224.1	CRTAP
chr3|33142876|+|GAACT	0.573879	ENST00000449224.1	CRTAP
chr4|151099669|+|GAACA	0.492643	ENST00000514682.5	RPS3A
MU273376.1|30899|-|GGACA	0.502227	ENST00000526522.5	RPS2
chr16|89561009|+|GGACT	0.557107	ENST00000393099.3	RPL13
chr16|89561608|+|GGACC	0.302264	ENST00000393099.3	RPL13
chr16|89561642|+|GAACA	0.690242	ENST00000393099.3	RPL13
chr16|89561700|+|AAACT	0.384073	ENST00000393099.3	RPL13
chr16|89561744|+|AGACA	0.339	ENST00000393099.3	RPL13
chr16|89562343|+|GAACT	0.343532	ENST00000393099.3	RPL13
chr16|89562349|+|AAACT	0.298449	ENST00000393099.3	RPL13
chr16|89562370|+|GGACC	0.611996	ENST00000393099.3	RPL13
chr16|89563018|+|GAACA	0.248051	ENST00000393099.3	RPL13
chr11|75566336|+|AAACC	0.129327	ENST00000358171.8	SERPINH1
chr11|75566418|+|AAACC	0.134901	ENST00000358171.8	SERPINH1
chr11|75566531|+|GGACC	0.882302	ENST00000358171.8	SERPINH1
chr11|75566546|+|GAACA	0.520366	ENST00000358171.8	SERPINH1
chr11|75566757|+|GGACC	0.889267	ENST00000358171.8	SERPINH1
chr11|75566887|+|AGACC	0.418884	ENST00000358171.8	SERPINH1
chr11|75568767|+|GGACA	0.525599	ENST00000358171.8	SERPINH1
chr11|75568826|+|GGACA	0.372405	ENST00000358171.8	SERPINH1
chr11|75571783|+|AAACA	0.238297	ENST00000358171.8	SERPINH1
chr11|75571824|+|GAACA	0.476967	ENST00000358171.8	SERPINH1
chr11|75571860|+|GGACC	0.370211	ENST00000358171.8	SERPINH1
chr11|75571905|+|GGACA	0.414229	ENST00000358171.8	SERPINH1
chr11|75571932|+|GGACA	0.567913	ENST00000358171.8	SERPINH1
chr11|75572007|+|GGACA	0.557297	ENST00000358171.8	SERPINH1
chr11|75572133|+|AGACA	0.876599	ENST00000358171.8	SERPINH1
chr11|75572208|+|AAACA	0.491179	ENST00000358171.8	SERPINH1
chr11|75572212|+|AGACC	0.588046	ENST00000358171.8	SERPINH1
chr11|75572238|+|GGACC	0.55821	ENST00000358171.8	SERPINH1
chr11|75572268|+|GGACA	0.937611	ENST00000358171.8	SERPINH1
chr11|75572304|+|AAACT	0.308849	ENST00000358171.8	SERPINH1
chr11|75572321|+|GGACC	0.480984	ENST00000358171.8	SERPINH1
chr11|75572419|+|AGACC	0.582692	ENST00000358171.8	SERPINH1
chr11|75572465|+|AAACA	0.321523	ENST00000358171.8	SERPINH1
chr11|75572514|+|AAACT	0.548909	ENST00000358171.8	SERPINH1
chr11|75572536|+|GGACC	0.446051	ENST00000358171.8	SERPINH1
chr11|75572611|+|AGACT	0.689775	ENST00000358171.8	SERPINH1
chr11|75572652|+|GAACT	0.461645	ENST00000358171.8	SERPINH1
chr11|75572709|+|GAACA	0.390171	ENST00000358171.8	SERPINH1
chr11|75572739|+|GAACT	0.558014	ENST00000358171.8	SERPINH1
MU273335.1|150437|+|AGACC	0.495914	ENST00000368235.8	NAXE
MU273335.1|150457|+|GGACC	0.584149	ENST00000368235.8	NAXE
MU273335.1|150472|+|GGACC	0.545842	ENST00000368235.8	NAXE
MU273335.1|150486|+|GAACT	0.572557	ENST00000368235.8	NAXE
MU273335.1|150504|+|GGACT	0.379911	ENST00000368235.8	NAXE
MU273335.1|150681|+|GGACC	0.582912	ENST00000368235.8	NAXE
MU273335.1|150717|+|GGACC	0.40155	ENST00000368235.8	NAXE
MU273335.1|150730|+|GAACT	0.621331	ENST00000368235.8	NAXE
MU273335.1|151026|+|AAACT	0.608394	ENST00000368235.8	NAXE
MU273335.1|151196|+|GGACA	0.358606	ENST00000368235.8	NAXE
MU273335.1|151982|+|GAACT	0.435524	ENST00000368235.8	NAXE
MU273335.1|152042|+|GAACC	0.504443	ENST00000368235.8	NAXE
MU273335.1|152075|+|GGACT	0.505658	ENST00000368235.8	NAXE
MU273335.1|152481|+|AGACT	0.325514	ENST00000368235.8	NAXE
MU273335.1|152595|+|GAACC	0.217867	ENST00000368235.8	NAXE
MU273335.1|152674|+|AGACT	0.321986	ENST00000368235.8	NAXE
chr5|40834224|-|GAACT	0.45371	ENST00000274242.10	RPL37
chr5|40832554|-|GAACA	0.424754	ENST00000274242.10	RPL37
chr5|40832543|-|AAACC	0.104888	ENST00000274242.10	RPL37
chr5|132867523|+|GGACT	0.684255	ENST00000378670.8	UQCRQ
chr5|132867620|+|AGACC	0.27951	ENST00000378670.8	UQCRQ
chr5|132867662|+|AGACA	0.237839	ENST00000378670.8	UQCRQ
chr5|132867671|+|AAACT	0.27664	ENST00000378670.8	UQCRQ
chr16|30116662|-|AGACA	0.244062	ENST00000466521.5	MAPK3
chr16|30116658|-|AGACA	0.324224	ENST00000466521.5	MAPK3
chr16|30114707|-|GGACC	0.451579	ENST00000466521.5	MAPK3
chr16|30114676|-|AGACT	0.274176	ENST00000466521.5	MAPK3
chr16|30114661|-|GGACA	0.601747	ENST00000466521.5	MAPK3
chr16|30114643|-|GGACC	0.601799	ENST00000466521.5	MAPK3
chr16|30114520|-|GGACC	0.349542	ENST00000466521.5	MAPK3
chr16|30114368|-|GGACT	0.722255	ENST00000466521.5	MAPK3
chr16|30114332|-|AAACC	0.119661	ENST00000466521.5	MAPK3
chr16|30114307|-|GAACA	0.316268	ENST00000466521.5	MAPK3
chr2|74421774|+|GGACC	0.227953	ENST00000348227.4	WDR54
chr2|74421783|+|GAACC	0.213088	ENST00000348227.4	WDR54
chr2|74422270|+|GGACC	0.666054	ENST00000348227.4	WDR54
chr2|74423365|+|GGACT	0.46274	ENST00000348227.4	WDR54
chr2|74423954|+|AGACA	0.613345	ENST00000348227.4	WDR54
chr2|74423979|+|GGACA	0.382286	ENST00000348227.4	WDR54
chr2|74425135|+|GGACA	0.540235	ENST00000348227.4	WDR54
chr2|74425215|+|GGACC	0.46352	ENST00000348227.4	WDR54
chr2|74425436|+|GGACA	0.381918	ENST00000348227.4	WDR54
chr2|74425469|+|AAACC	0.122478	ENST00000348227.4	WDR54
chr2|74425575|+|GAACA	0.326164	ENST00000348227.4	WDR54
KI270879.1|130856|+|AAACA	0.242302	ENST00000215754.8	MIF
KI270879.1|131159|+|GGACC	0.319773	ENST00000215754.8	MIF
KI270879.1|131243|+|GAACC	0.453537	ENST00000215754.8	MIF
KI270879.1|131303|+|GGACA	0.302336	ENST00000215754.8	MIF
KI270879.1|131449|+|GAACA	0.352704	ENST00000215754.8	MIF
KI270879.1|131480|+|GGACC	0.494581	ENST00000215754.8	MIF
KI270879.1|131512|+|GAACC	0.293761	ENST00000215754.8	MIF
chr4|184631121|-|AGACA	0.294608	ENST00000308394.9	CASP3
chr4|184631117|-|AGACA	0.33829	ENST00000308394.9	CASP3
chr4|184629434|-|AAACA	0.222548	ENST00000308394.9	CASP3
chr4|184629326|-|AAACA	0.343758	ENST00000308394.9	CASP3
chr4|184629290|-|GAACT	0.25486	ENST00000308394.9	CASP3
chr4|184629154|-|AGACA	0.423873	ENST00000308394.9	CASP3
chr4|184629131|-|GAACC	0.501977	ENST00000308394.9	CASP3
chr4|184629110|-|AAACT	0.134633	ENST00000308394.9	CASP3
chr4|184628947|-|AAACA	0.372671	ENST00000308394.9	CASP3
chr4|184628905|-|AGACT	0.551105	ENST00000308394.9	CASP3
chr4|184628882|-|AAACT	0.269809	ENST00000308394.9	CASP3
chr4|184628857|-|GAACT	0.690472	ENST00000308394.9	CASP3
chr4|184628823|-|AAACC	0.0767336	ENST00000308394.9	CASP3
chr4|184628774|-|AGACC	0.294698	ENST00000308394.9	CASP3
chr4|184628733|-|GAACA	0.211915	ENST00000308394.9	CASP3
chr4|184628684|-|AAACT	0.315744	ENST00000308394.9	CASP3
chr4|184628651|-|AAACT	0.185216	ENST00000308394.9	CASP3
chr4|184628627|-|AAACT	0.277703	ENST00000308394.9	CASP3
chr4|184628479|-|AAACC	0.126579	ENST00000308394.9	CASP3
chr4|184628472|-|AAACT	0.406561	ENST00000308394.9	CASP3
chr4|184628429|-|GAACA	0.34203	ENST00000308394.9	CASP3
chr4|184628401|-|AAACA	0.244163	ENST00000308394.9	CASP3
chr4|184628319|-|AGACA	0.56145	ENST00000308394.9	CASP3
chr4|184628282|-|GGACC	0.486778	ENST00000308394.9	CASP3
chr4|184628178|-|AAACT	0.266174	ENST00000308394.9	CASP3
chr4|184628030|-|AGACC	0.130044	ENST00000308394.9	CASP3
chr4|184628013|-|GGACT	0.892961	ENST00000308394.9	CASP3
chr4|184627821|-|AGACC	0.776369	ENST00000308394.9	CASP3
chr3|51994122|-|GGACC	0.367911	ENST00000466397.5	RPL29
chr3|51994104|-|GAACA	0.33683	ENST00000466397.5	RPL29
chr3|51993832|-|AAACC	0.255833	ENST00000466397.5	RPL29
chr3|51993728|-|GGACA	0.823912	ENST00000466397.5	RPL29
chr3|51993720|-|GGACT	0.747627	ENST00000466397.5	RPL29
chr3|51993640|-|AAACC	0.177762	ENST00000466397.5	RPL29
chr7|112468049|+|AAACA	0.11851	ENST00000621379.4	IFRD1
chr7|112468066|+|GGACA	0.435058	ENST00000621379.4	IFRD1
chr7|112472240|+|AAACC	0.0982029	ENST00000621379.4	IFRD1
chr7|112472290|+|AAACA	0.249563	ENST00000621379.4	IFRD1
chr7|112472795|+|GAACT	0.388245	ENST00000621379.4	IFRD1
chr7|112472801|+|GGACC	0.238711	ENST00000621379.4	IFRD1
chr7|112475463|+|GAACC	0.211865	ENST00000621379.4	IFRD1
chr7|112475529|+|GAACT	0.277395	ENST00000621379.4	IFRD1
chr7|112475537|+|AGACT	0.377028	ENST00000621379.4	IFRD1
chr7|112475582|+|AAACT	0.199549	ENST00000621379.4	IFRD1
chr7|112475589|+|AGACA	0.567946	ENST00000621379.4	IFRD1
chr7|112475673|+|AAACT	0.342313	ENST00000621379.4	IFRD1
chr7|112475716|+|AAACA	0.0769904	ENST00000621379.4	IFRD1
chr7|112475763|+|AGACA	0.229407	ENST00000621379.4	IFRD1
chr7|112475773|+|AGACT	0.826656	ENST00000621379.4	IFRD1
chr7|112475794|+|AAACA	0.113099	ENST00000621379.4	IFRD1
chr7|112475892|+|AGACA	0.369684	ENST00000621379.4	IFRD1
chr7|112476018|+|AGACC	0.622494	ENST00000621379.4	IFRD1
chr7|112476146|+|AGACT	0.285514	ENST00000621379.4	IFRD1
chrY|1392001|-|GAACA	0.414285	ENST00000381401.11	SLC25A6
chrY|1391978|-|AGACT	0.419719	ENST00000381401.11	SLC25A6
chrY|1389672|-|GGACT	0.544501	ENST00000381401.11	SLC25A6
chrY|1389528|-|GGACA	0.515066	ENST00000381401.11	SLC25A6
chrY|1389424|-|GAACC	0.0994797	ENST00000381401.11	SLC25A6
chrY|1389363|-|AGACT	0.409974	ENST00000381401.11	SLC25A6
chrY|1387398|-|GAACA	0.224806	ENST00000381401.11	SLC25A6
chrY|1387363|-|AGACC	0.259209	ENST00000381401.11	SLC25A6
chrY|1386561|-|GAACC	0.18171	ENST00000381401.11	SLC25A6
chrY|1386552|-|GAACC	0.307101	ENST00000381401.11	SLC25A6
chrY|1386526|-|GGACC	0.635984	ENST00000381401.11	SLC25A6
chr20|34280848|-|GAACA	0.341659	ENST00000538132.1	AHCY
chr20|34280796|-|GAACC	0.291256	ENST00000538132.1	AHCY
chr20|34280773|-|GAACA	0.411934	ENST00000538132.1	AHCY
chr20|34280677|-|GGACT	0.843432	ENST00000538132.1	AHCY
chr20|34280590|-|GAACT	0.482765	ENST00000538132.1	AHCY
chr20|34280537|-|AAACC	0.128889	ENST00000538132.1	AHCY
chr20|34280481|-|AGACT	0.511987	ENST00000538132.1	AHCY
chr20|34280456|-|GAACA	0.308824	ENST00000538132.1	AHCY
chr20|34280416|-|AAACA	0.572671	ENST00000538132.1	AHCY
chr16|1964564|-|GAACC	0.413153	ENST00000343262.9	RPS2
chr16|1964328|-|GGACA	0.394212	ENST00000343262.9	RPS2
chr16|1963178|-|AGACC	0.335298	ENST00000343262.9	RPS2
chr16|1962890|-|GGACT	0.706682	ENST00000343262.9	RPS2
chr16|1962770|-|GAACA	0.198544	ENST00000343262.9	RPS2
chr16|1962241|-|AGACC	0.194106	ENST00000343262.9	RPS2
chr16|1962205|-|AGACT	0.413591	ENST00000343262.9	RPS2
chr16|1962154|-|AGACC	0.159197	ENST00000343262.9	RPS2
chr16|1962127|-|GGACT	0.476275	ENST00000343262.9	RPS2
chr11|65078163|-|AGACC	0.124509	ENST00000275517.8	CDCA5
chr11|65078103|-|AGACA	0.474321	ENST00000275517.8	CDCA5
chr11|65078044|-|GAACA	0.410115	ENST00000275517.8	CDCA5
chr11|65077770|-|AAACC	0.375375	ENST00000275517.8	CDCA5
chr11|65077712|-|AGACC	0.135016	ENST00000275517.8	CDCA5
chr11|65077663|-|GAACC	0.404518	ENST00000275517.8	CDCA5
chr11|65077650|-|GAACT	0.612913	ENST00000275517.8	CDCA5
chr11|65077620|-|GAACT	0.628727	ENST00000275517.8	CDCA5
chr11|65077528|-|GAACT	0.530718	ENST00000275517.8	CDCA5
chr14|22770530|+|AGACA	0.430298	ENST00000285848.9	OXA1L
chr14|22770817|+|AGACA	0.199351	ENST00000285848.9	OXA1L
chr14|22771136|+|GGACA	0.438303	ENST00000285848.9	OXA1L
chr14|22771311|+|GAACA	0.20965	ENST00000285848.9	OXA1L
chr14|22771448|+|AGACC	0.339643	ENST00000285848.9	OXA1L
chr14|22771519|+|AAACC	0.0939541	ENST00000285848.9	OXA1L
chr14|22771604|+|AGACT	0.728288	ENST00000285848.9	OXA1L
chr14|22771617|+|AAACA	0.560915	ENST00000285848.9	OXA1L
chr14|22771622|+|AGACT	0.671354	ENST00000285848.9	OXA1L
chr14|22771655|+|GAACT	0.672036	ENST00000285848.9	OXA1L
chr14|22771700|+|AAACA	0.193654	ENST00000285848.9	OXA1L
chr16|1959632|+|GGACA	0.496868	ENST00000543683.6	NDUFB10
chr16|1959641|+|GGACA	0.269091	ENST00000543683.6	NDUFB10
chr16|1959731|+|GGACC	0.4263	ENST00000543683.6	NDUFB10
chr16|1961180|+|GAACA	0.321053	ENST00000543683.6	NDUFB10
chr16|1961222|+|AGACA	0.294801	ENST00000543683.6	NDUFB10
chr16|1961246|+|GGACA	0.441587	ENST00000543683.6	NDUFB10
chr16|1961288|+|GGACT	0.539658	ENST00000543683.6	NDUFB10
chr16|1961563|+|GGACA	0.651973	ENST00000543683.6	NDUFB10
chr16|1961568|+|GAACT	0.668699	ENST00000543683.6	NDUFB10
chr16|1961580|+|GAACT	0.591002	ENST00000543683.6	NDUFB10
chr16|1961631|+|GGACC	0.460791	ENST00000543683.6	NDUFB10
chr4|113214374|-|GAACA	0.269912	ENST00000646449.2	RPS26
chr4|113214296|-|GGACA	0.342769	ENST00000646449.2	RPS26
chr4|113214266|-|AAACA	0.349186	ENST00000646449.2	RPS26
chr4|113214239|-|GGACA	0.453743	ENST00000646449.2	RPS26
chr4|113214113|-|GGACC	0.501234	ENST00000646449.2	RPS26
chr4|113214108|-|GAACA	0.29026	ENST00000646449.2	RPS26
chr4|113214088|-|AGACC	0.352389	ENST00000646449.2	RPS26
chr4|113214027|-|AGACT	0.329674	ENST00000646449.2	RPS26
chr4|113214020|-|AGACA	0.31342	ENST00000646449.2	RPS26
chr17|5438885|-|GGACC	0.402859	ENST00000225698.8	C1QBP
chr17|5438270|-|AGACA	0.353475	ENST00000225698.8	C1QBP
chr17|5438205|-|AAACC	0.12435	ENST00000225698.8	C1QBP
chr17|5438170|-|GAACT	0.268002	ENST00000225698.8	C1QBP
chr17|5438160|-|GGACA	0.310162	ENST00000225698.8	C1QBP
chr17|5434906|-|GAACC	0.3251	ENST00000225698.8	C1QBP
chr17|5434879|-|GAACA	0.263397	ENST00000225698.8	C1QBP
chr17|5433762|-|GAACT	0.328837	ENST00000225698.8	C1QBP
chr17|5433691|-|GGACT	0.562584	ENST00000225698.8	C1QBP
chr17|5433410|-|GGACA	0.50304	ENST00000225698.8	C1QBP
chr17|5433297|-|GGACT	0.659805	ENST00000225698.8	C1QBP
chr17|5433118|-|GGACA	0.380305	ENST00000225698.8	C1QBP
chr17|5433043|-|AGACC	0.276162	ENST00000225698.8	C1QBP
chr17|5433009|-|AGACA	0.533144	ENST00000225698.8	C1QBP
chr17|5432964|-|GAACA	0.380515	ENST00000225698.8	C1QBP
chr17|5432942|-|AGACA	0.498222	ENST00000225698.8	C1QBP
chr17|5432802|-|AGACA	0.53623	ENST00000225698.8	C1QBP
chr16|28590334|+|AGACT	0.438946	ENST00000317058.8	SGF29
chr16|28590347|+|AGACC	0.165313	ENST00000317058.8	SGF29
chr16|28590355|+|AGACA	0.266242	ENST00000317058.8	SGF29
chr16|28590776|+|AGACA	0.621614	ENST00000317058.8	SGF29
chr16|28590838|+|GGACC	0.381332	ENST00000317058.8	SGF29
chr16|28590891|+|AGACT	0.460272	ENST00000317058.8	SGF29
chr16|28591621|+|AGACA	0.54414	ENST00000317058.8	SGF29
chr16|28591691|+|GAACC	0.213249	ENST00000317058.8	SGF29
chr16|28591720|+|AGACT	0.535752	ENST00000317058.8	SGF29
chr16|28591750|+|GGACA	0.484274	ENST00000317058.8	SGF29
chr5|150447698|-|GAACA	0.2814	ENST00000401695.8	RPS14
chr5|150447680|-|GGACC	0.573719	ENST00000401695.8	RPS14
chr5|150446959|-|AAACC	0.171864	ENST00000401695.8	RPS14
chr5|150446919|-|AGACC	0.219469	ENST00000401695.8	RPS14
chr5|150446825|-|AAACT	0.323332	ENST00000401695.8	RPS14
chr5|150445684|-|GGACC	0.408808	ENST00000401695.8	RPS14
chr5|150445678|-|AGACC	0.276031	ENST00000401695.8	RPS14
chr5|150445670|-|GGACC	0.693702	ENST00000401695.8	RPS14
chr5|150444285|-|GAACA	0.255615	ENST00000401695.8	RPS14
chr22|39315473|-|GGACT	0.778613	ENST00000401609.5	RPL3
chr22|39315434|-|GAACC	0.224135	ENST00000401609.5	RPL3
chr22|39314805|-|AGACC	0.208933	ENST00000401609.5	RPL3
chr22|39314156|-|GAACA	0.206962	ENST00000401609.5	RPL3
chr22|39313663|-|GAACC	0.310031	ENST00000401609.5	RPL3
chr22|39313217|-|AGACC	0.185298	ENST00000401609.5	RPL3
chr22|39312982|-|GGACC	0.522219	ENST00000401609.5	RPL3
chr22|39312968|-|AGACC	0.356101	ENST00000401609.5	RPL3
chr22|39312931|-|GAACA	0.298792	ENST00000401609.5	RPL3
chr17|4948349|-|GGACC	0.395909	ENST00000225655.6	PFN1
chr17|4948315|-|GGACT	0.410833	ENST00000225655.6	PFN1
chr17|4946789|-|AGACC	0.143887	ENST00000225655.6	PFN1
chr17|4946726|-|GGACT	0.391707	ENST00000225655.6	PFN1
chr17|4946637|-|AGACT	0.449392	ENST00000225655.6	PFN1
chr17|4945830|-|AAACC	0.136213	ENST00000225655.6	PFN1
chr17|4945781|-|AAACC	0.469443	ENST00000225655.6	PFN1
chr17|4945750|-|GGACA	0.383216	ENST00000225655.6	PFN1
chr17|4945746|-|AGACA	0.281329	ENST00000225655.6	PFN1
chr17|4945704|-|AAACT	0.518861	ENST00000225655.6	PFN1
chr21|43776224|-|AGACC	0.321636	ENST00000640406.1	CSTB
chr21|43774731|-|AAACA	0.25383	ENST00000640406.1	CSTB
chr21|43774675|-|GGACA	0.265402	ENST00000640406.1	CSTB
chr21|43774671|-|AAACT	0.437805	ENST00000640406.1	CSTB
chr17|16381926|+|AAACC	0.0787199	ENST00000302182.8	UBB
chr17|16381941|+|AGACC	0.328018	ENST00000302182.8	UBB
chr17|16382154|+|AGACC	0.152011	ENST00000302182.8	UBB
chr17|16382169|+|AGACC	0.245963	ENST00000302182.8	UBB
chr17|16382382|+|AGACC	0.167249	ENST00000302182.8	UBB
chr17|16382397|+|AGACC	0.255653	ENST00000302182.8	UBB
chr17|16382702|+|GAACC	0.161663	ENST00000302182.8	UBB
chr2|69896512|+|AAACA	0.118199	ENST00000244227.8	SNRNP27
chr2|69896521|+|AAACA	0.177348	ENST00000244227.8	SNRNP27
chr2|69897383|+|AGACT	0.621792	ENST00000244227.8	SNRNP27
chr2|69897397|+|AAACA	0.270304	ENST00000244227.8	SNRNP27
chr2|69904287|+|AGACC	0.185266	ENST00000244227.8	SNRNP27
chr2|69904397|+|AAACA	0.196079	ENST00000244227.8	SNRNP27
chr2|69904603|+|GGACT	0.691879	ENST00000244227.8	SNRNP27
chr2|69904615|+|AAACA	0.19521	ENST00000244227.8	SNRNP27
chr19|5713176|-|GGACC	0.277094	ENST00000585374.5	LONP1
chr19|5713167|-|GGACA	0.323081	ENST00000585374.5	LONP1
chr19|5713142|-|GGACA	0.58447	ENST00000585374.5	LONP1
chr19|5711987|-|AGACA	0.424562	ENST00000585374.5	LONP1
chr19|5711949|-|GAACA	0.533427	ENST00000585374.5	LONP1
chr19|5711796|-|GGACT	0.784209	ENST00000585374.5	LONP1
chr19|5708379|-|AGACC	0.338554	ENST00000585374.5	LONP1
chr19|5708369|-|GGACA	0.457406	ENST00000585374.5	LONP1
chr19|5708354|-|GAACC	0.316482	ENST00000585374.5	LONP1
chr19|5707782|-|GGACA	0.466355	ENST00000585374.5	LONP1
chr19|5707702|-|AGACC	0.247517	ENST00000585374.5	LONP1
chr19|5707093|-|GAACT	0.402815	ENST00000585374.5	LONP1
chr19|5705971|-|AGACC	0.175036	ENST00000585374.5	LONP1
chr19|5705793|-|GGACA	0.609425	ENST00000585374.5	LONP1
chr19|5700907|-|AGACT	0.384319	ENST00000585374.5	LONP1
chr19|5700865|-|GAACC	0.694591	ENST00000585374.5	LONP1
chr19|5700859|-|GGACC	0.785117	ENST00000585374.5	LONP1
chr19|5700826|-|AGACC	0.455301	ENST00000585374.5	LONP1
chr19|5699124|-|AGACC	0.222715	ENST00000585374.5	LONP1
chr19|5699090|-|GAACC	0.476404	ENST00000585374.5	LONP1
chr19|5696753|-|GGACC	0.561466	ENST00000585374.5	LONP1
chr19|5696705|-|AGACC	0.282898	ENST00000585374.5	LONP1
chr19|5696692|-|GAACC	0.234572	ENST00000585374.5	LONP1
chr19|5696367|-|GGACA	0.459454	ENST00000585374.5	LONP1
chr19|5696340|-|GGACC	0.290868	ENST00000585374.5	LONP1
chr19|5696310|-|GGACC	0.339877	ENST00000585374.5	LONP1
chr19|5696283|-|GGACC	0.536555	ENST00000585374.5	LONP1
chr19|5696259|-|GGACT	0.740304	ENST00000585374.5	LONP1
chr19|5696139|-|GGACA	0.614224	ENST00000585374.5	LONP1
chr19|5696115|-|AGACC	0.368553	ENST00000585374.5	LONP1
chr19|5694485|-|GAACC	0.32208	ENST00000585374.5	LONP1
chr19|5694476|-|GGACT	0.61056	ENST00000585374.5	LONP1
chr19|5694396|-|GGACC	0.55886	ENST00000585374.5	LONP1
chr19|5693746|-|AGACA	0.315624	ENST00000585374.5	LONP1
chr19|5693724|-|GGACA	0.309972	ENST00000585374.5	LONP1
chr19|5693306|-|AGACC	0.201695	ENST00000585374.5	LONP1
chr19|5692165|-|GAACA	0.338527	ENST00000585374.5	LONP1
chr19|5692156|-|GGACT	0.475409	ENST00000585374.5	LONP1
chr19|5692101|-|GAACA	0.286022	ENST00000585374.5	LONP1
chr19|5692018|-|GGACT	0.742295	ENST00000585374.5	LONP1
chr19|5691980|-|GAACT	0.550708	ENST00000585374.5	LONP1
chr19|5691953|-|GGACC	0.481746	ENST00000585374.5	LONP1
chr19|5691897|-|GGACC	0.754473	ENST00000585374.5	LONP1
chr19|1104122|+|GGACC	0.300714	ENST00000354171.13	GPX4
chr19|1105244|+|GGACA	0.539349	ENST00000354171.13	GPX4
chr19|1105271|+|GGACA	0.431776	ENST00000354171.13	GPX4
chr19|1105412|+|AGACC	0.427282	ENST00000354171.13	GPX4
chr19|1105422|+|AAACT	0.397618	ENST00000354171.13	GPX4
chr19|1106256|+|GAACT	0.598994	ENST00000354171.13	GPX4
chr19|1106441|+|GGACC	0.293038	ENST00000354171.13	GPX4
chr19|1106553|+|GGACC	0.305023	ENST00000354171.13	GPX4
chr19|1106655|+|AAACC	0.14834	ENST00000354171.13	GPX4
chr19|1106672|+|AGACC	0.250739	ENST00000354171.13	GPX4
chr15|69455223|+|GGACC	0.529432	ENST00000260379.11	RPLP1
chr15|69455508|+|AAACC	0.150805	ENST00000260379.11	RPLP1
chr4|99949718|-|GGACT	0.339345	ENST00000296417.6	H2AZ1
chr4|99949701|-|AGACA	0.392183	ENST00000296417.6	H2AZ1
chr4|99948932|-|GAACT	0.349967	ENST00000296417.6	H2AZ1
chr4|99948909|-|AGACT	0.333458	ENST00000296417.6	H2AZ1
chr4|99948480|-|GGACA	0.342714	ENST00000296417.6	H2AZ1
chr4|99948470|-|AGACT	0.525363	ENST00000296417.6	H2AZ1
chr4|99948432|-|GGACT	0.649133	ENST00000296417.6	H2AZ1
chr4|99948387|-|GGACT	0.899185	ENST00000296417.6	H2AZ1
chr4|99948369|-|AAACA	0.21305	ENST00000296417.6	H2AZ1
chr4|99948196|-|AAACT	0.312459	ENST00000296417.6	H2AZ1
chr4|99948154|-|AAACA	0.334347	ENST00000296417.6	H2AZ1
chr4|99948136|-|AGACA	0.348575	ENST00000296417.6	H2AZ1
chr1|155688151|-|GGACC	0.643226	ENST00000368340.9	YY1AP1
chr1|155680418|-|AAACT	0.185938	ENST00000368340.9	YY1AP1
chr1|155676737|-|GAACT	0.647536	ENST00000368340.9	YY1AP1
chr1|155676713|-|GAACA	0.48572	ENST00000368340.9	YY1AP1
chr1|155676692|-|GAACT	0.472793	ENST00000368340.9	YY1AP1
chr1|155676683|-|GAACA	0.182209	ENST00000368340.9	YY1AP1
chr1|155676665|-|AAACC	0.178035	ENST00000368340.9	YY1AP1
chr1|155676653|-|AAACA	0.827725	ENST00000368340.9	YY1AP1
chr1|155676626|-|AAACC	0.214924	ENST00000368340.9	YY1AP1
chr1|155676601|-|AGACC	0.760736	ENST00000368340.9	YY1AP1
chr1|155676588|-|GGACC	0.47165	ENST00000368340.9	YY1AP1
chr1|155676569|-|AGACT	0.415815	ENST00000368340.9	YY1AP1
chr1|155672719|-|GAACC	0.11774	ENST00000368340.9	YY1AP1
chr1|155672665|-|AGACC	0.715924	ENST00000368340.9	YY1AP1
chr1|155672616|-|AGACT	0.344996	ENST00000368340.9	YY1AP1
chr1|155672575|-|AAACT	0.127332	ENST00000368340.9	YY1AP1
chr1|155672563|-|AGACT	0.834049	ENST00000368340.9	YY1AP1
chr1|155670323|-|GGACA	0.555619	ENST00000368340.9	YY1AP1
chr1|155668695|-|AGACT	0.797585	ENST00000368340.9	YY1AP1
chr1|155668664|-|GAACC	0.182786	ENST00000368340.9	YY1AP1
chr1|155668652|-|GAACA	0.333376	ENST00000368340.9	YY1AP1
chr1|155661411|-|AGACC	0.754797	ENST00000368340.9	YY1AP1
chr1|155661406|-|AAACA	0.8092	ENST00000368340.9	YY1AP1
chr1|155661331|-|GAACA	0.166708	ENST00000368340.9	YY1AP1
chr1|155660887|-|GAACT	0.579378	ENST00000368340.9	YY1AP1
chr1|155660838|-|GAACC	0.158028	ENST00000368340.9	YY1AP1
chr1|155660801|-|AGACA	0.786571	ENST00000368340.9	YY1AP1
chr1|155660778|-|AAACT	0.206947	ENST00000368340.9	YY1AP1
chr1|155660737|-|AAACT	0.286268	ENST00000368340.9	YY1AP1
chr1|155660695|-|AGACA	0.325999	ENST00000368340.9	YY1AP1
chr1|155660671|-|AAACC	0.0919938	ENST00000368340.9	YY1AP1
chr1|155660616|-|AAACA	0.151176	ENST00000368340.9	YY1AP1
chr1|155660526|-|AGACA	0.93039	ENST00000368340.9	YY1AP1
chr1|155660436|-|GGACA	0.789549	ENST00000368340.9	YY1AP1
chr1|155660409|-|AGACT	0.679779	ENST00000368340.9	YY1AP1
chr1|155660323|-|AGACC	0.685074	ENST00000368340.9	YY1AP1
chr1|155660281|-|AAACC	0.631502	ENST00000368340.9	YY1AP1
chr1|155660151|-|AGACT	0.565308	ENST00000368340.9	YY1AP1
chr1|155660096|-|GAACC	0.0774667	ENST00000368340.9	YY1AP1
chr1|155659991|-|GGACA	0.771587	ENST00000368340.9	YY1AP1
chr1|155659942|-|GAACC	0.268484	ENST00000368340.9	YY1AP1
chr1|155659921|-|GAACT	0.221237	ENST00000368340.9	YY1AP1
chr1|155659882|-|GAACA	0.715964	ENST00000368340.9	YY1AP1
chr1|155659852|-|AAACA	0.181135	ENST00000368340.9	YY1AP1
chr1|155659826|-|GAACA	0.489983	ENST00000368340.9	YY1AP1
chr1|155659809|-|GGACC	0.858296	ENST00000368340.9	YY1AP1
chr1|155659797|-|AAACA	0.122629	ENST00000368340.9	YY1AP1
chr1|155659739|-|AAACA	0.519127	ENST00000368340.9	YY1AP1
chr1|155659696|-|GAACC	0.236598	ENST00000368340.9	YY1AP1
chr1|155659633|-|AGACT	0.883709	ENST00000368340.9	YY1AP1
chr1|155659575|-|AAACC	0.0655636	ENST00000368340.9	YY1AP1
chr1|155659556|-|AAACC	0.0582923	ENST00000368340.9	YY1AP1
chr17|64500239|-|AGACA	0.155987	ENST00000577922.6	DDX5
chr17|64500180|-|AAACT	0.526495	ENST00000577922.6	DDX5
chr17|64500102|-|AGACC	0.563427	ENST00000577922.6	DDX5
chr17|64500090|-|GGACT	0.638267	ENST00000577922.6	DDX5
chr17|64500072|-|GGACT	0.554009	ENST00000577922.6	DDX5
chr17|64500002|-|GAACC	0.143059	ENST00000577922.6	DDX5
chr17|64499921|-|AGACT	0.596206	ENST00000577922.6	DDX5
chr17|64499839|-|AAACA	0.135899	ENST00000577922.6	DDX5
chr17|64499749|-|AAACA	0.252047	ENST00000577922.6	DDX5
chr16|636262|-|GAACA	0.261282	ENST00000301686.13	METTL26
chr16|636112|-|GGACC	0.50772	ENST00000301686.13	METTL26
chr16|636097|-|GGACA	0.489009	ENST00000301686.13	METTL26
chr16|635664|-|GGACC	0.491024	ENST00000301686.13	METTL26
chr16|635320|-|GGACA	0.460795	ENST00000301686.13	METTL26
chr16|635308|-|AAACC	0.121287	ENST00000301686.13	METTL26
chr16|634913|-|GGACT	0.604662	ENST00000301686.13	METTL26
chr16|634795|-|GAACC	0.312983	ENST00000301686.13	METTL26
chr16|634774|-|GGACA	0.384134	ENST00000301686.13	METTL26
chr16|634756|-|GGACC	0.493449	ENST00000301686.13	METTL26
chr16|634640|-|GGACA	0.555704	ENST00000301686.13	METTL26
chr16|634601|-|AAACT	0.356025	ENST00000301686.13	METTL26
chr16|634540|-|GAACC	0.164754	ENST00000301686.13	METTL26
chr16|634520|-|GGACC	0.448894	ENST00000301686.13	METTL26
chr1|116395138|+|GAACA	0.354605	ENST00000295598.10	ATP1A1
chr1|116396617|+|AGACC	0.244598	ENST00000295598.10	ATP1A1
chr1|116396679|+|AGACC	0.243709	ENST00000295598.10	ATP1A1
chr1|116396689|+|AGACA	0.232889	ENST00000295598.10	ATP1A1
chr1|116396728|+|GAACC	0.165265	ENST00000295598.10	ATP1A1
chr1|116397929|+|GGACA	0.45926	ENST00000295598.10	ATP1A1
chr1|116397991|+|GGACC	0.24766	ENST00000295598.10	ATP1A1
chr1|116398035|+|AGACA	0.317621	ENST00000295598.10	ATP1A1
chr1|116398682|+|AGACA	0.515563	ENST00000295598.10	ATP1A1
chr1|116399026|+|AAACA	0.315864	ENST00000295598.10	ATP1A1
chr1|116399046|+|GGACT	0.747498	ENST00000295598.10	ATP1A1
chr1|116399473|+|AGACA	0.267482	ENST00000295598.10	ATP1A1
chr1|116399492|+|AAACA	0.177095	ENST00000295598.10	ATP1A1
chr1|116399496|+|AGACA	0.226914	ENST00000295598.10	ATP1A1
chr1|116399500|+|AAACT	0.437253	ENST00000295598.10	ATP1A1
chr1|116400954|+|GGACT	0.523598	ENST00000295598.10	ATP1A1
chr1|116400987|+|AGACA	0.345434	ENST00000295598.10	ATP1A1
chr1|116401130|+|GGACC	0.33675	ENST00000295598.10	ATP1A1
chr1|116401226|+|AGACC	0.307284	ENST00000295598.10	ATP1A1
chr1|116401556|+|GAACA	0.30551	ENST00000295598.10	ATP1A1
chr1|116401588|+|AGACA	0.592573	ENST00000295598.10	ATP1A1
chr1|116403884|+|AAACC	0.101307	ENST00000295598.10	ATP1A1
chr1|116403950|+|AAACT	0.579026	ENST00000295598.10	ATP1A1
chr1|116404433|+|AAACC	0.149571	ENST00000295598.10	ATP1A1
chr1|116404536|+|GAACT	0.582789	ENST00000295598.10	ATP1A1
chr1|116404636|+|AAACC	0.224944	ENST00000295598.10	ATP1A1
chr1|116404703|+|GAACA	0.206451	ENST00000295598.10	ATP1A1
chr1|116404715|+|AGACT	0.652592	ENST00000295598.10	ATP1A1
chr19|8321535|+|GGACA	0.54984	ENST00000600659.3	RPS28
chr19|8321677|+|GGACC	0.357624	ENST00000600659.3	RPS28
chr19|8321691|+|GGACA	0.462319	ENST00000600659.3	RPS28
chr19|49489909|+|AAACA	0.463133	ENST00000391857.9	RPL13A
chr19|49490292|+|AAACA	0.23426	ENST00000391857.9	RPL13A
chr19|49490508|+|GAACA	0.30051	ENST00000391857.9	RPL13A
chr19|49490567|+|GGACC	0.386029	ENST00000391857.9	RPL13A
chr19|49490796|+|AAACC	0.204832	ENST00000391857.9	RPL13A
chr19|49490821|+|GGACC	0.473486	ENST00000391857.9	RPL13A
chr19|49491538|+|AAACA	0.344132	ENST00000391857.9	RPL13A
chr19|49491740|+|AAACA	0.202535	ENST00000391857.9	RPL13A
chr19|49491795|+|AGACC	0.292988	ENST00000391857.9	RPL13A
chr19|49491803|+|GGACT	0.529094	ENST00000391857.9	RPL13A
chr19|49491827|+|AGACT	0.763643	ENST00000391857.9	RPL13A
chr19|49491886|+|GGACC	0.345763	ENST00000391857.9	RPL13A
chr19|49491929|+|GGACA	0.64675	ENST00000391857.9	RPL13A
chr19|49492073|+|AGACT	0.636615	ENST00000391857.9	RPL13A
chr19|49492115|+|GGACT	0.757527	ENST00000391857.9	RPL13A
chr19|49492169|+|GGACA	0.491965	ENST00000391857.9	RPL13A
chr19|49492219|+|AGACT	0.414993	ENST00000391857.9	RPL13A
chr2|119265610|+|AGACA	0.635476	ENST00000393106.6	STEAP3
chr2|27071609|-|GGACT	0.446936	ENST00000456793.2	OST4
chr2|27070712|-|GGACA	0.341552	ENST00000456793.2	OST4
chr2|27070609|-|AAACA	0.17876	ENST00000456793.2	OST4
chr2|27070569|-|GAACA	0.399618	ENST00000456793.2	OST4
chr16|30085015|+|AGACA	0.600042	ENST00000566749.5	PPP4C
chr16|30085202|+|GGACT	0.790064	ENST00000566749.5	PPP4C
chr16|30085224|+|AGACC	0.215789	ENST00000566749.5	PPP4C
chr16|30085262|+|GAACC	0.236541	ENST00000566749.5	PPP4C
KI270850.1|329220|-|AAACC	0.223619	ENST00000647841.1	RPS17
KI270850.1|329150|-|GAACA	0.292796	ENST00000647841.1	RPS17
KI270850.1|328002|-|AGACA	0.389311	ENST00000647841.1	RPS17
KI270850.1|325986|-|GGACT	0.587312	ENST00000647841.1	RPS17
KI270850.1|325916|-|GGACC	0.360688	ENST00000647841.1	RPS17
chr9|125241257|-|AGACC	0.457353	ENST00000324460.7	HSPA5
chr9|125241157|-|GGACT	0.54785	ENST00000324460.7	HSPA5
chr9|125241062|-|GGACA	0.438088	ENST00000324460.7	HSPA5
chr9|125241018|-|GGACC	0.556779	ENST00000324460.7	HSPA5
chr9|125240785|-|GAACC	0.22327	ENST00000324460.7	HSPA5
chr9|125240761|-|GAACA	0.238718	ENST00000324460.7	HSPA5
chr9|125240698|-|GGACA	0.3181	ENST00000324460.7	HSPA5
chr9|125240294|-|AAACT	0.19049	ENST00000324460.7	HSPA5
chr9|125240289|-|AAACC	0.0657803	ENST00000324460.7	HSPA5
chr9|125240255|-|AAACA	0.0766087	ENST00000324460.7	HSPA5
chr9|125240249|-|AGACA	0.262653	ENST00000324460.7	HSPA5
chr9|125240198|-|AAACC	0.203282	ENST00000324460.7	HSPA5
chr9|125239461|-|GAACT	0.373057	ENST00000324460.7	HSPA5
chr9|125239281|-|GAACA	0.247479	ENST00000324460.7	HSPA5
chr9|125239252|-|GAACC	0.243335	ENST00000324460.7	HSPA5
chr9|125239167|-|AGACT	0.391784	ENST00000324460.7	HSPA5
chr9|125239145|-|GAACA	0.227103	ENST00000324460.7	HSPA5
chr9|125239133|-|AAACT	0.333738	ENST00000324460.7	HSPA5
chr9|125239095|-|AGACA	0.394614	ENST00000324460.7	HSPA5
chr9|125239076|-|AAACT	0.269413	ENST00000324460.7	HSPA5
chr9|125238987|-|AGACT	0.324215	ENST00000324460.7	HSPA5
chr9|125238976|-|AGACC	0.277333	ENST00000324460.7	HSPA5
chr9|125238675|-|GAACC	0.349019	ENST00000324460.7	HSPA5
chr9|125238658|-|AAACC	0.0666866	ENST00000324460.7	HSPA5
chr9|125238261|-|AAACT	0.240823	ENST00000324460.7	HSPA5
chr9|125238238|-|AAACT	0.221112	ENST00000324460.7	HSPA5
chr9|125238224|-|GAACA	0.172143	ENST00000324460.7	HSPA5
chr9|125237147|-|AGACC	0.225852	ENST00000324460.7	HSPA5
chr9|125237133|-|AGACA	0.349119	ENST00000324460.7	HSPA5
chr9|125237013|-|AGACA	0.225203	ENST00000324460.7	HSPA5
chr9|125236998|-|GAACA	0.280761	ENST00000324460.7	HSPA5
chr9|125236902|-|AGACA	0.424125	ENST00000324460.7	HSPA5
chr9|125236802|-|AAACT	0.304991	ENST00000324460.7	HSPA5
chr9|125236780|-|AGACC	0.299726	ENST00000324460.7	HSPA5
chr9|125236713|-|AGACT	0.345487	ENST00000324460.7	HSPA5
chr9|125236691|-|GAACT	0.40618	ENST00000324460.7	HSPA5
chr9|125236658|-|AAACT	0.376172	ENST00000324460.7	HSPA5
chr9|125236591|-|AGACA	0.647211	ENST00000324460.7	HSPA5
chr9|125236553|-|GGACT	0.882098	ENST00000324460.7	HSPA5
chr9|125236545|-|GAACT	0.717022	ENST00000324460.7	HSPA5
chr9|125236519|-|GAACT	0.742533	ENST00000324460.7	HSPA5
chr9|125236470|-|AAACT	0.501317	ENST00000324460.7	HSPA5
chr9|125236363|-|AAACC	0.264644	ENST00000324460.7	HSPA5
chr7|149028473|-|AGACC	0.20956	ENST00000286091.9	PDIA4
chr7|149021024|-|AAACT	0.400811	ENST00000286091.9	PDIA4
chr7|149020997|-|AGACA	0.456902	ENST00000286091.9	PDIA4
chr7|149019191|-|GGACA	0.425522	ENST00000286091.9	PDIA4
chr7|149019018|-|AGACT	0.652584	ENST00000286091.9	PDIA4
chr7|149019001|-|GAACC	0.215874	ENST00000286091.9	PDIA4
chr7|149014961|-|GAACT	0.440686	ENST00000286091.9	PDIA4
chr7|149012354|-|GGACA	0.406906	ENST00000286091.9	PDIA4
chr7|149012342|-|AAACT	0.311227	ENST00000286091.9	PDIA4
chr7|149012254|-|AAACA	0.379481	ENST00000286091.9	PDIA4
chr7|149012250|-|AGACC	0.28499	ENST00000286091.9	PDIA4
chr7|149006040|-|GGACT	0.359015	ENST00000286091.9	PDIA4
chr7|149006025|-|GGACT	0.466639	ENST00000286091.9	PDIA4
chr7|149005920|-|GGACT	0.544632	ENST00000286091.9	PDIA4
chr7|149005332|-|GGACT	0.328558	ENST00000286091.9	PDIA4
chr7|149005293|-|GGACT	0.508948	ENST00000286091.9	PDIA4
chr7|149005272|-|GGACC	0.37816	ENST00000286091.9	PDIA4
chr7|149004205|-|AAACT	0.216699	ENST00000286091.9	PDIA4
chr7|149004167|-|GAACA	0.462968	ENST00000286091.9	PDIA4
chr7|149004157|-|GGACC	0.505436	ENST00000286091.9	PDIA4
chr7|149004132|-|AGACC	0.312648	ENST00000286091.9	PDIA4
chr7|149004110|-|GGACC	0.41626	ENST00000286091.9	PDIA4
chr7|149003903|-|GGACA	0.610509	ENST00000286091.9	PDIA4
chr7|149003894|-|GAACC	0.487342	ENST00000286091.9	PDIA4
chr7|149003870|-|AGACA	0.576614	ENST00000286091.9	PDIA4
chr7|149003833|-|GAACA	0.379324	ENST00000286091.9	PDIA4
chr7|149003821|-|AAACT	0.486685	ENST00000286091.9	PDIA4
chr7|149003811|-|GGACC	0.578115	ENST00000286091.9	PDIA4
chr12|6868945|+|GAACT	0.291034	ENST00000613953.4	TPI1
chr12|6869116|+|AGACT	0.457954	ENST00000613953.4	TPI1
chr12|6869296|+|GGACT	0.490261	ENST00000613953.4	TPI1
chr12|6869375|+|AGACA	0.247838	ENST00000613953.4	TPI1
chr12|6869700|+|GGACT	0.666553	ENST00000613953.4	TPI1
chr12|6869756|+|AGACT	0.324072	ENST00000613953.4	TPI1
chr12|6870361|+|GGACA	0.439394	ENST00000613953.4	TPI1
chr12|6870377|+|AAACA	0.247527	ENST00000613953.4	TPI1
chr12|6870423|+|GGACT	0.562061	ENST00000613953.4	TPI1
chr12|6870510|+|AAACT	0.315681	ENST00000613953.4	TPI1
chr12|6870557|+|GGACC	0.558508	ENST00000613953.4	TPI1
chr12|6870596|+|GAACT	0.676116	ENST00000613953.4	TPI1
chr12|6870695|+|AAACC	0.192053	ENST00000613953.4	TPI1
chr12|6870795|+|GAACC	0.480657	ENST00000613953.4	TPI1
chr12|6870816|+|AAACC	0.119234	ENST00000613953.4	TPI1
chrM|10299|+|AAACA	0.357093	ENST00000361227.2	MT-ND3
chr16|28846089|-|GGACC	0.4363	ENST00000313511.8	TUFM
chr16|28846002|-|AGACT	0.241087	ENST00000313511.8	TUFM
chr16|28845950|-|GGACC	0.670828	ENST00000313511.8	TUFM
chr16|28845939|-|AGACC	0.280361	ENST00000313511.8	TUFM
chr16|28845342|-|AGACT	0.405785	ENST00000313511.8	TUFM
chr16|28844980|-|AGACC	0.163315	ENST00000313511.8	TUFM
chr16|28844954|-|AGACA	0.241808	ENST00000313511.8	TUFM
chr16|28844831|-|GAACA	0.382298	ENST00000313511.8	TUFM
chr16|28844810|-|GGACT	0.244871	ENST00000313511.8	TUFM
chr16|28844794|-|GAACT	0.264834	ENST00000313511.8	TUFM
chr16|28844785|-|GAACT	0.29329	ENST00000313511.8	TUFM
chr16|28844736|-|AGACC	0.315997	ENST00000313511.8	TUFM
chr16|28844544|-|GGACC	0.252924	ENST00000313511.8	TUFM
chr16|28844496|-|GGACA	0.674624	ENST00000313511.8	TUFM
chr16|28844469|-|GGACC	0.33467	ENST00000313511.8	TUFM
chr16|28844261|-|GGACA	0.472257	ENST00000313511.8	TUFM
chr16|28844250|-|GAACA	0.37163	ENST00000313511.8	TUFM
chr16|28844017|-|GGACT	0.681469	ENST00000313511.8	TUFM
chr16|28843770|-|GGACA	0.509802	ENST00000313511.8	TUFM
chr16|28843126|-|GGACC	0.287877	ENST00000313511.8	TUFM
chr16|28843046|-|GGACT	0.594446	ENST00000313511.8	TUFM
chr16|28842855|-|GGACA	0.793928	ENST00000313511.8	TUFM
chr16|28842804|-|AAACT	0.273477	ENST00000313511.8	TUFM
chr16|70800970|-|AGACT	0.538842	ENST00000261776.10	VAC14
chr16|70800896|-|GAACC	0.103861	ENST00000261776.10	VAC14
chr16|70786339|-|GAACA	0.240846	ENST00000261776.10	VAC14
chr16|70786307|-|AGACC	0.199436	ENST00000261776.10	VAC14
chr16|70785868|-|GGACT	0.376923	ENST00000261776.10	VAC14
chr16|70785808|-|AGACA	0.624644	ENST00000261776.10	VAC14
chr16|70784822|-|AGACC	0.0926918	ENST00000261776.10	VAC14
chr16|70784789|-|AGACC	0.386699	ENST00000261776.10	VAC14
chr16|70784219|-|GGACA	0.666338	ENST00000261776.10	VAC14
chr16|70783529|-|AGACA	0.155816	ENST00000261776.10	VAC14
chr16|70783489|-|GGACT	0.333906	ENST00000261776.10	VAC14
chr16|70783095|-|GAACC	0.0962113	ENST00000261776.10	VAC14
chr16|70783039|-|AGACA	0.18361	ENST00000261776.10	VAC14
chr16|70780857|-|AGACC	0.268174	ENST00000261776.10	VAC14
chr16|70762972|-|AAACT	0.236204	ENST00000261776.10	VAC14
chr16|70762892|-|AAACT	0.405147	ENST00000261776.10	VAC14
chr16|70762589|-|GGACA	0.466337	ENST00000261776.10	VAC14
chr16|70744566|-|GGACC	0.430725	ENST00000261776.10	VAC14
chr16|70744431|-|GAACA	0.134447	ENST00000261776.10	VAC14
chr16|70698782|-|GAACA	0.216296	ENST00000261776.10	VAC14
chr16|70698761|-|AGACA	0.253452	ENST00000261776.10	VAC14
chr16|70698740|-|GGACC	0.540834	ENST00000261776.10	VAC14
chr16|70698662|-|GAACC	0.131645	ENST00000261776.10	VAC14
chr16|70698650|-|GGACC	0.195354	ENST00000261776.10	VAC14
chr16|70698642|-|AGACC	0.0829364	ENST00000261776.10	VAC14
chr16|70697247|-|GAACC	0.103915	ENST00000261776.10	VAC14
chr16|70697172|-|GAACT	0.438519	ENST00000261776.10	VAC14
chr16|70695618|-|GGACC	0.258835	ENST00000261776.10	VAC14
chr16|70695600|-|GGACT	0.511353	ENST00000261776.10	VAC14
chr16|70695582|-|GGACA	0.182415	ENST00000261776.10	VAC14
chr16|70692941|-|GAACA	0.234213	ENST00000261776.10	VAC14
chr16|70692825|-|AGACC	0.601542	ENST00000261776.10	VAC14
chr16|70688088|-|AGACA	0.87846	ENST00000261776.10	VAC14
chr16|70687998|-|GAACA	0.229456	ENST00000261776.10	VAC14
chr16|70687956|-|GGACC	0.637256	ENST00000261776.10	VAC14
chr16|70687947|-|GGACC	0.699203	ENST00000261776.10	VAC14
chr16|70687885|-|AAACA	0.30523	ENST00000261776.10	VAC14
chr16|70687847|-|GGACC	0.754513	ENST00000261776.10	VAC14
chr16|70687833|-|GGACC	0.615329	ENST00000261776.10	VAC14
chr16|70687668|-|AGACC	0.664048	ENST00000261776.10	VAC14
chr16|70687556|-|GAACA	0.49356	ENST00000261776.10	VAC14
chr1|228082733|+|AAACC	0.107814	ENST00000272102.10	ARF1
chr1|228097122|+|GAACA	0.184747	ENST00000272102.10	ARF1
chr1|228097205|+|AGACC	0.231981	ENST00000272102.10	ARF1
chr1|228097356|+|AAACC	0.131844	ENST00000272102.10	ARF1
chr1|228097372|+|GAACA	0.297794	ENST00000272102.10	ARF1
chr1|228097408|+|GGACA	0.31425	ENST00000272102.10	ARF1
chr1|228097444|+|GAACA	0.246555	ENST00000272102.10	ARF1
chr1|228097609|+|GGACA	0.380878	ENST00000272102.10	ARF1
chr1|228097853|+|GGACC	0.316307	ENST00000272102.10	ARF1
chr1|228097889|+|AGACA	0.325661	ENST00000272102.10	ARF1
chr1|228097922|+|GAACT	0.373682	ENST00000272102.10	ARF1
chr1|228097974|+|GGACT	0.769435	ENST00000272102.10	ARF1
chr1|228097979|+|GGACT	0.754394	ENST00000272102.10	ARF1
chr1|228098003|+|GAACC	0.162033	ENST00000272102.10	ARF1
chr1|228098409|+|AAACT	0.180994	ENST00000272102.10	ARF1
chr1|228098451|+|GAACA	0.402936	ENST00000272102.10	ARF1
chr1|228098459|+|GAACA	0.311656	ENST00000272102.10	ARF1
chr1|228098474|+|AGACC	0.314018	ENST00000272102.10	ARF1
chr1|228098543|+|GAACA	0.54337	ENST00000272102.10	ARF1
chr1|228098568|+|AGACT	0.355819	ENST00000272102.10	ARF1
chr1|228098829|+|AGACA	0.434597	ENST00000272102.10	ARF1
chr1|228098898|+|AGACC	0.360185	ENST00000272102.10	ARF1
chr1|228098988|+|AGACA	0.307058	ENST00000272102.10	ARF1
chr1|228099022|+|AAACA	0.157212	ENST00000272102.10	ARF1
chr1|228099059|+|AAACC	0.106577	ENST00000272102.10	ARF1
chr1|228099067|+|GAACT	0.438247	ENST00000272102.10	ARF1
chr1|228099090|+|GAACC	0.220019	ENST00000272102.10	ARF1
chr1|228099164|+|AAACA	0.156978	ENST00000272102.10	ARF1
chr4|82373540|-|GGACC	0.363675	ENST00000353341.8	HNRNPD
chr4|82373528|-|GAACC	0.500611	ENST00000353341.8	HNRNPD
chr4|82371576|-|AAACT	0.294366	ENST00000353341.8	HNRNPD
chr4|82359610|-|GGACA	0.289293	ENST00000353341.8	HNRNPD
chr4|82359586|-|GGACT	0.484194	ENST00000353341.8	HNRNPD
chr4|82359556|-|AGACT	0.489016	ENST00000353341.8	HNRNPD
chr4|82358803|-|GAACA	0.504706	ENST00000353341.8	HNRNPD
chr4|82358751|-|AAACA	0.2061	ENST00000353341.8	HNRNPD
chr4|82357419|-|GGACA	0.393233	ENST00000353341.8	HNRNPD
chr4|82357411|-|AGACC	0.169404	ENST00000353341.8	HNRNPD
chr4|82357364|-|GAACC	0.303693	ENST00000353341.8	HNRNPD
chr4|82356866|-|GAACA	0.374017	ENST00000353341.8	HNRNPD
chr4|82355343|-|AAACC	0.155011	ENST00000353341.8	HNRNPD
chr4|82354081|-|AAACT	0.259327	ENST00000353341.8	HNRNPD
chr17|42998768|+|AAACC	0.153937	ENST00000253788.12	RPL27
chr17|42999934|+|GAACA	0.463695	ENST00000253788.12	RPL27
chr17|43002696|+|GGACA	0.484601	ENST00000253788.12	RPL27
chr17|43002701|+|AAACT	0.231726	ENST00000253788.12	RPL27
chr17|43002879|+|AGACA	0.270084	ENST00000253788.12	RPL27
chr17|43002889|+|GAACA	0.27929	ENST00000253788.12	RPL27
chr17|43002908|+|AAACT	0.231304	ENST00000253788.12	RPL27
chr12|6534828|+|AGACA	0.366916	ENST00000229239.10	GAPDH
chr2|74529377|-|AGACA	0.230217	ENST00000377526.4	AUP1
chr2|74529269|-|GGACC	0.487634	ENST00000377526.4	AUP1
chr2|74529229|-|GGACT	0.631492	ENST00000377526.4	AUP1
chr2|74529222|-|GGACT	0.687467	ENST00000377526.4	AUP1
chr2|74528432|-|AGACC	0.327373	ENST00000377526.4	AUP1
chr2|74528292|-|GAACT	0.294294	ENST00000377526.4	AUP1
chr2|74527814|-|AGACA	0.180808	ENST00000377526.4	AUP1
chr2|74527808|-|GGACA	0.35972	ENST00000377526.4	AUP1
chr2|74527761|-|AGACA	0.138481	ENST00000377526.4	AUP1
chr2|74527476|-|AGACC	0.698858	ENST00000377526.4	AUP1
chr2|74527358|-|AGACT	0.149032	ENST00000377526.4	AUP1
chr2|74527345|-|AGACT	0.46585	ENST00000377526.4	AUP1
chr2|74527294|-|AGACA	0.364039	ENST00000377526.4	AUP1
chr2|74527280|-|GAACT	0.460686	ENST00000377526.4	AUP1
chr2|74526789|-|GAACA	0.260924	ENST00000377526.4	AUP1
chr2|74526758|-|AGACT	0.505669	ENST00000377526.4	AUP1
chr15|64980926|-|GAACT	0.51171	ENST00000204566.7	SPG21
chr15|64976533|-|GGACC	0.476237	ENST00000204566.7	SPG21
chr15|64976502|-|AAACT	0.305436	ENST00000204566.7	SPG21
chr15|64976494|-|AGACC	0.291486	ENST00000204566.7	SPG21
chr15|64974618|-|AAACT	0.122005	ENST00000204566.7	SPG21
chr15|64974612|-|GGACT	0.620823	ENST00000204566.7	SPG21
chr15|64974605|-|AAACA	0.371754	ENST00000204566.7	SPG21
chr15|64970154|-|GGACC	0.597894	ENST00000204566.7	SPG21
chr15|64970118|-|AGACA	0.245556	ENST00000204566.7	SPG21
chr15|64969339|-|GAACT	0.787002	ENST00000204566.7	SPG21
chr15|64969327|-|AGACT	0.498997	ENST00000204566.7	SPG21
chr15|64969294|-|GAACC	0.362961	ENST00000204566.7	SPG21
chr15|64969277|-|GGACA	0.53751	ENST00000204566.7	SPG21
chr15|64965376|-|AAACA	0.267643	ENST00000204566.7	SPG21
chr15|64963712|-|GAACC	0.659839	ENST00000204566.7	SPG21
chr15|64963488|-|GGACT	0.784239	ENST00000204566.7	SPG21
chr15|64963386|-|AGACT	0.264689	ENST00000204566.7	SPG21
chr15|64963371|-|GAACC	0.420196	ENST00000204566.7	SPG21
chr15|64963299|-|GGACT	0.825427	ENST00000204566.7	SPG21
chr15|64963201|-|GGACA	0.632161	ENST00000204566.7	SPG21
chr15|64963094|-|AAACA	0.208278	ENST00000204566.7	SPG21
chr4|153397228|+|GAACC	0.227234	ENST00000675079.1	ENSG00000288637
chr4|153397262|+|AGACC	0.408408	ENST00000675079.1	ENSG00000288637
chr4|153397272|+|GAACA	0.74312	ENST00000675079.1	ENSG00000288637
chr4|153397304|+|AGACT	0.528281	ENST00000675079.1	ENSG00000288637
chr4|153409012|+|GGACT	0.656772	ENST00000675079.1	ENSG00000288637
chr4|153414819|+|GAACT	0.51044	ENST00000675079.1	ENSG00000288637
chr4|153414838|+|AGACT	0.190225	ENST00000675079.1	ENSG00000288637
chr4|153414853|+|AGACT	0.778131	ENST00000675079.1	ENSG00000288637
chr4|153414910|+|AAACT	0.205485	ENST00000675079.1	ENSG00000288637
chr6|7910606|-|GGACA	0.255072	ENST00000379757.9	TXNDC5
chr6|7910601|-|GGACC	0.285305	ENST00000379757.9	TXNDC5
chr6|7904717|-|GGACA	0.454498	ENST00000379757.9	TXNDC5
chr6|7904676|-|AGACA	0.351073	ENST00000379757.9	TXNDC5
chr6|7904628|-|GGACT	0.423181	ENST00000379757.9	TXNDC5
chr6|7899628|-|GGACT	0.560291	ENST00000379757.9	TXNDC5
chr6|7899620|-|AGACA	0.26192	ENST00000379757.9	TXNDC5
chr6|7899610|-|AAACT	0.18655	ENST00000379757.9	TXNDC5
chr6|7899596|-|AGACA	0.366927	ENST00000379757.9	TXNDC5
chr6|7895182|-|GAACC	0.493145	ENST00000379757.9	TXNDC5
chr6|7891648|-|GAACA	0.304787	ENST00000379757.9	TXNDC5
chr6|7891638|-|AAACT	0.251173	ENST00000379757.9	TXNDC5
chr6|7889558|-|GAACT	0.433552	ENST00000379757.9	TXNDC5
chr6|7889544|-|AAACC	0.22168	ENST00000379757.9	TXNDC5
chr6|7888773|-|AGACT	0.430854	ENST00000379757.9	TXNDC5
chr6|7888758|-|AGACC	0.33199	ENST00000379757.9	TXNDC5
chr6|7884472|-|AGACT	0.348029	ENST00000379757.9	TXNDC5
chr6|7884449|-|GAACT	0.460007	ENST00000379757.9	TXNDC5
chr6|7884396|-|AGACT	0.542245	ENST00000379757.9	TXNDC5
chr6|7883196|-|AGACC	0.37359	ENST00000379757.9	TXNDC5
chr6|7883150|-|GAACT	0.513108	ENST00000379757.9	TXNDC5
chr6|7883141|-|GAACA	0.279848	ENST00000379757.9	TXNDC5
chr6|7883035|-|GAACA	0.348748	ENST00000379757.9	TXNDC5
chr6|7882917|-|AAACA	0.27003	ENST00000379757.9	TXNDC5
chr6|7882851|-|AGACT	0.54366	ENST00000379757.9	TXNDC5
chr6|7882817|-|GGACT	0.935101	ENST00000379757.9	TXNDC5
chr6|7882635|-|AAACC	0.0945421	ENST00000379757.9	TXNDC5
chr6|7882426|-|AAACA	0.142085	ENST00000379757.9	TXNDC5
chr6|7882379|-|GAACT	0.631862	ENST00000379757.9	TXNDC5
chr6|7882263|-|AGACC	0.18388	ENST00000379757.9	TXNDC5
chr6|7882258|-|AGACA	0.244977	ENST00000379757.9	TXNDC5
chr6|7882076|-|AGACC	0.308464	ENST00000379757.9	TXNDC5
chr6|7882069|-|AGACA	0.434618	ENST00000379757.9	TXNDC5
chr6|7881976|-|AAACA	0.251503	ENST00000379757.9	TXNDC5
chr6|7881789|-|AAACA	0.25331	ENST00000379757.9	TXNDC5
chr6|7881784|-|AGACC	0.256534	ENST00000379757.9	TXNDC5
chr6|7881667|-|AAACC	0.157196	ENST00000379757.9	TXNDC5
chr4|77075714|-|GAACT	0.319251	ENST00000237654.9	CCNI
chr4|77066337|-|AAACC	0.236736	ENST00000237654.9	CCNI
chr4|77058588|-|AAACT	0.194429	ENST00000237654.9	CCNI
chr4|77058557|-|AAACA	0.310804	ENST00000237654.9	CCNI
chr4|77056266|-|AGACT	0.419838	ENST00000237654.9	CCNI
[truncated: 196,466 more rows]

## Sheet: site>=5reads
site	pro	ENST	Gene
chr17|82082389|-|GAACC	0.333768	ENST00000306749.4	FASN
chr17|82082384|-|AGACC	0.161624	ENST00000306749.4	FASN
chr17|82082332|-|GAACC	0.456674	ENST00000306749.4	FASN
chr17|82082326|-|GGACA	0.407439	ENST00000306749.4	FASN
chr17|82082131|-|GGACT	0.611899	ENST00000306749.4	FASN
chr17|82082082|-|GGACA	0.290287	ENST00000306749.4	FASN
chr17|82081720|-|GGACC	0.336509	ENST00000306749.4	FASN
chr17|82081708|-|GAACC	0.333446	ENST00000306749.4	FASN
chr17|82081648|-|GGACA	0.498625	ENST00000306749.4	FASN
chr17|82081642|-|GGACA	0.480422	ENST00000306749.4	FASN
chr17|82081630|-|GGACC	0.357923	ENST00000306749.4	FASN
chr17|82081322|-|GGACA	0.522858	ENST00000306749.4	FASN
chr17|82081307|-|GGACC	0.421233	ENST00000306749.4	FASN
chr17|82081295|-|GGACT	0.382392	ENST00000306749.4	FASN
chr17|82081201|-|AAACT	0.357723	ENST00000306749.4	FASN
chr17|82080875|-|AGACT	0.419852	ENST00000306749.4	FASN
chr17|82080865|-|GAACC	0.26117	ENST00000306749.4	FASN
chr17|82080844|-|GAACC	0.243652	ENST00000306749.4	FASN
chr17|82080156|-|GGACA	0.436897	ENST00000306749.4	FASN
chr17|82079550|-|GGACC	0.432954	ENST00000306749.4	FASN
chr17|82079520|-|GGACC	0.521399	ENST00000306749.4	FASN
chr17|82079385|-|GGACC	0.362822	ENST00000306749.4	FASN
chr17|82079373|-|GGACT	0.486666	ENST00000306749.4	FASN
chr17|82079043|-|GGACC	0.446687	ENST00000306749.4	FASN
chr17|82078948|-|GGACA	0.469488	ENST00000306749.4	FASN
chr17|82078925|-|AGACT	0.330735	ENST00000306749.4	FASN
chr17|82078882|-|GAACT	0.59852	ENST00000306749.4	FASN
chr17|82078797|-|AGACC	0.333674	ENST00000306749.4	FASN
chr17|82078770|-|AGACT	0.644527	ENST00000306749.4	FASN
chr17|82078414|-|GGACC	0.438831	ENST00000306749.4	FASN
chr17|82078354|-|AAACC	0.0865333	ENST00000306749.4	FASN
chrX|119789999|-|AGACT	0.50245	ENST00000361575.4	RPL39
chrX|119789967|-|AAACA	0.358501	ENST00000361575.4	RPL39
chrX|119789924|-|AAACT	0.202414	ENST00000361575.4	RPL39
chrX|119786714|-|AGACA	0.411741	ENST00000361575.4	RPL39
chrX|119786701|-|GAACC	0.283261	ENST00000361575.4	RPL39
chrX|119786555|-|GAACA	0.348262	ENST00000361575.4	RPL39
chr14|49586035|-|AAACC	0.148869	ENST00000556230.2	RPS29
chr14|49583671|-|GGACT	0.552062	ENST00000556230.2	RPS29
chr14|49583620|-|AAACC	0.115767	ENST00000556230.2	RPS29
chr4|108655589|+|GAACC	0.144708	ENST00000361564.9	OSTC
chr4|108655619|+|GAACA	0.537368	ENST00000361564.9	OSTC
chr4|108657459|+|GGACA	0.461691	ENST00000361564.9	OSTC
chr4|108657477|+|GGACT	0.471752	ENST00000361564.9	OSTC
chr4|108657530|+|GGACC	0.577064	ENST00000361564.9	OSTC
chr4|108657558|+|AAACT	0.265754	ENST00000361564.9	OSTC
chr4|108657642|+|AAACT	0.183148	ENST00000361564.9	OSTC
chr4|108667399|+|AAACA	0.105177	ENST00000361564.9	OSTC
chr4|108667422|+|GGACT	0.873029	ENST00000361564.9	OSTC
chr4|108667450|+|AGACA	0.670057	ENST00000361564.9	OSTC
chr4|108667674|+|GAACT	0.501425	ENST00000361564.9	OSTC
chr4|108667681|+|GGACA	0.825852	ENST00000361564.9	OSTC
chr4|108667761|+|AAACT	0.256077	ENST00000361564.9	OSTC
chr4|108667773|+|GAACA	0.296839	ENST00000361564.9	OSTC
chr8|38057126|+|GAACT	0.595912	ENST00000338825.5	EIF4EBP1
chr8|38057143|+|AAACA	0.245539	ENST00000338825.5	EIF4EBP1
chr8|38059928|+|GGACA	0.835896	ENST00000338825.5	EIF4EBP1
chr8|38060054|+|GGACA	0.60756	ENST00000338825.5	EIF4EBP1
chr8|38060107|+|GAACA	0.314194	ENST00000338825.5	EIF4EBP1
chr8|38060209|+|GGACA	0.682094	ENST00000338825.5	EIF4EBP1
chr8|38060219|+|GAACC	0.198008	ENST00000338825.5	EIF4EBP1
chrX|135051322|-|AGACT	0.897113	ENST00000370775.3	RTL8A
chrX|135051300|-|GGACT	0.935248	ENST00000370775.3	RTL8A
chrX|135051274|-|GGACA	0.750687	ENST00000370775.3	RTL8A
chrX|135051261|-|GGACA	0.65807	ENST00000370775.3	RTL8A
chrX|135051249|-|AGACA	0.196478	ENST00000370775.3	RTL8A
chrX|135051208|-|AGACC	0.226339	ENST00000370775.3	RTL8A
chrX|135051183|-|AGACC	0.64932	ENST00000370775.3	RTL8A
chrX|135051102|-|GGACC	0.881167	ENST00000370775.3	RTL8A
chrX|135050948|-|AGACA	0.305445	ENST00000370775.3	RTL8A
chr6|43523435|-|GGACC	0.660088	ENST00000265351.12	XPO5
chr6|43523388|-|AAACT	0.0555899	ENST00000265351.12	XPO5
chr6|43523333|-|GAACT	0.220665	ENST00000265351.12	XPO5
chr6|43523255|-|AAACT	0.175427	ENST00000265351.12	XPO5
chr6|43523221|-|GGACC	0.891216	ENST00000265351.12	XPO5
chr6|43523048|-|AGACC	0.132989	ENST00000265351.12	XPO5
chr6|43522991|-|GGACT	0.475654	ENST00000265351.12	XPO5
chr6|43522840|-|GGACA	0.472841	ENST00000265351.12	XPO5
chr6|43522827|-|GGACC	0.213758	ENST00000265351.12	XPO5
chr6|43522775|-|AAACC	0.163464	ENST00000265351.12	XPO5
chr6|43522746|-|AAACA	0.0805533	ENST00000265351.12	XPO5
chr6|43522742|-|AGACC	0.232141	ENST00000265351.12	XPO5
chr6|43522688|-|GGACT	0.47855	ENST00000265351.12	XPO5
chr6|43522522|-|AAACC	0.204901	ENST00000265351.12	XPO5
chr6|43522402|-|AAACT	0.531513	ENST00000265351.12	XPO5
chr6|43522389|-|AAACA	0.200223	ENST00000265351.12	XPO5
chr3|39407720|+|GAACC	0.24221	ENST00000301821.11	RPSA
chr3|39407758|+|GAACA	0.286824	ENST00000301821.11	RPSA
chr3|39408632|+|GGACC	0.376944	ENST00000301821.11	RPSA
chr3|39408681|+|AAACC	0.0731654	ENST00000301821.11	RPSA
chr3|39410820|+|GAACC	0.229988	ENST00000301821.11	RPSA
chr3|39410974|+|GGACA	0.49984	ENST00000301821.11	RPSA
chr3|39411726|+|GAACA	0.218181	ENST00000301821.11	RPSA
chr3|39411962|+|GGACT	0.505412	ENST00000301821.11	RPSA
chr3|39412008|+|AGACT	0.45258	ENST00000301821.11	RPSA
chr3|39412277|+|AGACT	0.312484	ENST00000301821.11	RPSA
chr3|39412304|+|AGACT	0.357534	ENST00000301821.11	RPSA
chr3|39412423|+|AAACA	0.123437	ENST00000301821.11	RPSA
chr10|45972574|+|GGACC	0.34378	ENST00000580018.4	TIMM23
chr10|45972602|+|GAACC	0.179495	ENST00000580018.4	TIMM23
chr10|45972655|+|AAACC	0.411777	ENST00000580018.4	TIMM23
chr10|45975466|+|GAACC	0.0583805	ENST00000580018.4	TIMM23
chr10|45982562|+|AAACC	0.0571161	ENST00000580018.4	TIMM23
chr10|45982893|+|AAACC	0.0373128	ENST00000580018.4	TIMM23
chr10|45982900|+|GAACA	0.21219	ENST00000580018.4	TIMM23
chr10|45982916|+|AAACC	0.0664248	ENST00000580018.4	TIMM23
chr10|45988775|+|AAACA	0.067097	ENST00000580018.4	TIMM23
chr10|45988817|+|GAACC	0.184432	ENST00000580018.4	TIMM23
chr10|46003240|+|GGACT	0.332521	ENST00000580018.4	TIMM23
chr10|46003345|+|GGACA	0.558087	ENST00000580018.4	TIMM23
chr10|46003378|+|AGACA	0.868389	ENST00000580018.4	TIMM23
chr11|6477722|-|AAACA	0.289758	ENST00000396777.8	ARFIP2
chr11|6477204|-|GAACC	0.147215	ENST00000396777.8	ARFIP2
chr11|6477197|-|AAACA	0.170498	ENST00000396777.8	ARFIP2
chr11|6477184|-|AGACC	0.204785	ENST00000396777.8	ARFIP2
chr11|6477137|-|AAACC	0.0851258	ENST00000396777.8	ARFIP2
chr11|6477079|-|AGACA	0.926475	ENST00000396777.8	ARFIP2
chr11|6477042|-|GGACA	0.941178	ENST00000396777.8	ARFIP2
chr11|6476844|-|AAACC	0.147269	ENST00000396777.8	ARFIP2
chr11|6476742|-|GGACT	0.743834	ENST00000396777.8	ARFIP2
chr11|6476668|-|GGACT	0.686408	ENST00000396777.8	ARFIP2
chr11|6476662|-|GGACC	0.837197	ENST00000396777.8	ARFIP2
chr11|6476534|-|AAACC	0.241978	ENST00000396777.8	ARFIP2
chr17|28548642|-|GGACA	0.560812	ENST00000335765.9	UNC119
chr17|28548636|-|GGACT	0.20573	ENST00000335765.9	UNC119
chr17|28548077|-|GGACC	0.731336	ENST00000335765.9	UNC119
chr17|28548071|-|GGACC	0.677345	ENST00000335765.9	UNC119
chr17|28547829|-|AGACA	0.117557	ENST00000335765.9	UNC119
chr17|28547724|-|GAACA	0.0870438	ENST00000335765.9	UNC119
chr17|28547038|-|GGACT	0.656876	ENST00000335765.9	UNC119
chr3|23919345|+|AAACC	0.0820898	ENST00000413699.7	RPL15
chr3|23919536|+|AAACA	0.13661	ENST00000413699.7	RPL15
chr10|97432834|+|GGACT	0.833695	ENST00000334828.6	PGAM1
chr10|97432847|+|GAACC	0.310263	ENST00000334828.6	PGAM1
chr10|97433117|+|AAACA	0.475747	ENST00000334828.6	PGAM1
chr19|48617870|-|GGACA	0.394395	ENST00000549920.6	RPL18
chr19|48617852|-|GGACC	0.498447	ENST00000549920.6	RPL18
chr19|48617399|-|GAACC	0.278502	ENST00000549920.6	RPL18
chr19|48616793|-|AAACA	0.332375	ENST00000549920.6	RPL18
chr19|48616770|-|GGACC	0.28796	ENST00000549920.6	RPL18
chr19|48616732|-|AAACT	0.271377	ENST00000549920.6	RPL18
chr19|48616114|-|GGACT	0.525528	ENST00000549920.6	RPL18
chr19|48615896|-|GAACC	0.154711	ENST00000549920.6	RPL18
chr19|48615447|-|AAACC	0.0734253	ENST00000549920.6	RPL18
chr19|48615376|-|AAACT	0.386108	ENST00000549920.6	RPL18
chr7|100430969|+|GAACT	0.718806	ENST00000414441.5	MEPCE
chr7|100431120|+|GGACT	0.740041	ENST00000414441.5	MEPCE
chr7|100431475|+|AAACA	0.0925143	ENST00000414441.5	MEPCE
chr7|100431519|+|AGACT	0.821092	ENST00000414441.5	MEPCE
chr7|100431532|+|GGACC	0.595015	ENST00000414441.5	MEPCE
chr7|100431558|+|GGACC	0.521788	ENST00000414441.5	MEPCE
chr7|100431652|+|GGACA	0.460297	ENST00000414441.5	MEPCE
chr7|100432961|+|AAACA	0.0518724	ENST00000414441.5	MEPCE
chr7|100433016|+|GAACT	0.352062	ENST00000414441.5	MEPCE
chr7|100433129|+|AGACT	0.309889	ENST00000414441.5	MEPCE
chr7|100433279|+|GAACT	0.599099	ENST00000414441.5	MEPCE
chr7|100433567|+|AAACA	0.129941	ENST00000414441.5	MEPCE
chr7|100433606|+|GGACC	0.707764	ENST00000414441.5	MEPCE
chr7|100433809|+|GGACT	0.935287	ENST00000414441.5	MEPCE
chr7|100433958|+|GGACC	0.548789	ENST00000414441.5	MEPCE
chr7|100433973|+|GGACT	0.67335	ENST00000414441.5	MEPCE
chr7|100433994|+|AGACT	0.584894	ENST00000414441.5	MEPCE
chr7|100434080|+|GAACA	0.410807	ENST00000414441.5	MEPCE
chr7|100434092|+|AAACT	0.5887	ENST00000414441.5	MEPCE
chr2|73247798|+|AGACT	0.259729	ENST00000539919.5	CCT7
chr2|73247895|+|AGACA	0.180477	ENST00000539919.5	CCT7
chr2|73249022|+|GAACA	0.230068	ENST00000539919.5	CCT7
chr2|73249083|+|AAACT	0.208175	ENST00000539919.5	CCT7
chr2|73249127|+|GGACA	0.567232	ENST00000539919.5	CCT7
chr2|73249171|+|GGACA	0.460936	ENST00000539919.5	CCT7
chr2|73249840|+|AGACC	0.161557	ENST00000539919.5	CCT7
chr2|73249897|+|AGACC	0.231813	ENST00000539919.5	CCT7
chr2|73250340|+|AGACA	0.476971	ENST00000539919.5	CCT7
chr2|73250388|+|AGACA	0.371145	ENST00000539919.5	CCT7
chr2|73251267|+|GAACT	0.455976	ENST00000539919.5	CCT7
chr2|73251298|+|GGACT	0.399267	ENST00000539919.5	CCT7
chr2|73251312|+|AAACA	0.218571	ENST00000539919.5	CCT7
chr2|73251398|+|AAACA	0.176363	ENST00000539919.5	CCT7
chr2|73252662|+|AGACA	0.280144	ENST00000539919.5	CCT7
chr2|73252677|+|GGACA	0.453832	ENST00000539919.5	CCT7
chr2|73252784|+|AAACC	0.112115	ENST00000539919.5	CCT7
chr2|73252794|+|GAACC	0.21657	ENST00000539919.5	CCT7
chr3|51995445|-|GAACC	0.397681	ENST00000480306.5	RPL29
chr3|51995075|-|AAACC	0.117122	ENST00000480306.5	RPL29
MU273376.1|30476|-|GGACA	0.392234	ENST00000343262.9	RPS2
MU273376.1|29326|-|AGACC	0.34425	ENST00000343262.9	RPS2
MU273376.1|29038|-|GGACT	0.712002	ENST00000343262.9	RPS2
MU273376.1|28918|-|GAACA	0.196809	ENST00000343262.9	RPS2
MU273376.1|28389|-|AGACC	0.192415	ENST00000343262.9	RPS2
MU273376.1|28353|-|AGACT	0.413745	ENST00000343262.9	RPS2
MU273376.1|28302|-|AGACC	0.159191	ENST00000343262.9	RPS2
MU273376.1|28275|-|GGACT	0.47788	ENST00000343262.9	RPS2
chr12|6537180|+|GAACC	0.149114	ENST00000619601.1	GAPDH
chr12|6537384|+|GGACT	0.44692	ENST00000619601.1	GAPDH
chr12|6537617|+|AGACT	0.41196	ENST00000619601.1	GAPDH
chr12|6537640|+|AAACT	0.206332	ENST00000619601.1	GAPDH
chr12|6537672|+|GAACA	0.301802	ENST00000619601.1	GAPDH
chr12|6537789|+|GGACC	0.396177	ENST00000619601.1	GAPDH
chr12|6537811|+|AAACC	0.080435	ENST00000619601.1	GAPDH
chr12|6538139|+|GGACC	0.549809	ENST00000619601.1	GAPDH
chr12|6538172|+|AGACC	0.205163	ENST00000619601.1	GAPDH
chr12|6538180|+|GGACC	0.653309	ENST00000619601.1	GAPDH
chr12|6538218|+|AGACC	0.544065	ENST00000619601.1	GAPDH
chr12|6538296|+|AGACC	0.357308	ENST00000619601.1	GAPDH
chr7|56102886|-|AAACA	0.186128	ENST00000395422.4	CHCHD2
chr7|56101744|-|AAACC	0.141253	ENST00000395422.4	CHCHD2
chr7|56101666|-|GGACT	0.553578	ENST00000395422.4	CHCHD2
chr7|56101636|-|AAACT	0.341203	ENST00000395422.4	CHCHD2
chr19|35651254|+|AGACA	0.345952	ENST00000649813.2	COX6B1
chr19|35651262|+|AGACC	0.265196	ENST00000649813.2	COX6B1
chr19|35651275|+|GAACT	0.562395	ENST00000649813.2	COX6B1
chr19|35651283|+|AGACC	0.313246	ENST00000649813.2	COX6B1
chr19|35651317|+|GAACC	0.19927	ENST00000649813.2	COX6B1
chr19|35651322|+|AGACT	0.268423	ENST00000649813.2	COX6B1
chr19|35651329|+|AAACT	0.267327	ENST00000649813.2	COX6B1
chr19|35651341|+|GAACT	0.650597	ENST00000649813.2	COX6B1
chr19|35654571|+|GGACT	0.568163	ENST00000649813.2	COX6B1
chr19|35658601|+|AGACT	0.294791	ENST00000649813.2	COX6B1
chr19|35658648|+|GAACT	0.461848	ENST00000649813.2	COX6B1
chr19|35658706|+|GGACC	0.589432	ENST00000649813.2	COX6B1
chr19|35658766|+|AAACT	0.340734	ENST00000649813.2	COX6B1
chr19|12669855|+|GGACT	0.917755	ENST00000418543.8	WDR83
chr19|12670031|+|GAACC	0.125515	ENST00000418543.8	WDR83
chr19|12670218|+|GGACA	0.27987	ENST00000418543.8	WDR83
chr19|12670570|+|GAACA	0.344012	ENST00000418543.8	WDR83
chr19|12670803|+|AGACC	0.436534	ENST00000418543.8	WDR83
chr19|12672903|+|AGACT	0.325967	ENST00000418543.8	WDR83
chr19|12673068|+|GGACT	0.521065	ENST00000418543.8	WDR83
chr19|12673089|+|GGACA	0.365966	ENST00000418543.8	WDR83
chr19|12673095|+|AGACA	0.209193	ENST00000418543.8	WDR83
chr19|12673219|+|GAACC	0.17861	ENST00000418543.8	WDR83
chr19|12673237|+|GGACT	0.417405	ENST00000418543.8	WDR83
chr19|12673306|+|GGACC	0.252618	ENST00000418543.8	WDR83
chr19|12675682|+|GGACC	0.4468	ENST00000418543.8	WDR83
chr19|12675695|+|GGACC	0.345337	ENST00000418543.8	WDR83
chr19|12675702|+|GGACC	0.633872	ENST00000418543.8	WDR83
chr19|12675708|+|AGACA	0.242681	ENST00000418543.8	WDR83
chr19|12675714|+|AGACA	0.456134	ENST00000418543.8	WDR83
chr19|12675724|+|GGACT	0.500314	ENST00000418543.8	WDR83
chr19|12675816|+|AGACC	0.152071	ENST00000418543.8	WDR83
chr2|84905711|+|AGACT	0.285661	ENST00000233143.6	TMSB10
chr2|84906025|+|AGACA	0.347869	ENST00000233143.6	TMSB10
chr2|84906029|+|AAACC	0.156079	ENST00000233143.6	TMSB10
chr2|84906034|+|AGACA	0.363368	ENST00000233143.6	TMSB10
chr2|84906097|+|GAACA	0.219352	ENST00000233143.6	TMSB10
chr2|84906117|+|AGACC	0.286634	ENST00000233143.6	TMSB10
chr2|84906460|+|AGACC	0.2832	ENST00000233143.6	TMSB10
chr2|84906501|+|GGACA	0.415926	ENST00000233143.6	TMSB10
chr2|84906526|+|GAACC	0.562438	ENST00000233143.6	TMSB10
chr2|84906574|+|GGACC	0.52286	ENST00000233143.6	TMSB10
chr2|84906590|+|GGACT	0.693385	ENST00000233143.6	TMSB10
chr11|62717039|-|AAACA	0.411798	ENST00000301785.7	HNRNPUL2
chr11|62717030|-|AAACA	0.342446	ENST00000301785.7	HNRNPUL2
chr11|62717012|-|GAACC	0.701134	ENST00000301785.7	HNRNPUL2
chr11|62715871|-|AAACA	0.374323	ENST00000301785.7	HNRNPUL2
chr11|62715573|-|AGACT	0.548015	ENST00000301785.7	HNRNPUL2
chr11|62715525|-|AGACT	0.482004	ENST00000301785.7	HNRNPUL2
chr11|62715515|-|AGACA	0.23063	ENST00000301785.7	HNRNPUL2
chr11|62715348|-|GGACA	0.25695	ENST00000301785.7	HNRNPUL2
chr11|62715342|-|AGACC	0.49571	ENST00000301785.7	HNRNPUL2
chr11|62715231|-|AAACA	0.218631	ENST00000301785.7	HNRNPUL2
chr11|62715216|-|AAACA	0.37497	ENST00000301785.7	HNRNPUL2
chr11|62715125|-|AAACA	0.267426	ENST00000301785.7	HNRNPUL2
chr11|62715121|-|AAACA	0.274988	ENST00000301785.7	HNRNPUL2
chr9|124861502|-|AAACA	0.154609	ENST00000348462.6	RPL35
chr9|124860215|-|AGACT	0.423644	ENST00000348462.6	RPL35
chr9|124860202|-|AAACC	0.154602	ENST00000348462.6	RPL35
chr9|124858045|-|GGACC	0.372445	ENST00000348462.6	RPL35
chr9|124858028|-|AGACA	0.335889	ENST00000348462.6	RPL35
chr9|124857988|-|GAACC	0.348323	ENST00000348462.6	RPL35
chr9|124857980|-|AGACC	0.256358	ENST00000348462.6	RPL35
chr19|13774513|+|AAACC	0.102932	ENST00000588234.6	C19orf53
chr19|13778053|+|GAACC	0.212603	ENST00000588234.6	C19orf53
chr19|13778084|+|GAACA	0.477929	ENST00000588234.6	C19orf53
chr19|13778187|+|AGACA	0.540765	ENST00000588234.6	C19orf53
chr19|13778250|+|GGACC	0.741655	ENST00000588234.6	C19orf53
chr19|13778291|+|GGACC	0.5982	ENST00000588234.6	C19orf53
chr19|13778323|+|GAACT	0.769261	ENST00000588234.6	C19orf53
chr19|13778351|+|GAACC	0.337373	ENST00000588234.6	C19orf53
chr19|13778439|+|GAACA	0.279349	ENST00000588234.6	C19orf53
chr19|13778446|+|AAACC	0.0841179	ENST00000588234.6	C19orf53
chr4|108622017|+|AAACT	0.417187	ENST00000394667.8	RPL34
chr4|108622112|+|GAACC	0.103453	ENST00000394667.8	RPL34
chr4|108622195|+|AGACT	0.409255	ENST00000394667.8	RPL34
chr4|108622529|+|AGACC	0.291228	ENST00000394667.8	RPL34
chr4|108622557|+|AAACA	0.290487	ENST00000394667.8	RPL34
chr4|108622565|+|AAACA	0.302773	ENST00000394667.8	RPL34
chr4|108625222|+|AAACT	0.490508	ENST00000394667.8	RPL34
chr19|1438834|+|GGACC	0.45123	ENST00000592588.7	RPS15
chr19|1438865|+|GGACC	0.404115	ENST00000592588.7	RPS15
chr19|1438883|+|GGACA	0.663827	ENST00000592588.7	RPS15
chr19|1440066|+|GAACC	0.339827	ENST00000592588.7	RPS15
chr19|1440174|+|GGACA	0.603232	ENST00000592588.7	RPS15
chr19|1440230|+|AGACC	0.652042	ENST00000592588.7	RPS15
chr9|127449637|-|AAACT	0.184906	ENST00000361436.10	RPL12
chr9|127449623|-|GAACA	0.387977	ENST00000361436.10	RPL12
chr9|127449619|-|AGACA	0.394276	ENST00000361436.10	RPL12
chr9|127449312|-|GAACC	0.290351	ENST00000361436.10	RPL12
chr9|127449301|-|AGACA	0.301246	ENST00000361436.10	RPL12
chr9|127449291|-|AAACA	0.14673	ENST00000361436.10	RPL12
chr9|127449283|-|AAACA	0.22069	ENST00000361436.10	RPL12
chr9|127448419|-|AAACA	0.100735	ENST00000361436.10	RPL12
chr9|127448344|-|GAACT	0.398951	ENST00000361436.10	RPL12
KN196481.1|39601|-|AGACA	0.221249	ENST00000527673.2	RPS25
KN196481.1|39595|-|AGACC	0.183746	ENST00000527673.2	RPS25
KN196481.1|39586|-|GAACA	0.453805	ENST00000527673.2	RPS25
KN196481.1|39120|-|GGACA	0.415962	ENST00000527673.2	RPS25
KN196481.1|39074|-|AAACT	0.246847	ENST00000527673.2	RPS25
KN196481.1|39047|-|AAACT	0.370416	ENST00000527673.2	RPS25
KN196481.1|39017|-|AGACT	0.434157	ENST00000527673.2	RPS25
KN196481.1|37538|-|GGACT	0.428595	ENST00000527673.2	RPS25
KN196481.1|37529|-|AAACT	0.276871	ENST00000527673.2	RPS25
chr6|43019160|+|GGACT	0.57272	ENST00000244670.12	KLHDC3
chr6|43019302|+|AGACT	0.448059	ENST00000244670.12	KLHDC3
chr6|43019313|+|AAACT	0.303913	ENST00000244670.12	KLHDC3
chr6|43019339|+|AGACC	0.237209	ENST00000244670.12	KLHDC3
chr6|43020824|+|GGACT	0.776878	ENST00000244670.12	KLHDC3
chr6|43021171|+|AGACC	0.336394	ENST00000244670.12	KLHDC3
chr6|43021202|+|GGACC	0.572328	ENST00000244670.12	KLHDC3
chr11|63976300|+|AGACC	0.365849	ENST00000314133.4	COX8A
chr7|56062738|+|AAACA	0.286083	ENST00000275603.9	CCT6A
chr7|56063118|+|AGACT	0.250662	ENST00000275603.9	CCT6A
chr7|56063212|+|GAACA	0.420258	ENST00000275603.9	CCT6A
chr7|56063310|+|GAACA	0.488651	ENST00000275603.9	CCT6A
chr14|103522319|-|AGACA	0.213172	ENST00000689346.1	CKB
chr14|103522309|-|GGACA	0.366377	ENST00000689346.1	CKB
chr14|103522087|-|GGACC	0.576176	ENST00000689346.1	CKB
chr14|103522049|-|AGACC	0.705197	ENST00000689346.1	CKB
chr17|51153645|+|AAACC	0.0957619	ENST00000393196.8	NME1
chr17|51155652|+|GAACC	0.287461	ENST00000393196.8	NME1
chr17|51155690|+|AAACC	0.15514	ENST00000393196.8	NME1
chr17|51160003|+|GAACA	0.267111	ENST00000393196.8	NME1
chr17|51160023|+|GGACC	0.589702	ENST00000393196.8	NME1
chr17|51161211|+|AGACC	0.317713	ENST00000393196.8	NME1
chr17|51161224|+|AGACT	0.386122	ENST00000393196.8	NME1
chr17|51161238|+|GGACC	0.41364	ENST00000393196.8	NME1
chr17|51161251|+|AGACT	0.399906	ENST00000393196.8	NME1
chr17|51161730|+|GAACA	0.352004	ENST00000393196.8	NME1
chr17|51161800|+|GAACT	0.401746	ENST00000393196.8	NME1
chr17|51161829|+|GAACT	0.390238	ENST00000393196.8	NME1
chr17|51161857|+|AGACC	0.443731	ENST00000393196.8	NME1
chr17|51161905|+|GGACC	0.535011	ENST00000393196.8	NME1
chr17|51161938|+|GAACT	0.498676	ENST00000393196.8	NME1
chr3|9843551|-|GGACC	0.746604	ENST00000383820.10	RPUSD3
chr3|9843521|-|AAACC	0.355654	ENST00000383820.10	RPUSD3
chr3|9843473|-|GGACC	0.472532	ENST00000383820.10	RPUSD3
chr3|9842242|-|GGACC	0.276955	ENST00000383820.10	RPUSD3
chr3|9842225|-|GAACA	0.272916	ENST00000383820.10	RPUSD3
chr3|9842078|-|AAACC	0.158868	ENST00000383820.10	RPUSD3
chr3|9840765|-|AGACA	0.304597	ENST00000383820.10	RPUSD3
chr3|9840559|-|AAACT	0.233979	ENST00000383820.10	RPUSD3
chr3|9840553|-|GAACA	0.416539	ENST00000383820.10	RPUSD3
chr3|9840276|-|GGACA	0.30453	ENST00000383820.10	RPUSD3
chr3|9840253|-|AGACT	0.285378	ENST00000383820.10	RPUSD3
chr3|9839114|-|GGACC	0.72143	ENST00000383820.10	RPUSD3
chr3|9839051|-|GAACA	0.375151	ENST00000383820.10	RPUSD3
chr3|9839035|-|AGACA	0.564395	ENST00000383820.10	RPUSD3
chr3|9838095|-|GGACA	0.293067	ENST00000383820.10	RPUSD3
chr3|9838048|-|GGACC	0.449624	ENST00000383820.10	RPUSD3
chr3|9837951|-|AGACA	0.634605	ENST00000383820.10	RPUSD3
chr3|9837947|-|AAACC	0.443617	ENST00000383820.10	RPUSD3
chr3|9837928|-|GGACA	0.479691	ENST00000383820.10	RPUSD3
chr3|9837876|-|GGACT	0.644769	ENST00000383820.10	RPUSD3
chr8|100712703|-|GAACT	0.424103	ENST00000677140.1	PABPC1
chr8|100712685|-|GAACA	0.249775	ENST00000677140.1	PABPC1
chr8|100712676|-|AAACA	0.116347	ENST00000677140.1	PABPC1
chr8|100709223|-|AGACT	0.39217	ENST00000677140.1	PABPC1
chr8|100709216|-|GAACC	0.380545	ENST00000677140.1	PABPC1
chr8|100709173|-|AGACC	0.364721	ENST00000677140.1	PABPC1
chr8|100709157|-|GGACT	0.497152	ENST00000677140.1	PABPC1
chr8|100709140|-|AGACC	0.140862	ENST00000677140.1	PABPC1
chr8|100706954|-|AGACC	0.543213	ENST00000677140.1	PABPC1
chr8|100706933|-|AGACC	0.274996	ENST00000677140.1	PABPC1
chr8|100706788|-|AGACA	0.34969	ENST00000677140.1	PABPC1
chr8|100705647|-|GAACC	0.207344	ENST00000677140.1	PABPC1
chr8|100704968|-|GAACT	0.46664	ENST00000677140.1	PABPC1
chr8|100703348|-|GGACC	0.327417	ENST00000677140.1	PABPC1
chr8|100703335|-|AAACT	0.28641	ENST00000677140.1	PABPC1
chr8|100703305|-|AAACA	0.102953	ENST00000677140.1	PABPC1
chr8|100703295|-|AAACT	0.23793	ENST00000677140.1	PABPC1
chr8|100703273|-|AAACA	0.269183	ENST00000677140.1	PABPC1
chr19|12801167|-|GGACT	0.662326	ENST00000301522.3	PRDX2
chr19|12801036|-|GGACT	0.640242	ENST00000301522.3	PRDX2
chr19|12800982|-|GGACT	0.601102	ENST00000301522.3	PRDX2
chr19|12800940|-|GGACT	0.496818	ENST00000301522.3	PRDX2
chr19|12800258|-|GAACA	0.312267	ENST00000301522.3	PRDX2
chr19|12800199|-|AAACA	0.153972	ENST00000301522.3	PRDX2
chr19|12797090|-|AAACA	0.239433	ENST00000301522.3	PRDX2
chr19|12796977|-|AGACC	0.11948	ENST00000301522.3	PRDX2
chr19|12796963|-|AAACT	0.320473	ENST00000301522.3	PRDX2
chr19|12796948|-|GGACC	0.462295	ENST00000301522.3	PRDX2
chr17|74204155|+|GGACT	0.42628	ENST00000311111.11	RPL38
chr17|74209211|+|GGACA	0.417652	ENST00000311111.11	RPL38
chr17|74209287|+|AAACT	0.323163	ENST00000311111.11	RPL38
chr17|74209820|+|GAACT	0.346121	ENST00000311111.11	RPL38
chr17|74209830|+|GAACC	0.280652	ENST00000311111.11	RPL38
chr17|74209835|+|AGACA	0.422525	ENST00000311111.11	RPL38
chr17|74209849|+|GAACT	0.425505	ENST00000311111.11	RPL38
chrX|72275657|-|GAACA	0.270536	ENST00000316084.10	RPS4X
chrX|72275653|-|AGACT	0.285743	ENST00000316084.10	RPS4X
chrX|72275574|-|GAACT	0.387606	ENST00000316084.10	RPS4X
chrX|72273837|-|AGACT	0.367502	ENST00000316084.10	RPS4X
chrX|72272764|-|AAACC	0.141973	ENST00000316084.10	RPS4X
chrX|72272705|-|AGACA	0.451201	ENST00000316084.10	RPS4X
chrX|72272698|-|AGACT	0.210694	ENST00000316084.10	RPS4X
chrX|72272686|-|AAACA	0.157186	ENST00000316084.10	RPS4X
chr6|41787746|+|AAACT	0.158827	ENST00000335515.10	ENSG00000124593
chr6|41787762|+|GGACA	0.455494	ENST00000335515.10	ENSG00000124593
chr6|41789234|+|GAACT	0.487285	ENST00000335515.10	ENSG00000124593
chr6|41789253|+|GGACT	0.573149	ENST00000335515.10	ENSG00000124593
chr6|41789285|+|GAACT	0.325827	ENST00000335515.10	ENSG00000124593
chr6|41789568|+|AGACA	0.409537	ENST00000335515.10	ENSG00000124593
chr6|41789589|+|GAACC	0.179396	ENST00000335515.10	ENSG00000124593
chr6|41789607|+|AAACA	0.139975	ENST00000335515.10	ENSG00000124593
chr6|41789749|+|AGACA	0.252901	ENST00000335515.10	ENSG00000124593
chr6|41789865|+|AAACA	0.237647	ENST00000335515.10	ENSG00000124593
chr5|181243715|-|GGACA	0.515223	ENST00000508682.5	RACK1
chr5|181242340|-|AGACC	0.284919	ENST00000508682.5	RACK1
chr5|181242323|-|AAACT	0.251593	ENST00000508682.5	RACK1
chr5|181242307|-|AGACC	0.288666	ENST00000508682.5	RACK1
chr5|181242199|-|GAACC	0.175674	ENST00000508682.5	RACK1
chr5|181241539|-|AAACC	0.10879	ENST00000508682.5	RACK1
chr7|65980393|-|GGACA	0.431637	ENST00000304895.9	GUSB
chr7|65980354|-|GGACT	0.58032	ENST00000304895.9	GUSB
chr7|65980286|-|GGACC	0.310352	ENST00000304895.9	GUSB
chr7|65980279|-|GGACC	0.272906	ENST00000304895.9	GUSB
chr7|65979755|-|GGACC	0.324054	ENST00000304895.9	GUSB
chr7|65979515|-|GAACA	0.212157	ENST00000304895.9	GUSB
chr7|65979484|-|GGACT	0.373008	ENST00000304895.9	GUSB
chr7|65979404|-|AGACA	0.396972	ENST00000304895.9	GUSB
chr7|65976127|-|AAACA	0.328261	ENST00000304895.9	GUSB
chr7|65976107|-|GGACT	0.627833	ENST00000304895.9	GUSB
chr7|65976101|-|GGACC	0.363073	ENST00000304895.9	GUSB
chr7|65974961|-|AAACC	0.238139	ENST00000304895.9	GUSB
chr7|65974920|-|GGACA	0.460796	ENST00000304895.9	GUSB
chr7|65974664|-|GGACT	0.546279	ENST00000304895.9	GUSB
chr7|65974376|-|GGACA	0.345091	ENST00000304895.9	GUSB
chr7|65974370|-|GAACC	0.454205	ENST00000304895.9	GUSB
chr7|65970337|-|GGACC	0.524005	ENST00000304895.9	GUSB
chr7|65970289|-|AGACA	0.466283	ENST00000304895.9	GUSB
chr7|65967879|-|GAACA	0.315128	ENST00000304895.9	GUSB
chr7|65967804|-|GAACT	0.382389	ENST00000304895.9	GUSB
chr7|65964327|-|GAACA	0.428462	ENST00000304895.9	GUSB
chr7|65961014|-|AGACA	0.377309	ENST00000304895.9	GUSB
chr7|65960956|-|AAACC	0.13824	ENST00000304895.9	GUSB
chr7|65960913|-|AAACA	0.164316	ENST00000304895.9	GUSB
chr7|65960891|-|AGACT	0.721772	ENST00000304895.9	GUSB
chr7|65960832|-|GAACA	0.386562	ENST00000304895.9	GUSB
chr7|65960817|-|GGACT	0.918597	ENST00000304895.9	GUSB
chr7|65960803|-|AGACC	0.326075	ENST00000304895.9	GUSB
chr7|65960754|-|GAACA	0.406192	ENST00000304895.9	GUSB
chr19|583346|+|GAACT	0.410067	ENST00000576984.3	BSG
chr19|583364|+|GGACT	0.501019	ENST00000576984.3	BSG
chr19|583372|+|GAACC	0.342494	ENST00000576984.3	BSG
chr19|583442|+|GAACC	0.144273	ENST00000576984.3	BSG
chr9|19379583|-|AAACT	0.325845	ENST00000380384.5	RPS6
chr9|19379556|-|AAACT	0.348541	ENST00000380384.5	RPS6
chr9|19378883|-|AAACA	0.108341	ENST00000380384.5	RPS6
chr9|19378802|-|AGACC	0.248369	ENST00000380384.5	RPS6
chr9|19378792|-|GAACT	0.346708	ENST00000380384.5	RPS6
chr9|19378495|-|GGACT	0.608875	ENST00000380384.5	RPS6
chr9|19378435|-|AAACT	0.466534	ENST00000380384.5	RPS6
chr9|19376644|-|AAACC	0.183072	ENST00000380384.5	RPS6
chr9|19376637|-|GGACC	0.361236	ENST00000380384.5	RPS6
chr9|19376515|-|AAACT	0.393298	ENST00000380384.5	RPS6
chr9|19376365|-|GAACA	0.21642	ENST00000380384.5	RPS6
chr1|226381157|-|GAACA	0.298036	ENST00000366794.10	PARP1
chr1|226381126|-|AAACT	0.313506	ENST00000366794.10	PARP1
chr1|226380095|-|GGACT	0.686503	ENST00000366794.10	PARP1
chr1|226379273|-|GGACT	0.483954	ENST00000366794.10	PARP1
chr1|226379267|-|GAACA	0.354766	ENST00000366794.10	PARP1
chr1|226379205|-|GGACA	0.332111	ENST00000366794.10	PARP1
chr1|226379191|-|GAACC	0.229806	ENST00000366794.10	PARP1
chr1|226379145|-|AAACA	0.16931	ENST00000366794.10	PARP1
chr1|226377249|-|AAACT	0.335446	ENST00000366794.10	PARP1
chr1|226377243|-|GAACA	0.224852	ENST00000366794.10	PARP1
chr1|226377185|-|AAACC	0.117031	ENST00000366794.10	PARP1
chr1|226374284|-|GGACC	0.348583	ENST00000366794.10	PARP1
chr1|226368218|-|GAACA	0.31924	ENST00000366794.10	PARP1
chr1|226368209|-|AGACA	0.350204	ENST00000366794.10	PARP1
chr1|226367577|-|GGACA	0.41591	ENST00000366794.10	PARP1
chr1|226367491|-|AAACT	0.487003	ENST00000366794.10	PARP1
chr1|226366000|-|GAACA	0.230746	ENST00000366794.10	PARP1
chr1|226365064|-|GGACC	0.524686	ENST00000366794.10	PARP1
chr1|226363988|-|AGACC	0.261036	ENST00000366794.10	PARP1
chr1|226363946|-|AAACA	0.252019	ENST00000366794.10	PARP1
chr1|226363154|-|GAACT	0.299935	ENST00000366794.10	PARP1
chr1|226362072|-|AAACT	0.310152	ENST00000366794.10	PARP1
chr1|226362015|-|GGACC	0.505427	ENST00000366794.10	PARP1
chr1|226361493|-|AAACT	0.280388	ENST00000366794.10	PARP1
chr1|226361474|-|AGACC	0.295733	ENST00000366794.10	PARP1
chr1|226361348|-|AAACC	0.419055	ENST00000366794.10	PARP1
chr1|226361215|-|AAACT	0.476355	ENST00000366794.10	PARP1
chr1|226361173|-|AGACT	0.481121	ENST00000366794.10	PARP1
chr1|226361155|-|AAACC	0.203383	ENST00000366794.10	PARP1
chr1|226361017|-|AAACT	0.372101	ENST00000366794.10	PARP1
chr15|88467763|+|GGACT	0.501867	ENST00000325844.9	MRPS11
chr15|88467775|+|AGACA	0.245857	ENST00000325844.9	MRPS11
chr15|88467936|+|GGACC	0.305428	ENST00000325844.9	MRPS11
chr15|88467992|+|GAACA	0.267952	ENST00000325844.9	MRPS11
chr15|88475216|+|AGACA	0.275295	ENST00000325844.9	MRPS11
chr15|88476997|+|AAACA	0.319691	ENST00000325844.9	MRPS11
chr15|88477886|+|GGACT	0.687535	ENST00000325844.9	MRPS11
chr15|88477924|+|AGACA	0.360086	ENST00000325844.9	MRPS11
chr15|88478002|+|GGACC	0.518891	ENST00000325844.9	MRPS11
chr15|88478031|+|GGACC	0.68723	ENST00000325844.9	MRPS11
chr15|88478226|+|AAACT	0.148052	ENST00000325844.9	MRPS11
chr11|75400723|+|GAACT	0.268441	ENST00000526248.5	RPS3
chr11|75400799|+|GGACA	0.350626	ENST00000526248.5	RPS3
chr11|75401641|+|GAACA	0.272863	ENST00000526248.5	RPS3
chr11|75401682|+|GAACT	0.301709	ENST00000526248.5	RPS3
chr11|75402420|+|AAACT	0.318067	ENST00000526248.5	RPS3
chr11|75404092|+|AAACT	0.303319	ENST00000526248.5	RPS3
chr11|75404101|+|GGACA	0.400689	ENST00000526248.5	RPS3
chr11|75404154|+|AGACC	0.234929	ENST00000526248.5	RPS3
chr11|75404203|+|AGACA	0.360061	ENST00000526248.5	RPS3
chr11|75404711|+|GGACC	0.27641	ENST00000526248.5	RPS3
chr11|75404769|+|GAACC	0.213126	ENST00000526248.5	RPS3
chr11|75404808|+|GAACA	0.574214	ENST00000526248.5	RPS3
chr11|75405662|+|AGACC	0.210178	ENST00000526248.5	RPS3
chr20|50561418|+|GAACA	0.528644	ENST00000371621.5	PTPN1
chr20|50561424|+|AAACC	0.15874	ENST00000371621.5	PTPN1
chr20|50564988|+|AAACT	0.260174	ENST00000371621.5	PTPN1
chr20|50574572|+|AGACA	0.136877	ENST00000371621.5	PTPN1
chr20|50574647|+|AAACC	0.0853545	ENST00000371621.5	PTPN1
chr20|50578429|+|AAACT	0.265526	ENST00000371621.5	PTPN1
chr20|50578505|+|GAACT	0.57956	ENST00000371621.5	PTPN1
chr20|50578597|+|GAACC	0.127854	ENST00000371621.5	PTPN1
chr20|50579172|+|GGACA	0.562795	ENST00000371621.5	PTPN1
chr20|50579184|+|AGACC	0.163167	ENST00000371621.5	PTPN1
chr20|50579252|+|AGACA	0.259607	ENST00000371621.5	PTPN1
chr20|50579316|+|GGACT	0.457027	ENST00000371621.5	PTPN1
chr20|50579731|+|GGACC	0.433385	ENST00000371621.5	PTPN1
chr20|50579850|+|AGACC	0.200288	ENST00000371621.5	PTPN1
chr20|50579866|+|AGACT	0.411155	ENST00000371621.5	PTPN1
chr20|50581276|+|AGACA	0.403802	ENST00000371621.5	PTPN1
chr20|50581375|+|GGACC	0.301278	ENST00000371621.5	PTPN1
chr20|50582814|+|GGACC	0.519295	ENST00000371621.5	PTPN1
chr20|50582861|+|AAACC	0.140496	ENST00000371621.5	PTPN1
chr20|50583121|+|AAACA	0.166361	ENST00000371621.5	PTPN1
chr20|50583168|+|GAACC	0.253624	ENST00000371621.5	PTPN1
chr20|50583291|+|AGACC	0.312605	ENST00000371621.5	PTPN1
chr20|50583364|+|GAACA	0.279572	ENST00000371621.5	PTPN1
chr20|50583386|+|GAACA	0.256893	ENST00000371621.5	PTPN1
chr20|50583408|+|AAACA	0.315813	ENST00000371621.5	PTPN1
chr20|50583553|+|AAACT	0.446537	ENST00000371621.5	PTPN1
chr20|50583784|+|AGACA	0.365972	ENST00000371621.5	PTPN1
chr20|50583829|+|GGACA	0.827832	ENST00000371621.5	PTPN1
chr20|50583850|+|GGACA	0.361193	ENST00000371621.5	PTPN1
chr20|50583916|+|AGACC	0.284192	ENST00000371621.5	PTPN1
chr20|50583948|+|AAACC	0.120281	ENST00000371621.5	PTPN1
chr20|50583963|+|AAACA	0.269741	ENST00000371621.5	PTPN1
chr20|50584052|+|AAACC	0.0526204	ENST00000371621.5	PTPN1
chr20|50584097|+|GAACT	0.411094	ENST00000371621.5	PTPN1
chr20|50584104|+|AGACC	0.300954	ENST00000371621.5	PTPN1
chr20|50584137|+|AAACA	0.260032	ENST00000371621.5	PTPN1
chr20|50584235|+|GAACA	0.415663	ENST00000371621.5	PTPN1
chr20|50584537|+|AAACC	0.126302	ENST00000371621.5	PTPN1
chr20|50584558|+|AAACA	0.257479	ENST00000371621.5	PTPN1
chr20|50584671|+|GAACT	0.415474	ENST00000371621.5	PTPN1
chr20|50584679|+|AGACT	0.230514	ENST00000371621.5	PTPN1
chr20|62387367|+|GGACC	0.426954	ENST00000343986.9	RPS21
chr20|62387643|+|GGACC	0.325855	ENST00000343986.9	RPS21
chr20|62387882|+|AAACT	0.239224	ENST00000343986.9	RPS21
chr20|62388459|+|GAACT	0.447591	ENST00000343986.9	RPS21
MU273376.1|30712|-|GAACC	0.415255	ENST00000343262.9	RPS2
chr11|62601610|-|GAACC	0.271585	ENST00000278823.7	MTA2
chr11|62601560|-|AGACT	0.388007	ENST00000278823.7	MTA2
chr11|62601488|-|GGACC	0.346502	ENST00000278823.7	MTA2
chr11|62600671|-|GAACT	0.620052	ENST00000278823.7	MTA2
chr11|62600259|-|AGACT	0.180958	ENST00000278823.7	MTA2
chr11|62600207|-|GGACA	0.460116	ENST00000278823.7	MTA2
chr11|62598569|-|GAACT	0.3957	ENST00000278823.7	MTA2
chr11|62598359|-|AGACA	0.391415	ENST00000278823.7	MTA2
chr11|62598140|-|GGACT	0.484484	ENST00000278823.7	MTA2
chr11|62598099|-|AGACA	0.621635	ENST00000278823.7	MTA2
chr11|62597694|-|GAACC	0.243503	ENST00000278823.7	MTA2
chr11|62597664|-|GGACC	0.147991	ENST00000278823.7	MTA2
chr11|62597658|-|AGACA	0.159035	ENST00000278823.7	MTA2
chr11|62597643|-|AGACC	0.151851	ENST00000278823.7	MTA2
chr11|62597405|-|GAACC	0.08814	ENST00000278823.7	MTA2
chr11|62596662|-|GGACT	0.690651	ENST00000278823.7	MTA2
chr11|62596481|-|AAACC	0.198578	ENST00000278823.7	MTA2
chr11|62596474|-|AGACC	0.577053	ENST00000278823.7	MTA2
chr11|62596312|-|AGACA	0.324246	ENST00000278823.7	MTA2
chr11|62596305|-|AAACT	0.0981412	ENST00000278823.7	MTA2
chr11|62596299|-|AAACA	0.130773	ENST00000278823.7	MTA2
chr11|62596096|-|AAACC	0.0455194	ENST00000278823.7	MTA2
chr11|62596065|-|AAACC	0.735323	ENST00000278823.7	MTA2
chr11|62595797|-|GGACT	0.294853	ENST00000278823.7	MTA2
chr11|62595790|-|AGACC	0.136463	ENST00000278823.7	MTA2
chr11|62595463|-|AGACC	0.143996	ENST00000278823.7	MTA2
chr11|62595398|-|GAACA	0.648225	ENST00000278823.7	MTA2
chr11|62595394|-|AGACA	0.752838	ENST00000278823.7	MTA2
chr11|62595390|-|AAACT	0.383226	ENST00000278823.7	MTA2
chr11|62595375|-|AGACC	0.419636	ENST00000278823.7	MTA2
chr11|62595335|-|GGACC	0.295963	ENST00000278823.7	MTA2
chr11|62595041|-|AGACT	0.560104	ENST00000278823.7	MTA2
chr11|62594615|-|AAACC	0.0770298	ENST00000278823.7	MTA2
chr11|62594608|-|AAACA	0.0912072	ENST00000278823.7	MTA2
chr11|62594590|-|AGACA	0.323935	ENST00000278823.7	MTA2
chr11|62594574|-|AAACC	0.134392	ENST00000278823.7	MTA2
chr11|62594559|-|GAACC	0.165889	ENST00000278823.7	MTA2
chr11|62594552|-|GGACT	0.317132	ENST00000278823.7	MTA2
chr11|62594518|-|AGACT	0.660359	ENST00000278823.7	MTA2
chrX|154399355|+|GAACA	0.301076	ENST00000369817.7	RPL10
chrX|154400471|+|AAACA	0.385802	ENST00000369817.7	RPL10
chrX|154400565|+|GAACA	0.260256	ENST00000369817.7	RPL10
chrX|154400757|+|AGACA	0.260214	ENST00000369817.7	RPL10
chrX|154400829|+|GGACA	0.400531	ENST00000369817.7	RPL10
chr10|114431830|-|AAACT	0.218111	ENST00000392952.7	ABLIM1
chr10|114431821|-|AAACA	0.0499822	ENST00000392952.7	ABLIM1
chr10|114431793|-|AAACA	0.0663655	ENST00000392952.7	ABLIM1
chr10|114431680|-|GAACC	0.443509	ENST00000392952.7	ABLIM1
chr10|114431661|-|GGACA	0.777786	ENST00000392952.7	ABLIM1
chr10|114431655|-|AGACA	0.31097	ENST00000392952.7	ABLIM1
chr10|114431643|-|AGACC	0.670689	ENST00000392952.7	ABLIM1
chr10|114431573|-|AAACC	0.201994	ENST00000392952.7	ABLIM1
chr10|114431558|-|AAACT	0.251712	ENST00000392952.7	ABLIM1
chr10|114431528|-|AGACT	0.517926	ENST00000392952.7	ABLIM1
chr10|114431319|-|AAACT	0.486518	ENST00000392952.7	ABLIM1
chr6|3153905|-|GAACA	0.1926	ENST00000333628.4	TUBB2A
chr6|3153860|-|AAACT	0.140298	ENST00000333628.4	TUBB2A
chr6|3153829|-|GAACT	0.635469	ENST00000333628.4	TUBB2A
chr6|3153791|-|AAACT	0.474695	ENST00000333628.4	TUBB2A
chr6|3153732|-|GAACT	0.587247	ENST00000333628.4	TUBB2A
chr12|120198718|-|AGACT	0.410785	ENST00000551150.5	RPLP0
chr12|120198711|-|AGACA	0.523218	ENST00000551150.5	RPLP0
chr12|120198678|-|GAACA	0.398612	ENST00000551150.5	RPLP0
chr12|120198577|-|AAACT	0.269659	ENST00000551150.5	RPLP0
chr12|120196732|-|AAACA	0.164396	ENST00000551150.5	RPLP0
KI270816.1|106744|-|GAACC	0.07622	ENST00000425753.7	GFUS
KI270816.1|106657|-|GGACT	0.629207	ENST00000425753.7	GFUS
KI270816.1|106643|-|GGACT	0.400932	ENST00000425753.7	GFUS
KI270816.1|106247|-|AGACC	0.414707	ENST00000425753.7	GFUS
KI270816.1|106153|-|GGACT	0.582543	ENST00000425753.7	GFUS
KI270816.1|104832|-|AGACC	0.312937	ENST00000425753.7	GFUS
KI270816.1|104667|-|GAACA	0.173135	ENST00000425753.7	GFUS
KI270816.1|103856|-|GGACC	0.456384	ENST00000425753.7	GFUS
KI270816.1|103583|-|GGACT	0.576455	ENST00000425753.7	GFUS
KI270816.1|103299|-|AGACA	0.227079	ENST00000425753.7	GFUS
KI270816.1|103275|-|GGACC	0.478224	ENST00000425753.7	GFUS
KI270816.1|102994|-|AGACC	0.272319	ENST00000425753.7	GFUS
KI270816.1|102940|-|AGACA	0.237665	ENST00000425753.7	GFUS
KI270816.1|102920|-|GGACC	0.583809	ENST00000425753.7	GFUS
KI270816.1|102770|-|AAACC	0.275709	ENST00000425753.7	GFUS
chrM|7732|+|AAACT	0.558091	ENST00000361739.1	MT-CO2
chrM|7772|+|AAACC	0.235239	ENST00000361739.1	MT-CO2
chrM|7781|+|GAACT	0.507506	ENST00000361739.1	MT-CO2
chrM|7904|+|GAACC	0.378265	ENST00000361739.1	MT-CO2
chrM|7930|+|GGACT	0.552501	ENST00000361739.1	MT-CO2
chrM|7972|+|GAACC	0.280689	ENST00000361739.1	MT-CO2
chrM|8099|+|AAACA	0.186937	ENST00000361739.1	MT-CO2
chrM|8124|+|AAACC	0.100737	ENST00000361739.1	MT-CO2
chrM|8129|+|AAACC	0.136323	ENST00000361739.1	MT-CO2
chrM|8193|+|AAACC	0.0917243	ENST00000361739.1	MT-CO2
chr2|237086029|+|GAACC	0.300838	ENST00000354371.7	COPS8
chr2|237089873|+|GAACT	0.444904	ENST00000354371.7	COPS8
chr2|237089897|+|GGACA	0.350068	ENST00000354371.7	COPS8
chr2|237094172|+|GGACT	0.636647	ENST00000354371.7	COPS8
chr2|237095832|+|GAACA	0.278477	ENST00000354371.7	COPS8
chr2|237097694|+|GAACA	0.427248	ENST00000354371.7	COPS8
chr2|237097709|+|AGACT	0.324037	ENST00000354371.7	COPS8
chr2|237097738|+|AAACT	0.300411	ENST00000354371.7	COPS8
chr2|237097937|+|AAACA	0.239911	ENST00000354371.7	COPS8
chr2|237098128|+|GGACT	0.637206	ENST00000354371.7	COPS8
chr2|237098198|+|GAACA	0.364356	ENST00000354371.7	COPS8
chr2|237098253|+|AAACA	0.319972	ENST00000354371.7	COPS8
chr2|237098266|+|GAACA	0.293392	ENST00000354371.7	COPS8
chr2|237098274|+|AGACC	0.216557	ENST00000354371.7	COPS8
chr2|237098290|+|AAACC	0.104812	ENST00000354371.7	COPS8
chr2|237098382|+|AGACA	0.473397	ENST00000354371.7	COPS8
chr2|237098393|+|AGACA	0.460933	ENST00000354371.7	COPS8
chr2|237098430|+|AAACT	0.369381	ENST00000354371.7	COPS8
chrM|10819|+|AAACA	0.119682	ENST00000361381.2	MT-ND4
chrM|11020|+|GAACC	0.236033	ENST00000361381.2	MT-ND4
chrM|11038|+|AAACT	0.398912	ENST00000361381.2	MT-ND4
chrM|11101|+|GAACT	0.562881	ENST00000361381.2	MT-ND4
chrM|11129|+|AAACC	0.227728	ENST00000361381.2	MT-ND4
chrM|11283|+|AAACA	0.30581	ENST00000361381.2	MT-ND4
chrM|11314|+|GAACT	0.549149	ENST00000361381.2	MT-ND4
chrM|11322|+|AAACT	0.181522	ENST00000361381.2	MT-ND4
chrM|11392|+|GGACT	0.474187	ENST00000361381.2	MT-ND4
chrM|11470|+|AAACT	0.465837	ENST00000361381.2	MT-ND4
chrM|11524|+|AAACA	0.236364	ENST00000361381.2	MT-ND4
chrM|11597|+|AAACA	0.145223	ENST00000361381.2	MT-ND4
chrM|11601|+|AGACC	0.233712	ENST00000361381.2	MT-ND4
chrM|11672|+|AAACC	0.0545982	ENST00000361381.2	MT-ND4
chrM|11751|+|AAACT	0.333108	ENST00000361381.2	MT-ND4
chrM|11757|+|AAACT	0.359585	ENST00000361381.2	MT-ND4
chrM|11800|+|GGACT	0.516464	ENST00000361381.2	MT-ND4
chrM|11807|+|AAACT	0.39405	ENST00000361381.2	MT-ND4
chrM|11893|+|GAACT	0.654733	ENST00000361381.2	MT-ND4
chrM|11950|+|GGACT	0.479559	ENST00000361381.2	MT-ND4
chr17|81512238|-|AGACA	0.339998	ENST00000681052.1	ACTG1
chr17|81512114|-|GGACT	0.521035	ENST00000681052.1	ACTG1
chr17|81511934|-|GAACC	0.0999719	ENST00000681052.1	ACTG1
chr17|81511614|-|AGACC	0.300661	ENST00000681052.1	ACTG1
chr17|81511529|-|GGACT	0.836274	ENST00000681052.1	ACTG1
chr17|81511454|-|GGACC	0.39971	ENST00000681052.1	ACTG1
chr17|81511439|-|GGACC	0.29803	ENST00000681052.1	ACTG1
chr17|81511325|-|GGACT	0.577094	ENST00000681052.1	ACTG1
chr17|81511082|-|AGACC	0.523516	ENST00000681052.1	ACTG1
chr17|81511048|-|GGACA	0.39815	ENST00000681052.1	ACTG1
chr17|81511036|-|AGACC	0.23855	ENST00000681052.1	ACTG1
chr17|81510685|-|GGACT	0.821582	ENST00000681052.1	ACTG1
chr17|81510593|-|AAACT	0.22703	ENST00000681052.1	ACTG1
chr17|81510525|-|GAACT	0.456899	ENST00000681052.1	ACTG1
chr17|81510382|-|AGACA	0.238254	ENST00000681052.1	ACTG1
chr17|81510275|-|GAACC	0.203217	ENST00000681052.1	ACTG1
chr17|81510222|-|GGACC	0.414944	ENST00000681052.1	ACTG1
chr17|81510185|-|GAACA	0.151634	ENST00000681052.1	ACTG1
chr17|81510030|-|GAACA	0.61407	ENST00000681052.1	ACTG1
chr17|44323576|-|GGACT	0.520882	ENST00000590194.5	SLC25A39
chr17|44323549|-|GGACC	0.41527	ENST00000590194.5	SLC25A39
chr17|44322833|-|AGACT	0.430787	ENST00000590194.5	SLC25A39
chr17|44322444|-|AGACC	0.291625	ENST00000590194.5	SLC25A39
chr17|44321728|-|GGACC	0.407643	ENST00000590194.5	SLC25A39
chr17|44321190|-|GGACA	0.60017	ENST00000590194.5	SLC25A39
chr17|44321136|-|GAACT	0.577417	ENST00000590194.5	SLC25A39
chr17|44320671|-|GGACC	0.374831	ENST00000590194.5	SLC25A39
chr17|44320666|-|AGACT	0.20238	ENST00000590194.5	SLC25A39
chr17|44320397|-|AGACC	0.23495	ENST00000590194.5	SLC25A39
chr17|44320273|-|GAACC	0.157153	ENST00000590194.5	SLC25A39
chr17|44320258|-|GGACT	0.49506	ENST00000590194.5	SLC25A39
chr17|44320206|-|GGACT	0.316095	ENST00000590194.5	SLC25A39
chr17|44320026|-|GAACC	0.26241	ENST00000590194.5	SLC25A39
chr17|44320020|-|GGACC	0.371329	ENST00000590194.5	SLC25A39
chr17|44319981|-|GGACC	0.383513	ENST00000590194.5	SLC25A39
chr17|44319942|-|AGACC	0.316342	ENST00000590194.5	SLC25A39
chr17|44319829|-|AGACA	0.496651	ENST00000590194.5	SLC25A39
chr17|44319766|-|AGACC	0.338551	ENST00000590194.5	SLC25A39
chr17|44319700|-|GAACC	0.295525	ENST00000590194.5	SLC25A39
chr9|136849444|+|GGACC	0.334896	ENST00000371661.5	PHPT1
chr9|136849468|+|GGACA	0.330606	ENST00000371661.5	PHPT1
chr9|136850016|+|GGACA	0.516084	ENST00000371661.5	PHPT1
chr9|136850106|+|GGACA	0.320367	ENST00000371661.5	PHPT1
chr13|99367903|+|GAACA	0.442336	ENST00000376440.6	UBAC2
chr13|99385292|+|AAACA	0.112748	ENST00000376440.6	UBAC2
chr13|99385357|+|GGACC	0.508787	ENST00000376440.6	UBAC2
chr13|99385362|+|GGACC	0.664206	ENST00000376440.6	UBAC2
chr13|99385413|+|GGACC	0.755465	ENST00000376440.6	UBAC2
chr13|99385486|+|AGACT	0.711946	ENST00000376440.6	UBAC2
chr13|99385739|+|GGACA	0.622546	ENST00000376440.6	UBAC2
chr13|99385762|+|GGACT	0.91953	ENST00000376440.6	UBAC2
chr13|99385791|+|AAACT	0.553695	ENST00000376440.6	UBAC2
chr13|99385825|+|AAACA	0.24159	ENST00000376440.6	UBAC2
chr13|99385867|+|GGACT	0.744398	ENST00000376440.6	UBAC2
chr13|99385951|+|AAACT	0.289858	ENST00000376440.6	UBAC2
chr13|99386021|+|GAACA	0.51989	ENST00000376440.6	UBAC2
chr13|99386241|+|AGACT	0.493073	ENST00000376440.6	UBAC2
chr13|99386251|+|GGACA	0.321245	ENST00000376440.6	UBAC2
chr13|99386288|+|GGACC	0.54326	ENST00000376440.6	UBAC2
chr13|99386308|+|AGACC	0.222759	ENST00000376440.6	UBAC2
chr5|176500050|+|GAACC	0.185945	ENST00000261942.7	FAF2
chr5|176506902|+|GGACT	0.784694	ENST00000261942.7	FAF2
chr5|176506934|+|GGACC	0.572536	ENST00000261942.7	FAF2
chr5|176507011|+|AAACA	0.0762757	ENST00000261942.7	FAF2
chr5|176507035|+|AAACA	0.227955	ENST00000261942.7	FAF2
chr5|176507093|+|AGACT	0.951288	ENST00000261942.7	FAF2
chr5|176507121|+|AAACC	0.156182	ENST00000261942.7	FAF2
chr5|176507234|+|GAACA	0.32328	ENST00000261942.7	FAF2
chr5|176507240|+|AGACT	0.852775	ENST00000261942.7	FAF2
chr5|176507283|+|GGACA	0.791875	ENST00000261942.7	FAF2
chr5|176507337|+|AAACC	0.0736437	ENST00000261942.7	FAF2
chr5|176507374|+|GGACT	0.879119	ENST00000261942.7	FAF2
chr5|176507446|+|GAACT	0.726239	ENST00000261942.7	FAF2
chr5|176507564|+|AAACC	0.051375	ENST00000261942.7	FAF2
chr5|176507806|+|GAACT	0.554085	ENST00000261942.7	FAF2
chr5|176507873|+|GAACC	0.110938	ENST00000261942.7	FAF2
chr5|176507974|+|GGACT	0.670287	ENST00000261942.7	FAF2
chr5|176508004|+|GAACC	0.250559	ENST00000261942.7	FAF2
chr5|176508062|+|GAACC	0.209113	ENST00000261942.7	FAF2
chr5|176508087|+|AGACA	0.233998	ENST00000261942.7	FAF2
chr5|176508092|+|GAACT	0.575996	ENST00000261942.7	FAF2
chr5|176508324|+|AGACT	0.721636	ENST00000261942.7	FAF2
chr5|176508467|+|AAACC	0.105023	ENST00000261942.7	FAF2
chr5|176508475|+|GGACC	0.587667	ENST00000261942.7	FAF2
chr5|176508624|+|GAACA	0.129867	ENST00000261942.7	FAF2
chr5|176508754|+|GAACA	0.394119	ENST00000261942.7	FAF2
chr5|176508801|+|AAACC	0.146036	ENST00000261942.7	FAF2
chr5|176508910|+|GGACC	0.24676	ENST00000261942.7	FAF2
chr5|176509180|+|AAACA	0.187323	ENST00000261942.7	FAF2
chr5|176509199|+|AGACC	0.258684	ENST00000261942.7	FAF2
chr5|176509325|+|GGACT	0.841477	ENST00000261942.7	FAF2
chr5|176509345|+|AGACC	0.215797	ENST00000261942.7	FAF2
chr5|176509361|+|AGACA	0.238646	ENST00000261942.7	FAF2
chr5|176509545|+|AGACA	0.890653	ENST00000261942.7	FAF2
chr5|176509711|+|AAACT	0.385735	ENST00000261942.7	FAF2
chr5|176509726|+|GAACC	0.313711	ENST00000261942.7	FAF2
chr5|176509733|+|GAACC	0.28127	ENST00000261942.7	FAF2
chr5|176509861|+|GAACA	0.204862	ENST00000261942.7	FAF2
chr5|176509896|+|GGACT	0.808814	ENST00000261942.7	FAF2
chr5|176509907|+|GAACA	0.169681	ENST00000261942.7	FAF2
chr19|4360647|-|AGACC	0.597005	ENST00000598564.5	SH3GL1
chr19|4360522|-|GGACC	0.473872	ENST00000598564.5	SH3GL1
chr19|4360424|-|AAACT	0.330165	ENST00000598564.5	SH3GL1
chr19|4360397|-|AAACA	0.427437	ENST00000598564.5	SH3GL1
chr12|112408612|-|AAACC	0.12939	ENST00000202773.14	RPL6
chr12|112408294|-|AAACC	0.187645	ENST00000202773.14	RPL6
chr12|112408252|-|AAACT	0.245535	ENST00000202773.14	RPL6
chr12|112406834|-|AAACC	0.184814	ENST00000202773.14	RPL6
chr12|112406810|-|AAACT	0.285046	ENST00000202773.14	RPL6
chr12|112406785|-|GGACC	0.486162	ENST00000202773.14	RPL6
chr12|112406036|-|GGACC	0.446019	ENST00000202773.14	RPL6
chr12|112406002|-|GAACA	0.350331	ENST00000202773.14	RPL6
chr12|112405937|-|AAACA	0.188451	ENST00000202773.14	RPL6
chr12|112405889|-|AGACA	0.344669	ENST00000202773.14	RPL6
chr12|112405330|-|GGACT	0.611603	ENST00000202773.14	RPL6
chr12|112405212|-|GAACC	0.236231	ENST00000202773.14	RPL6
chr16|1984259|+|GAACC	0.446567	ENST00000248114.7	GFER
chr16|1984751|+|GGACA	0.446296	ENST00000248114.7	GFER
chr16|1984769|+|GGACT	0.545406	ENST00000248114.7	GFER
chr16|1984791|+|GAACT	0.313543	ENST00000248114.7	GFER
chr16|1984860|+|GAACA	0.366311	ENST00000248114.7	GFER
chr16|1984871|+|AGACA	0.473606	ENST00000248114.7	GFER
chr16|1984931|+|AGACC	0.354233	ENST00000248114.7	GFER
chr16|1985877|+|GAACC	0.568816	ENST00000248114.7	GFER
chr16|1985886|+|AGACA	0.392118	ENST00000248114.7	GFER
chr16|1985943|+|GAACC	0.518057	ENST00000248114.7	GFER
chr16|1986054|+|GGACA	0.602468	ENST00000248114.7	GFER
chr17|57849989|-|AAACC	0.28222	ENST00000313608.13	MRPS23
chr17|57849409|-|GGACT	0.50631	ENST00000313608.13	MRPS23
chr17|57849402|-|GGACC	0.381495	ENST00000313608.13	MRPS23
chr17|57849270|-|AGACA	0.275569	ENST00000313608.13	MRPS23
chr17|57841204|-|AAACT	0.422576	ENST00000313608.13	MRPS23
chr17|57841022|-|AAACT	0.276366	ENST00000313608.13	MRPS23
chr17|57841012|-|AAACA	0.140877	ENST00000313608.13	MRPS23
chr17|57840985|-|AAACA	0.133218	ENST00000313608.13	MRPS23
chr17|57840928|-|GGACT	0.454945	ENST00000313608.13	MRPS23
chr17|57839900|-|GAACA	0.175494	ENST00000313608.13	MRPS23
chr17|57839885|-|AGACC	0.186372	ENST00000313608.13	MRPS23
chr17|57839878|-|AGACT	0.246127	ENST00000313608.13	MRPS23
chr17|57839857|-|AGACT	0.251771	ENST00000313608.13	MRPS23
chr17|57839835|-|GGACC	0.617469	ENST00000313608.13	MRPS23
chr17|57839811|-|AGACC	0.306645	ENST00000313608.13	MRPS23
chr17|57839779|-|GGACC	0.632015	ENST00000313608.13	MRPS23
chr17|57839714|-|AAACA	0.125995	ENST00000313608.13	MRPS23
chr17|57839706|-|GAACT	0.549561	ENST00000313608.13	MRPS23
chr17|57839598|-|GAACT	0.666287	ENST00000313608.13	MRPS23
chr17|57839584|-|GGACA	0.467161	ENST00000313608.13	MRPS23
chr19|58388153|+|AGACA	0.265874	ENST00000598098.5	RPS5
chr19|58388177|+|AGACC	0.397101	ENST00000598098.5	RPS5
chr19|58388184|+|AGACA	0.276687	ENST00000598098.5	RPS5
chr19|58393360|+|GAACC	0.300993	ENST00000598098.5	RPS5
chr19|58393411|+|GGACT	0.417054	ENST00000598098.5	RPS5
chr19|58393437|+|GGACT	0.429822	ENST00000598098.5	RPS5
chr19|58393483|+|GAACC	0.249453	ENST00000598098.5	RPS5
chr19|58394543|+|GAACA	0.36041	ENST00000598098.5	RPS5
chr19|58394551|+|AGACC	0.267834	ENST00000598098.5	RPS5
chr19|58394692|+|GAACT	0.275824	ENST00000598098.5	RPS5
chr10|95290896|-|AGACC	0.593338	ENST00000329399.7	PDLIM1
chr10|95290848|-|GGACT	0.508206	ENST00000329399.7	PDLIM1
chr10|95271678|-|GAACA	0.460094	ENST00000329399.7	PDLIM1
chr10|95271657|-|AGACA	0.385395	ENST00000329399.7	PDLIM1
chr10|95268856|-|GAACA	0.416866	ENST00000329399.7	PDLIM1
chr10|95268784|-|GAACC	0.183512	ENST00000329399.7	PDLIM1
chr10|95263972|-|AAACC	0.151948	ENST00000329399.7	PDLIM1
chr10|95263898|-|AGACT	0.370002	ENST00000329399.7	PDLIM1
chr10|95263873|-|GAACA	0.312962	ENST00000329399.7	PDLIM1
chr10|95263866|-|AGACC	0.238945	ENST00000329399.7	PDLIM1
chr10|95247361|-|AGACC	0.244797	ENST00000329399.7	PDLIM1
chr10|95247291|-|AAACA	0.150737	ENST00000329399.7	PDLIM1
chr10|95247267|-|AAACA	0.387917	ENST00000329399.7	PDLIM1
chr10|95238088|-|GGACC	0.366264	ENST00000329399.7	PDLIM1
chr10|95238033|-|AAACA	0.177553	ENST00000329399.7	PDLIM1
chr10|95237804|-|AAACA	0.325906	ENST00000329399.7	PDLIM1
chr10|95237728|-|AAACT	0.217378	ENST00000329399.7	PDLIM1
chr10|95237654|-|GGACA	0.510813	ENST00000329399.7	PDLIM1
chr10|95237637|-|GAACC	0.134063	ENST00000329399.7	PDLIM1
chr7|149223944|+|GAACC	0.307295	ENST00000610704.5	ZNF282
chr7|149224037|+|GGACC	0.432177	ENST00000610704.5	ZNF282
chr7|149224375|+|AGACC	0.182819	ENST00000610704.5	ZNF282
chr7|149224403|+|GAACC	0.374363	ENST00000610704.5	ZNF282
chr7|149224478|+|GAACC	0.15851	ENST00000610704.5	ZNF282
chr7|149224571|+|GGACC	0.91152	ENST00000610704.5	ZNF282
chr7|149224643|+|AGACT	0.939074	ENST00000610704.5	ZNF282
chr7|149224844|+|GGACC	0.699065	ENST00000610704.5	ZNF282
chr7|149224872|+|GGACC	0.436053	ENST00000610704.5	ZNF282
chr7|149224930|+|GGACC	0.587416	ENST00000610704.5	ZNF282
chr7|149225370|+|AAACC	0.204534	ENST00000610704.5	ZNF282
chr7|149225417|+|GAACA	0.221939	ENST00000610704.5	ZNF282
chr7|149225592|+|AGACC	0.161984	ENST00000610704.5	ZNF282
chr7|149225780|+|GGACA	0.863118	ENST00000610704.5	ZNF282
chr7|149225792|+|AGACC	0.520569	ENST00000610704.5	ZNF282
chr7|149225959|+|GGACC	0.543891	ENST00000610704.5	ZNF282
chr7|149226115|+|AGACC	0.273599	ENST00000610704.5	ZNF282
chr11|212945|+|GGACA	0.508127	ENST00000325207.9	RIC8A
chr11|212951|+|AGACA	0.274936	ENST00000325207.9	RIC8A
chr11|213304|+|AAACC	0.0464113	ENST00000325207.9	RIC8A
chr11|214232|+|GAACA	0.344149	ENST00000325207.9	RIC8A
chr11|214303|+|AGACT	0.60325	ENST00000325207.9	RIC8A
chr11|214328|+|GGACC	0.718111	ENST00000325207.9	RIC8A
chr11|214340|+|GGACC	0.469259	ENST00000325207.9	RIC8A
chr11|214381|+|GGACT	0.812353	ENST00000325207.9	RIC8A
chr11|214400|+|AGACT	0.872796	ENST00000325207.9	RIC8A
chr11|214475|+|AAACC	0.0855289	ENST00000325207.9	RIC8A
chr11|214537|+|GGACT	0.967024	ENST00000325207.9	RIC8A
chr11|214562|+|GAACT	0.736506	ENST00000325207.9	RIC8A
chr11|214790|+|AAACC	0.146598	ENST00000325207.9	RIC8A
chr11|214800|+|GAACT	0.566907	ENST00000325207.9	RIC8A
chr11|214823|+|GAACA	0.620005	ENST00000325207.9	RIC8A
chr11|214899|+|AGACA	0.525902	ENST00000325207.9	RIC8A
chr11|214976|+|AAACC	0.0893133	ENST00000325207.9	RIC8A
chr11|214997|+|AGACT	0.795234	ENST00000325207.9	RIC8A
chr11|215077|+|AAACA	0.29979	ENST00000325207.9	RIC8A
chr4|118744014|-|GAACC	0.206082	ENST00000280551.11	SEC24D
chr4|118741023|-|AGACA	0.48881	ENST00000280551.11	SEC24D
chr4|118740769|-|GAACA	0.398294	ENST00000280551.11	SEC24D
chr4|118740693|-|AAACT	0.520068	ENST00000280551.11	SEC24D
chr4|118740682|-|AGACA	0.236778	ENST00000280551.11	SEC24D
chr4|118739249|-|AGACT	0.262856	ENST00000280551.11	SEC24D
chr4|118739223|-|AAACT	0.47048	ENST00000280551.11	SEC24D
chr4|118739182|-|AGACA	0.310974	ENST00000280551.11	SEC24D
chr4|118738320|-|AGACT	0.447683	ENST00000280551.11	SEC24D
chr4|118732854|-|AAACT	0.160069	ENST00000280551.11	SEC24D
chr4|118732835|-|AGACC	0.27947	ENST00000280551.11	SEC24D
chr4|118732799|-|AGACA	0.345578	ENST00000280551.11	SEC24D
chr4|118731370|-|GAACT	0.208089	ENST00000280551.11	SEC24D
chr4|118728628|-|AAACC	0.110462	ENST00000280551.11	SEC24D
chr4|118723632|-|GAACA	0.32537	ENST00000280551.11	SEC24D
chr4|118723594|-|AGACA	0.327663	ENST00000280551.11	SEC24D
chr4|118723587|-|GGACT	0.65002	ENST00000280551.11	SEC24D
chr4|118723509|-|AAACT	0.219452	ENST00000280551.11	SEC24D
chr4|118723374|-|GAACT	0.525355	ENST00000280551.11	SEC24D
chr4|118723315|-|GAACA	0.432646	ENST00000280551.11	SEC24D
chr4|118723277|-|AAACT	0.420851	ENST00000280551.11	SEC24D
chr4|118723236|-|GAACC	0.307535	ENST00000280551.11	SEC24D
chr4|118723229|-|AAACA	0.262305	ENST00000280551.11	SEC24D
chr4|118723204|-|AGACA	0.439123	ENST00000280551.11	SEC24D
chr4|118723184|-|AAACT	0.531057	ENST00000280551.11	SEC24D
chr4|118723088|-|AAACC	0.201304	ENST00000280551.11	SEC24D
chr4|118723070|-|GAACA	0.270559	ENST00000280551.11	SEC24D
chr4|118723038|-|AGACT	0.474113	ENST00000280551.11	SEC24D
chr4|118723006|-|GAACA	0.346121	ENST00000280551.11	SEC24D
chr4|118722956|-|AAACT	0.544151	ENST00000280551.11	SEC24D
chr4|118722928|-|AAACT	0.615306	ENST00000280551.11	SEC24D
chr2|216499312|+|GGACC	0.383871	ENST00000491306.6	RPL37A
chr2|216499949|+|AAACC	0.16294	ENST00000491306.6	RPL37A
chr2|216500003|+|AGACA	0.422167	ENST00000491306.6	RPL37A
chr2|216501380|+|AGACT	0.324555	ENST00000491306.6	RPL37A
chr2|216501397|+|AGACC	0.192606	ENST00000491306.6	RPL37A
chr2|216501425|+|AGACA	0.364283	ENST00000491306.6	RPL37A
chr11|74246076|+|AGACC	0.351646	ENST00000328257.13	PPME1
chr11|74246086|+|AGACC	0.138587	ENST00000328257.13	PPME1
chr11|74246111|+|GAACT	0.270316	ENST00000328257.13	PPME1
chr11|74246121|+|AAACA	0.140286	ENST00000328257.13	PPME1
chr11|74251695|+|GAACC	0.12244	ENST00000328257.13	PPME1
chr11|74253880|+|GGACC	0.545961	ENST00000328257.13	PPME1
chr11|74253934|+|GGACA	0.669949	ENST00000328257.13	PPME1
chr11|74253975|+|AAACA	0.332232	ENST00000328257.13	PPME1
chr11|74254026|+|AGACC	0.191675	ENST00000328257.13	PPME1
chr11|74254369|+|AAACC	0.0668235	ENST00000328257.13	PPME1
chr11|74254420|+|AAACA	0.540148	ENST00000328257.13	PPME1
chr11|74254641|+|GGACC	0.476275	ENST00000328257.13	PPME1
chr6|89328282|-|GGACA	0.285766	ENST00000435041.3	UBE2J1
chr6|89328220|-|GGACA	0.306106	ENST00000435041.3	UBE2J1
chr6|89328197|-|AGACA	0.266592	ENST00000435041.3	UBE2J1
chr6|89328137|-|GAACA	0.450997	ENST00000435041.3	UBE2J1
chr6|89328098|-|AAACT	0.264269	ENST00000435041.3	UBE2J1
chr6|89328012|-|GGACT	0.413184	ENST00000435041.3	UBE2J1
chr6|89327917|-|AAACA	0.0524158	ENST00000435041.3	UBE2J1
chr6|89327906|-|AAACC	0.119088	ENST00000435041.3	UBE2J1
chr6|89327795|-|GAACA	0.380016	ENST00000435041.3	UBE2J1
chr6|89327765|-|AAACT	0.0678476	ENST00000435041.3	UBE2J1
chr8|73292330|-|GAACT	0.341179	ENST00000352983.7	RPL7
chr8|73292271|-|GAACC	0.231399	ENST00000352983.7	RPL7
chr8|73291840|-|GAACC	0.296692	ENST00000352983.7	RPL7
chr8|73291634|-|GAACT	0.479462	ENST00000352983.7	RPL7
chr8|73291121|-|AGACC	0.188818	ENST00000352983.7	RPL7
chr8|73291078|-|GGACC	0.459868	ENST00000352983.7	RPL7
chr8|73291048|-|GAACT	0.506703	ENST00000352983.7	RPL7
chr8|73290664|-|AAACA	0.37479	ENST00000352983.7	RPL7
chrM|9242|+|AAACC	0.0908185	ENST00000362079.2	MT-CO3
chrM|9604|+|AAACA	0.110527	ENST00000362079.2	MT-CO3
chrM|9667|+|AAACA	0.280413	ENST00000362079.2	MT-CO3
chrM|9676|+|AAACC	0.112861	ENST00000362079.2	MT-CO3
chrM|9821|+|GGACT	0.602053	ENST00000362079.2	MT-CO3
chrM|9896|+|AAACA	0.515259	ENST00000362079.2	MT-CO3
chrX|55159160|-|AAACC	0.0659685	ENST00000685693.1	FAM104B
chrX|55146249|-|GGACC	0.418342	ENST00000685693.1	FAM104B
chrX|55146232|-|AAACC	0.0718527	ENST00000685693.1	FAM104B
chrX|55146216|-|GAACC	0.0823631	ENST00000685693.1	FAM104B
chrX|55146205|-|AAACT	0.12001	ENST00000685693.1	FAM104B
chrX|55146140|-|AGACC	0.144512	ENST00000685693.1	FAM104B
chrX|55146074|-|GGACT	0.703927	ENST00000685693.1	FAM104B
chrX|55146054|-|AAACT	0.472699	ENST00000685693.1	FAM104B
chr19|6454001|-|AAACC	0.0648317	ENST00000301454.9	SLC25A23
chr19|6452424|-|GGACT	0.494902	ENST00000301454.9	SLC25A23
chr19|6444301|-|AGACT	0.35682	ENST00000301454.9	SLC25A23
chr19|6444291|-|GAACT	0.343445	ENST00000301454.9	SLC25A23
chr19|6444255|-|AGACC	0.303436	ENST00000301454.9	SLC25A23
chr19|6444169|-|GGACC	0.347306	ENST00000301454.9	SLC25A23
chr19|6442009|-|GAACA	0.633706	ENST00000301454.9	SLC25A23
chr19|6441971|-|GGACC	0.398523	ENST00000301454.9	SLC25A23
chr19|6441919|-|AGACT	0.88124	ENST00000301454.9	SLC25A23
chr19|6441849|-|AGACT	0.643521	ENST00000301454.9	SLC25A23
chr19|6441791|-|AGACT	0.825693	ENST00000301454.9	SLC25A23
chr19|6441550|-|GGACC	0.868592	ENST00000301454.9	SLC25A23
chr19|6441453|-|AGACC	0.335676	ENST00000301454.9	SLC25A23
chr19|6441324|-|AAACC	0.165034	ENST00000301454.9	SLC25A23
chr19|6441071|-|AAACA	0.227959	ENST00000301454.9	SLC25A23
chr19|6440964|-|AAACC	0.0796646	ENST00000301454.9	SLC25A23
chr19|6440653|-|AAACT	0.184827	ENST00000301454.9	SLC25A23
chr19|6440640|-|GAACC	0.292326	ENST00000301454.9	SLC25A23
chr19|6440506|-|AGACA	0.433941	ENST00000301454.9	SLC25A23
chr19|6440489|-|GGACA	0.521785	ENST00000301454.9	SLC25A23
chr19|6440405|-|AGACC	0.288907	ENST00000301454.9	SLC25A23
chr19|6440390|-|AAACC	0.0684238	ENST00000301454.9	SLC25A23
chr19|6440365|-|AAACA	0.173715	ENST00000301454.9	SLC25A23
chr19|6440359|-|AAACA	0.0980137	ENST00000301454.9	SLC25A23
chr19|6440349|-|AAACC	0.145591	ENST00000301454.9	SLC25A23
chr19|6440224|-|AGACC	0.199263	ENST00000301454.9	SLC25A23
chr19|6440211|-|GGACT	0.879388	ENST00000301454.9	SLC25A23
chr19|6440197|-|GAACT	0.454526	ENST00000301454.9	SLC25A23
chr19|6440171|-|GGACT	0.624153	ENST00000301454.9	SLC25A23
chr19|6440092|-|GAACA	0.328529	ENST00000301454.9	SLC25A23
chr5|181239500|-|GGACA	0.439551	ENST00000512805.6	RACK1
chr5|181239170|-|GAACC	0.1819	ENST00000512805.6	RACK1
chr5|181239147|-|AGACC	0.400366	ENST00000512805.6	RACK1
chr5|181239116|-|GAACA	0.345929	ENST00000512805.6	RACK1
chr5|181238201|-|AAACA	0.142123	ENST00000512805.6	RACK1
chr5|181238175|-|GGACA	0.444576	ENST00000512805.6	RACK1
chr5|181237690|-|GAACT	0.358017	ENST00000512805.6	RACK1
chr5|181237651|-|GAACC	0.454419	ENST00000512805.6	RACK1
chr5|181237042|-|AGACT	0.26984	ENST00000512805.6	RACK1
chr5|181237020|-|GGACA	0.503678	ENST00000512805.6	RACK1
chr19|55674176|+|AGACA	0.548699	ENST00000450554.6	U2AF2
chr19|55674264|+|GGACT	0.419697	ENST00000450554.6	U2AF2
chr19|55674294|+|AGACA	0.326499	ENST00000450554.6	U2AF2
chr19|55674313|+|AGACA	0.763526	ENST00000450554.6	U2AF2
chr19|55674340|+|GGACA	0.323292	ENST00000450554.6	U2AF2
chr19|55674367|+|GGACC	0.371185	ENST00000450554.6	U2AF2
chr19|55674385|+|AAACA	0.415812	ENST00000450554.6	U2AF2
chr19|55674407|+|AGACC	0.30268	ENST00000450554.6	U2AF2
chr19|55674439|+|GAACA	0.480179	ENST00000450554.6	U2AF2
chr19|55674467|+|AAACT	0.440853	ENST00000450554.6	U2AF2
chr19|55674522|+|GGACC	0.510421	ENST00000450554.6	U2AF2
chr19|55674694|+|AAACA	0.280585	ENST00000450554.6	U2AF2
chr16|69121469|-|AGACA	0.638916	ENST00000448552.7	CHTF8
chr16|69121084|-|AAACC	0.134974	ENST00000448552.7	CHTF8
chr16|69121072|-|AGACC	0.219842	ENST00000448552.7	CHTF8
chr16|69120587|-|AAACC	0.148484	ENST00000448552.7	CHTF8
chr16|69120566|-|AAACA	0.199769	ENST00000448552.7	CHTF8
chr16|69120546|-|GGACT	0.89403	ENST00000448552.7	CHTF8
chr16|69120523|-|AGACT	0.779621	ENST00000448552.7	CHTF8
chr16|69120486|-|AGACA	0.630239	ENST00000448552.7	CHTF8
chr16|69120469|-|AAACC	0.0906827	ENST00000448552.7	CHTF8
chr16|69120420|-|GAACC	0.283721	ENST00000448552.7	CHTF8
chr16|69120383|-|GGACT	0.908233	ENST00000448552.7	CHTF8
chr16|69120336|-|GGACC	0.840192	ENST00000448552.7	CHTF8
chr17|75855300|-|AGACT	0.331068	ENST00000254806.8	WBP2
chr17|75851649|-|GAACT	0.379288	ENST00000254806.8	WBP2
chr17|75851603|-|GGACC	0.189354	ENST00000254806.8	WBP2
chr17|75849672|-|AGACT	0.2639	ENST00000254806.8	WBP2
chr17|75849639|-|AAACT	0.238849	ENST00000254806.8	WBP2
chr17|75849625|-|GAACA	0.365607	ENST00000254806.8	WBP2
chr17|75848598|-|GGACA	0.510725	ENST00000254806.8	WBP2
chr17|75847596|-|GGACC	0.266867	ENST00000254806.8	WBP2
chr17|75847527|-|GAACC	0.338533	ENST00000254806.8	WBP2
chr17|75846742|-|AGACC	0.160725	ENST00000254806.8	WBP2
chr17|75846615|-|AAACA	0.320485	ENST00000254806.8	WBP2
chr17|75846602|-|GAACT	0.515221	ENST00000254806.8	WBP2
chr17|75846588|-|GGACA	0.643927	ENST00000254806.8	WBP2
chr17|75846427|-|GGACT	0.62044	ENST00000254806.8	WBP2
chr17|75846344|-|AGACC	0.219885	ENST00000254806.8	WBP2
chr17|75846313|-|AGACC	0.134198	ENST00000254806.8	WBP2
chr17|75846015|-|GAACC	0.156085	ENST00000254806.8	WBP2
chr17|75845965|-|GAACA	0.234724	ENST00000254806.8	WBP2
chr17|75845933|-|GGACC	0.373352	ENST00000254806.8	WBP2
chr17|75845848|-|GGACT	0.883788	ENST00000254806.8	WBP2
chr17|75845760|-|AAACC	0.0861623	ENST00000254806.8	WBP2
chr19|55386392|+|GAACT	0.439897	ENST00000560583.5	RPL28
chr19|55386427|+|AGACC	0.343849	ENST00000560583.5	RPL28
chr19|55386614|+|GGACT	0.615487	ENST00000560583.5	RPL28
chr19|55386630|+|AGACT	0.497393	ENST00000560583.5	RPL28
chr19|55387962|+|GGACC	0.797585	ENST00000560583.5	RPL28
chr19|55388006|+|AGACA	0.478509	ENST00000560583.5	RPL28
chr19|55388023|+|GAACA	0.630576	ENST00000560583.5	RPL28
chr11|67584719|+|AGACC	0.273417	ENST00000398606.10	GSTP1
chr11|67585153|+|GGACC	0.416071	ENST00000398606.10	GSTP1
chr11|67585177|+|GGACA	0.485286	ENST00000398606.10	GSTP1
chr11|67585201|+|GGACC	0.349637	ENST00000398606.10	GSTP1
chr11|67586161|+|AGACC	0.215957	ENST00000398606.10	GSTP1
chr11|67586177|+|GAACC	0.162091	ENST00000398606.10	GSTP1
chr11|67586191|+|AGACC	0.403161	ENST00000398606.10	GSTP1
chr11|67586207|+|AGACC	0.227262	ENST00000398606.10	GSTP1
chr11|67586417|+|GGACT	0.520203	ENST00000398606.10	GSTP1
chr11|67586546|+|GAACC	0.342187	ENST00000398606.10	GSTP1
chr11|67586571|+|AAACA	0.282578	ENST00000398606.10	GSTP1
chr11|67586589|+|GGACT	0.625598	ENST00000398606.10	GSTP1
chr11|67586629|+|GGACC	0.297747	ENST00000398606.10	GSTP1
chr19|50507688|-|AGACT	0.324	ENST00000598418.6	JOSD2
chr19|50507676|-|GAACC	0.221837	ENST00000598418.6	JOSD2
chr19|50507583|-|GGACA	0.374322	ENST00000598418.6	JOSD2
chr19|50506525|-|GAACC	0.226227	ENST00000598418.6	JOSD2
chr19|50506426|-|GGACT	0.663872	ENST00000598418.6	JOSD2
chr19|50506181|-|GGACA	0.403438	ENST00000598418.6	JOSD2
chr19|50506177|-|AGACT	0.546249	ENST00000598418.6	JOSD2
chr19|50506079|-|GGACC	0.673981	ENST00000598418.6	JOSD2
chr1|119712069|+|GGACC	0.265476	ENST00000641023.2	PHGDH
chr1|119712126|+|GAACC	0.209615	ENST00000641023.2	PHGDH
chr1|119721171|+|GGACT	0.453662	ENST00000641023.2	PHGDH
chr1|119721238|+|AAACT	0.321495	ENST00000641023.2	PHGDH
chr1|119721273|+|GGACA	0.423392	ENST00000641023.2	PHGDH
chr1|119721321|+|GAACA	0.304098	ENST00000641023.2	PHGDH
chr1|119723390|+|GAACA	0.530646	ENST00000641023.2	PHGDH
chr1|119723409|+|GAACT	0.530997	ENST00000641023.2	PHGDH
chr1|119727013|+|GAACA	0.293956	ENST00000641023.2	PHGDH
chr1|119727031|+|AGACC	0.190565	ENST00000641023.2	PHGDH
chr1|119734634|+|AGACT	0.379994	ENST00000641023.2	PHGDH
chr1|119735349|+|GAACT	0.509521	ENST00000641023.2	PHGDH
chr1|119737127|+|GGACC	0.391557	ENST00000641023.2	PHGDH
chr1|119737142|+|GGACC	0.350469	ENST00000641023.2	PHGDH
chr1|119737235|+|GGACA	0.577954	ENST00000641023.2	PHGDH
chr1|119740461|+|GGACA	0.755422	ENST00000641023.2	PHGDH
chr1|119740497|+|GGACC	0.288108	ENST00000641023.2	PHGDH
chr1|119741769|+|GAACA	0.299301	ENST00000641023.2	PHGDH
chr1|119741791|+|GAACT	0.379827	ENST00000641023.2	PHGDH
chr1|119741854|+|GAACT	0.397388	ENST00000641023.2	PHGDH
chr1|119742982|+|GGACC	0.419072	ENST00000641023.2	PHGDH
chr1|119743005|+|GGACT	0.588323	ENST00000641023.2	PHGDH
chr1|119743011|+|AGACC	0.27921	ENST00000641023.2	PHGDH
chr1|119743927|+|AGACT	0.266022	ENST00000641023.2	PHGDH
chr1|119743951|+|AGACC	0.405527	ENST00000641023.2	PHGDH
chr1|119744085|+|AAACC	0.164561	ENST00000641023.2	PHGDH
chr3|33132633|+|GAACC	0.141087	ENST00000449224.1	CRTAP
chr3|33132660|+|GGACA	0.534741	ENST00000449224.1	CRTAP
chr3|33132697|+|AGACC	0.156418	ENST00000449224.1	CRTAP
chr3|33142430|+|GAACT	0.310456	ENST00000449224.1	CRTAP
chr3|33142440|+|AGACC	0.272997	ENST00000449224.1	CRTAP
chr3|33142467|+|AGACT	0.469583	ENST00000449224.1	CRTAP
chr3|33142489|+|AAACA	0.105162	ENST00000449224.1	CRTAP
chr3|33142876|+|GAACT	0.573879	ENST00000449224.1	CRTAP
chr4|151099669|+|GAACA	0.492643	ENST00000514682.5	RPS3A
MU273376.1|30899|-|GGACA	0.502227	ENST00000526522.5	RPS2
chr16|89561009|+|GGACT	0.557107	ENST00000393099.3	RPL13
chr16|89561608|+|GGACC	0.302264	ENST00000393099.3	RPL13
chr16|89561642|+|GAACA	0.690242	ENST00000393099.3	RPL13
chr16|89561700|+|AAACT	0.384073	ENST00000393099.3	RPL13
chr16|89561744|+|AGACA	0.339	ENST00000393099.3	RPL13
chr16|89562343|+|GAACT	0.343532	ENST00000393099.3	RPL13
chr16|89562349|+|AAACT	0.298449	ENST00000393099.3	RPL13
chr16|89562370|+|GGACC	0.611996	ENST00000393099.3	RPL13
chr16|89563018|+|GAACA	0.248051	ENST00000393099.3	RPL13
chr11|75566336|+|AAACC	0.129327	ENST00000358171.8	SERPINH1
chr11|75566418|+|AAACC	0.134901	ENST00000358171.8	SERPINH1
chr11|75566531|+|GGACC	0.882302	ENST00000358171.8	SERPINH1
chr11|75566546|+|GAACA	0.520366	ENST00000358171.8	SERPINH1
chr11|75566757|+|GGACC	0.889267	ENST00000358171.8	SERPINH1
chr11|75566887|+|AGACC	0.418884	ENST00000358171.8	SERPINH1
chr11|75568767|+|GGACA	0.525599	ENST00000358171.8	SERPINH1
chr11|75568826|+|GGACA	0.372405	ENST00000358171.8	SERPINH1
chr11|75571783|+|AAACA	0.238297	ENST00000358171.8	SERPINH1
chr11|75571824|+|GAACA	0.476967	ENST00000358171.8	SERPINH1
chr11|75571860|+|GGACC	0.370211	ENST00000358171.8	SERPINH1
chr11|75571905|+|GGACA	0.414229	ENST00000358171.8	SERPINH1
chr11|75571932|+|GGACA	0.567913	ENST00000358171.8	SERPINH1
chr11|75572007|+|GGACA	0.557297	ENST00000358171.8	SERPINH1
chr11|75572133|+|AGACA	0.876599	ENST00000358171.8	SERPINH1
chr11|75572208|+|AAACA	0.491179	ENST00000358171.8	SERPINH1
chr11|75572212|+|AGACC	0.588046	ENST00000358171.8	SERPINH1
chr11|75572238|+|GGACC	0.55821	ENST00000358171.8	SERPINH1
chr11|75572268|+|GGACA	0.937611	ENST00000358171.8	SERPINH1
chr11|75572304|+|AAACT	0.308849	ENST00000358171.8	SERPINH1
chr11|75572321|+|GGACC	0.480984	ENST00000358171.8	SERPINH1
chr11|75572419|+|AGACC	0.582692	ENST00000358171.8	SERPINH1
chr11|75572465|+|AAACA	0.321523	ENST00000358171.8	SERPINH1
chr11|75572514|+|AAACT	0.548909	ENST00000358171.8	SERPINH1
chr11|75572536|+|GGACC	0.446051	ENST00000358171.8	SERPINH1
chr11|75572611|+|AGACT	0.689775	ENST00000358171.8	SERPINH1
chr11|75572652|+|GAACT	0.461645	ENST00000358171.8	SERPINH1
chr11|75572709|+|GAACA	0.390171	ENST00000358171.8	SERPINH1
chr11|75572739|+|GAACT	0.558014	ENST00000358171.8	SERPINH1
MU273335.1|150437|+|AGACC	0.495914	ENST00000368235.8	NAXE
MU273335.1|150457|+|GGACC	0.584149	ENST00000368235.8	NAXE
MU273335.1|150472|+|GGACC	0.545842	ENST00000368235.8	NAXE
MU273335.1|150486|+|GAACT	0.572557	ENST00000368235.8	NAXE
MU273335.1|150504|+|GGACT	0.379911	ENST00000368235.8	NAXE
MU273335.1|150681|+|GGACC	0.582912	ENST00000368235.8	NAXE
MU273335.1|150717|+|GGACC	0.40155	ENST00000368235.8	NAXE
MU273335.1|150730|+|GAACT	0.621331	ENST00000368235.8	NAXE
MU273335.1|151026|+|AAACT	0.608394	ENST00000368235.8	NAXE
MU273335.1|151196|+|GGACA	0.358606	ENST00000368235.8	NAXE
MU273335.1|151982|+|GAACT	0.435524	ENST00000368235.8	NAXE
MU273335.1|152042|+|GAACC	0.504443	ENST00000368235.8	NAXE
MU273335.1|152075|+|GGACT	0.505658	ENST00000368235.8	NAXE
MU273335.1|152481|+|AGACT	0.325514	ENST00000368235.8	NAXE
MU273335.1|152595|+|GAACC	0.217867	ENST00000368235.8	NAXE
MU273335.1|152674|+|AGACT	0.321986	ENST00000368235.8	NAXE
chr5|40834224|-|GAACT	0.45371	ENST00000274242.10	RPL37
chr5|40832554|-|GAACA	0.424754	ENST00000274242.10	RPL37
chr5|40832543|-|AAACC	0.104888	ENST00000274242.10	RPL37
chr5|132867523|+|GGACT	0.684255	ENST00000378670.8	UQCRQ
chr5|132867620|+|AGACC	0.27951	ENST00000378670.8	UQCRQ
chr5|132867662|+|AGACA	0.237839	ENST00000378670.8	UQCRQ
chr5|132867671|+|AAACT	0.27664	ENST00000378670.8	UQCRQ
chr16|30116662|-|AGACA	0.244062	ENST00000466521.5	MAPK3
chr16|30116658|-|AGACA	0.324224	ENST00000466521.5	MAPK3
chr16|30114707|-|GGACC	0.451579	ENST00000466521.5	MAPK3
chr16|30114676|-|AGACT	0.274176	ENST00000466521.5	MAPK3
chr16|30114661|-|GGACA	0.601747	ENST00000466521.5	MAPK3
chr16|30114643|-|GGACC	0.601799	ENST00000466521.5	MAPK3
chr16|30114520|-|GGACC	0.349542	ENST00000466521.5	MAPK3
chr16|30114368|-|GGACT	0.722255	ENST00000466521.5	MAPK3
chr16|30114332|-|AAACC	0.119661	ENST00000466521.5	MAPK3
chr16|30114307|-|GAACA	0.316268	ENST00000466521.5	MAPK3
chr2|74421774|+|GGACC	0.227953	ENST00000348227.4	WDR54
chr2|74421783|+|GAACC	0.213088	ENST00000348227.4	WDR54
chr2|74422270|+|GGACC	0.666054	ENST00000348227.4	WDR54
chr2|74423365|+|GGACT	0.46274	ENST00000348227.4	WDR54
chr2|74423954|+|AGACA	0.613345	ENST00000348227.4	WDR54
chr2|74423979|+|GGACA	0.382286	ENST00000348227.4	WDR54
chr2|74425135|+|GGACA	0.540235	ENST00000348227.4	WDR54
chr2|74425215|+|GGACC	0.46352	ENST00000348227.4	WDR54
chr2|74425436|+|GGACA	0.381918	ENST00000348227.4	WDR54
chr2|74425469|+|AAACC	0.122478	ENST00000348227.4	WDR54
chr2|74425575|+|GAACA	0.326164	ENST00000348227.4	WDR54
KI270879.1|130856|+|AAACA	0.242302	ENST00000215754.8	MIF
KI270879.1|131159|+|GGACC	0.319773	ENST00000215754.8	MIF
KI270879.1|131243|+|GAACC	0.453537	ENST00000215754.8	MIF
KI270879.1|131303|+|GGACA	0.302336	ENST00000215754.8	MIF
KI270879.1|131449|+|GAACA	0.352704	ENST00000215754.8	MIF
KI270879.1|131480|+|GGACC	0.494581	ENST00000215754.8	MIF
KI270879.1|131512|+|GAACC	0.293761	ENST00000215754.8	MIF
chr4|184631121|-|AGACA	0.294608	ENST00000308394.9	CASP3
chr4|184631117|-|AGACA	0.33829	ENST00000308394.9	CASP3
chr4|184629434|-|AAACA	0.222548	ENST00000308394.9	CASP3
chr4|184629326|-|AAACA	0.343758	ENST00000308394.9	CASP3
chr4|184629290|-|GAACT	0.25486	ENST00000308394.9	CASP3
chr4|184629154|-|AGACA	0.423873	ENST00000308394.9	CASP3
chr4|184629131|-|GAACC	0.501977	ENST00000308394.9	CASP3
chr4|184629110|-|AAACT	0.134633	ENST00000308394.9	CASP3
chr4|184628947|-|AAACA	0.372671	ENST00000308394.9	CASP3
chr4|184628905|-|AGACT	0.551105	ENST00000308394.9	CASP3
chr4|184628882|-|AAACT	0.269809	ENST00000308394.9	CASP3
chr4|184628857|-|GAACT	0.690472	ENST00000308394.9	CASP3
chr4|184628823|-|AAACC	0.0767336	ENST00000308394.9	CASP3
chr4|184628774|-|AGACC	0.294698	ENST00000308394.9	CASP3
chr4|184628733|-|GAACA	0.211915	ENST00000308394.9	CASP3
chr4|184628684|-|AAACT	0.315744	ENST00000308394.9	CASP3
chr4|184628651|-|AAACT	0.185216	ENST00000308394.9	CASP3
chr4|184628627|-|AAACT	0.277703	ENST00000308394.9	CASP3
chr4|184628479|-|AAACC	0.126579	ENST00000308394.9	CASP3
chr4|184628472|-|AAACT	0.406561	ENST00000308394.9	CASP3
chr4|184628429|-|GAACA	0.34203	ENST00000308394.9	CASP3
chr4|184628401|-|AAACA	0.244163	ENST00000308394.9	CASP3
chr4|184628319|-|AGACA	0.56145	ENST00000308394.9	CASP3
chr4|184628282|-|GGACC	0.486778	ENST00000308394.9	CASP3
chr4|184628178|-|AAACT	0.266174	ENST00000308394.9	CASP3
chr4|184628030|-|AGACC	0.130044	ENST00000308394.9	CASP3
chr4|184628013|-|GGACT	0.892961	ENST00000308394.9	CASP3
chr4|184627821|-|AGACC	0.776369	ENST00000308394.9	CASP3
chr3|51994122|-|GGACC	0.367911	ENST00000466397.5	RPL29
chr3|51994104|-|GAACA	0.33683	ENST00000466397.5	RPL29
chr3|51993832|-|AAACC	0.255833	ENST00000466397.5	RPL29
chr3|51993728|-|GGACA	0.823912	ENST00000466397.5	RPL29
chr3|51993720|-|GGACT	0.747627	ENST00000466397.5	RPL29
chr3|51993640|-|AAACC	0.177762	ENST00000466397.5	RPL29
chr7|112468049|+|AAACA	0.11851	ENST00000621379.4	IFRD1
chr7|112468066|+|GGACA	0.435058	ENST00000621379.4	IFRD1
chr7|112472240|+|AAACC	0.0982029	ENST00000621379.4	IFRD1
chr7|112472290|+|AAACA	0.249563	ENST00000621379.4	IFRD1
chr7|112472795|+|GAACT	0.388245	ENST00000621379.4	IFRD1
chr7|112472801|+|GGACC	0.238711	ENST00000621379.4	IFRD1
chr7|112475463|+|GAACC	0.211865	ENST00000621379.4	IFRD1
chr7|112475529|+|GAACT	0.277395	ENST00000621379.4	IFRD1
chr7|112475537|+|AGACT	0.377028	ENST00000621379.4	IFRD1
chr7|112475582|+|AAACT	0.199549	ENST00000621379.4	IFRD1
chr7|112475589|+|AGACA	0.567946	ENST00000621379.4	IFRD1
chr7|112475673|+|AAACT	0.342313	ENST00000621379.4	IFRD1
chr7|112475716|+|AAACA	0.0769904	ENST00000621379.4	IFRD1
chr7|112475763|+|AGACA	0.229407	ENST00000621379.4	IFRD1
chr7|112475773|+|AGACT	0.826656	ENST00000621379.4	IFRD1
chr7|112475794|+|AAACA	0.113099	ENST00000621379.4	IFRD1
chr7|112475892|+|AGACA	0.369684	ENST00000621379.4	IFRD1
chr7|112476018|+|AGACC	0.622494	ENST00000621379.4	IFRD1
chr7|112476146|+|AGACT	0.285514	ENST00000621379.4	IFRD1
chrY|1392001|-|GAACA	0.414285	ENST00000381401.11	SLC25A6
chrY|1391978|-|AGACT	0.419719	ENST00000381401.11	SLC25A6
chrY|1389672|-|GGACT	0.544501	ENST00000381401.11	SLC25A6
chrY|1389528|-|GGACA	0.515066	ENST00000381401.11	SLC25A6
chrY|1389424|-|GAACC	0.0994797	ENST00000381401.11	SLC25A6
chrY|1389363|-|AGACT	0.409974	ENST00000381401.11	SLC25A6
chrY|1387398|-|GAACA	0.224806	ENST00000381401.11	SLC25A6
chrY|1387363|-|AGACC	0.259209	ENST00000381401.11	SLC25A6
chrY|1386561|-|GAACC	0.18171	ENST00000381401.11	SLC25A6
chrY|1386552|-|GAACC	0.307101	ENST00000381401.11	SLC25A6
chrY|1386526|-|GGACC	0.635984	ENST00000381401.11	SLC25A6
chr20|34280848|-|GAACA	0.341659	ENST00000538132.1	AHCY
chr20|34280796|-|GAACC	0.291256	ENST00000538132.1	AHCY
chr20|34280773|-|GAACA	0.411934	ENST00000538132.1	AHCY
chr20|34280677|-|GGACT	0.843432	ENST00000538132.1	AHCY
chr20|34280590|-|GAACT	0.482765	ENST00000538132.1	AHCY
chr20|34280537|-|AAACC	0.128889	ENST00000538132.1	AHCY
chr20|34280481|-|AGACT	0.511987	ENST00000538132.1	AHCY
chr20|34280456|-|GAACA	0.308824	ENST00000538132.1	AHCY
chr20|34280416|-|AAACA	0.572671	ENST00000538132.1	AHCY
chr16|1964564|-|GAACC	0.413153	ENST00000343262.9	RPS2
chr16|1964328|-|GGACA	0.394212	ENST00000343262.9	RPS2
chr16|1963178|-|AGACC	0.335298	ENST00000343262.9	RPS2
chr16|1962890|-|GGACT	0.706682	ENST00000343262.9	RPS2
chr16|1962770|-|GAACA	0.198544	ENST00000343262.9	RPS2
chr16|1962241|-|AGACC	0.194106	ENST00000343262.9	RPS2
chr16|1962205|-|AGACT	0.413591	ENST00000343262.9	RPS2
chr16|1962154|-|AGACC	0.159197	ENST00000343262.9	RPS2
chr16|1962127|-|GGACT	0.476275	ENST00000343262.9	RPS2
chr11|65078163|-|AGACC	0.124509	ENST00000275517.8	CDCA5
chr11|65078103|-|AGACA	0.474321	ENST00000275517.8	CDCA5
chr11|65078044|-|GAACA	0.410115	ENST00000275517.8	CDCA5
chr11|65077770|-|AAACC	0.375375	ENST00000275517.8	CDCA5
chr11|65077712|-|AGACC	0.135016	ENST00000275517.8	CDCA5
chr11|65077663|-|GAACC	0.404518	ENST00000275517.8	CDCA5
chr11|65077650|-|GAACT	0.612913	ENST00000275517.8	CDCA5
chr11|65077620|-|GAACT	0.628727	ENST00000275517.8	CDCA5
chr11|65077528|-|GAACT	0.530718	ENST00000275517.8	CDCA5
chr14|22770530|+|AGACA	0.430298	ENST00000285848.9	OXA1L
chr14|22770817|+|AGACA	0.199351	ENST00000285848.9	OXA1L
chr14|22771136|+|GGACA	0.438303	ENST00000285848.9	OXA1L
chr14|22771311|+|GAACA	0.20965	ENST00000285848.9	OXA1L
chr14|22771448|+|AGACC	0.339643	ENST00000285848.9	OXA1L
chr14|22771519|+|AAACC	0.0939541	ENST00000285848.9	OXA1L
chr14|22771604|+|AGACT	0.728288	ENST00000285848.9	OXA1L
chr14|22771617|+|AAACA	0.560915	ENST00000285848.9	OXA1L
chr14|22771622|+|AGACT	0.671354	ENST00000285848.9	OXA1L
chr14|22771655|+|GAACT	0.672036	ENST00000285848.9	OXA1L
chr14|22771700|+|AAACA	0.193654	ENST00000285848.9	OXA1L
chr16|1959632|+|GGACA	0.496868	ENST00000543683.6	NDUFB10
chr16|1959641|+|GGACA	0.269091	ENST00000543683.6	NDUFB10
chr16|1959731|+|GGACC	0.4263	ENST00000543683.6	NDUFB10
chr16|1961180|+|GAACA	0.321053	ENST00000543683.6	NDUFB10
chr16|1961222|+|AGACA	0.294801	ENST00000543683.6	NDUFB10
chr16|1961246|+|GGACA	0.441587	ENST00000543683.6	NDUFB10
chr16|1961288|+|GGACT	0.539658	ENST00000543683.6	NDUFB10
chr16|1961563|+|GGACA	0.651973	ENST00000543683.6	NDUFB10
chr16|1961568|+|GAACT	0.668699	ENST00000543683.6	NDUFB10
chr16|1961580|+|GAACT	0.591002	ENST00000543683.6	NDUFB10
chr16|1961631|+|GGACC	0.460791	ENST00000543683.6	NDUFB10
chr4|113214374|-|GAACA	0.269912	ENST00000646449.2	RPS26
chr4|113214296|-|GGACA	0.342769	ENST00000646449.2	RPS26
chr4|113214266|-|AAACA	0.349186	ENST00000646449.2	RPS26
chr4|113214239|-|GGACA	0.453743	ENST00000646449.2	RPS26
chr4|113214113|-|GGACC	0.501234	ENST00000646449.2	RPS26
chr4|113214108|-|GAACA	0.29026	ENST00000646449.2	RPS26
chr4|113214088|-|AGACC	0.352389	ENST00000646449.2	RPS26
chr4|113214027|-|AGACT	0.329674	ENST00000646449.2	RPS26
chr4|113214020|-|AGACA	0.31342	ENST00000646449.2	RPS26
chr17|5438885|-|GGACC	0.402859	ENST00000225698.8	C1QBP
chr17|5438270|-|AGACA	0.353475	ENST00000225698.8	C1QBP
chr17|5438205|-|AAACC	0.12435	ENST00000225698.8	C1QBP
chr17|5438170|-|GAACT	0.268002	ENST00000225698.8	C1QBP
chr17|5438160|-|GGACA	0.310162	ENST00000225698.8	C1QBP
chr17|5434906|-|GAACC	0.3251	ENST00000225698.8	C1QBP
chr17|5434879|-|GAACA	0.263397	ENST00000225698.8	C1QBP
chr17|5433762|-|GAACT	0.328837	ENST00000225698.8	C1QBP
chr17|5433691|-|GGACT	0.562584	ENST00000225698.8	C1QBP
chr17|5433410|-|GGACA	0.50304	ENST00000225698.8	C1QBP
chr17|5433297|-|GGACT	0.659805	ENST00000225698.8	C1QBP
chr17|5433118|-|GGACA	0.380305	ENST00000225698.8	C1QBP
chr17|5433043|-|AGACC	0.276162	ENST00000225698.8	C1QBP
chr17|5433009|-|AGACA	0.533144	ENST00000225698.8	C1QBP
chr17|5432964|-|GAACA	0.380515	ENST00000225698.8	C1QBP
chr17|5432942|-|AGACA	0.498222	ENST00000225698.8	C1QBP
chr17|5432802|-|AGACA	0.53623	ENST00000225698.8	C1QBP
chr16|28590334|+|AGACT	0.438946	ENST00000317058.8	SGF29
chr16|28590347|+|AGACC	0.165313	ENST00000317058.8	SGF29
chr16|28590355|+|AGACA	0.266242	ENST00000317058.8	SGF29
chr16|28590776|+|AGACA	0.621614	ENST00000317058.8	SGF29
chr16|28590838|+|GGACC	0.381332	ENST00000317058.8	SGF29
chr16|28590891|+|AGACT	0.460272	ENST00000317058.8	SGF29
chr16|28591621|+|AGACA	0.54414	ENST00000317058.8	SGF29
chr16|28591691|+|GAACC	0.213249	ENST00000317058.8	SGF29
chr16|28591720|+|AGACT	0.535752	ENST00000317058.8	SGF29
chr16|28591750|+|GGACA	0.484274	ENST00000317058.8	SGF29
chr5|150447698|-|GAACA	0.2814	ENST00000401695.8	RPS14
chr5|150447680|-|GGACC	0.573719	ENST00000401695.8	RPS14
chr5|150446959|-|AAACC	0.171864	ENST00000401695.8	RPS14
chr5|150446919|-|AGACC	0.219469	ENST00000401695.8	RPS14
chr5|150446825|-|AAACT	0.323332	ENST00000401695.8	RPS14
chr5|150445684|-|GGACC	0.408808	ENST00000401695.8	RPS14
chr5|150445678|-|AGACC	0.276031	ENST00000401695.8	RPS14
chr5|150445670|-|GGACC	0.693702	ENST00000401695.8	RPS14
chr5|150444285|-|GAACA	0.255615	ENST00000401695.8	RPS14
chr22|39315473|-|GGACT	0.778613	ENST00000401609.5	RPL3
chr22|39315434|-|GAACC	0.224135	ENST00000401609.5	RPL3
chr22|39314805|-|AGACC	0.208933	ENST00000401609.5	RPL3
chr22|39314156|-|GAACA	0.206962	ENST00000401609.5	RPL3
chr22|39313663|-|GAACC	0.310031	ENST00000401609.5	RPL3
chr22|39313217|-|AGACC	0.185298	ENST00000401609.5	RPL3
chr22|39312982|-|GGACC	0.522219	ENST00000401609.5	RPL3
chr22|39312968|-|AGACC	0.356101	ENST00000401609.5	RPL3
chr22|39312931|-|GAACA	0.298792	ENST00000401609.5	RPL3
chr17|4948349|-|GGACC	0.395909	ENST00000225655.6	PFN1
chr17|4948315|-|GGACT	0.410833	ENST00000225655.6	PFN1
chr17|4946789|-|AGACC	0.143887	ENST00000225655.6	PFN1
chr17|4946726|-|GGACT	0.391707	ENST00000225655.6	PFN1
chr17|4946637|-|AGACT	0.449392	ENST00000225655.6	PFN1
chr17|4945830|-|AAACC	0.136213	ENST00000225655.6	PFN1
chr17|4945781|-|AAACC	0.469443	ENST00000225655.6	PFN1
chr17|4945750|-|GGACA	0.383216	ENST00000225655.6	PFN1
chr17|4945746|-|AGACA	0.281329	ENST00000225655.6	PFN1
chr17|4945704|-|AAACT	0.518861	ENST00000225655.6	PFN1
chr21|43776224|-|AGACC	0.321636	ENST00000640406.1	CSTB
chr21|43774731|-|AAACA	0.25383	ENST00000640406.1	CSTB
chr21|43774675|-|GGACA	0.265402	ENST00000640406.1	CSTB
chr21|43774671|-|AAACT	0.437805	ENST00000640406.1	CSTB
chr17|16381926|+|AAACC	0.0787199	ENST00000302182.8	UBB
chr17|16381941|+|AGACC	0.328018	ENST00000302182.8	UBB
chr17|16382154|+|AGACC	0.152011	ENST00000302182.8	UBB
chr17|16382169|+|AGACC	0.245963	ENST00000302182.8	UBB
chr17|16382382|+|AGACC	0.167249	ENST00000302182.8	UBB
chr17|16382397|+|AGACC	0.255653	ENST00000302182.8	UBB
chr17|16382702|+|GAACC	0.161663	ENST00000302182.8	UBB
chr2|69896512|+|AAACA	0.118199	ENST00000244227.8	SNRNP27
chr2|69896521|+|AAACA	0.177348	ENST00000244227.8	SNRNP27
chr2|69897383|+|AGACT	0.621792	ENST00000244227.8	SNRNP27
chr2|69897397|+|AAACA	0.270304	ENST00000244227.8	SNRNP27
chr2|69904287|+|AGACC	0.185266	ENST00000244227.8	SNRNP27
chr2|69904397|+|AAACA	0.196079	ENST00000244227.8	SNRNP27
chr2|69904603|+|GGACT	0.691879	ENST00000244227.8	SNRNP27
chr2|69904615|+|AAACA	0.19521	ENST00000244227.8	SNRNP27
chr19|5713176|-|GGACC	0.277094	ENST00000585374.5	LONP1
chr19|5713167|-|GGACA	0.323081	ENST00000585374.5	LONP1
chr19|5713142|-|GGACA	0.58447	ENST00000585374.5	LONP1
chr19|5711987|-|AGACA	0.424562	ENST00000585374.5	LONP1
chr19|5711949|-|GAACA	0.533427	ENST00000585374.5	LONP1
chr19|5711796|-|GGACT	0.784209	ENST00000585374.5	LONP1
chr19|5708379|-|AGACC	0.338554	ENST00000585374.5	LONP1
chr19|5708369|-|GGACA	0.457406	ENST00000585374.5	LONP1
chr19|5708354|-|GAACC	0.316482	ENST00000585374.5	LONP1
chr19|5707782|-|GGACA	0.466355	ENST00000585374.5	LONP1
chr19|5707702|-|AGACC	0.247517	ENST00000585374.5	LONP1
chr19|5707093|-|GAACT	0.402815	ENST00000585374.5	LONP1
chr19|5705971|-|AGACC	0.175036	ENST00000585374.5	LONP1
chr19|5705793|-|GGACA	0.609425	ENST00000585374.5	LONP1
chr19|5700907|-|AGACT	0.384319	ENST00000585374.5	LONP1
chr19|5700865|-|GAACC	0.694591	ENST00000585374.5	LONP1
chr19|5700859|-|GGACC	0.785117	ENST00000585374.5	LONP1
chr19|5700826|-|AGACC	0.455301	ENST00000585374.5	LONP1
chr19|5699124|-|AGACC	0.222715	ENST00000585374.5	LONP1
chr19|5699090|-|GAACC	0.476404	ENST00000585374.5	LONP1
chr19|5696753|-|GGACC	0.561466	ENST00000585374.5	LONP1
chr19|5696705|-|AGACC	0.282898	ENST00000585374.5	LONP1
chr19|5696692|-|GAACC	0.234572	ENST00000585374.5	LONP1
chr19|5696367|-|GGACA	0.459454	ENST00000585374.5	LONP1
chr19|5696340|-|GGACC	0.290868	ENST00000585374.5	LONP1
chr19|5696310|-|GGACC	0.339877	ENST00000585374.5	LONP1
chr19|5696283|-|GGACC	0.536555	ENST00000585374.5	LONP1
chr19|5696259|-|GGACT	0.740304	ENST00000585374.5	LONP1
chr19|5696139|-|GGACA	0.614224	ENST00000585374.5	LONP1
chr19|5696115|-|AGACC	0.368553	ENST00000585374.5	LONP1
chr19|5694485|-|GAACC	0.32208	ENST00000585374.5	LONP1
chr19|5694476|-|GGACT	0.61056	ENST00000585374.5	LONP1
chr19|5694396|-|GGACC	0.55886	ENST00000585374.5	LONP1
chr19|5693746|-|AGACA	0.315624	ENST00000585374.5	LONP1
chr19|5693724|-|GGACA	0.309972	ENST00000585374.5	LONP1
chr19|5693306|-|AGACC	0.201695	ENST00000585374.5	LONP1
chr19|5692165|-|GAACA	0.338527	ENST00000585374.5	LONP1
chr19|5692156|-|GGACT	0.475409	ENST00000585374.5	LONP1
chr19|5692101|-|GAACA	0.286022	ENST00000585374.5	LONP1
chr19|5692018|-|GGACT	0.742295	ENST00000585374.5	LONP1
chr19|5691980|-|GAACT	0.550708	ENST00000585374.5	LONP1
chr19|5691953|-|GGACC	0.481746	ENST00000585374.5	LONP1
chr19|5691897|-|GGACC	0.754473	ENST00000585374.5	LONP1
chr19|1104122|+|GGACC	0.300714	ENST00000354171.13	GPX4
chr19|1105244|+|GGACA	0.539349	ENST00000354171.13	GPX4
chr19|1105271|+|GGACA	0.431776	ENST00000354171.13	GPX4
chr19|1105412|+|AGACC	0.427282	ENST00000354171.13	GPX4
chr19|1105422|+|AAACT	0.397618	ENST00000354171.13	GPX4
chr19|1106256|+|GAACT	0.598994	ENST00000354171.13	GPX4
chr19|1106441|+|GGACC	0.293038	ENST00000354171.13	GPX4
chr19|1106553|+|GGACC	0.305023	ENST00000354171.13	GPX4
chr19|1106655|+|AAACC	0.14834	ENST00000354171.13	GPX4
chr19|1106672|+|AGACC	0.250739	ENST00000354171.13	GPX4
chr15|69455223|+|GGACC	0.529432	ENST00000260379.11	RPLP1
chr15|69455508|+|AAACC	0.150805	ENST00000260379.11	RPLP1
chr4|99949718|-|GGACT	0.339345	ENST00000296417.6	H2AZ1
chr4|99949701|-|AGACA	0.392183	ENST00000296417.6	H2AZ1
chr4|99948932|-|GAACT	0.349967	ENST00000296417.6	H2AZ1
chr4|99948909|-|AGACT	0.333458	ENST00000296417.6	H2AZ1
chr4|99948480|-|GGACA	0.342714	ENST00000296417.6	H2AZ1
chr4|99948470|-|AGACT	0.525363	ENST00000296417.6	H2AZ1
chr4|99948432|-|GGACT	0.649133	ENST00000296417.6	H2AZ1
chr4|99948387|-|GGACT	0.899185	ENST00000296417.6	H2AZ1
chr4|99948369|-|AAACA	0.21305	ENST00000296417.6	H2AZ1
chr4|99948196|-|AAACT	0.312459	ENST00000296417.6	H2AZ1
chr4|99948154|-|AAACA	0.334347	ENST00000296417.6	H2AZ1
chr4|99948136|-|AGACA	0.348575	ENST00000296417.6	H2AZ1
chr1|155680418|-|AAACT	0.185938	ENST00000368340.9	YY1AP1
chr1|155676737|-|GAACT	0.647536	ENST00000368340.9	YY1AP1
chr1|155676713|-|GAACA	0.48572	ENST00000368340.9	YY1AP1
chr1|155676692|-|GAACT	0.472793	ENST00000368340.9	YY1AP1
chr1|155676683|-|GAACA	0.182209	ENST00000368340.9	YY1AP1
chr1|155676665|-|AAACC	0.178035	ENST00000368340.9	YY1AP1
chr1|155676653|-|AAACA	0.827725	ENST00000368340.9	YY1AP1
chr1|155676626|-|AAACC	0.214924	ENST00000368340.9	YY1AP1
chr1|155676601|-|AGACC	0.760736	ENST00000368340.9	YY1AP1
chr1|155676588|-|GGACC	0.47165	ENST00000368340.9	YY1AP1
chr1|155676569|-|AGACT	0.415815	ENST00000368340.9	YY1AP1
chr1|155672719|-|GAACC	0.11774	ENST00000368340.9	YY1AP1
chr1|155672665|-|AGACC	0.715924	ENST00000368340.9	YY1AP1
chr1|155672616|-|AGACT	0.344996	ENST00000368340.9	YY1AP1
chr1|155672575|-|AAACT	0.127332	ENST00000368340.9	YY1AP1
chr1|155672563|-|AGACT	0.834049	ENST00000368340.9	YY1AP1
chr1|155670323|-|GGACA	0.555619	ENST00000368340.9	YY1AP1
chr1|155668695|-|AGACT	0.797585	ENST00000368340.9	YY1AP1
chr1|155668664|-|GAACC	0.182786	ENST00000368340.9	YY1AP1
chr1|155668652|-|GAACA	0.333376	ENST00000368340.9	YY1AP1
chr1|155661411|-|AGACC	0.754797	ENST00000368340.9	YY1AP1
chr1|155661406|-|AAACA	0.8092	ENST00000368340.9	YY1AP1
chr1|155661331|-|GAACA	0.166708	ENST00000368340.9	YY1AP1
chr1|155660887|-|GAACT	0.579378	ENST00000368340.9	YY1AP1
chr1|155660838|-|GAACC	0.158028	ENST00000368340.9	YY1AP1
chr1|155660801|-|AGACA	0.786571	ENST00000368340.9	YY1AP1
chr1|155660778|-|AAACT	0.206947	ENST00000368340.9	YY1AP1
chr1|155660737|-|AAACT	0.286268	ENST00000368340.9	YY1AP1
chr1|155660695|-|AGACA	0.325999	ENST00000368340.9	YY1AP1
chr1|155660671|-|AAACC	0.0919938	ENST00000368340.9	YY1AP1
chr1|155660616|-|AAACA	0.151176	ENST00000368340.9	YY1AP1
chr1|155660526|-|AGACA	0.93039	ENST00000368340.9	YY1AP1
chr1|155660436|-|GGACA	0.789549	ENST00000368340.9	YY1AP1
chr1|155660409|-|AGACT	0.679779	ENST00000368340.9	YY1AP1
chr1|155660323|-|AGACC	0.685074	ENST00000368340.9	YY1AP1
chr1|155660281|-|AAACC	0.631502	ENST00000368340.9	YY1AP1
chr1|155660151|-|AGACT	0.565308	ENST00000368340.9	YY1AP1
chr1|155660096|-|GAACC	0.0774667	ENST00000368340.9	YY1AP1
chr1|155659991|-|GGACA	0.771587	ENST00000368340.9	YY1AP1
chr1|155659942|-|GAACC	0.268484	ENST00000368340.9	YY1AP1
chr1|155659921|-|GAACT	0.221237	ENST00000368340.9	YY1AP1
chr1|155659882|-|GAACA	0.715964	ENST00000368340.9	YY1AP1
chr1|155659852|-|AAACA	0.181135	ENST00000368340.9	YY1AP1
chr1|155659826|-|GAACA	0.489983	ENST00000368340.9	YY1AP1
chr1|155659809|-|GGACC	0.858296	ENST00000368340.9	YY1AP1
chr1|155659797|-|AAACA	0.122629	ENST00000368340.9	YY1AP1
chr1|155659739|-|AAACA	0.519127	ENST00000368340.9	YY1AP1
chr1|155659696|-|GAACC	0.236598	ENST00000368340.9	YY1AP1
chr1|155659633|-|AGACT	0.883709	ENST00000368340.9	YY1AP1
chr1|155659575|-|AAACC	0.0655636	ENST00000368340.9	YY1AP1
chr1|155659556|-|AAACC	0.0582923	ENST00000368340.9	YY1AP1
chr17|64500239|-|AGACA	0.155987	ENST00000577922.6	DDX5
chr17|64500180|-|AAACT	0.526495	ENST00000577922.6	DDX5
chr17|64500102|-|AGACC	0.563427	ENST00000577922.6	DDX5
chr17|64500090|-|GGACT	0.638267	ENST00000577922.6	DDX5
chr17|64500072|-|GGACT	0.554009	ENST00000577922.6	DDX5
chr17|64500002|-|GAACC	0.143059	ENST00000577922.6	DDX5
chr17|64499921|-|AGACT	0.596206	ENST00000577922.6	DDX5
chr17|64499839|-|AAACA	0.135899	ENST00000577922.6	DDX5
chr17|64499749|-|AAACA	0.252047	ENST00000577922.6	DDX5
chr16|636262|-|GAACA	0.261282	ENST00000301686.13	METTL26
chr16|636112|-|GGACC	0.50772	ENST00000301686.13	METTL26
chr16|636097|-|GGACA	0.489009	ENST00000301686.13	METTL26
chr16|635664|-|GGACC	0.491024	ENST00000301686.13	METTL26
chr16|635320|-|GGACA	0.460795	ENST00000301686.13	METTL26
chr16|635308|-|AAACC	0.121287	ENST00000301686.13	METTL26
chr16|634913|-|GGACT	0.604662	ENST00000301686.13	METTL26
chr16|634795|-|GAACC	0.312983	ENST00000301686.13	METTL26
chr16|634774|-|GGACA	0.384134	ENST00000301686.13	METTL26
chr16|634756|-|GGACC	0.493449	ENST00000301686.13	METTL26
chr16|634640|-|GGACA	0.555704	ENST00000301686.13	METTL26
chr16|634601|-|AAACT	0.356025	ENST00000301686.13	METTL26
chr16|634540|-|GAACC	0.164754	ENST00000301686.13	METTL26
chr16|634520|-|GGACC	0.448894	ENST00000301686.13	METTL26
chr1|116395138|+|GAACA	0.354605	ENST00000295598.10	ATP1A1
chr1|116396617|+|AGACC	0.244598	ENST00000295598.10	ATP1A1
chr1|116396679|+|AGACC	0.243709	ENST00000295598.10	ATP1A1
chr1|116396689|+|AGACA	0.232889	ENST00000295598.10	ATP1A1
chr1|116396728|+|GAACC	0.165265	ENST00000295598.10	ATP1A1
chr1|116397929|+|GGACA	0.45926	ENST00000295598.10	ATP1A1
chr1|116397991|+|GGACC	0.24766	ENST00000295598.10	ATP1A1
chr1|116398035|+|AGACA	0.317621	ENST00000295598.10	ATP1A1
chr1|116398682|+|AGACA	0.515563	ENST00000295598.10	ATP1A1
chr1|116399026|+|AAACA	0.315864	ENST00000295598.10	ATP1A1
chr1|116399046|+|GGACT	0.747498	ENST00000295598.10	ATP1A1
chr1|116399473|+|AGACA	0.267482	ENST00000295598.10	ATP1A1
chr1|116399492|+|AAACA	0.177095	ENST00000295598.10	ATP1A1
chr1|116399496|+|AGACA	0.226914	ENST00000295598.10	ATP1A1
chr1|116399500|+|AAACT	0.437253	ENST00000295598.10	ATP1A1
chr1|116400954|+|GGACT	0.523598	ENST00000295598.10	ATP1A1
chr1|116400987|+|AGACA	0.345434	ENST00000295598.10	ATP1A1
chr1|116401130|+|GGACC	0.33675	ENST00000295598.10	ATP1A1
chr1|116401226|+|AGACC	0.307284	ENST00000295598.10	ATP1A1
chr1|116401556|+|GAACA	0.30551	ENST00000295598.10	ATP1A1
chr1|116401588|+|AGACA	0.592573	ENST00000295598.10	ATP1A1
chr1|116403884|+|AAACC	0.101307	ENST00000295598.10	ATP1A1
chr1|116403950|+|AAACT	0.579026	ENST00000295598.10	ATP1A1
chr1|116404433|+|AAACC	0.149571	ENST00000295598.10	ATP1A1
chr1|116404536|+|GAACT	0.582789	ENST00000295598.10	ATP1A1
chr1|116404636|+|AAACC	0.224944	ENST00000295598.10	ATP1A1
chr1|116404703|+|GAACA	0.206451	ENST00000295598.10	ATP1A1
chr1|116404715|+|AGACT	0.652592	ENST00000295598.10	ATP1A1
chr19|8321535|+|GGACA	0.54984	ENST00000600659.3	RPS28
chr19|8321677|+|GGACC	0.357624	ENST00000600659.3	RPS28
chr19|8321691|+|GGACA	0.462319	ENST00000600659.3	RPS28
chr19|49489909|+|AAACA	0.463133	ENST00000391857.9	RPL13A
chr19|49490292|+|AAACA	0.23426	ENST00000391857.9	RPL13A
chr19|49490508|+|GAACA	0.30051	ENST00000391857.9	RPL13A
chr19|49490567|+|GGACC	0.386029	ENST00000391857.9	RPL13A
chr19|49490796|+|AAACC	0.204832	ENST00000391857.9	RPL13A
chr19|49490821|+|GGACC	0.473486	ENST00000391857.9	RPL13A
chr19|49491538|+|AAACA	0.344132	ENST00000391857.9	RPL13A
chr19|49491740|+|AAACA	0.202535	ENST00000391857.9	RPL13A
chr19|49491795|+|AGACC	0.292988	ENST00000391857.9	RPL13A
chr19|49491803|+|GGACT	0.529094	ENST00000391857.9	RPL13A
chr19|49491827|+|AGACT	0.763643	ENST00000391857.9	RPL13A
chr19|49491886|+|GGACC	0.345763	ENST00000391857.9	RPL13A
chr19|49491929|+|GGACA	0.64675	ENST00000391857.9	RPL13A
chr19|49492073|+|AGACT	0.636615	ENST00000391857.9	RPL13A
chr19|49492115|+|GGACT	0.757527	ENST00000391857.9	RPL13A
chr19|49492169|+|GGACA	0.491965	ENST00000391857.9	RPL13A
chr19|49492219|+|AGACT	0.414993	ENST00000391857.9	RPL13A
chr2|119265610|+|AGACA	0.635476	ENST00000393106.6	STEAP3
chr2|27071609|-|GGACT	0.446936	ENST00000456793.2	OST4
chr2|27070712|-|GGACA	0.341552	ENST00000456793.2	OST4
chr2|27070609|-|AAACA	0.17876	ENST00000456793.2	OST4
chr2|27070569|-|GAACA	0.399618	ENST00000456793.2	OST4
chr16|30085015|+|AGACA	0.600042	ENST00000566749.5	PPP4C
chr16|30085202|+|GGACT	0.790064	ENST00000566749.5	PPP4C
chr16|30085224|+|AGACC	0.215789	ENST00000566749.5	PPP4C
chr16|30085262|+|GAACC	0.236541	ENST00000566749.5	PPP4C
KI270850.1|329220|-|AAACC	0.223619	ENST00000647841.1	RPS17
KI270850.1|329150|-|GAACA	0.292796	ENST00000647841.1	RPS17
KI270850.1|328002|-|AGACA	0.389311	ENST00000647841.1	RPS17
KI270850.1|325986|-|GGACT	0.587312	ENST00000647841.1	RPS17
KI270850.1|325916|-|GGACC	0.360688	ENST00000647841.1	RPS17
chr9|125241257|-|AGACC	0.457353	ENST00000324460.7	HSPA5
chr9|125241157|-|GGACT	0.54785	ENST00000324460.7	HSPA5
chr9|125241062|-|GGACA	0.438088	ENST00000324460.7	HSPA5
chr9|125241018|-|GGACC	0.556779	ENST00000324460.7	HSPA5
chr9|125240785|-|GAACC	0.22327	ENST00000324460.7	HSPA5
chr9|125240761|-|GAACA	0.238718	ENST00000324460.7	HSPA5
chr9|125240698|-|GGACA	0.3181	ENST00000324460.7	HSPA5
chr9|125240294|-|AAACT	0.19049	ENST00000324460.7	HSPA5
chr9|125240289|-|AAACC	0.0657803	ENST00000324460.7	HSPA5
chr9|125240255|-|AAACA	0.0766087	ENST00000324460.7	HSPA5
chr9|125240249|-|AGACA	0.262653	ENST00000324460.7	HSPA5
chr9|125240198|-|AAACC	0.203282	ENST00000324460.7	HSPA5
chr9|125239461|-|GAACT	0.373057	ENST00000324460.7	HSPA5
chr9|125239281|-|GAACA	0.247479	ENST00000324460.7	HSPA5
chr9|125239252|-|GAACC	0.243335	ENST00000324460.7	HSPA5
chr9|125239167|-|AGACT	0.391784	ENST00000324460.7	HSPA5
chr9|125239145|-|GAACA	0.227103	ENST00000324460.7	HSPA5
chr9|125239133|-|AAACT	0.333738	ENST00000324460.7	HSPA5
chr9|125239095|-|AGACA	0.394614	ENST00000324460.7	HSPA5
chr9|125239076|-|AAACT	0.269413	ENST00000324460.7	HSPA5
chr9|125238987|-|AGACT	0.324215	ENST00000324460.7	HSPA5
chr9|125238976|-|AGACC	0.277333	ENST00000324460.7	HSPA5
chr9|125238675|-|GAACC	0.349019	ENST00000324460.7	HSPA5
chr9|125238658|-|AAACC	0.0666866	ENST00000324460.7	HSPA5
chr9|125238261|-|AAACT	0.240823	ENST00000324460.7	HSPA5
chr9|125238238|-|AAACT	0.221112	ENST00000324460.7	HSPA5
chr9|125238224|-|GAACA	0.172143	ENST00000324460.7	HSPA5
chr9|125237147|-|AGACC	0.225852	ENST00000324460.7	HSPA5
chr9|125237133|-|AGACA	0.349119	ENST00000324460.7	HSPA5
chr9|125237013|-|AGACA	0.225203	ENST00000324460.7	HSPA5
chr9|125236998|-|GAACA	0.280761	ENST00000324460.7	HSPA5
chr9|125236902|-|AGACA	0.424125	ENST00000324460.7	HSPA5
chr9|125236802|-|AAACT	0.304991	ENST00000324460.7	HSPA5
chr9|125236780|-|AGACC	0.299726	ENST00000324460.7	HSPA5
chr9|125236713|-|AGACT	0.345487	ENST00000324460.7	HSPA5
chr9|125236691|-|GAACT	0.40618	ENST00000324460.7	HSPA5
chr9|125236658|-|AAACT	0.376172	ENST00000324460.7	HSPA5
chr9|125236591|-|AGACA	0.647211	ENST00000324460.7	HSPA5
chr9|125236553|-|GGACT	0.882098	ENST00000324460.7	HSPA5
chr9|125236545|-|GAACT	0.717022	ENST00000324460.7	HSPA5
chr9|125236519|-|GAACT	0.742533	ENST00000324460.7	HSPA5
chr9|125236470|-|AAACT	0.501317	ENST00000324460.7	HSPA5
chr9|125236363|-|AAACC	0.264644	ENST00000324460.7	HSPA5
chr7|149028473|-|AGACC	0.20956	ENST00000286091.9	PDIA4
chr7|149021024|-|AAACT	0.400811	ENST00000286091.9	PDIA4
chr7|149020997|-|AGACA	0.456902	ENST00000286091.9	PDIA4
chr7|149019191|-|GGACA	0.425522	ENST00000286091.9	PDIA4
chr7|149019018|-|AGACT	0.652584	ENST00000286091.9	PDIA4
chr7|149019001|-|GAACC	0.215874	ENST00000286091.9	PDIA4
chr7|149014961|-|GAACT	0.440686	ENST00000286091.9	PDIA4
chr7|149012354|-|GGACA	0.406906	ENST00000286091.9	PDIA4
chr7|149012342|-|AAACT	0.311227	ENST00000286091.9	PDIA4
chr7|149012254|-|AAACA	0.379481	ENST00000286091.9	PDIA4
chr7|149012250|-|AGACC	0.28499	ENST00000286091.9	PDIA4
chr7|149006040|-|GGACT	0.359015	ENST00000286091.9	PDIA4
chr7|149006025|-|GGACT	0.466639	ENST00000286091.9	PDIA4
chr7|149005920|-|GGACT	0.544632	ENST00000286091.9	PDIA4
chr7|149005332|-|GGACT	0.328558	ENST00000286091.9	PDIA4
chr7|149005293|-|GGACT	0.508948	ENST00000286091.9	PDIA4
chr7|149005272|-|GGACC	0.37816	ENST00000286091.9	PDIA4
chr7|149004205|-|AAACT	0.216699	ENST00000286091.9	PDIA4
chr7|149004167|-|GAACA	0.462968	ENST00000286091.9	PDIA4
chr7|149004157|-|GGACC	0.505436	ENST00000286091.9	PDIA4
chr7|149004132|-|AGACC	0.312648	ENST00000286091.9	PDIA4
chr7|149004110|-|GGACC	0.41626	ENST00000286091.9	PDIA4
chr7|149003903|-|GGACA	0.610509	ENST00000286091.9	PDIA4
chr7|149003894|-|GAACC	0.487342	ENST00000286091.9	PDIA4
chr7|149003870|-|AGACA	0.576614	ENST00000286091.9	PDIA4
chr7|149003833|-|GAACA	0.379324	ENST00000286091.9	PDIA4
chr7|149003821|-|AAACT	0.486685	ENST00000286091.9	PDIA4
chr7|149003811|-|GGACC	0.578115	ENST00000286091.9	PDIA4
chr12|6868945|+|GAACT	0.291034	ENST00000613953.4	TPI1
chr12|6869116|+|AGACT	0.457954	ENST00000613953.4	TPI1
chr12|6869296|+|GGACT	0.490261	ENST00000613953.4	TPI1
chr12|6869375|+|AGACA	0.247838	ENST00000613953.4	TPI1
chr12|6869700|+|GGACT	0.666553	ENST00000613953.4	TPI1
chr12|6869756|+|AGACT	0.324072	ENST00000613953.4	TPI1
chr12|6870361|+|GGACA	0.439394	ENST00000613953.4	TPI1
chr12|6870377|+|AAACA	0.247527	ENST00000613953.4	TPI1
chr12|6870423|+|GGACT	0.562061	ENST00000613953.4	TPI1
chr12|6870510|+|AAACT	0.315681	ENST00000613953.4	TPI1
chr12|6870557|+|GGACC	0.558508	ENST00000613953.4	TPI1
chr12|6870596|+|GAACT	0.676116	ENST00000613953.4	TPI1
chr12|6870695|+|AAACC	0.192053	ENST00000613953.4	TPI1
chr12|6870795|+|GAACC	0.480657	ENST00000613953.4	TPI1
chr12|6870816|+|AAACC	0.119234	ENST00000613953.4	TPI1
chrM|10299|+|AAACA	0.357093	ENST00000361227.2	MT-ND3
chr16|28846089|-|GGACC	0.4363	ENST00000313511.8	TUFM
chr16|28846002|-|AGACT	0.241087	ENST00000313511.8	TUFM
chr16|28845950|-|GGACC	0.670828	ENST00000313511.8	TUFM
chr16|28845939|-|AGACC	0.280361	ENST00000313511.8	TUFM
chr16|28845342|-|AGACT	0.405785	ENST00000313511.8	TUFM
chr16|28844980|-|AGACC	0.163315	ENST00000313511.8	TUFM
chr16|28844954|-|AGACA	0.241808	ENST00000313511.8	TUFM
chr16|28844831|-|GAACA	0.382298	ENST00000313511.8	TUFM
chr16|28844810|-|GGACT	0.244871	ENST00000313511.8	TUFM
chr16|28844794|-|GAACT	0.264834	ENST00000313511.8	TUFM
chr16|28844785|-|GAACT	0.29329	ENST00000313511.8	TUFM
chr16|28844736|-|AGACC	0.315997	ENST00000313511.8	TUFM
chr16|28844544|-|GGACC	0.252924	ENST00000313511.8	TUFM
chr16|28844496|-|GGACA	0.674624	ENST00000313511.8	TUFM
chr16|28844469|-|GGACC	0.33467	ENST00000313511.8	TUFM
chr16|28844261|-|GGACA	0.472257	ENST00000313511.8	TUFM
chr16|28844250|-|GAACA	0.37163	ENST00000313511.8	TUFM
chr16|28844017|-|GGACT	0.681469	ENST00000313511.8	TUFM
chr16|28843770|-|GGACA	0.509802	ENST00000313511.8	TUFM
chr16|28843126|-|GGACC	0.287877	ENST00000313511.8	TUFM
chr16|28843046|-|GGACT	0.594446	ENST00000313511.8	TUFM
chr16|28842855|-|GGACA	0.793928	ENST00000313511.8	TUFM
chr16|28842804|-|AAACT	0.273477	ENST00000313511.8	TUFM
chr16|70800970|-|AGACT	0.538842	ENST00000261776.10	VAC14
chr16|70800896|-|GAACC	0.103861	ENST00000261776.10	VAC14
chr16|70786339|-|GAACA	0.240846	ENST00000261776.10	VAC14
chr16|70786307|-|AGACC	0.199436	ENST00000261776.10	VAC14
chr16|70785868|-|GGACT	0.376923	ENST00000261776.10	VAC14
chr16|70785808|-|AGACA	0.624644	ENST00000261776.10	VAC14
chr16|70784822|-|AGACC	0.0926918	ENST00000261776.10	VAC14
chr16|70784789|-|AGACC	0.386699	ENST00000261776.10	VAC14
chr16|70784219|-|GGACA	0.666338	ENST00000261776.10	VAC14
chr16|70783529|-|AGACA	0.155816	ENST00000261776.10	VAC14
chr16|70783489|-|GGACT	0.333906	ENST00000261776.10	VAC14
chr16|70783095|-|GAACC	0.0962113	ENST00000261776.10	VAC14
chr16|70783039|-|AGACA	0.18361	ENST00000261776.10	VAC14
chr16|70780857|-|AGACC	0.268174	ENST00000261776.10	VAC14
chr16|70762972|-|AAACT	0.236204	ENST00000261776.10	VAC14
chr16|70762892|-|AAACT	0.405147	ENST00000261776.10	VAC14
chr16|70762589|-|GGACA	0.466337	ENST00000261776.10	VAC14
chr16|70744566|-|GGACC	0.430725	ENST00000261776.10	VAC14
chr16|70744431|-|GAACA	0.134447	ENST00000261776.10	VAC14
chr16|70698782|-|GAACA	0.216296	ENST00000261776.10	VAC14
chr16|70698761|-|AGACA	0.253452	ENST00000261776.10	VAC14
chr16|70698740|-|GGACC	0.540834	ENST00000261776.10	VAC14
chr16|70698662|-|GAACC	0.131645	ENST00000261776.10	VAC14
chr16|70698650|-|GGACC	0.195354	ENST00000261776.10	VAC14
chr16|70698642|-|AGACC	0.0829364	ENST00000261776.10	VAC14
chr16|70697247|-|GAACC	0.103915	ENST00000261776.10	VAC14
chr16|70697172|-|GAACT	0.438519	ENST00000261776.10	VAC14
chr16|70695618|-|GGACC	0.258835	ENST00000261776.10	VAC14
chr16|70695600|-|GGACT	0.511353	ENST00000261776.10	VAC14
chr16|70695582|-|GGACA	0.182415	ENST00000261776.10	VAC14
chr16|70692941|-|GAACA	0.234213	ENST00000261776.10	VAC14
chr16|70692825|-|AGACC	0.601542	ENST00000261776.10	VAC14
chr16|70688088|-|AGACA	0.87846	ENST00000261776.10	VAC14
chr16|70687998|-|GAACA	0.229456	ENST00000261776.10	VAC14
chr16|70687956|-|GGACC	0.637256	ENST00000261776.10	VAC14
chr16|70687947|-|GGACC	0.699203	ENST00000261776.10	VAC14
chr16|70687885|-|AAACA	0.30523	ENST00000261776.10	VAC14
chr16|70687847|-|GGACC	0.754513	ENST00000261776.10	VAC14
chr16|70687833|-|GGACC	0.615329	ENST00000261776.10	VAC14
chr16|70687668|-|AGACC	0.664048	ENST00000261776.10	VAC14
chr16|70687556|-|GAACA	0.49356	ENST00000261776.10	VAC14
chr1|228082733|+|AAACC	0.107814	ENST00000272102.10	ARF1
chr1|228097122|+|GAACA	0.184747	ENST00000272102.10	ARF1
chr1|228097205|+|AGACC	0.231981	ENST00000272102.10	ARF1
chr1|228097356|+|AAACC	0.131844	ENST00000272102.10	ARF1
chr1|228097372|+|GAACA	0.297794	ENST00000272102.10	ARF1
chr1|228097408|+|GGACA	0.31425	ENST00000272102.10	ARF1
chr1|228097444|+|GAACA	0.246555	ENST00000272102.10	ARF1
chr1|228097609|+|GGACA	0.380878	ENST00000272102.10	ARF1
chr1|228097853|+|GGACC	0.316307	ENST00000272102.10	ARF1
chr1|228097889|+|AGACA	0.325661	ENST00000272102.10	ARF1
chr1|228097922|+|GAACT	0.373682	ENST00000272102.10	ARF1
chr1|228097974|+|GGACT	0.769435	ENST00000272102.10	ARF1
chr1|228097979|+|GGACT	0.754394	ENST00000272102.10	ARF1
chr1|228098003|+|GAACC	0.162033	ENST00000272102.10	ARF1
chr1|228098409|+|AAACT	0.180994	ENST00000272102.10	ARF1
chr1|228098451|+|GAACA	0.402936	ENST00000272102.10	ARF1
chr1|228098459|+|GAACA	0.311656	ENST00000272102.10	ARF1
chr1|228098474|+|AGACC	0.314018	ENST00000272102.10	ARF1
chr1|228098543|+|GAACA	0.54337	ENST00000272102.10	ARF1
chr1|228098568|+|AGACT	0.355819	ENST00000272102.10	ARF1
chr1|228098829|+|AGACA	0.434597	ENST00000272102.10	ARF1
chr1|228098898|+|AGACC	0.360185	ENST00000272102.10	ARF1
chr1|228098988|+|AGACA	0.307058	ENST00000272102.10	ARF1
chr1|228099022|+|AAACA	0.157212	ENST00000272102.10	ARF1
chr1|228099059|+|AAACC	0.106577	ENST00000272102.10	ARF1
chr1|228099067|+|GAACT	0.438247	ENST00000272102.10	ARF1
chr1|228099090|+|GAACC	0.220019	ENST00000272102.10	ARF1
chr1|228099164|+|AAACA	0.156978	ENST00000272102.10	ARF1
chr4|82373540|-|GGACC	0.363675	ENST00000353341.8	HNRNPD
chr4|82373528|-|GAACC	0.500611	ENST00000353341.8	HNRNPD
chr4|82371576|-|AAACT	0.294366	ENST00000353341.8	HNRNPD
chr4|82359610|-|GGACA	0.289293	ENST00000353341.8	HNRNPD
chr4|82359586|-|GGACT	0.484194	ENST00000353341.8	HNRNPD
chr4|82359556|-|AGACT	0.489016	ENST00000353341.8	HNRNPD
chr4|82358803|-|GAACA	0.504706	ENST00000353341.8	HNRNPD
chr4|82358751|-|AAACA	0.2061	ENST00000353341.8	HNRNPD
chr4|82357419|-|GGACA	0.393233	ENST00000353341.8	HNRNPD
chr4|82357411|-|AGACC	0.169404	ENST00000353341.8	HNRNPD
chr4|82357364|-|GAACC	0.303693	ENST00000353341.8	HNRNPD
chr4|82356866|-|GAACA	0.374017	ENST00000353341.8	HNRNPD
chr4|82355343|-|AAACC	0.155011	ENST00000353341.8	HNRNPD
chr4|82354081|-|AAACT	0.259327	ENST00000353341.8	HNRNPD
chr17|42998768|+|AAACC	0.153937	ENST00000253788.12	RPL27
chr17|42999934|+|GAACA	0.463695	ENST00000253788.12	RPL27
chr17|43002696|+|GGACA	0.484601	ENST00000253788.12	RPL27
chr17|43002701|+|AAACT	0.231726	ENST00000253788.12	RPL27
chr17|43002879|+|AGACA	0.270084	ENST00000253788.12	RPL27
chr17|43002889|+|GAACA	0.27929	ENST00000253788.12	RPL27
chr17|43002908|+|AAACT	0.231304	ENST00000253788.12	RPL27
chr12|6534828|+|AGACA	0.366916	ENST00000229239.10	GAPDH
chr2|74529377|-|AGACA	0.230217	ENST00000377526.4	AUP1
chr2|74529269|-|GGACC	0.487634	ENST00000377526.4	AUP1
chr2|74529229|-|GGACT	0.631492	ENST00000377526.4	AUP1
chr2|74529222|-|GGACT	0.687467	ENST00000377526.4	AUP1
chr2|74528432|-|AGACC	0.327373	ENST00000377526.4	AUP1
chr2|74528292|-|GAACT	0.294294	ENST00000377526.4	AUP1
chr2|74527814|-|AGACA	0.180808	ENST00000377526.4	AUP1
chr2|74527808|-|GGACA	0.35972	ENST00000377526.4	AUP1
chr2|74527761|-|AGACA	0.138481	ENST00000377526.4	AUP1
chr2|74527476|-|AGACC	0.698858	ENST00000377526.4	AUP1
chr2|74527358|-|AGACT	0.149032	ENST00000377526.4	AUP1
chr2|74527345|-|AGACT	0.46585	ENST00000377526.4	AUP1
chr2|74527294|-|AGACA	0.364039	ENST00000377526.4	AUP1
chr2|74527280|-|GAACT	0.460686	ENST00000377526.4	AUP1
chr2|74526789|-|GAACA	0.260924	ENST00000377526.4	AUP1
chr2|74526758|-|AGACT	0.505669	ENST00000377526.4	AUP1
chr15|64980926|-|GAACT	0.51171	ENST00000204566.7	SPG21
chr15|64976533|-|GGACC	0.476237	ENST00000204566.7	SPG21
chr15|64976502|-|AAACT	0.305436	ENST00000204566.7	SPG21
chr15|64976494|-|AGACC	0.291486	ENST00000204566.7	SPG21
chr15|64974618|-|AAACT	0.122005	ENST00000204566.7	SPG21
chr15|64974612|-|GGACT	0.620823	ENST00000204566.7	SPG21
chr15|64974605|-|AAACA	0.371754	ENST00000204566.7	SPG21
chr15|64970154|-|GGACC	0.597894	ENST00000204566.7	SPG21
chr15|64970118|-|AGACA	0.245556	ENST00000204566.7	SPG21
chr15|64969339|-|GAACT	0.787002	ENST00000204566.7	SPG21
chr15|64969327|-|AGACT	0.498997	ENST00000204566.7	SPG21
chr15|64969294|-|GAACC	0.362961	ENST00000204566.7	SPG21
chr15|64969277|-|GGACA	0.53751	ENST00000204566.7	SPG21
chr15|64965376|-|AAACA	0.267643	ENST00000204566.7	SPG21
chr15|64963712|-|GAACC	0.659839	ENST00000204566.7	SPG21
chr15|64963488|-|GGACT	0.784239	ENST00000204566.7	SPG21
chr15|64963386|-|AGACT	0.264689	ENST00000204566.7	SPG21
chr15|64963371|-|GAACC	0.420196	ENST00000204566.7	SPG21
chr15|64963299|-|GGACT	0.825427	ENST00000204566.7	SPG21
chr15|64963201|-|GGACA	0.632161	ENST00000204566.7	SPG21
chr15|64963094|-|AAACA	0.208278	ENST00000204566.7	SPG21
chr4|153397228|+|GAACC	0.227234	ENST00000675079.1	ENSG00000288637
chr4|153397262|+|AGACC	0.408408	ENST00000675079.1	ENSG00000288637
chr4|153397272|+|GAACA	0.74312	ENST00000675079.1	ENSG00000288637
chr4|153397304|+|AGACT	0.528281	ENST00000675079.1	ENSG00000288637
chr4|153409012|+|GGACT	0.656772	ENST00000675079.1	ENSG00000288637
chr4|153414819|+|GAACT	0.51044	ENST00000675079.1	ENSG00000288637
chr4|153414838|+|AGACT	0.190225	ENST00000675079.1	ENSG00000288637
chr4|153414853|+|AGACT	0.778131	ENST00000675079.1	ENSG00000288637
chr4|153414910|+|AAACT	0.205485	ENST00000675079.1	ENSG00000288637
chr6|7910606|-|GGACA	0.255072	ENST00000379757.9	TXNDC5
chr6|7910601|-|GGACC	0.285305	ENST00000379757.9	TXNDC5
chr6|7904717|-|GGACA	0.454498	ENST00000379757.9	TXNDC5
chr6|7904676|-|AGACA	0.351073	ENST00000379757.9	TXNDC5
chr6|7904628|-|GGACT	0.423181	ENST00000379757.9	TXNDC5
chr6|7899628|-|GGACT	0.560291	ENST00000379757.9	TXNDC5
chr6|7899620|-|AGACA	0.26192	ENST00000379757.9	TXNDC5
chr6|7899610|-|AAACT	0.18655	ENST00000379757.9	TXNDC5
chr6|7899596|-|AGACA	0.366927	ENST00000379757.9	TXNDC5
chr6|7895182|-|GAACC	0.493145	ENST00000379757.9	TXNDC5
chr6|7891648|-|GAACA	0.304787	ENST00000379757.9	TXNDC5
chr6|7891638|-|AAACT	0.251173	ENST00000379757.9	TXNDC5
chr6|7889558|-|GAACT	0.433552	ENST00000379757.9	TXNDC5
chr6|7889544|-|AAACC	0.22168	ENST00000379757.9	TXNDC5
chr6|7888773|-|AGACT	0.430854	ENST00000379757.9	TXNDC5
chr6|7888758|-|AGACC	0.33199	ENST00000379757.9	TXNDC5
chr6|7884472|-|AGACT	0.348029	ENST00000379757.9	TXNDC5
chr6|7884449|-|GAACT	0.460007	ENST00000379757.9	TXNDC5
chr6|7884396|-|AGACT	0.542245	ENST00000379757.9	TXNDC5
chr6|7883196|-|AGACC	0.37359	ENST00000379757.9	TXNDC5
chr6|7883150|-|GAACT	0.513108	ENST00000379757.9	TXNDC5
chr6|7883141|-|GAACA	0.279848	ENST00000379757.9	TXNDC5
chr6|7883035|-|GAACA	0.348748	ENST00000379757.9	TXNDC5
chr6|7882917|-|AAACA	0.27003	ENST00000379757.9	TXNDC5
chr6|7882851|-|AGACT	0.54366	ENST00000379757.9	TXNDC5
chr6|7882817|-|GGACT	0.935101	ENST00000379757.9	TXNDC5
chr6|7882635|-|AAACC	0.0945421	ENST00000379757.9	TXNDC5
chr6|7882426|-|AAACA	0.142085	ENST00000379757.9	TXNDC5
chr6|7882379|-|GAACT	0.631862	ENST00000379757.9	TXNDC5
chr6|7882263|-|AGACC	0.18388	ENST00000379757.9	TXNDC5
chr6|7882258|-|AGACA	0.244977	ENST00000379757.9	TXNDC5
chr6|7882076|-|AGACC	0.308464	ENST00000379757.9	TXNDC5
chr6|7882069|-|AGACA	0.434618	ENST00000379757.9	TXNDC5
chr6|7881976|-|AAACA	0.251503	ENST00000379757.9	TXNDC5
chr6|7881789|-|AAACA	0.25331	ENST00000379757.9	TXNDC5
chr6|7881784|-|AGACC	0.256534	ENST00000379757.9	TXNDC5
chr6|7881667|-|AAACC	0.157196	ENST00000379757.9	TXNDC5
chr4|77075714|-|GAACT	0.319251	ENST00000237654.9	CCNI
chr4|77066337|-|AAACC	0.236736	ENST00000237654.9	CCNI
chr4|77058588|-|AAACT	0.194429	ENST00000237654.9	CCNI
chr4|77058557|-|AAACA	0.310804	ENST00000237654.9	CCNI
chr4|77056266|-|AGACT	0.419838	ENST00000237654.9	CCNI
chr4|77056071|-|AGACA	0.597736	ENST00000237654.9	CCNI
chr4|77055201|-|AAACT	0.303597	ENST00000237654.9	CCNI
chr4|77055168|-|GAACT	0.423361	ENST00000237654.9	CCNI
chr4|77048490|-|AGACT	0.303256	ENST00000237654.9	CCNI
chr4|77048478|-|GGACA	0.543947	ENST00000237654.9	CCNI
chr4|77048398|-|AGACC	0.27931	ENST00000237654.9	CCNI
chr4|77048273|-|AGACA	0.454931	ENST00000237654.9	CCNI
chr4|77048264|-|GGACA	0.507933	ENST00000237654.9	CCNI
chr4|77048190|-|AAACT	0.363822	ENST00000237654.9	CCNI
chr4|77048180|-|AGACT	0.53397	ENST00000237654.9	CCNI
chr4|77048162|-|GAACA	0.420625	ENST00000237654.9	CCNI
chr4|77048082|-|AAACT	0.546394	ENST00000237654.9	CCNI
chr4|77048028|-|AGACC	0.285377	ENST00000237654.9	CCNI
chr4|77047993|-|AAACT	0.49011	ENST00000237654.9	CCNI
chr4|77047982|-|AAACT	0.350007	ENST00000237654.9	CCNI
chr4|77047807|-|GAACT	0.597553	ENST00000237654.9	CCNI
chr4|77047761|-|GAACA	0.342824	ENST00000237654.9	CCNI
chr4|77047550|-|GGACA	0.700603	ENST00000237654.9	CCNI
chr4|77047470|-|AAACA	0.272314	ENST00000237654.9	CCNI
chr4|77047400|-|AGACT	0.60333	ENST00000237654.9	CCNI
chr4|77047299|-|GAACT	0.517344	ENST00000237654.9	CCNI
chr4|77047205|-|GAACT	0.392116	ENST00000237654.9	CCNI
KZ559109.1|7097|+|GGACT	0.432516	ENST00000263774.9	NDUFS3
KZ559109.1|8361|+|AGACC	0.259683	ENST00000263774.9	NDUFS3
KZ559109.1|8800|+|AAACC	0.107997	ENST00000263774.9	NDUFS3
KZ559109.1|9965|+|AGACC	0.112335	ENST00000263774.9	NDUFS3
KZ559109.1|10182|+|GGACA	0.351848	ENST00000263774.9	NDUFS3
KZ559109.1|10252|+|GGACA	0.357813	ENST00000263774.9	NDUFS3
KZ559109.1|10269|+|AGACT	0.263509	ENST00000263774.9	NDUFS3
KZ559109.1|12219|+|GAACA	0.634991	ENST00000263774.9	NDUFS3
KZ559109.1|12285|+|AGACA	0.232844	ENST00000263774.9	NDUFS3
KZ559109.1|12334|+|AGACA	0.340521	ENST00000263774.9	NDUFS3
chr16|87831806|-|GAACT	0.575537	ENST00000261622.5	SLC7A5
chr16|87831685|-|GGACC	0.332093	ENST00000261622.5	SLC7A5
chr16|87831676|-|GAACA	0.311331	ENST00000261622.5	SLC7A5
chr16|87831668|-|AGACC	0.215348	ENST00000261622.5	SLC7A5
chr16|87831489|-|GGACA	0.49418	ENST00000261622.5	SLC7A5
chr16|87831402|-|GGACC	0.502616	ENST00000261622.5	SLC7A5
chr16|87831372|-|AAACC	0.129382	ENST00000261622.5	SLC7A5
chr16|87831363|-|GAACA	0.665716	ENST00000261622.5	SLC7A5
chr16|87831352|-|GGACT	0.887772	ENST00000261622.5	SLC7A5
chr16|87831345|-|GGACC	0.410136	ENST00000261622.5	SLC7A5
chr16|87831310|-|AGACC	0.320256	ENST00000261622.5	SLC7A5
chr16|87831268|-|GGACA	0.874278	ENST00000261622.5	SLC7A5
chr16|87831264|-|AGACT	0.519934	ENST00000261622.5	SLC7A5
chr16|87831241|-|GGACC	0.808718	ENST00000261622.5	SLC7A5
chr16|87831200|-|GGACA	0.926092	ENST00000261622.5	SLC7A5
chr16|87831175|-|GGACC	0.56977	ENST00000261622.5	SLC7A5
chr16|87831156|-|GGACT	0.823972	ENST00000261622.5	SLC7A5
chr16|87831137|-|AGACC	0.450152	ENST00000261622.5	SLC7A5
chr16|87831096|-|GGACA	0.92809	ENST00000261622.5	SLC7A5
chr16|87831038|-|GGACA	0.854195	ENST00000261622.5	SLC7A5
chr16|87830864|-|GGACA	0.688736	ENST00000261622.5	SLC7A5
chr16|87830597|-|GGACC	0.399106	ENST00000261622.5	SLC7A5
chr16|87830506|-|GGACC	0.481442	ENST00000261622.5	SLC7A5
chr16|87830487|-|GGACT	0.860004	ENST00000261622.5	SLC7A5
chr16|87830474|-|AGACT	0.429481	ENST00000261622.5	SLC7A5
chr16|87830168|-|GGACA	0.535614	ENST00000261622.5	SLC7A5
chr16|87830133|-|GGACC	0.368234	ENST00000261622.5	SLC7A5
chr16|87830038|-|AAACA	0.232095	ENST00000261622.5	SLC7A5
chr19|48806710|-|AGACC	0.139307	ENST00000597011.5	BCAT2
chr19|48806639|-|AGACA	0.342234	ENST00000597011.5	BCAT2
chr19|48806563|-|GAACC	0.166861	ENST00000597011.5	BCAT2
chr19|48800263|-|AGACC	0.469629	ENST00000597011.5	BCAT2
chr19|48800224|-|GGACC	0.39917	ENST00000597011.5	BCAT2
chr19|48800048|-|GGACA	0.380471	ENST00000597011.5	BCAT2
chr19|48800042|-|GGACT	0.327654	ENST00000597011.5	BCAT2
chr19|48797279|-|GAACA	0.639073	ENST00000597011.5	BCAT2
chr19|48797230|-|GAACC	0.254476	ENST00000597011.5	BCAT2
chr19|48797223|-|GAACA	0.352714	ENST00000597011.5	BCAT2
chr19|48797206|-|GGACC	0.303226	ENST00000597011.5	BCAT2
chr19|48796967|-|AGACA	0.241426	ENST00000597011.5	BCAT2
chr19|48796953|-|GGACA	0.731737	ENST00000597011.5	BCAT2
chr19|48796942|-|AGACC	0.180793	ENST00000597011.5	BCAT2
chr19|48796582|-|AGACA	0.577896	ENST00000597011.5	BCAT2
chr19|48796501|-|GAACC	0.278911	ENST00000597011.5	BCAT2
chr19|48795136|-|AGACC	0.0941264	ENST00000597011.5	BCAT2
chr1|26472541|+|GGACC	0.41647	ENST00000361427.6	HMGN2
chr1|26473527|+|GAACC	0.21039	ENST00000361427.6	HMGN2
chr1|26474087|+|AAACC	0.113926	ENST00000361427.6	HMGN2
chr1|26474659|+|AAACA	0.322264	ENST00000361427.6	HMGN2
chr1|26474663|+|AGACC	0.204306	ENST00000361427.6	HMGN2
chr1|26475287|+|GAACA	0.334261	ENST00000361427.6	HMGN2
chr1|26475365|+|AAACA	0.115049	ENST00000361427.6	HMGN2
chr1|26475391|+|AGACT	0.47349	ENST00000361427.6	HMGN2
chr1|26475476|+|AAACA	0.153397	ENST00000361427.6	HMGN2
[truncated: 138,284 more rows]

## Sheet: site>=20reads
site	pro	ENST	Gene
chr17|82082389|-|GAACC	0.333768	ENST00000306749.4	FASN
chr17|82082384|-|AGACC	0.161624	ENST00000306749.4	FASN
chr17|82082332|-|GAACC	0.456674	ENST00000306749.4	FASN
chr17|82082326|-|GGACA	0.407439	ENST00000306749.4	FASN
chr17|82082131|-|GGACT	0.611899	ENST00000306749.4	FASN
chr17|82082082|-|GGACA	0.290287	ENST00000306749.4	FASN
chr17|82081720|-|GGACC	0.336509	ENST00000306749.4	FASN
chr17|82081708|-|GAACC	0.333446	ENST00000306749.4	FASN
chr17|82081648|-|GGACA	0.498625	ENST00000306749.4	FASN
chr17|82081642|-|GGACA	0.480422	ENST00000306749.4	FASN
chr17|82081630|-|GGACC	0.357923	ENST00000306749.4	FASN
chr17|82081322|-|GGACA	0.522858	ENST00000306749.4	FASN
chr17|82081307|-|GGACC	0.421233	ENST00000306749.4	FASN
chr17|82081295|-|GGACT	0.382392	ENST00000306749.4	FASN
chr17|82081201|-|AAACT	0.357723	ENST00000306749.4	FASN
chr17|82080875|-|AGACT	0.419852	ENST00000306749.4	FASN
chr17|82080865|-|GAACC	0.26117	ENST00000306749.4	FASN
chr17|82080844|-|GAACC	0.243652	ENST00000306749.4	FASN
chr17|82080156|-|GGACA	0.436897	ENST00000306749.4	FASN
chr17|82079550|-|GGACC	0.432954	ENST00000306749.4	FASN
chr17|82079520|-|GGACC	0.521399	ENST00000306749.4	FASN
chr17|82079385|-|GGACC	0.362822	ENST00000306749.4	FASN
chr17|82079373|-|GGACT	0.486666	ENST00000306749.4	FASN
chr17|82079043|-|GGACC	0.446687	ENST00000306749.4	FASN
chr17|82078948|-|GGACA	0.469488	ENST00000306749.4	FASN
chr17|82078925|-|AGACT	0.330735	ENST00000306749.4	FASN
chr17|82078882|-|GAACT	0.59852	ENST00000306749.4	FASN
chr17|82078797|-|AGACC	0.333674	ENST00000306749.4	FASN
chr17|82078770|-|AGACT	0.644527	ENST00000306749.4	FASN
chr17|82078414|-|GGACC	0.438831	ENST00000306749.4	FASN
chr17|82078354|-|AAACC	0.0865333	ENST00000306749.4	FASN
chrX|119789999|-|AGACT	0.50245	ENST00000361575.4	RPL39
chrX|119789967|-|AAACA	0.358501	ENST00000361575.4	RPL39
chrX|119789924|-|AAACT	0.202414	ENST00000361575.4	RPL39
chrX|119786714|-|AGACA	0.411741	ENST00000361575.4	RPL39
chrX|119786701|-|GAACC	0.283261	ENST00000361575.4	RPL39
chrX|119786555|-|GAACA	0.348262	ENST00000361575.4	RPL39
chr14|49586035|-|AAACC	0.148869	ENST00000556230.2	RPS29
chr14|49583671|-|GGACT	0.552062	ENST00000556230.2	RPS29
chr14|49583620|-|AAACC	0.115767	ENST00000556230.2	RPS29
chr4|108655589|+|GAACC	0.144708	ENST00000361564.9	OSTC
chr4|108655619|+|GAACA	0.537368	ENST00000361564.9	OSTC
chr4|108657459|+|GGACA	0.461691	ENST00000361564.9	OSTC
chr4|108657477|+|GGACT	0.471752	ENST00000361564.9	OSTC
chr4|108657530|+|GGACC	0.577064	ENST00000361564.9	OSTC
chr4|108657558|+|AAACT	0.265754	ENST00000361564.9	OSTC
chr4|108657642|+|AAACT	0.183148	ENST00000361564.9	OSTC
chr4|108667399|+|AAACA	0.105177	ENST00000361564.9	OSTC
chr4|108667422|+|GGACT	0.873029	ENST00000361564.9	OSTC
chr4|108667450|+|AGACA	0.670057	ENST00000361564.9	OSTC
chr4|108667674|+|GAACT	0.501425	ENST00000361564.9	OSTC
chr4|108667681|+|GGACA	0.825852	ENST00000361564.9	OSTC
chr4|108667761|+|AAACT	0.256077	ENST00000361564.9	OSTC
chr4|108667773|+|GAACA	0.296839	ENST00000361564.9	OSTC
chr8|38057126|+|GAACT	0.595912	ENST00000338825.5	EIF4EBP1
chr8|38057143|+|AAACA	0.245539	ENST00000338825.5	EIF4EBP1
chr8|38059928|+|GGACA	0.835896	ENST00000338825.5	EIF4EBP1
chr8|38060054|+|GGACA	0.60756	ENST00000338825.5	EIF4EBP1
chr8|38060107|+|GAACA	0.314194	ENST00000338825.5	EIF4EBP1
chr8|38060209|+|GGACA	0.682094	ENST00000338825.5	EIF4EBP1
chr8|38060219|+|GAACC	0.198008	ENST00000338825.5	EIF4EBP1
chrX|135051322|-|AGACT	0.897113	ENST00000370775.3	RTL8A
chrX|135051300|-|GGACT	0.935248	ENST00000370775.3	RTL8A
chrX|135051274|-|GGACA	0.750687	ENST00000370775.3	RTL8A
chrX|135051261|-|GGACA	0.65807	ENST00000370775.3	RTL8A
chrX|135051249|-|AGACA	0.196478	ENST00000370775.3	RTL8A
chrX|135051208|-|AGACC	0.226339	ENST00000370775.3	RTL8A
chrX|135051183|-|AGACC	0.64932	ENST00000370775.3	RTL8A
chrX|135051102|-|GGACC	0.881167	ENST00000370775.3	RTL8A
chrX|135050948|-|AGACA	0.305445	ENST00000370775.3	RTL8A
chr3|39407720|+|GAACC	0.24221	ENST00000301821.11	RPSA
chr3|39407758|+|GAACA	0.286824	ENST00000301821.11	RPSA
chr3|39408632|+|GGACC	0.376944	ENST00000301821.11	RPSA
chr3|39408681|+|AAACC	0.0731654	ENST00000301821.11	RPSA
chr3|39410820|+|GAACC	0.229988	ENST00000301821.11	RPSA
chr3|39410974|+|GGACA	0.49984	ENST00000301821.11	RPSA
chr3|39411726|+|GAACA	0.218181	ENST00000301821.11	RPSA
chr3|39411962|+|GGACT	0.505412	ENST00000301821.11	RPSA
chr3|39412008|+|AGACT	0.45258	ENST00000301821.11	RPSA
chr3|39412277|+|AGACT	0.312484	ENST00000301821.11	RPSA
chr3|39412304|+|AGACT	0.357534	ENST00000301821.11	RPSA
chr3|39412423|+|AAACA	0.123437	ENST00000301821.11	RPSA
chr10|45982893|+|AAACC	0.0373128	ENST00000580018.4	TIMM23
chr10|45982900|+|GAACA	0.21219	ENST00000580018.4	TIMM23
chr10|45982916|+|AAACC	0.0664248	ENST00000580018.4	TIMM23
chr10|45988775|+|AAACA	0.067097	ENST00000580018.4	TIMM23
chr10|45988817|+|GAACC	0.184432	ENST00000580018.4	TIMM23
chr10|46003240|+|GGACT	0.332521	ENST00000580018.4	TIMM23
chr10|46003345|+|GGACA	0.558087	ENST00000580018.4	TIMM23
chr10|46003378|+|AGACA	0.868389	ENST00000580018.4	TIMM23
chr11|6477722|-|AAACA	0.289758	ENST00000396777.8	ARFIP2
chr11|6477204|-|GAACC	0.147215	ENST00000396777.8	ARFIP2
chr11|6477197|-|AAACA	0.170498	ENST00000396777.8	ARFIP2
chr11|6477184|-|AGACC	0.204785	ENST00000396777.8	ARFIP2
chr11|6477137|-|AAACC	0.0851258	ENST00000396777.8	ARFIP2
chr11|6477079|-|AGACA	0.926475	ENST00000396777.8	ARFIP2
chr11|6477042|-|GGACA	0.941178	ENST00000396777.8	ARFIP2
chr11|6476844|-|AAACC	0.147269	ENST00000396777.8	ARFIP2
chr11|6476742|-|GGACT	0.743834	ENST00000396777.8	ARFIP2
chr11|6476668|-|GGACT	0.686408	ENST00000396777.8	ARFIP2
chr11|6476662|-|GGACC	0.837197	ENST00000396777.8	ARFIP2
chr3|23919345|+|AAACC	0.0820898	ENST00000413699.7	RPL15
chr3|23919536|+|AAACA	0.13661	ENST00000413699.7	RPL15
chr10|97432834|+|GGACT	0.833695	ENST00000334828.6	PGAM1
chr10|97432847|+|GAACC	0.310263	ENST00000334828.6	PGAM1
chr10|97433117|+|AAACA	0.475747	ENST00000334828.6	PGAM1
chr19|48617870|-|GGACA	0.394395	ENST00000549920.6	RPL18
chr19|48617852|-|GGACC	0.498447	ENST00000549920.6	RPL18
chr19|48617399|-|GAACC	0.278502	ENST00000549920.6	RPL18
chr19|48616793|-|AAACA	0.332375	ENST00000549920.6	RPL18
chr19|48616770|-|GGACC	0.28796	ENST00000549920.6	RPL18
chr19|48616732|-|AAACT	0.271377	ENST00000549920.6	RPL18
chr19|48616114|-|GGACT	0.525528	ENST00000549920.6	RPL18
chr19|48615896|-|GAACC	0.154711	ENST00000549920.6	RPL18
chr19|48615447|-|AAACC	0.0734253	ENST00000549920.6	RPL18
chr19|48615376|-|AAACT	0.386108	ENST00000549920.6	RPL18
chr7|100430969|+|GAACT	0.718806	ENST00000414441.5	MEPCE
chr7|100431120|+|GGACT	0.740041	ENST00000414441.5	MEPCE
chr7|100431475|+|AAACA	0.0925143	ENST00000414441.5	MEPCE
chr7|100431519|+|AGACT	0.821092	ENST00000414441.5	MEPCE
chr7|100431532|+|GGACC	0.595015	ENST00000414441.5	MEPCE
chr7|100431558|+|GGACC	0.521788	ENST00000414441.5	MEPCE
chr7|100431652|+|GGACA	0.460297	ENST00000414441.5	MEPCE
chr7|100432961|+|AAACA	0.0518724	ENST00000414441.5	MEPCE
chr7|100433016|+|GAACT	0.352062	ENST00000414441.5	MEPCE
chr7|100433129|+|AGACT	0.309889	ENST00000414441.5	MEPCE
chr7|100433279|+|GAACT	0.599099	ENST00000414441.5	MEPCE
chr7|100433567|+|AAACA	0.129941	ENST00000414441.5	MEPCE
chr7|100433606|+|GGACC	0.707764	ENST00000414441.5	MEPCE
chr7|100433809|+|GGACT	0.935287	ENST00000414441.5	MEPCE
chr7|100433958|+|GGACC	0.548789	ENST00000414441.5	MEPCE
chr7|100433973|+|GGACT	0.67335	ENST00000414441.5	MEPCE
chr7|100433994|+|AGACT	0.584894	ENST00000414441.5	MEPCE
chr7|100434080|+|GAACA	0.410807	ENST00000414441.5	MEPCE
chr7|100434092|+|AAACT	0.5887	ENST00000414441.5	MEPCE
chr2|73247798|+|AGACT	0.259729	ENST00000539919.5	CCT7
chr2|73247895|+|AGACA	0.180477	ENST00000539919.5	CCT7
chr2|73249022|+|GAACA	0.230068	ENST00000539919.5	CCT7
chr2|73249083|+|AAACT	0.208175	ENST00000539919.5	CCT7
chr2|73249127|+|GGACA	0.567232	ENST00000539919.5	CCT7
chr2|73249171|+|GGACA	0.460936	ENST00000539919.5	CCT7
chr2|73249840|+|AGACC	0.161557	ENST00000539919.5	CCT7
chr2|73249897|+|AGACC	0.231813	ENST00000539919.5	CCT7
chr2|73250340|+|AGACA	0.476971	ENST00000539919.5	CCT7
chr2|73250388|+|AGACA	0.371145	ENST00000539919.5	CCT7
chr2|73251267|+|GAACT	0.455976	ENST00000539919.5	CCT7
chr2|73251298|+|GGACT	0.399267	ENST00000539919.5	CCT7
chr2|73251312|+|AAACA	0.218571	ENST00000539919.5	CCT7
chr2|73251398|+|AAACA	0.176363	ENST00000539919.5	CCT7
chr2|73252662|+|AGACA	0.280144	ENST00000539919.5	CCT7
chr2|73252677|+|GGACA	0.453832	ENST00000539919.5	CCT7
chr2|73252784|+|AAACC	0.112115	ENST00000539919.5	CCT7
chr2|73252794|+|GAACC	0.21657	ENST00000539919.5	CCT7
chr3|51995445|-|GAACC	0.397681	ENST00000480306.5	RPL29
chr3|51995075|-|AAACC	0.117122	ENST00000480306.5	RPL29
MU273376.1|30476|-|GGACA	0.392234	ENST00000343262.9	RPS2
MU273376.1|29326|-|AGACC	0.34425	ENST00000343262.9	RPS2
MU273376.1|29038|-|GGACT	0.712002	ENST00000343262.9	RPS2
MU273376.1|28918|-|GAACA	0.196809	ENST00000343262.9	RPS2
MU273376.1|28389|-|AGACC	0.192415	ENST00000343262.9	RPS2
MU273376.1|28353|-|AGACT	0.413745	ENST00000343262.9	RPS2
MU273376.1|28302|-|AGACC	0.159191	ENST00000343262.9	RPS2
MU273376.1|28275|-|GGACT	0.47788	ENST00000343262.9	RPS2
chr12|6537180|+|GAACC	0.149114	ENST00000619601.1	GAPDH
chr12|6537384|+|GGACT	0.44692	ENST00000619601.1	GAPDH
chr12|6537617|+|AGACT	0.41196	ENST00000619601.1	GAPDH
chr12|6537640|+|AAACT	0.206332	ENST00000619601.1	GAPDH
chr12|6537672|+|GAACA	0.301802	ENST00000619601.1	GAPDH
chr12|6537789|+|GGACC	0.396177	ENST00000619601.1	GAPDH
chr12|6537811|+|AAACC	0.080435	ENST00000619601.1	GAPDH
chr12|6538139|+|GGACC	0.549809	ENST00000619601.1	GAPDH
chr12|6538172|+|AGACC	0.205163	ENST00000619601.1	GAPDH
chr12|6538180|+|GGACC	0.653309	ENST00000619601.1	GAPDH
chr12|6538218|+|AGACC	0.544065	ENST00000619601.1	GAPDH
chr12|6538296|+|AGACC	0.357308	ENST00000619601.1	GAPDH
chr7|56102886|-|AAACA	0.186128	ENST00000395422.4	CHCHD2
chr7|56101744|-|AAACC	0.141253	ENST00000395422.4	CHCHD2
chr7|56101666|-|GGACT	0.553578	ENST00000395422.4	CHCHD2
chr7|56101636|-|AAACT	0.341203	ENST00000395422.4	CHCHD2
chr19|35651254|+|AGACA	0.345952	ENST00000649813.2	COX6B1
chr19|35651262|+|AGACC	0.265196	ENST00000649813.2	COX6B1
chr19|35651275|+|GAACT	0.562395	ENST00000649813.2	COX6B1
chr19|35651283|+|AGACC	0.313246	ENST00000649813.2	COX6B1
chr19|35651317|+|GAACC	0.19927	ENST00000649813.2	COX6B1
chr19|35651322|+|AGACT	0.268423	ENST00000649813.2	COX6B1
chr19|35651329|+|AAACT	0.267327	ENST00000649813.2	COX6B1
chr19|35651341|+|GAACT	0.650597	ENST00000649813.2	COX6B1
chr19|35654571|+|GGACT	0.568163	ENST00000649813.2	COX6B1
chr19|35658601|+|AGACT	0.294791	ENST00000649813.2	COX6B1
chr19|35658648|+|GAACT	0.461848	ENST00000649813.2	COX6B1
chr19|35658706|+|GGACC	0.589432	ENST00000649813.2	COX6B1
chr19|35658766|+|AAACT	0.340734	ENST00000649813.2	COX6B1
chr2|84905711|+|AGACT	0.285661	ENST00000233143.6	TMSB10
chr2|84906025|+|AGACA	0.347869	ENST00000233143.6	TMSB10
chr2|84906029|+|AAACC	0.156079	ENST00000233143.6	TMSB10
chr2|84906034|+|AGACA	0.363368	ENST00000233143.6	TMSB10
chr2|84906097|+|GAACA	0.219352	ENST00000233143.6	TMSB10
chr2|84906117|+|AGACC	0.286634	ENST00000233143.6	TMSB10
chr2|84906460|+|AGACC	0.2832	ENST00000233143.6	TMSB10
chr2|84906501|+|GGACA	0.415926	ENST00000233143.6	TMSB10
chr2|84906526|+|GAACC	0.562438	ENST00000233143.6	TMSB10
chr2|84906574|+|GGACC	0.52286	ENST00000233143.6	TMSB10
chr2|84906590|+|GGACT	0.693385	ENST00000233143.6	TMSB10
chr9|124861502|-|AAACA	0.154609	ENST00000348462.6	RPL35
chr9|124860215|-|AGACT	0.423644	ENST00000348462.6	RPL35
chr9|124860202|-|AAACC	0.154602	ENST00000348462.6	RPL35
chr9|124858045|-|GGACC	0.372445	ENST00000348462.6	RPL35
chr9|124858028|-|AGACA	0.335889	ENST00000348462.6	RPL35
chr9|124857988|-|GAACC	0.348323	ENST00000348462.6	RPL35
chr9|124857980|-|AGACC	0.256358	ENST00000348462.6	RPL35
chr19|13774513|+|AAACC	0.102932	ENST00000588234.6	C19orf53
chr19|13778053|+|GAACC	0.212603	ENST00000588234.6	C19orf53
chr19|13778084|+|GAACA	0.477929	ENST00000588234.6	C19orf53
chr19|13778187|+|AGACA	0.540765	ENST00000588234.6	C19orf53
chr19|13778250|+|GGACC	0.741655	ENST00000588234.6	C19orf53
chr19|13778291|+|GGACC	0.5982	ENST00000588234.6	C19orf53
chr19|13778323|+|GAACT	0.769261	ENST00000588234.6	C19orf53
chr19|13778351|+|GAACC	0.337373	ENST00000588234.6	C19orf53
chr19|13778439|+|GAACA	0.279349	ENST00000588234.6	C19orf53
chr19|13778446|+|AAACC	0.0841179	ENST00000588234.6	C19orf53
chr4|108622017|+|AAACT	0.417187	ENST00000394667.8	RPL34
chr4|108622112|+|GAACC	0.103453	ENST00000394667.8	RPL34
chr4|108622195|+|AGACT	0.409255	ENST00000394667.8	RPL34
chr4|108622529|+|AGACC	0.291228	ENST00000394667.8	RPL34
chr4|108622557|+|AAACA	0.290487	ENST00000394667.8	RPL34
chr4|108622565|+|AAACA	0.302773	ENST00000394667.8	RPL34
chr4|108625222|+|AAACT	0.490508	ENST00000394667.8	RPL34
chr19|1438834|+|GGACC	0.45123	ENST00000592588.7	RPS15
chr19|1438865|+|GGACC	0.404115	ENST00000592588.7	RPS15
chr19|1438883|+|GGACA	0.663827	ENST00000592588.7	RPS15
chr19|1440066|+|GAACC	0.339827	ENST00000592588.7	RPS15
chr19|1440174|+|GGACA	0.603232	ENST00000592588.7	RPS15
chr19|1440230|+|AGACC	0.652042	ENST00000592588.7	RPS15
chr9|127449637|-|AAACT	0.184906	ENST00000361436.10	RPL12
chr9|127449623|-|GAACA	0.387977	ENST00000361436.10	RPL12
chr9|127449619|-|AGACA	0.394276	ENST00000361436.10	RPL12
chr9|127449312|-|GAACC	0.290351	ENST00000361436.10	RPL12
chr9|127449301|-|AGACA	0.301246	ENST00000361436.10	RPL12
chr9|127449291|-|AAACA	0.14673	ENST00000361436.10	RPL12
chr9|127449283|-|AAACA	0.22069	ENST00000361436.10	RPL12
chr9|127448419|-|AAACA	0.100735	ENST00000361436.10	RPL12
chr9|127448344|-|GAACT	0.398951	ENST00000361436.10	RPL12
KN196481.1|39601|-|AGACA	0.221249	ENST00000527673.2	RPS25
KN196481.1|39595|-|AGACC	0.183746	ENST00000527673.2	RPS25
KN196481.1|39586|-|GAACA	0.453805	ENST00000527673.2	RPS25
KN196481.1|39120|-|GGACA	0.415962	ENST00000527673.2	RPS25
KN196481.1|39074|-|AAACT	0.246847	ENST00000527673.2	RPS25
KN196481.1|39047|-|AAACT	0.370416	ENST00000527673.2	RPS25
KN196481.1|39017|-|AGACT	0.434157	ENST00000527673.2	RPS25
KN196481.1|37538|-|GGACT	0.428595	ENST00000527673.2	RPS25
KN196481.1|37529|-|AAACT	0.276871	ENST00000527673.2	RPS25
chr6|43019160|+|GGACT	0.57272	ENST00000244670.12	KLHDC3
chr6|43019302|+|AGACT	0.448059	ENST00000244670.12	KLHDC3
chr6|43019313|+|AAACT	0.303913	ENST00000244670.12	KLHDC3
chr6|43019339|+|AGACC	0.237209	ENST00000244670.12	KLHDC3
chr6|43020824|+|GGACT	0.776878	ENST00000244670.12	KLHDC3
chr6|43021171|+|AGACC	0.336394	ENST00000244670.12	KLHDC3
chr6|43021202|+|GGACC	0.572328	ENST00000244670.12	KLHDC3
chr11|63976300|+|AGACC	0.365849	ENST00000314133.4	COX8A
chr7|56062738|+|AAACA	0.286083	ENST00000275603.9	CCT6A
chr7|56063118|+|AGACT	0.250662	ENST00000275603.9	CCT6A
chr7|56063212|+|GAACA	0.420258	ENST00000275603.9	CCT6A
chr7|56063310|+|GAACA	0.488651	ENST00000275603.9	CCT6A
chr14|103522319|-|AGACA	0.213172	ENST00000689346.1	CKB
chr14|103522309|-|GGACA	0.366377	ENST00000689346.1	CKB
chr14|103522087|-|GGACC	0.576176	ENST00000689346.1	CKB
chr14|103522049|-|AGACC	0.705197	ENST00000689346.1	CKB
chr17|51153645|+|AAACC	0.0957619	ENST00000393196.8	NME1
chr17|51155652|+|GAACC	0.287461	ENST00000393196.8	NME1
chr17|51155690|+|AAACC	0.15514	ENST00000393196.8	NME1
chr17|51160003|+|GAACA	0.267111	ENST00000393196.8	NME1
chr17|51160023|+|GGACC	0.589702	ENST00000393196.8	NME1
chr17|51161211|+|AGACC	0.317713	ENST00000393196.8	NME1
chr17|51161224|+|AGACT	0.386122	ENST00000393196.8	NME1
chr17|51161238|+|GGACC	0.41364	ENST00000393196.8	NME1
chr17|51161251|+|AGACT	0.399906	ENST00000393196.8	NME1
chr17|51161730|+|GAACA	0.352004	ENST00000393196.8	NME1
chr17|51161800|+|GAACT	0.401746	ENST00000393196.8	NME1
chr17|51161829|+|GAACT	0.390238	ENST00000393196.8	NME1
chr17|51161857|+|AGACC	0.443731	ENST00000393196.8	NME1
chr17|51161905|+|GGACC	0.535011	ENST00000393196.8	NME1
chr17|51161938|+|GAACT	0.498676	ENST00000393196.8	NME1
chr3|9843551|-|GGACC	0.746604	ENST00000383820.10	RPUSD3
chr3|9843521|-|AAACC	0.355654	ENST00000383820.10	RPUSD3
chr3|9843473|-|GGACC	0.472532	ENST00000383820.10	RPUSD3
chr3|9842242|-|GGACC	0.276955	ENST00000383820.10	RPUSD3
chr3|9842225|-|GAACA	0.272916	ENST00000383820.10	RPUSD3
chr3|9842078|-|AAACC	0.158868	ENST00000383820.10	RPUSD3
chr3|9840765|-|AGACA	0.304597	ENST00000383820.10	RPUSD3
chr3|9840559|-|AAACT	0.233979	ENST00000383820.10	RPUSD3
chr3|9840553|-|GAACA	0.416539	ENST00000383820.10	RPUSD3
chr3|9840276|-|GGACA	0.30453	ENST00000383820.10	RPUSD3
chr3|9840253|-|AGACT	0.285378	ENST00000383820.10	RPUSD3
chr3|9839114|-|GGACC	0.72143	ENST00000383820.10	RPUSD3
chr3|9839051|-|GAACA	0.375151	ENST00000383820.10	RPUSD3
chr3|9839035|-|AGACA	0.564395	ENST00000383820.10	RPUSD3
chr3|9838095|-|GGACA	0.293067	ENST00000383820.10	RPUSD3
chr3|9838048|-|GGACC	0.449624	ENST00000383820.10	RPUSD3
chr3|9837951|-|AGACA	0.634605	ENST00000383820.10	RPUSD3
chr3|9837947|-|AAACC	0.443617	ENST00000383820.10	RPUSD3
chr3|9837928|-|GGACA	0.479691	ENST00000383820.10	RPUSD3
chr3|9837876|-|GGACT	0.644769	ENST00000383820.10	RPUSD3
chr8|100712703|-|GAACT	0.424103	ENST00000677140.1	PABPC1
chr8|100712685|-|GAACA	0.249775	ENST00000677140.1	PABPC1
chr8|100712676|-|AAACA	0.116347	ENST00000677140.1	PABPC1
chr8|100709223|-|AGACT	0.39217	ENST00000677140.1	PABPC1
chr8|100709216|-|GAACC	0.380545	ENST00000677140.1	PABPC1
chr8|100709173|-|AGACC	0.364721	ENST00000677140.1	PABPC1
chr8|100709157|-|GGACT	0.497152	ENST00000677140.1	PABPC1
chr8|100709140|-|AGACC	0.140862	ENST00000677140.1	PABPC1
chr8|100706954|-|AGACC	0.543213	ENST00000677140.1	PABPC1
chr8|100706933|-|AGACC	0.274996	ENST00000677140.1	PABPC1
chr8|100706788|-|AGACA	0.34969	ENST00000677140.1	PABPC1
chr8|100705647|-|GAACC	0.207344	ENST00000677140.1	PABPC1
chr8|100704968|-|GAACT	0.46664	ENST00000677140.1	PABPC1
chr8|100703348|-|GGACC	0.327417	ENST00000677140.1	PABPC1
chr8|100703335|-|AAACT	0.28641	ENST00000677140.1	PABPC1
chr8|100703305|-|AAACA	0.102953	ENST00000677140.1	PABPC1
chr8|100703295|-|AAACT	0.23793	ENST00000677140.1	PABPC1
chr8|100703273|-|AAACA	0.269183	ENST00000677140.1	PABPC1
chr19|12801167|-|GGACT	0.662326	ENST00000301522.3	PRDX2
chr19|12801036|-|GGACT	0.640242	ENST00000301522.3	PRDX2
chr19|12800982|-|GGACT	0.601102	ENST00000301522.3	PRDX2
chr19|12800940|-|GGACT	0.496818	ENST00000301522.3	PRDX2
chr19|12800258|-|GAACA	0.312267	ENST00000301522.3	PRDX2
chr19|12800199|-|AAACA	0.153972	ENST00000301522.3	PRDX2
chr19|12797090|-|AAACA	0.239433	ENST00000301522.3	PRDX2
chr19|12796977|-|AGACC	0.11948	ENST00000301522.3	PRDX2
chr19|12796963|-|AAACT	0.320473	ENST00000301522.3	PRDX2
chr19|12796948|-|GGACC	0.462295	ENST00000301522.3	PRDX2
chr17|74204155|+|GGACT	0.42628	ENST00000311111.11	RPL38
chr17|74209211|+|GGACA	0.417652	ENST00000311111.11	RPL38
chr17|74209287|+|AAACT	0.323163	ENST00000311111.11	RPL38
chr17|74209820|+|GAACT	0.346121	ENST00000311111.11	RPL38
chr17|74209830|+|GAACC	0.280652	ENST00000311111.11	RPL38
chr17|74209835|+|AGACA	0.422525	ENST00000311111.11	RPL38
chr17|74209849|+|GAACT	0.425505	ENST00000311111.11	RPL38
chrX|72275657|-|GAACA	0.270536	ENST00000316084.10	RPS4X
chrX|72275653|-|AGACT	0.285743	ENST00000316084.10	RPS4X
chrX|72275574|-|GAACT	0.387606	ENST00000316084.10	RPS4X
chrX|72273837|-|AGACT	0.367502	ENST00000316084.10	RPS4X
chrX|72272764|-|AAACC	0.141973	ENST00000316084.10	RPS4X
chrX|72272705|-|AGACA	0.451201	ENST00000316084.10	RPS4X
chrX|72272698|-|AGACT	0.210694	ENST00000316084.10	RPS4X
chrX|72272686|-|AAACA	0.157186	ENST00000316084.10	RPS4X
chr6|41787746|+|AAACT	0.158827	ENST00000335515.10	ENSG00000124593
chr6|41787762|+|GGACA	0.455494	ENST00000335515.10	ENSG00000124593
chr6|41789234|+|GAACT	0.487285	ENST00000335515.10	ENSG00000124593
chr6|41789253|+|GGACT	0.573149	ENST00000335515.10	ENSG00000124593
chr6|41789285|+|GAACT	0.325827	ENST00000335515.10	ENSG00000124593
chr6|41789568|+|AGACA	0.409537	ENST00000335515.10	ENSG00000124593
chr6|41789589|+|GAACC	0.179396	ENST00000335515.10	ENSG00000124593
chr6|41789607|+|AAACA	0.139975	ENST00000335515.10	ENSG00000124593
chr6|41789749|+|AGACA	0.252901	ENST00000335515.10	ENSG00000124593
chr6|41789865|+|AAACA	0.237647	ENST00000335515.10	ENSG00000124593
chr5|181243715|-|GGACA	0.515223	ENST00000508682.5	RACK1
chr5|181242340|-|AGACC	0.284919	ENST00000508682.5	RACK1
chr5|181242323|-|AAACT	0.251593	ENST00000508682.5	RACK1
chr5|181242307|-|AGACC	0.288666	ENST00000508682.5	RACK1
chr5|181242199|-|GAACC	0.175674	ENST00000508682.5	RACK1
chr5|181241539|-|AAACC	0.10879	ENST00000508682.5	RACK1
chr7|65979515|-|GAACA	0.212157	ENST00000304895.9	GUSB
chr7|65979484|-|GGACT	0.373008	ENST00000304895.9	GUSB
chr7|65979404|-|AGACA	0.396972	ENST00000304895.9	GUSB
chr7|65976127|-|AAACA	0.328261	ENST00000304895.9	GUSB
chr7|65976107|-|GGACT	0.627833	ENST00000304895.9	GUSB
chr7|65976101|-|GGACC	0.363073	ENST00000304895.9	GUSB
chr7|65974961|-|AAACC	0.238139	ENST00000304895.9	GUSB
chr7|65974920|-|GGACA	0.460796	ENST00000304895.9	GUSB
chr7|65974664|-|GGACT	0.546279	ENST00000304895.9	GUSB
chr7|65974376|-|GGACA	0.345091	ENST00000304895.9	GUSB
chr7|65974370|-|GAACC	0.454205	ENST00000304895.9	GUSB
chr7|65970337|-|GGACC	0.524005	ENST00000304895.9	GUSB
chr7|65970289|-|AGACA	0.466283	ENST00000304895.9	GUSB
chr7|65967879|-|GAACA	0.315128	ENST00000304895.9	GUSB
chr7|65967804|-|GAACT	0.382389	ENST00000304895.9	GUSB
chr7|65964327|-|GAACA	0.428462	ENST00000304895.9	GUSB
chr7|65961014|-|AGACA	0.377309	ENST00000304895.9	GUSB
chr7|65960956|-|AAACC	0.13824	ENST00000304895.9	GUSB
chr7|65960913|-|AAACA	0.164316	ENST00000304895.9	GUSB
chr7|65960891|-|AGACT	0.721772	ENST00000304895.9	GUSB
chr7|65960832|-|GAACA	0.386562	ENST00000304895.9	GUSB
chr7|65960817|-|GGACT	0.918597	ENST00000304895.9	GUSB
chr7|65960803|-|AGACC	0.326075	ENST00000304895.9	GUSB
chr7|65960754|-|GAACA	0.406192	ENST00000304895.9	GUSB
chr19|583346|+|GAACT	0.410067	ENST00000576984.3	BSG
chr19|583364|+|GGACT	0.501019	ENST00000576984.3	BSG
chr19|583372|+|GAACC	0.342494	ENST00000576984.3	BSG
chr19|583442|+|GAACC	0.144273	ENST00000576984.3	BSG
chr9|19379583|-|AAACT	0.325845	ENST00000380384.5	RPS6
chr9|19379556|-|AAACT	0.348541	ENST00000380384.5	RPS6
chr9|19378883|-|AAACA	0.108341	ENST00000380384.5	RPS6
chr9|19378802|-|AGACC	0.248369	ENST00000380384.5	RPS6
chr9|19378792|-|GAACT	0.346708	ENST00000380384.5	RPS6
chr9|19378495|-|GGACT	0.608875	ENST00000380384.5	RPS6
chr9|19378435|-|AAACT	0.466534	ENST00000380384.5	RPS6
chr9|19376644|-|AAACC	0.183072	ENST00000380384.5	RPS6
chr9|19376637|-|GGACC	0.361236	ENST00000380384.5	RPS6
chr9|19376515|-|AAACT	0.393298	ENST00000380384.5	RPS6
chr9|19376365|-|GAACA	0.21642	ENST00000380384.5	RPS6
chr1|226381157|-|GAACA	0.298036	ENST00000366794.10	PARP1
chr1|226381126|-|AAACT	0.313506	ENST00000366794.10	PARP1
chr1|226380095|-|GGACT	0.686503	ENST00000366794.10	PARP1
chr1|226379273|-|GGACT	0.483954	ENST00000366794.10	PARP1
chr1|226379267|-|GAACA	0.354766	ENST00000366794.10	PARP1
chr1|226379205|-|GGACA	0.332111	ENST00000366794.10	PARP1
chr1|226379191|-|GAACC	0.229806	ENST00000366794.10	PARP1
chr1|226379145|-|AAACA	0.16931	ENST00000366794.10	PARP1
chr1|226377249|-|AAACT	0.335446	ENST00000366794.10	PARP1
chr1|226377243|-|GAACA	0.224852	ENST00000366794.10	PARP1
chr1|226377185|-|AAACC	0.117031	ENST00000366794.10	PARP1
chr1|226374284|-|GGACC	0.348583	ENST00000366794.10	PARP1
chr1|226368218|-|GAACA	0.31924	ENST00000366794.10	PARP1
chr1|226368209|-|AGACA	0.350204	ENST00000366794.10	PARP1
chr1|226367577|-|GGACA	0.41591	ENST00000366794.10	PARP1
chr1|226367491|-|AAACT	0.487003	ENST00000366794.10	PARP1
chr1|226366000|-|GAACA	0.230746	ENST00000366794.10	PARP1
chr1|226365064|-|GGACC	0.524686	ENST00000366794.10	PARP1
chr1|226363988|-|AGACC	0.261036	ENST00000366794.10	PARP1
chr1|226363946|-|AAACA	0.252019	ENST00000366794.10	PARP1
chr1|226363154|-|GAACT	0.299935	ENST00000366794.10	PARP1
chr1|226362072|-|AAACT	0.310152	ENST00000366794.10	PARP1
chr1|226362015|-|GGACC	0.505427	ENST00000366794.10	PARP1
chr1|226361493|-|AAACT	0.280388	ENST00000366794.10	PARP1
chr1|226361474|-|AGACC	0.295733	ENST00000366794.10	PARP1
chr1|226361348|-|AAACC	0.419055	ENST00000366794.10	PARP1
chr1|226361215|-|AAACT	0.476355	ENST00000366794.10	PARP1
chr1|226361173|-|AGACT	0.481121	ENST00000366794.10	PARP1
chr1|226361155|-|AAACC	0.203383	ENST00000366794.10	PARP1
chr1|226361017|-|AAACT	0.372101	ENST00000366794.10	PARP1
chr15|88467763|+|GGACT	0.501867	ENST00000325844.9	MRPS11
chr15|88467775|+|AGACA	0.245857	ENST00000325844.9	MRPS11
chr15|88467936|+|GGACC	0.305428	ENST00000325844.9	MRPS11
chr15|88467992|+|GAACA	0.267952	ENST00000325844.9	MRPS11
chr15|88475216|+|AGACA	0.275295	ENST00000325844.9	MRPS11
chr15|88476997|+|AAACA	0.319691	ENST00000325844.9	MRPS11
chr15|88477886|+|GGACT	0.687535	ENST00000325844.9	MRPS11
chr15|88477924|+|AGACA	0.360086	ENST00000325844.9	MRPS11
chr15|88478002|+|GGACC	0.518891	ENST00000325844.9	MRPS11
chr15|88478031|+|GGACC	0.68723	ENST00000325844.9	MRPS11
chr15|88478226|+|AAACT	0.148052	ENST00000325844.9	MRPS11
chr11|75400723|+|GAACT	0.268441	ENST00000526248.5	RPS3
chr11|75400799|+|GGACA	0.350626	ENST00000526248.5	RPS3
chr11|75401641|+|GAACA	0.272863	ENST00000526248.5	RPS3
chr11|75401682|+|GAACT	0.301709	ENST00000526248.5	RPS3
chr11|75402420|+|AAACT	0.318067	ENST00000526248.5	RPS3
chr11|75404092|+|AAACT	0.303319	ENST00000526248.5	RPS3
chr11|75404101|+|GGACA	0.400689	ENST00000526248.5	RPS3
chr11|75404154|+|AGACC	0.234929	ENST00000526248.5	RPS3
chr11|75404203|+|AGACA	0.360061	ENST00000526248.5	RPS3
chr11|75404711|+|GGACC	0.27641	ENST00000526248.5	RPS3
chr11|75404769|+|GAACC	0.213126	ENST00000526248.5	RPS3
chr11|75404808|+|GAACA	0.574214	ENST00000526248.5	RPS3
chr11|75405662|+|AGACC	0.210178	ENST00000526248.5	RPS3
chr20|62387367|+|GGACC	0.426954	ENST00000343986.9	RPS21
chr20|62387643|+|GGACC	0.325855	ENST00000343986.9	RPS21
chr20|62387882|+|AAACT	0.239224	ENST00000343986.9	RPS21
chr20|62388459|+|GAACT	0.447591	ENST00000343986.9	RPS21
MU273376.1|30712|-|GAACC	0.415255	ENST00000343262.9	RPS2
chrX|154399355|+|GAACA	0.301076	ENST00000369817.7	RPL10
chrX|154400471|+|AAACA	0.385802	ENST00000369817.7	RPL10
chrX|154400565|+|GAACA	0.260256	ENST00000369817.7	RPL10
chrX|154400757|+|AGACA	0.260214	ENST00000369817.7	RPL10
chrX|154400829|+|GGACA	0.400531	ENST00000369817.7	RPL10
chr12|120198718|-|AGACT	0.410785	ENST00000551150.5	RPLP0
chr12|120198711|-|AGACA	0.523218	ENST00000551150.5	RPLP0
chr12|120198678|-|GAACA	0.398612	ENST00000551150.5	RPLP0
chr12|120198577|-|AAACT	0.269659	ENST00000551150.5	RPLP0
chr12|120196732|-|AAACA	0.164396	ENST00000551150.5	RPLP0
chrM|7732|+|AAACT	0.558091	ENST00000361739.1	MT-CO2
chrM|7772|+|AAACC	0.235239	ENST00000361739.1	MT-CO2
chrM|7781|+|GAACT	0.507506	ENST00000361739.1	MT-CO2
chrM|7904|+|GAACC	0.378265	ENST00000361739.1	MT-CO2
chrM|7930|+|GGACT	0.552501	ENST00000361739.1	MT-CO2
chrM|7972|+|GAACC	0.280689	ENST00000361739.1	MT-CO2
chrM|8099|+|AAACA	0.186937	ENST00000361739.1	MT-CO2
chrM|8124|+|AAACC	0.100737	ENST00000361739.1	MT-CO2
chrM|8129|+|AAACC	0.136323	ENST00000361739.1	MT-CO2
chrM|8193|+|AAACC	0.0917243	ENST00000361739.1	MT-CO2
chr2|237086029|+|GAACC	0.300838	ENST00000354371.7	COPS8
chr2|237089873|+|GAACT	0.444904	ENST00000354371.7	COPS8
chr2|237089897|+|GGACA	0.350068	ENST00000354371.7	COPS8
chr2|237094172|+|GGACT	0.636647	ENST00000354371.7	COPS8
chr2|237095832|+|GAACA	0.278477	ENST00000354371.7	COPS8
chr2|237097694|+|GAACA	0.427248	ENST00000354371.7	COPS8
chr2|237097709|+|AGACT	0.324037	ENST00000354371.7	COPS8
chr2|237097738|+|AAACT	0.300411	ENST00000354371.7	COPS8
chr2|237097937|+|AAACA	0.239911	ENST00000354371.7	COPS8
chr2|237098128|+|GGACT	0.637206	ENST00000354371.7	COPS8
chr2|237098198|+|GAACA	0.364356	ENST00000354371.7	COPS8
chr2|237098253|+|AAACA	0.319972	ENST00000354371.7	COPS8
chr2|237098266|+|GAACA	0.293392	ENST00000354371.7	COPS8
chr2|237098274|+|AGACC	0.216557	ENST00000354371.7	COPS8
chr2|237098290|+|AAACC	0.104812	ENST00000354371.7	COPS8
chr2|237098382|+|AGACA	0.473397	ENST00000354371.7	COPS8
chr2|237098393|+|AGACA	0.460933	ENST00000354371.7	COPS8
chr2|237098430|+|AAACT	0.369381	ENST00000354371.7	COPS8
chrM|10819|+|AAACA	0.119682	ENST00000361381.2	MT-ND4
chrM|11020|+|GAACC	0.236033	ENST00000361381.2	MT-ND4
chrM|11038|+|AAACT	0.398912	ENST00000361381.2	MT-ND4
chrM|11101|+|GAACT	0.562881	ENST00000361381.2	MT-ND4
chrM|11129|+|AAACC	0.227728	ENST00000361381.2	MT-ND4
chrM|11283|+|AAACA	0.30581	ENST00000361381.2	MT-ND4
chrM|11314|+|GAACT	0.549149	ENST00000361381.2	MT-ND4
chrM|11322|+|AAACT	0.181522	ENST00000361381.2	MT-ND4
chrM|11392|+|GGACT	0.474187	ENST00000361381.2	MT-ND4
chrM|11470|+|AAACT	0.465837	ENST00000361381.2	MT-ND4
chrM|11524|+|AAACA	0.236364	ENST00000361381.2	MT-ND4
chrM|11597|+|AAACA	0.145223	ENST00000361381.2	MT-ND4
chrM|11601|+|AGACC	0.233712	ENST00000361381.2	MT-ND4
chrM|11672|+|AAACC	0.0545982	ENST00000361381.2	MT-ND4
chrM|11751|+|AAACT	0.333108	ENST00000361381.2	MT-ND4
chrM|11757|+|AAACT	0.359585	ENST00000361381.2	MT-ND4
chrM|11800|+|GGACT	0.516464	ENST00000361381.2	MT-ND4
chrM|11807|+|AAACT	0.39405	ENST00000361381.2	MT-ND4
chrM|11893|+|GAACT	0.654733	ENST00000361381.2	MT-ND4
chrM|11950|+|GGACT	0.479559	ENST00000361381.2	MT-ND4
chr17|81512238|-|AGACA	0.339998	ENST00000681052.1	ACTG1
chr17|81512114|-|GGACT	0.521035	ENST00000681052.1	ACTG1
chr17|81511934|-|GAACC	0.0999719	ENST00000681052.1	ACTG1
chr17|81511614|-|AGACC	0.300661	ENST00000681052.1	ACTG1
chr17|81511529|-|GGACT	0.836274	ENST00000681052.1	ACTG1
chr17|81511454|-|GGACC	0.39971	ENST00000681052.1	ACTG1
chr17|81511439|-|GGACC	0.29803	ENST00000681052.1	ACTG1
chr17|81511325|-|GGACT	0.577094	ENST00000681052.1	ACTG1
chr17|81511082|-|AGACC	0.523516	ENST00000681052.1	ACTG1
chr17|81511048|-|GGACA	0.39815	ENST00000681052.1	ACTG1
chr17|81511036|-|AGACC	0.23855	ENST00000681052.1	ACTG1
chr17|81510685|-|GGACT	0.821582	ENST00000681052.1	ACTG1
chr17|81510593|-|AAACT	0.22703	ENST00000681052.1	ACTG1
chr17|81510525|-|GAACT	0.456899	ENST00000681052.1	ACTG1
chr17|81510382|-|AGACA	0.238254	ENST00000681052.1	ACTG1
chr17|81510275|-|GAACC	0.203217	ENST00000681052.1	ACTG1
chr17|81510222|-|GGACC	0.414944	ENST00000681052.1	ACTG1
chr17|81510185|-|GAACA	0.151634	ENST00000681052.1	ACTG1
chr17|81510030|-|GAACA	0.61407	ENST00000681052.1	ACTG1
chr17|44323576|-|GGACT	0.520882	ENST00000590194.5	SLC25A39
chr17|44323549|-|GGACC	0.41527	ENST00000590194.5	SLC25A39
chr17|44322833|-|AGACT	0.430787	ENST00000590194.5	SLC25A39
chr17|44322444|-|AGACC	0.291625	ENST00000590194.5	SLC25A39
chr17|44321728|-|GGACC	0.407643	ENST00000590194.5	SLC25A39
chr17|44321190|-|GGACA	0.60017	ENST00000590194.5	SLC25A39
chr17|44321136|-|GAACT	0.577417	ENST00000590194.5	SLC25A39
chr17|44320671|-|GGACC	0.374831	ENST00000590194.5	SLC25A39
chr17|44320666|-|AGACT	0.20238	ENST00000590194.5	SLC25A39
chr17|44320397|-|AGACC	0.23495	ENST00000590194.5	SLC25A39
chr17|44320273|-|GAACC	0.157153	ENST00000590194.5	SLC25A39
chr17|44320258|-|GGACT	0.49506	ENST00000590194.5	SLC25A39
chr17|44320206|-|GGACT	0.316095	ENST00000590194.5	SLC25A39
chr17|44320026|-|GAACC	0.26241	ENST00000590194.5	SLC25A39
chr17|44320020|-|GGACC	0.371329	ENST00000590194.5	SLC25A39
chr17|44319981|-|GGACC	0.383513	ENST00000590194.5	SLC25A39
chr17|44319942|-|AGACC	0.316342	ENST00000590194.5	SLC25A39
chr17|44319829|-|AGACA	0.496651	ENST00000590194.5	SLC25A39
chr17|44319766|-|AGACC	0.338551	ENST00000590194.5	SLC25A39
chr17|44319700|-|GAACC	0.295525	ENST00000590194.5	SLC25A39
chr9|136849444|+|GGACC	0.334896	ENST00000371661.5	PHPT1
chr9|136849468|+|GGACA	0.330606	ENST00000371661.5	PHPT1
chr9|136850016|+|GGACA	0.516084	ENST00000371661.5	PHPT1
chr9|136850106|+|GGACA	0.320367	ENST00000371661.5	PHPT1
chr13|99367903|+|GAACA	0.442336	ENST00000376440.6	UBAC2
chr13|99385292|+|AAACA	0.112748	ENST00000376440.6	UBAC2
chr13|99385357|+|GGACC	0.508787	ENST00000376440.6	UBAC2
chr13|99385362|+|GGACC	0.664206	ENST00000376440.6	UBAC2
chr13|99385413|+|GGACC	0.755465	ENST00000376440.6	UBAC2
chr13|99385486|+|AGACT	0.711946	ENST00000376440.6	UBAC2
chr13|99385739|+|GGACA	0.622546	ENST00000376440.6	UBAC2
chr13|99385762|+|GGACT	0.91953	ENST00000376440.6	UBAC2
chr13|99385791|+|AAACT	0.553695	ENST00000376440.6	UBAC2
chr13|99385825|+|AAACA	0.24159	ENST00000376440.6	UBAC2
chr13|99385867|+|GGACT	0.744398	ENST00000376440.6	UBAC2
chr13|99385951|+|AAACT	0.289858	ENST00000376440.6	UBAC2
chr13|99386021|+|GAACA	0.51989	ENST00000376440.6	UBAC2
chr13|99386241|+|AGACT	0.493073	ENST00000376440.6	UBAC2
chr13|99386251|+|GGACA	0.321245	ENST00000376440.6	UBAC2
chr13|99386288|+|GGACC	0.54326	ENST00000376440.6	UBAC2
chr13|99386308|+|AGACC	0.222759	ENST00000376440.6	UBAC2
chr19|4360647|-|AGACC	0.597005	ENST00000598564.5	SH3GL1
chr19|4360522|-|GGACC	0.473872	ENST00000598564.5	SH3GL1
chr19|4360424|-|AAACT	0.330165	ENST00000598564.5	SH3GL1
chr19|4360397|-|AAACA	0.427437	ENST00000598564.5	SH3GL1
chr12|112408612|-|AAACC	0.12939	ENST00000202773.14	RPL6
chr12|112408294|-|AAACC	0.187645	ENST00000202773.14	RPL6
chr12|112408252|-|AAACT	0.245535	ENST00000202773.14	RPL6
chr12|112406834|-|AAACC	0.184814	ENST00000202773.14	RPL6
chr12|112406810|-|AAACT	0.285046	ENST00000202773.14	RPL6
chr12|112406785|-|GGACC	0.486162	ENST00000202773.14	RPL6
chr12|112406036|-|GGACC	0.446019	ENST00000202773.14	RPL6
chr12|112406002|-|GAACA	0.350331	ENST00000202773.14	RPL6
chr12|112405937|-|AAACA	0.188451	ENST00000202773.14	RPL6
chr12|112405889|-|AGACA	0.344669	ENST00000202773.14	RPL6
chr12|112405330|-|GGACT	0.611603	ENST00000202773.14	RPL6
chr12|112405212|-|GAACC	0.236231	ENST00000202773.14	RPL6
chr17|57849989|-|AAACC	0.28222	ENST00000313608.13	MRPS23
chr17|57849409|-|GGACT	0.50631	ENST00000313608.13	MRPS23
chr17|57849402|-|GGACC	0.381495	ENST00000313608.13	MRPS23
chr17|57849270|-|AGACA	0.275569	ENST00000313608.13	MRPS23
chr17|57841204|-|AAACT	0.422576	ENST00000313608.13	MRPS23
chr17|57841022|-|AAACT	0.276366	ENST00000313608.13	MRPS23
chr17|57841012|-|AAACA	0.140877	ENST00000313608.13	MRPS23
chr17|57840985|-|AAACA	0.133218	ENST00000313608.13	MRPS23
chr17|57840928|-|GGACT	0.454945	ENST00000313608.13	MRPS23
chr17|57839900|-|GAACA	0.175494	ENST00000313608.13	MRPS23
chr17|57839885|-|AGACC	0.186372	ENST00000313608.13	MRPS23
chr17|57839878|-|AGACT	0.246127	ENST00000313608.13	MRPS23
chr17|57839857|-|AGACT	0.251771	ENST00000313608.13	MRPS23
chr17|57839835|-|GGACC	0.617469	ENST00000313608.13	MRPS23
chr17|57839811|-|AGACC	0.306645	ENST00000313608.13	MRPS23
chr17|57839779|-|GGACC	0.632015	ENST00000313608.13	MRPS23
chr17|57839714|-|AAACA	0.125995	ENST00000313608.13	MRPS23
chr17|57839706|-|GAACT	0.549561	ENST00000313608.13	MRPS23
chr17|57839598|-|GAACT	0.666287	ENST00000313608.13	MRPS23
chr17|57839584|-|GGACA	0.467161	ENST00000313608.13	MRPS23
chr19|58388153|+|AGACA	0.265874	ENST00000598098.5	RPS5
chr19|58388177|+|AGACC	0.397101	ENST00000598098.5	RPS5
chr19|58388184|+|AGACA	0.276687	ENST00000598098.5	RPS5
chr19|58393360|+|GAACC	0.300993	ENST00000598098.5	RPS5
chr19|58393411|+|GGACT	0.417054	ENST00000598098.5	RPS5
chr19|58393437|+|GGACT	0.429822	ENST00000598098.5	RPS5
chr19|58393483|+|GAACC	0.249453	ENST00000598098.5	RPS5
chr19|58394543|+|GAACA	0.36041	ENST00000598098.5	RPS5
chr19|58394551|+|AGACC	0.267834	ENST00000598098.5	RPS5
chr19|58394692|+|GAACT	0.275824	ENST00000598098.5	RPS5
chr10|95290896|-|AGACC	0.593338	ENST00000329399.7	PDLIM1
chr10|95290848|-|GGACT	0.508206	ENST00000329399.7	PDLIM1
chr10|95271678|-|GAACA	0.460094	ENST00000329399.7	PDLIM1
chr10|95271657|-|AGACA	0.385395	ENST00000329399.7	PDLIM1
chr10|95268856|-|GAACA	0.416866	ENST00000329399.7	PDLIM1
chr10|95268784|-|GAACC	0.183512	ENST00000329399.7	PDLIM1
chr10|95263972|-|AAACC	0.151948	ENST00000329399.7	PDLIM1
chr10|95263898|-|AGACT	0.370002	ENST00000329399.7	PDLIM1
chr10|95263873|-|GAACA	0.312962	ENST00000329399.7	PDLIM1
chr10|95263866|-|AGACC	0.238945	ENST00000329399.7	PDLIM1
chr10|95247361|-|AGACC	0.244797	ENST00000329399.7	PDLIM1
chr10|95247291|-|AAACA	0.150737	ENST00000329399.7	PDLIM1
chr10|95247267|-|AAACA	0.387917	ENST00000329399.7	PDLIM1
chr10|95238088|-|GGACC	0.366264	ENST00000329399.7	PDLIM1
chr10|95238033|-|AAACA	0.177553	ENST00000329399.7	PDLIM1
chr10|95237804|-|AAACA	0.325906	ENST00000329399.7	PDLIM1
chr10|95237728|-|AAACT	0.217378	ENST00000329399.7	PDLIM1
chr10|95237654|-|GGACA	0.510813	ENST00000329399.7	PDLIM1
chr10|95237637|-|GAACC	0.134063	ENST00000329399.7	PDLIM1
chr7|149224643|+|AGACT	0.939074	ENST00000610704.5	ZNF282
chr7|149224844|+|GGACC	0.699065	ENST00000610704.5	ZNF282
chr7|149224872|+|GGACC	0.436053	ENST00000610704.5	ZNF282
chr7|149224930|+|GGACC	0.587416	ENST00000610704.5	ZNF282
chr7|149225370|+|AAACC	0.204534	ENST00000610704.5	ZNF282
chr7|149225417|+|GAACA	0.221939	ENST00000610704.5	ZNF282
chr7|149225592|+|AGACC	0.161984	ENST00000610704.5	ZNF282
chr7|149225780|+|GGACA	0.863118	ENST00000610704.5	ZNF282
chr7|149225792|+|AGACC	0.520569	ENST00000610704.5	ZNF282
chr7|149225959|+|GGACC	0.543891	ENST00000610704.5	ZNF282
chr7|149226115|+|AGACC	0.273599	ENST00000610704.5	ZNF282
chr2|216499312|+|GGACC	0.383871	ENST00000491306.6	RPL37A
chr2|216499949|+|AAACC	0.16294	ENST00000491306.6	RPL37A
chr2|216500003|+|AGACA	0.422167	ENST00000491306.6	RPL37A
chr2|216501380|+|AGACT	0.324555	ENST00000491306.6	RPL37A
chr2|216501397|+|AGACC	0.192606	ENST00000491306.6	RPL37A
chr2|216501425|+|AGACA	0.364283	ENST00000491306.6	RPL37A
chr8|73292330|-|GAACT	0.341179	ENST00000352983.7	RPL7
chr8|73292271|-|GAACC	0.231399	ENST00000352983.7	RPL7
chr8|73291840|-|GAACC	0.296692	ENST00000352983.7	RPL7
chr8|73291634|-|GAACT	0.479462	ENST00000352983.7	RPL7
chr8|73291121|-|AGACC	0.188818	ENST00000352983.7	RPL7
chr8|73291078|-|GGACC	0.459868	ENST00000352983.7	RPL7
chr8|73291048|-|GAACT	0.506703	ENST00000352983.7	RPL7
chr8|73290664|-|AAACA	0.37479	ENST00000352983.7	RPL7
chrM|9242|+|AAACC	0.0908185	ENST00000362079.2	MT-CO3
chrM|9604|+|AAACA	0.110527	ENST00000362079.2	MT-CO3
chrM|9667|+|AAACA	0.280413	ENST00000362079.2	MT-CO3
chrM|9676|+|AAACC	0.112861	ENST00000362079.2	MT-CO3
chrM|9821|+|GGACT	0.602053	ENST00000362079.2	MT-CO3
chrM|9896|+|AAACA	0.515259	ENST00000362079.2	MT-CO3
chr19|6444255|-|AGACC	0.303436	ENST00000301454.9	SLC25A23
chr19|6444169|-|GGACC	0.347306	ENST00000301454.9	SLC25A23
chr5|181239500|-|GGACA	0.439551	ENST00000512805.6	RACK1
chr5|181239170|-|GAACC	0.1819	ENST00000512805.6	RACK1
chr5|181239147|-|AGACC	0.400366	ENST00000512805.6	RACK1
chr5|181239116|-|GAACA	0.345929	ENST00000512805.6	RACK1
chr5|181238201|-|AAACA	0.142123	ENST00000512805.6	RACK1
chr5|181238175|-|GGACA	0.444576	ENST00000512805.6	RACK1
chr5|181237690|-|GAACT	0.358017	ENST00000512805.6	RACK1
chr5|181237651|-|GAACC	0.454419	ENST00000512805.6	RACK1
chr5|181237042|-|AGACT	0.26984	ENST00000512805.6	RACK1
chr5|181237020|-|GGACA	0.503678	ENST00000512805.6	RACK1
chr19|55674176|+|AGACA	0.548699	ENST00000450554.6	U2AF2
chr19|55674264|+|GGACT	0.419697	ENST00000450554.6	U2AF2
chr19|55674294|+|AGACA	0.326499	ENST00000450554.6	U2AF2
chr19|55674313|+|AGACA	0.763526	ENST00000450554.6	U2AF2
chr19|55674340|+|GGACA	0.323292	ENST00000450554.6	U2AF2
chr19|55674367|+|GGACC	0.371185	ENST00000450554.6	U2AF2
chr19|55674385|+|AAACA	0.415812	ENST00000450554.6	U2AF2
chr19|55674407|+|AGACC	0.30268	ENST00000450554.6	U2AF2
chr19|55674439|+|GAACA	0.480179	ENST00000450554.6	U2AF2
chr19|55674467|+|AAACT	0.440853	ENST00000450554.6	U2AF2
chr19|55674522|+|GGACC	0.510421	ENST00000450554.6	U2AF2
chr19|55674694|+|AAACA	0.280585	ENST00000450554.6	U2AF2
chr16|69121469|-|AGACA	0.638916	ENST00000448552.7	CHTF8
chr16|69120587|-|AAACC	0.148484	ENST00000448552.7	CHTF8
chr16|69120566|-|AAACA	0.199769	ENST00000448552.7	CHTF8
chr16|69120546|-|GGACT	0.89403	ENST00000448552.7	CHTF8
chr16|69120523|-|AGACT	0.779621	ENST00000448552.7	CHTF8
chr16|69120486|-|AGACA	0.630239	ENST00000448552.7	CHTF8
chr16|69120469|-|AAACC	0.0906827	ENST00000448552.7	CHTF8
chr16|69120420|-|GAACC	0.283721	ENST00000448552.7	CHTF8
chr16|69120383|-|GGACT	0.908233	ENST00000448552.7	CHTF8
chr16|69120336|-|GGACC	0.840192	ENST00000448552.7	CHTF8
chr17|75851649|-|GAACT	0.379288	ENST00000254806.8	WBP2
chr17|75851603|-|GGACC	0.189354	ENST00000254806.8	WBP2
chr17|75849672|-|AGACT	0.2639	ENST00000254806.8	WBP2
chr17|75849639|-|AAACT	0.238849	ENST00000254806.8	WBP2
chr17|75849625|-|GAACA	0.365607	ENST00000254806.8	WBP2
chr17|75848598|-|GGACA	0.510725	ENST00000254806.8	WBP2
chr17|75847596|-|GGACC	0.266867	ENST00000254806.8	WBP2
chr17|75847527|-|GAACC	0.338533	ENST00000254806.8	WBP2
chr17|75846742|-|AGACC	0.160725	ENST00000254806.8	WBP2
chr17|75846615|-|AAACA	0.320485	ENST00000254806.8	WBP2
chr17|75846602|-|GAACT	0.515221	ENST00000254806.8	WBP2
chr17|75846588|-|GGACA	0.643927	ENST00000254806.8	WBP2
chr17|75846427|-|GGACT	0.62044	ENST00000254806.8	WBP2
chr17|75846344|-|AGACC	0.219885	ENST00000254806.8	WBP2
chr17|75846313|-|AGACC	0.134198	ENST00000254806.8	WBP2
chr17|75846015|-|GAACC	0.156085	ENST00000254806.8	WBP2
chr17|75845965|-|GAACA	0.234724	ENST00000254806.8	WBP2
chr17|75845933|-|GGACC	0.373352	ENST00000254806.8	WBP2
chr17|75845848|-|GGACT	0.883788	ENST00000254806.8	WBP2
chr17|75845760|-|AAACC	0.0861623	ENST00000254806.8	WBP2
chr19|55386392|+|GAACT	0.439897	ENST00000560583.5	RPL28
chr19|55386427|+|AGACC	0.343849	ENST00000560583.5	RPL28
chr19|55386614|+|GGACT	0.615487	ENST00000560583.5	RPL28
chr19|55386630|+|AGACT	0.497393	ENST00000560583.5	RPL28
chr19|55387962|+|GGACC	0.797585	ENST00000560583.5	RPL28
chr19|55388006|+|AGACA	0.478509	ENST00000560583.5	RPL28
chr19|55388023|+|GAACA	0.630576	ENST00000560583.5	RPL28
chr11|67584719|+|AGACC	0.273417	ENST00000398606.10	GSTP1
chr11|67585153|+|GGACC	0.416071	ENST00000398606.10	GSTP1
chr11|67585177|+|GGACA	0.485286	ENST00000398606.10	GSTP1
chr11|67585201|+|GGACC	0.349637	ENST00000398606.10	GSTP1
chr11|67586161|+|AGACC	0.215957	ENST00000398606.10	GSTP1
chr11|67586177|+|GAACC	0.162091	ENST00000398606.10	GSTP1
chr11|67586191|+|AGACC	0.403161	ENST00000398606.10	GSTP1
chr11|67586207|+|AGACC	0.227262	ENST00000398606.10	GSTP1
chr11|67586417|+|GGACT	0.520203	ENST00000398606.10	GSTP1
chr11|67586546|+|GAACC	0.342187	ENST00000398606.10	GSTP1
chr11|67586571|+|AAACA	0.282578	ENST00000398606.10	GSTP1
chr11|67586589|+|GGACT	0.625598	ENST00000398606.10	GSTP1
chr11|67586629|+|GGACC	0.297747	ENST00000398606.10	GSTP1
chr1|119712069|+|GGACC	0.265476	ENST00000641023.2	PHGDH
chr1|119712126|+|GAACC	0.209615	ENST00000641023.2	PHGDH
chr1|119721171|+|GGACT	0.453662	ENST00000641023.2	PHGDH
chr1|119721238|+|AAACT	0.321495	ENST00000641023.2	PHGDH
chr1|119721273|+|GGACA	0.423392	ENST00000641023.2	PHGDH
chr1|119721321|+|GAACA	0.304098	ENST00000641023.2	PHGDH
chr1|119723390|+|GAACA	0.530646	ENST00000641023.2	PHGDH
chr1|119723409|+|GAACT	0.530997	ENST00000641023.2	PHGDH
chr1|119727013|+|GAACA	0.293956	ENST00000641023.2	PHGDH
chr1|119727031|+|AGACC	0.190565	ENST00000641023.2	PHGDH
chr1|119734634|+|AGACT	0.379994	ENST00000641023.2	PHGDH
chr1|119735349|+|GAACT	0.509521	ENST00000641023.2	PHGDH
chr1|119737127|+|GGACC	0.391557	ENST00000641023.2	PHGDH
chr1|119737142|+|GGACC	0.350469	ENST00000641023.2	PHGDH
chr1|119737235|+|GGACA	0.577954	ENST00000641023.2	PHGDH
chr1|119740461|+|GGACA	0.755422	ENST00000641023.2	PHGDH
chr1|119740497|+|GGACC	0.288108	ENST00000641023.2	PHGDH
chr1|119741769|+|GAACA	0.299301	ENST00000641023.2	PHGDH
chr1|119741791|+|GAACT	0.379827	ENST00000641023.2	PHGDH
chr1|119741854|+|GAACT	0.397388	ENST00000641023.2	PHGDH
chr1|119742982|+|GGACC	0.419072	ENST00000641023.2	PHGDH
chr1|119743005|+|GGACT	0.588323	ENST00000641023.2	PHGDH
chr1|119743011|+|AGACC	0.27921	ENST00000641023.2	PHGDH
chr1|119743927|+|AGACT	0.266022	ENST00000641023.2	PHGDH
chr1|119743951|+|AGACC	0.405527	ENST00000641023.2	PHGDH
chr1|119744085|+|AAACC	0.164561	ENST00000641023.2	PHGDH
chr3|33132633|+|GAACC	0.141087	ENST00000449224.1	CRTAP
chr3|33132660|+|GGACA	0.534741	ENST00000449224.1	CRTAP
chr3|33132697|+|AGACC	0.156418	ENST00000449224.1	CRTAP
chr3|33142430|+|GAACT	0.310456	ENST00000449224.1	CRTAP
chr3|33142440|+|AGACC	0.272997	ENST00000449224.1	CRTAP
chr3|33142467|+|AGACT	0.469583	ENST00000449224.1	CRTAP
chr3|33142489|+|AAACA	0.105162	ENST00000449224.1	CRTAP
chr3|33142876|+|GAACT	0.573879	ENST00000449224.1	CRTAP
chr4|151099669|+|GAACA	0.492643	ENST00000514682.5	RPS3A
MU273376.1|30899|-|GGACA	0.502227	ENST00000526522.5	RPS2
chr16|89561009|+|GGACT	0.557107	ENST00000393099.3	RPL13
chr16|89561608|+|GGACC	0.302264	ENST00000393099.3	RPL13
chr16|89561642|+|GAACA	0.690242	ENST00000393099.3	RPL13
chr16|89561700|+|AAACT	0.384073	ENST00000393099.3	RPL13
chr16|89561744|+|AGACA	0.339	ENST00000393099.3	RPL13
chr16|89562343|+|GAACT	0.343532	ENST00000393099.3	RPL13
chr16|89562349|+|AAACT	0.298449	ENST00000393099.3	RPL13
chr16|89562370|+|GGACC	0.611996	ENST00000393099.3	RPL13
chr16|89563018|+|GAACA	0.248051	ENST00000393099.3	RPL13
MU273335.1|150437|+|AGACC	0.495914	ENST00000368235.8	NAXE
MU273335.1|150457|+|GGACC	0.584149	ENST00000368235.8	NAXE
MU273335.1|150472|+|GGACC	0.545842	ENST00000368235.8	NAXE
MU273335.1|150486|+|GAACT	0.572557	ENST00000368235.8	NAXE
MU273335.1|150504|+|GGACT	0.379911	ENST00000368235.8	NAXE
MU273335.1|150681|+|GGACC	0.582912	ENST00000368235.8	NAXE
MU273335.1|150717|+|GGACC	0.40155	ENST00000368235.8	NAXE
MU273335.1|150730|+|GAACT	0.621331	ENST00000368235.8	NAXE
MU273335.1|151026|+|AAACT	0.608394	ENST00000368235.8	NAXE
MU273335.1|151196|+|GGACA	0.358606	ENST00000368235.8	NAXE
MU273335.1|151982|+|GAACT	0.435524	ENST00000368235.8	NAXE
MU273335.1|152042|+|GAACC	0.504443	ENST00000368235.8	NAXE
MU273335.1|152075|+|GGACT	0.505658	ENST00000368235.8	NAXE
MU273335.1|152481|+|AGACT	0.325514	ENST00000368235.8	NAXE
MU273335.1|152595|+|GAACC	0.217867	ENST00000368235.8	NAXE
MU273335.1|152674|+|AGACT	0.321986	ENST00000368235.8	NAXE
chr5|40834224|-|GAACT	0.45371	ENST00000274242.10	RPL37
chr5|40832554|-|GAACA	0.424754	ENST00000274242.10	RPL37
chr5|40832543|-|AAACC	0.104888	ENST00000274242.10	RPL37
chr5|132867523|+|GGACT	0.684255	ENST00000378670.8	UQCRQ
chr5|132867620|+|AGACC	0.27951	ENST00000378670.8	UQCRQ
chr5|132867662|+|AGACA	0.237839	ENST00000378670.8	UQCRQ
chr5|132867671|+|AAACT	0.27664	ENST00000378670.8	UQCRQ
chr16|30116662|-|AGACA	0.244062	ENST00000466521.5	MAPK3
chr16|30116658|-|AGACA	0.324224	ENST00000466521.5	MAPK3
chr16|30114707|-|GGACC	0.451579	ENST00000466521.5	MAPK3
chr16|30114676|-|AGACT	0.274176	ENST00000466521.5	MAPK3
chr16|30114661|-|GGACA	0.601747	ENST00000466521.5	MAPK3
chr16|30114643|-|GGACC	0.601799	ENST00000466521.5	MAPK3
chr16|30114520|-|GGACC	0.349542	ENST00000466521.5	MAPK3
chr16|30114368|-|GGACT	0.722255	ENST00000466521.5	MAPK3
chr16|30114332|-|AAACC	0.119661	ENST00000466521.5	MAPK3
chr16|30114307|-|GAACA	0.316268	ENST00000466521.5	MAPK3
chr2|74421774|+|GGACC	0.227953	ENST00000348227.4	WDR54
chr2|74421783|+|GAACC	0.213088	ENST00000348227.4	WDR54
chr2|74422270|+|GGACC	0.666054	ENST00000348227.4	WDR54
chr2|74423365|+|GGACT	0.46274	ENST00000348227.4	WDR54
chr2|74423954|+|AGACA	0.613345	ENST00000348227.4	WDR54
chr2|74423979|+|GGACA	0.382286	ENST00000348227.4	WDR54
chr2|74425135|+|GGACA	0.540235	ENST00000348227.4	WDR54
chr2|74425215|+|GGACC	0.46352	ENST00000348227.4	WDR54
chr2|74425436|+|GGACA	0.381918	ENST00000348227.4	WDR54
chr2|74425469|+|AAACC	0.122478	ENST00000348227.4	WDR54
chr2|74425575|+|GAACA	0.326164	ENST00000348227.4	WDR54
KI270879.1|130856|+|AAACA	0.242302	ENST00000215754.8	MIF
KI270879.1|131159|+|GGACC	0.319773	ENST00000215754.8	MIF
KI270879.1|131243|+|GAACC	0.453537	ENST00000215754.8	MIF
KI270879.1|131303|+|GGACA	0.302336	ENST00000215754.8	MIF
KI270879.1|131449|+|GAACA	0.352704	ENST00000215754.8	MIF
KI270879.1|131480|+|GGACC	0.494581	ENST00000215754.8	MIF
KI270879.1|131512|+|GAACC	0.293761	ENST00000215754.8	MIF
chr3|51994122|-|GGACC	0.367911	ENST00000466397.5	RPL29
chr3|51994104|-|GAACA	0.33683	ENST00000466397.5	RPL29
chr3|51993832|-|AAACC	0.255833	ENST00000466397.5	RPL29
chr3|51993728|-|GGACA	0.823912	ENST00000466397.5	RPL29
chr3|51993720|-|GGACT	0.747627	ENST00000466397.5	RPL29
chr3|51993640|-|AAACC	0.177762	ENST00000466397.5	RPL29
chr7|112472240|+|AAACC	0.0982029	ENST00000621379.4	IFRD1
chr7|112472290|+|AAACA	0.249563	ENST00000621379.4	IFRD1
chr7|112472795|+|GAACT	0.388245	ENST00000621379.4	IFRD1
chr7|112472801|+|GGACC	0.238711	ENST00000621379.4	IFRD1
chr7|112475463|+|GAACC	0.211865	ENST00000621379.4	IFRD1
chr7|112475529|+|GAACT	0.277395	ENST00000621379.4	IFRD1
chr7|112475537|+|AGACT	0.377028	ENST00000621379.4	IFRD1
chr7|112475582|+|AAACT	0.199549	ENST00000621379.4	IFRD1
chr7|112475589|+|AGACA	0.567946	ENST00000621379.4	IFRD1
chrY|1392001|-|GAACA	0.414285	ENST00000381401.11	SLC25A6
chrY|1391978|-|AGACT	0.419719	ENST00000381401.11	SLC25A6
chrY|1389672|-|GGACT	0.544501	ENST00000381401.11	SLC25A6
chrY|1389528|-|GGACA	0.515066	ENST00000381401.11	SLC25A6
chrY|1389424|-|GAACC	0.0994797	ENST00000381401.11	SLC25A6
chrY|1389363|-|AGACT	0.409974	ENST00000381401.11	SLC25A6
chrY|1387398|-|GAACA	0.224806	ENST00000381401.11	SLC25A6
chrY|1387363|-|AGACC	0.259209	ENST00000381401.11	SLC25A6
chrY|1386561|-|GAACC	0.18171	ENST00000381401.11	SLC25A6
chrY|1386552|-|GAACC	0.307101	ENST00000381401.11	SLC25A6
chrY|1386526|-|GGACC	0.635984	ENST00000381401.11	SLC25A6
chr20|34280848|-|GAACA	0.341659	ENST00000538132.1	AHCY
chr20|34280796|-|GAACC	0.291256	ENST00000538132.1	AHCY
chr20|34280773|-|GAACA	0.411934	ENST00000538132.1	AHCY
chr20|34280677|-|GGACT	0.843432	ENST00000538132.1	AHCY
chr20|34280590|-|GAACT	0.482765	ENST00000538132.1	AHCY
chr20|34280537|-|AAACC	0.128889	ENST00000538132.1	AHCY
chr20|34280481|-|AGACT	0.511987	ENST00000538132.1	AHCY
chr20|34280456|-|GAACA	0.308824	ENST00000538132.1	AHCY
chr20|34280416|-|AAACA	0.572671	ENST00000538132.1	AHCY
chr16|1964564|-|GAACC	0.413153	ENST00000343262.9	RPS2
chr16|1964328|-|GGACA	0.394212	ENST00000343262.9	RPS2
chr16|1963178|-|AGACC	0.335298	ENST00000343262.9	RPS2
chr16|1962890|-|GGACT	0.706682	ENST00000343262.9	RPS2
chr16|1962770|-|GAACA	0.198544	ENST00000343262.9	RPS2
chr16|1962241|-|AGACC	0.194106	ENST00000343262.9	RPS2
chr16|1962205|-|AGACT	0.413591	ENST00000343262.9	RPS2
chr16|1962154|-|AGACC	0.159197	ENST00000343262.9	RPS2
chr16|1962127|-|GGACT	0.476275	ENST00000343262.9	RPS2
chr11|65078163|-|AGACC	0.124509	ENST00000275517.8	CDCA5
chr11|65078103|-|AGACA	0.474321	ENST00000275517.8	CDCA5
chr11|65078044|-|GAACA	0.410115	ENST00000275517.8	CDCA5
chr11|65077770|-|AAACC	0.375375	ENST00000275517.8	CDCA5
chr11|65077712|-|AGACC	0.135016	ENST00000275517.8	CDCA5
chr11|65077663|-|GAACC	0.404518	ENST00000275517.8	CDCA5
chr11|65077650|-|GAACT	0.612913	ENST00000275517.8	CDCA5
chr11|65077620|-|GAACT	0.628727	ENST00000275517.8	CDCA5
chr11|65077528|-|GAACT	0.530718	ENST00000275517.8	CDCA5
chr14|22770530|+|AGACA	0.430298	ENST00000285848.9	OXA1L
chr14|22770817|+|AGACA	0.199351	ENST00000285848.9	OXA1L
chr14|22771136|+|GGACA	0.438303	ENST00000285848.9	OXA1L
chr14|22771311|+|GAACA	0.20965	ENST00000285848.9	OXA1L
chr14|22771448|+|AGACC	0.339643	ENST00000285848.9	OXA1L
chr14|22771519|+|AAACC	0.0939541	ENST00000285848.9	OXA1L
chr14|22771604|+|AGACT	0.728288	ENST00000285848.9	OXA1L
chr14|22771617|+|AAACA	0.560915	ENST00000285848.9	OXA1L
chr14|22771622|+|AGACT	0.671354	ENST00000285848.9	OXA1L
chr14|22771655|+|GAACT	0.672036	ENST00000285848.9	OXA1L
chr14|22771700|+|AAACA	0.193654	ENST00000285848.9	OXA1L
chr16|1959632|+|GGACA	0.496868	ENST00000543683.6	NDUFB10
chr16|1959641|+|GGACA	0.269091	ENST00000543683.6	NDUFB10
chr16|1959731|+|GGACC	0.4263	ENST00000543683.6	NDUFB10
chr16|1961180|+|GAACA	0.321053	ENST00000543683.6	NDUFB10
chr16|1961222|+|AGACA	0.294801	ENST00000543683.6	NDUFB10
chr16|1961246|+|GGACA	0.441587	ENST00000543683.6	NDUFB10
chr16|1961288|+|GGACT	0.539658	ENST00000543683.6	NDUFB10
chr16|1961563|+|GGACA	0.651973	ENST00000543683.6	NDUFB10
chr16|1961568|+|GAACT	0.668699	ENST00000543683.6	NDUFB10
chr16|1961580|+|GAACT	0.591002	ENST00000543683.6	NDUFB10
chr16|1961631|+|GGACC	0.460791	ENST00000543683.6	NDUFB10
chr4|113214374|-|GAACA	0.269912	ENST00000646449.2	RPS26
chr4|113214296|-|GGACA	0.342769	ENST00000646449.2	RPS26
chr4|113214266|-|AAACA	0.349186	ENST00000646449.2	RPS26
chr4|113214239|-|GGACA	0.453743	ENST00000646449.2	RPS26
chr4|113214113|-|GGACC	0.501234	ENST00000646449.2	RPS26
chr4|113214108|-|GAACA	0.29026	ENST00000646449.2	RPS26
chr4|113214088|-|AGACC	0.352389	ENST00000646449.2	RPS26
chr4|113214027|-|AGACT	0.329674	ENST00000646449.2	RPS26
chr4|113214020|-|AGACA	0.31342	ENST00000646449.2	RPS26
chr17|5438885|-|GGACC	0.402859	ENST00000225698.8	C1QBP
chr17|5438270|-|AGACA	0.353475	ENST00000225698.8	C1QBP
chr17|5438205|-|AAACC	0.12435	ENST00000225698.8	C1QBP
chr17|5438170|-|GAACT	0.268002	ENST00000225698.8	C1QBP
chr17|5438160|-|GGACA	0.310162	ENST00000225698.8	C1QBP
chr17|5434906|-|GAACC	0.3251	ENST00000225698.8	C1QBP
chr17|5434879|-|GAACA	0.263397	ENST00000225698.8	C1QBP
chr17|5433762|-|GAACT	0.328837	ENST00000225698.8	C1QBP
chr17|5433691|-|GGACT	0.562584	ENST00000225698.8	C1QBP
chr17|5433410|-|GGACA	0.50304	ENST00000225698.8	C1QBP
chr17|5433297|-|GGACT	0.659805	ENST00000225698.8	C1QBP
chr17|5433118|-|GGACA	0.380305	ENST00000225698.8	C1QBP
chr17|5433043|-|AGACC	0.276162	ENST00000225698.8	C1QBP
chr17|5433009|-|AGACA	0.533144	ENST00000225698.8	C1QBP
chr17|5432964|-|GAACA	0.380515	ENST00000225698.8	C1QBP
chr17|5432942|-|AGACA	0.498222	ENST00000225698.8	C1QBP
chr17|5432802|-|AGACA	0.53623	ENST00000225698.8	C1QBP
chr16|28590334|+|AGACT	0.438946	ENST00000317058.8	SGF29
chr16|28590347|+|AGACC	0.165313	ENST00000317058.8	SGF29
chr16|28590355|+|AGACA	0.266242	ENST00000317058.8	SGF29
chr16|28590776|+|AGACA	0.621614	ENST00000317058.8	SGF29
chr16|28590838|+|GGACC	0.381332	ENST00000317058.8	SGF29
chr16|28590891|+|AGACT	0.460272	ENST00000317058.8	SGF29
chr16|28591621|+|AGACA	0.54414	ENST00000317058.8	SGF29
chr16|28591691|+|GAACC	0.213249	ENST00000317058.8	SGF29
chr16|28591720|+|AGACT	0.535752	ENST00000317058.8	SGF29
chr16|28591750|+|GGACA	0.484274	ENST00000317058.8	SGF29
chr5|150447698|-|GAACA	0.2814	ENST00000401695.8	RPS14
chr5|150447680|-|GGACC	0.573719	ENST00000401695.8	RPS14
chr5|150446959|-|AAACC	0.171864	ENST00000401695.8	RPS14
chr5|150446919|-|AGACC	0.219469	ENST00000401695.8	RPS14
chr5|150446825|-|AAACT	0.323332	ENST00000401695.8	RPS14
chr5|150445684|-|GGACC	0.408808	ENST00000401695.8	RPS14
chr5|150445678|-|AGACC	0.276031	ENST00000401695.8	RPS14
chr5|150445670|-|GGACC	0.693702	ENST00000401695.8	RPS14
chr5|150444285|-|GAACA	0.255615	ENST00000401695.8	RPS14
chr22|39315473|-|GGACT	0.778613	ENST00000401609.5	RPL3
chr22|39315434|-|GAACC	0.224135	ENST00000401609.5	RPL3
chr22|39314805|-|AGACC	0.208933	ENST00000401609.5	RPL3
chr22|39314156|-|GAACA	0.206962	ENST00000401609.5	RPL3
chr22|39313663|-|GAACC	0.310031	ENST00000401609.5	RPL3
chr22|39313217|-|AGACC	0.185298	ENST00000401609.5	RPL3
chr22|39312982|-|GGACC	0.522219	ENST00000401609.5	RPL3
chr22|39312968|-|AGACC	0.356101	ENST00000401609.5	RPL3
chr22|39312931|-|GAACA	0.298792	ENST00000401609.5	RPL3
chr17|4948349|-|GGACC	0.395909	ENST00000225655.6	PFN1
chr17|4948315|-|GGACT	0.410833	ENST00000225655.6	PFN1
chr17|4946789|-|AGACC	0.143887	ENST00000225655.6	PFN1
chr17|4946726|-|GGACT	0.391707	ENST00000225655.6	PFN1
chr17|4946637|-|AGACT	0.449392	ENST00000225655.6	PFN1
chr17|4945830|-|AAACC	0.136213	ENST00000225655.6	PFN1
chr17|4945781|-|AAACC	0.469443	ENST00000225655.6	PFN1
chr17|4945750|-|GGACA	0.383216	ENST00000225655.6	PFN1
chr17|4945746|-|AGACA	0.281329	ENST00000225655.6	PFN1
chr17|4945704|-|AAACT	0.518861	ENST00000225655.6	PFN1
chr21|43776224|-|AGACC	0.321636	ENST00000640406.1	CSTB
chr21|43774731|-|AAACA	0.25383	ENST00000640406.1	CSTB
chr21|43774675|-|GGACA	0.265402	ENST00000640406.1	CSTB
chr21|43774671|-|AAACT	0.437805	ENST00000640406.1	CSTB
chr17|16381926|+|AAACC	0.0787199	ENST00000302182.8	UBB
chr17|16381941|+|AGACC	0.328018	ENST00000302182.8	UBB
chr17|16382154|+|AGACC	0.152011	ENST00000302182.8	UBB
chr17|16382169|+|AGACC	0.245963	ENST00000302182.8	UBB
chr17|16382382|+|AGACC	0.167249	ENST00000302182.8	UBB
chr17|16382397|+|AGACC	0.255653	ENST00000302182.8	UBB
chr17|16382702|+|GAACC	0.161663	ENST00000302182.8	UBB
chr19|5713176|-|GGACC	0.277094	ENST00000585374.5	LONP1
chr19|5713167|-|GGACA	0.323081	ENST00000585374.5	LONP1
chr19|5713142|-|GGACA	0.58447	ENST00000585374.5	LONP1
chr19|5711987|-|AGACA	0.424562	ENST00000585374.5	LONP1
chr19|5711949|-|GAACA	0.533427	ENST00000585374.5	LONP1
chr19|5711796|-|GGACT	0.784209	ENST00000585374.5	LONP1
chr19|5708379|-|AGACC	0.338554	ENST00000585374.5	LONP1
chr19|5708369|-|GGACA	0.457406	ENST00000585374.5	LONP1
chr19|5708354|-|GAACC	0.316482	ENST00000585374.5	LONP1
chr19|5707782|-|GGACA	0.466355	ENST00000585374.5	LONP1
chr19|5707702|-|AGACC	0.247517	ENST00000585374.5	LONP1
chr19|5707093|-|GAACT	0.402815	ENST00000585374.5	LONP1
chr19|5705971|-|AGACC	0.175036	ENST00000585374.5	LONP1
chr19|5705793|-|GGACA	0.609425	ENST00000585374.5	LONP1
chr19|5700907|-|AGACT	0.384319	ENST00000585374.5	LONP1
chr19|5700865|-|GAACC	0.694591	ENST00000585374.5	LONP1
chr19|5700859|-|GGACC	0.785117	ENST00000585374.5	LONP1
chr19|5700826|-|AGACC	0.455301	ENST00000585374.5	LONP1
chr19|5699124|-|AGACC	0.222715	ENST00000585374.5	LONP1
chr19|5699090|-|GAACC	0.476404	ENST00000585374.5	LONP1
chr19|5696753|-|GGACC	0.561466	ENST00000585374.5	LONP1
chr19|5696705|-|AGACC	0.282898	ENST00000585374.5	LONP1
chr19|5696692|-|GAACC	0.234572	ENST00000585374.5	LONP1
chr19|5696367|-|GGACA	0.459454	ENST00000585374.5	LONP1
chr19|5696340|-|GGACC	0.290868	ENST00000585374.5	LONP1
chr19|5696310|-|GGACC	0.339877	ENST00000585374.5	LONP1
chr19|5696283|-|GGACC	0.536555	ENST00000585374.5	LONP1
chr19|5696259|-|GGACT	0.740304	ENST00000585374.5	LONP1
chr19|5696139|-|GGACA	0.614224	ENST00000585374.5	LONP1
chr19|5696115|-|AGACC	0.368553	ENST00000585374.5	LONP1
chr19|5694485|-|GAACC	0.32208	ENST00000585374.5	LONP1
chr19|5694476|-|GGACT	0.61056	ENST00000585374.5	LONP1
chr19|5694396|-|GGACC	0.55886	ENST00000585374.5	LONP1
chr19|5693746|-|AGACA	0.315624	ENST00000585374.5	LONP1
chr19|5693724|-|GGACA	0.309972	ENST00000585374.5	LONP1
chr19|5693306|-|AGACC	0.201695	ENST00000585374.5	LONP1
chr19|5692165|-|GAACA	0.338527	ENST00000585374.5	LONP1
chr19|5692156|-|GGACT	0.475409	ENST00000585374.5	LONP1
chr19|5692101|-|GAACA	0.286022	ENST00000585374.5	LONP1
chr19|5692018|-|GGACT	0.742295	ENST00000585374.5	LONP1
chr19|5691980|-|GAACT	0.550708	ENST00000585374.5	LONP1
chr19|5691953|-|GGACC	0.481746	ENST00000585374.5	LONP1
chr19|5691897|-|GGACC	0.754473	ENST00000585374.5	LONP1
chr19|1104122|+|GGACC	0.300714	ENST00000354171.13	GPX4
chr19|1105244|+|GGACA	0.539349	ENST00000354171.13	GPX4
chr19|1105271|+|GGACA	0.431776	ENST00000354171.13	GPX4
chr19|1105412|+|AGACC	0.427282	ENST00000354171.13	GPX4
chr19|1105422|+|AAACT	0.397618	ENST00000354171.13	GPX4
chr19|1106256|+|GAACT	0.598994	ENST00000354171.13	GPX4
chr19|1106441|+|GGACC	0.293038	ENST00000354171.13	GPX4
chr19|1106553|+|GGACC	0.305023	ENST00000354171.13	GPX4
chr19|1106655|+|AAACC	0.14834	ENST00000354171.13	GPX4
chr19|1106672|+|AGACC	0.250739	ENST00000354171.13	GPX4
chr15|69455223|+|GGACC	0.529432	ENST00000260379.11	RPLP1
chr15|69455508|+|AAACC	0.150805	ENST00000260379.11	RPLP1
chr4|99949718|-|GGACT	0.339345	ENST00000296417.6	H2AZ1
chr4|99949701|-|AGACA	0.392183	ENST00000296417.6	H2AZ1
chr4|99948932|-|GAACT	0.349967	ENST00000296417.6	H2AZ1
chr4|99948909|-|AGACT	0.333458	ENST00000296417.6	H2AZ1
chr4|99948480|-|GGACA	0.342714	ENST00000296417.6	H2AZ1
chr4|99948470|-|AGACT	0.525363	ENST00000296417.6	H2AZ1
chr4|99948432|-|GGACT	0.649133	ENST00000296417.6	H2AZ1
chr4|99948387|-|GGACT	0.899185	ENST00000296417.6	H2AZ1
chr4|99948369|-|AAACA	0.21305	ENST00000296417.6	H2AZ1
chr4|99948196|-|AAACT	0.312459	ENST00000296417.6	H2AZ1
chr4|99948154|-|AAACA	0.334347	ENST00000296417.6	H2AZ1
chr4|99948136|-|AGACA	0.348575	ENST00000296417.6	H2AZ1
chr17|64500239|-|AGACA	0.155987	ENST00000577922.6	DDX5
chr17|64500180|-|AAACT	0.526495	ENST00000577922.6	DDX5
chr17|64500102|-|AGACC	0.563427	ENST00000577922.6	DDX5
chr17|64500090|-|GGACT	0.638267	ENST00000577922.6	DDX5
chr17|64500072|-|GGACT	0.554009	ENST00000577922.6	DDX5
chr17|64500002|-|GAACC	0.143059	ENST00000577922.6	DDX5
chr17|64499921|-|AGACT	0.596206	ENST00000577922.6	DDX5
chr17|64499839|-|AAACA	0.135899	ENST00000577922.6	DDX5
chr17|64499749|-|AAACA	0.252047	ENST00000577922.6	DDX5
chr16|636262|-|GAACA	0.261282	ENST00000301686.13	METTL26
chr16|636112|-|GGACC	0.50772	ENST00000301686.13	METTL26
chr16|636097|-|GGACA	0.489009	ENST00000301686.13	METTL26
chr16|635664|-|GGACC	0.491024	ENST00000301686.13	METTL26
chr16|635320|-|GGACA	0.460795	ENST00000301686.13	METTL26
chr16|635308|-|AAACC	0.121287	ENST00000301686.13	METTL26
chr16|634913|-|GGACT	0.604662	ENST00000301686.13	METTL26
chr16|634795|-|GAACC	0.312983	ENST00000301686.13	METTL26
chr16|634774|-|GGACA	0.384134	ENST00000301686.13	METTL26
chr16|634756|-|GGACC	0.493449	ENST00000301686.13	METTL26
chr16|634640|-|GGACA	0.555704	ENST00000301686.13	METTL26
chr16|634601|-|AAACT	0.356025	ENST00000301686.13	METTL26
chr16|634540|-|GAACC	0.164754	ENST00000301686.13	METTL26
chr16|634520|-|GGACC	0.448894	ENST00000301686.13	METTL26
chr1|116395138|+|GAACA	0.354605	ENST00000295598.10	ATP1A1
chr1|116396617|+|AGACC	0.244598	ENST00000295598.10	ATP1A1
chr1|116396679|+|AGACC	0.243709	ENST00000295598.10	ATP1A1
chr1|116396689|+|AGACA	0.232889	ENST00000295598.10	ATP1A1
chr1|116396728|+|GAACC	0.165265	ENST00000295598.10	ATP1A1
chr1|116397929|+|GGACA	0.45926	ENST00000295598.10	ATP1A1
chr1|116397991|+|GGACC	0.24766	ENST00000295598.10	ATP1A1
chr1|116398035|+|AGACA	0.317621	ENST00000295598.10	ATP1A1
chr1|116398682|+|AGACA	0.515563	ENST00000295598.10	ATP1A1
chr1|116399026|+|AAACA	0.315864	ENST00000295598.10	ATP1A1
chr1|116399046|+|GGACT	0.747498	ENST00000295598.10	ATP1A1
chr1|116399473|+|AGACA	0.267482	ENST00000295598.10	ATP1A1
chr1|116399492|+|AAACA	0.177095	ENST00000295598.10	ATP1A1
chr1|116399496|+|AGACA	0.226914	ENST00000295598.10	ATP1A1
chr1|116399500|+|AAACT	0.437253	ENST00000295598.10	ATP1A1
chr1|116400954|+|GGACT	0.523598	ENST00000295598.10	ATP1A1
chr1|116400987|+|AGACA	0.345434	ENST00000295598.10	ATP1A1
chr1|116401130|+|GGACC	0.33675	ENST00000295598.10	ATP1A1
chr1|116401226|+|AGACC	0.307284	ENST00000295598.10	ATP1A1
chr1|116401556|+|GAACA	0.30551	ENST00000295598.10	ATP1A1
chr1|116401588|+|AGACA	0.592573	ENST00000295598.10	ATP1A1
chr1|116403884|+|AAACC	0.101307	ENST00000295598.10	ATP1A1
chr1|116403950|+|AAACT	0.579026	ENST00000295598.10	ATP1A1
chr1|116404433|+|AAACC	0.149571	ENST00000295598.10	ATP1A1
chr1|116404536|+|GAACT	0.582789	ENST00000295598.10	ATP1A1
chr1|116404636|+|AAACC	0.224944	ENST00000295598.10	ATP1A1
chr1|116404703|+|GAACA	0.206451	ENST00000295598.10	ATP1A1
chr1|116404715|+|AGACT	0.652592	ENST00000295598.10	ATP1A1
chr19|8321535|+|GGACA	0.54984	ENST00000600659.3	RPS28
chr19|8321677|+|GGACC	0.357624	ENST00000600659.3	RPS28
chr19|8321691|+|GGACA	0.462319	ENST00000600659.3	RPS28
chr19|49489909|+|AAACA	0.463133	ENST00000391857.9	RPL13A
chr19|49490292|+|AAACA	0.23426	ENST00000391857.9	RPL13A
chr19|49490508|+|GAACA	0.30051	ENST00000391857.9	RPL13A
chr19|49490567|+|GGACC	0.386029	ENST00000391857.9	RPL13A
chr19|49490796|+|AAACC	0.204832	ENST00000391857.9	RPL13A
chr19|49490821|+|GGACC	0.473486	ENST00000391857.9	RPL13A
chr19|49491538|+|AAACA	0.344132	ENST00000391857.9	RPL13A
chr19|49491740|+|AAACA	0.202535	ENST00000391857.9	RPL13A
chr19|49491795|+|AGACC	0.292988	ENST00000391857.9	RPL13A
chr19|49491803|+|GGACT	0.529094	ENST00000391857.9	RPL13A
chr19|49491827|+|AGACT	0.763643	ENST00000391857.9	RPL13A
chr19|49491886|+|GGACC	0.345763	ENST00000391857.9	RPL13A
chr19|49491929|+|GGACA	0.64675	ENST00000391857.9	RPL13A
chr19|49492073|+|AGACT	0.636615	ENST00000391857.9	RPL13A
chr19|49492115|+|GGACT	0.757527	ENST00000391857.9	RPL13A
chr19|49492169|+|GGACA	0.491965	ENST00000391857.9	RPL13A
chr19|49492219|+|AGACT	0.414993	ENST00000391857.9	RPL13A
chr2|27071609|-|GGACT	0.446936	ENST00000456793.2	OST4
chr2|27070712|-|GGACA	0.341552	ENST00000456793.2	OST4
chr2|27070609|-|AAACA	0.17876	ENST00000456793.2	OST4
chr2|27070569|-|GAACA	0.399618	ENST00000456793.2	OST4
chr16|30085015|+|AGACA	0.600042	ENST00000566749.5	PPP4C
chr16|30085202|+|GGACT	0.790064	ENST00000566749.5	PPP4C
chr16|30085224|+|AGACC	0.215789	ENST00000566749.5	PPP4C
chr16|30085262|+|GAACC	0.236541	ENST00000566749.5	PPP4C
KI270850.1|329220|-|AAACC	0.223619	ENST00000647841.1	RPS17
KI270850.1|329150|-|GAACA	0.292796	ENST00000647841.1	RPS17
KI270850.1|328002|-|AGACA	0.389311	ENST00000647841.1	RPS17
KI270850.1|325986|-|GGACT	0.587312	ENST00000647841.1	RPS17
KI270850.1|325916|-|GGACC	0.360688	ENST00000647841.1	RPS17
chr9|125241257|-|AGACC	0.457353	ENST00000324460.7	HSPA5
chr9|125241157|-|GGACT	0.54785	ENST00000324460.7	HSPA5
chr9|125241062|-|GGACA	0.438088	ENST00000324460.7	HSPA5
chr9|125241018|-|GGACC	0.556779	ENST00000324460.7	HSPA5
chr9|125240785|-|GAACC	0.22327	ENST00000324460.7	HSPA5
chr9|125240761|-|GAACA	0.238718	ENST00000324460.7	HSPA5
chr9|125240698|-|GGACA	0.3181	ENST00000324460.7	HSPA5
chr9|125240294|-|AAACT	0.19049	ENST00000324460.7	HSPA5
chr9|125240289|-|AAACC	0.0657803	ENST00000324460.7	HSPA5
chr9|125240255|-|AAACA	0.0766087	ENST00000324460.7	HSPA5
chr9|125240249|-|AGACA	0.262653	ENST00000324460.7	HSPA5
chr9|125240198|-|AAACC	0.203282	ENST00000324460.7	HSPA5
chr9|125239461|-|GAACT	0.373057	ENST00000324460.7	HSPA5
chr9|125239281|-|GAACA	0.247479	ENST00000324460.7	HSPA5
chr9|125239252|-|GAACC	0.243335	ENST00000324460.7	HSPA5
chr9|125239167|-|AGACT	0.391784	ENST00000324460.7	HSPA5
chr9|125239145|-|GAACA	0.227103	ENST00000324460.7	HSPA5
chr9|125239133|-|AAACT	0.333738	ENST00000324460.7	HSPA5
chr9|125239095|-|AGACA	0.394614	ENST00000324460.7	HSPA5
chr9|125239076|-|AAACT	0.269413	ENST00000324460.7	HSPA5
chr9|125238987|-|AGACT	0.324215	ENST00000324460.7	HSPA5
chr9|125238976|-|AGACC	0.277333	ENST00000324460.7	HSPA5
chr9|125238675|-|GAACC	0.349019	ENST00000324460.7	HSPA5
chr9|125238658|-|AAACC	0.0666866	ENST00000324460.7	HSPA5
chr9|125238261|-|AAACT	0.240823	ENST00000324460.7	HSPA5
chr9|125238238|-|AAACT	0.221112	ENST00000324460.7	HSPA5
chr9|125238224|-|GAACA	0.172143	ENST00000324460.7	HSPA5
chr9|125237147|-|AGACC	0.225852	ENST00000324460.7	HSPA5
chr9|125237133|-|AGACA	0.349119	ENST00000324460.7	HSPA5
chr9|125237013|-|AGACA	0.225203	ENST00000324460.7	HSPA5
chr9|125236998|-|GAACA	0.280761	ENST00000324460.7	HSPA5
chr9|125236902|-|AGACA	0.424125	ENST00000324460.7	HSPA5
chr9|125236802|-|AAACT	0.304991	ENST00000324460.7	HSPA5
chr9|125236780|-|AGACC	0.299726	ENST00000324460.7	HSPA5
chr9|125236713|-|AGACT	0.345487	ENST00000324460.7	HSPA5
chr9|125236691|-|GAACT	0.40618	ENST00000324460.7	HSPA5
chr9|125236658|-|AAACT	0.376172	ENST00000324460.7	HSPA5
chr9|125236591|-|AGACA	0.647211	ENST00000324460.7	HSPA5
chr9|125236553|-|GGACT	0.882098	ENST00000324460.7	HSPA5
chr9|125236545|-|GAACT	0.717022	ENST00000324460.7	HSPA5
chr9|125236519|-|GAACT	0.742533	ENST00000324460.7	HSPA5
chr9|125236470|-|AAACT	0.501317	ENST00000324460.7	HSPA5
chr9|125236363|-|AAACC	0.264644	ENST00000324460.7	HSPA5
chr7|149028473|-|AGACC	0.20956	ENST00000286091.9	PDIA4
chr7|149021024|-|AAACT	0.400811	ENST00000286091.9	PDIA4
chr7|149020997|-|AGACA	0.456902	ENST00000286091.9	PDIA4
chr7|149019191|-|GGACA	0.425522	ENST00000286091.9	PDIA4
chr7|149019018|-|AGACT	0.652584	ENST00000286091.9	PDIA4
chr7|149019001|-|GAACC	0.215874	ENST00000286091.9	PDIA4
chr7|149014961|-|GAACT	0.440686	ENST00000286091.9	PDIA4
chr7|149012354|-|GGACA	0.406906	ENST00000286091.9	PDIA4
chr7|149012342|-|AAACT	0.311227	ENST00000286091.9	PDIA4
chr7|149012254|-|AAACA	0.379481	ENST00000286091.9	PDIA4
chr7|149012250|-|AGACC	0.28499	ENST00000286091.9	PDIA4
chr7|149006040|-|GGACT	0.359015	ENST00000286091.9	PDIA4
chr7|149006025|-|GGACT	0.466639	ENST00000286091.9	PDIA4
chr7|149005920|-|GGACT	0.544632	ENST00000286091.9	PDIA4
chr7|149005332|-|GGACT	0.328558	ENST00000286091.9	PDIA4
chr7|149005293|-|GGACT	0.508948	ENST00000286091.9	PDIA4
chr7|149005272|-|GGACC	0.37816	ENST00000286091.9	PDIA4
chr7|149004205|-|AAACT	0.216699	ENST00000286091.9	PDIA4
chr7|149004167|-|GAACA	0.462968	ENST00000286091.9	PDIA4
chr7|149004157|-|GGACC	0.505436	ENST00000286091.9	PDIA4
chr7|149004132|-|AGACC	0.312648	ENST00000286091.9	PDIA4
chr7|149004110|-|GGACC	0.41626	ENST00000286091.9	PDIA4
chr7|149003903|-|GGACA	0.610509	ENST00000286091.9	PDIA4
chr7|149003894|-|GAACC	0.487342	ENST00000286091.9	PDIA4
chr7|149003870|-|AGACA	0.576614	ENST00000286091.9	PDIA4
chr7|149003833|-|GAACA	0.379324	ENST00000286091.9	PDIA4
chr7|149003821|-|AAACT	0.486685	ENST00000286091.9	PDIA4
chr7|149003811|-|GGACC	0.578115	ENST00000286091.9	PDIA4
chr12|6868945|+|GAACT	0.291034	ENST00000613953.4	TPI1
chr12|6869116|+|AGACT	0.457954	ENST00000613953.4	TPI1
chr12|6869296|+|GGACT	0.490261	ENST00000613953.4	TPI1
chr12|6869375|+|AGACA	0.247838	ENST00000613953.4	TPI1
chr12|6869700|+|GGACT	0.666553	ENST00000613953.4	TPI1
chr12|6869756|+|AGACT	0.324072	ENST00000613953.4	TPI1
chr12|6870361|+|GGACA	0.439394	ENST00000613953.4	TPI1
chr12|6870377|+|AAACA	0.247527	ENST00000613953.4	TPI1
chr12|6870423|+|GGACT	0.562061	ENST00000613953.4	TPI1
chr12|6870510|+|AAACT	0.315681	ENST00000613953.4	TPI1
chr12|6870557|+|GGACC	0.558508	ENST00000613953.4	TPI1
chr12|6870596|+|GAACT	0.676116	ENST00000613953.4	TPI1
chr12|6870695|+|AAACC	0.192053	ENST00000613953.4	TPI1
chr12|6870795|+|GAACC	0.480657	ENST00000613953.4	TPI1
chr12|6870816|+|AAACC	0.119234	ENST00000613953.4	TPI1
chrM|10299|+|AAACA	0.357093	ENST00000361227.2	MT-ND3
chr16|28846089|-|GGACC	0.4363	ENST00000313511.8	TUFM
chr16|28846002|-|AGACT	0.241087	ENST00000313511.8	TUFM
chr16|28845950|-|GGACC	0.670828	ENST00000313511.8	TUFM
chr16|28845939|-|AGACC	0.280361	ENST00000313511.8	TUFM
chr16|28845342|-|AGACT	0.405785	ENST00000313511.8	TUFM
chr16|28844980|-|AGACC	0.163315	ENST00000313511.8	TUFM
chr16|28844954|-|AGACA	0.241808	ENST00000313511.8	TUFM
chr16|28844831|-|GAACA	0.382298	ENST00000313511.8	TUFM
chr16|28844810|-|GGACT	0.244871	ENST00000313511.8	TUFM
chr16|28844794|-|GAACT	0.264834	ENST00000313511.8	TUFM
chr16|28844785|-|GAACT	0.29329	ENST00000313511.8	TUFM
chr16|28844736|-|AGACC	0.315997	ENST00000313511.8	TUFM
chr16|28844544|-|GGACC	0.252924	ENST00000313511.8	TUFM
chr16|28844496|-|GGACA	0.674624	ENST00000313511.8	TUFM
chr16|28844469|-|GGACC	0.33467	ENST00000313511.8	TUFM
chr16|28844261|-|GGACA	0.472257	ENST00000313511.8	TUFM
chr16|28844250|-|GAACA	0.37163	ENST00000313511.8	TUFM
chr16|28844017|-|GGACT	0.681469	ENST00000313511.8	TUFM
chr16|28843770|-|GGACA	0.509802	ENST00000313511.8	TUFM
chr16|28843126|-|GGACC	0.287877	ENST00000313511.8	TUFM
chr16|28843046|-|GGACT	0.594446	ENST00000313511.8	TUFM
chr16|28842855|-|GGACA	0.793928	ENST00000313511.8	TUFM
chr16|28842804|-|AAACT	0.273477	ENST00000313511.8	TUFM
chr1|228082733|+|AAACC	0.107814	ENST00000272102.10	ARF1
chr1|228097122|+|GAACA	0.184747	ENST00000272102.10	ARF1
chr1|228097205|+|AGACC	0.231981	ENST00000272102.10	ARF1
chr1|228097356|+|AAACC	0.131844	ENST00000272102.10	ARF1
chr1|228097372|+|GAACA	0.297794	ENST00000272102.10	ARF1
chr1|228097408|+|GGACA	0.31425	ENST00000272102.10	ARF1
chr1|228097444|+|GAACA	0.246555	ENST00000272102.10	ARF1
chr1|228097609|+|GGACA	0.380878	ENST00000272102.10	ARF1
chr1|228097853|+|GGACC	0.316307	ENST00000272102.10	ARF1
chr1|228097889|+|AGACA	0.325661	ENST00000272102.10	ARF1
chr1|228097922|+|GAACT	0.373682	ENST00000272102.10	ARF1
chr1|228097974|+|GGACT	0.769435	ENST00000272102.10	ARF1
chr1|228097979|+|GGACT	0.754394	ENST00000272102.10	ARF1
chr1|228098003|+|GAACC	0.162033	ENST00000272102.10	ARF1
chr1|228098409|+|AAACT	0.180994	ENST00000272102.10	ARF1
chr1|228098451|+|GAACA	0.402936	ENST00000272102.10	ARF1
chr1|228098459|+|GAACA	0.311656	ENST00000272102.10	ARF1
chr1|228098474|+|AGACC	0.314018	ENST00000272102.10	ARF1
chr1|228098543|+|GAACA	0.54337	ENST00000272102.10	ARF1
chr1|228098568|+|AGACT	0.355819	ENST00000272102.10	ARF1
chr1|228098829|+|AGACA	0.434597	ENST00000272102.10	ARF1
chr1|228098898|+|AGACC	0.360185	ENST00000272102.10	ARF1
chr1|228098988|+|AGACA	0.307058	ENST00000272102.10	ARF1
chr1|228099022|+|AAACA	0.157212	ENST00000272102.10	ARF1
chr1|228099059|+|AAACC	0.106577	ENST00000272102.10	ARF1
chr1|228099067|+|GAACT	0.438247	ENST00000272102.10	ARF1
chr1|228099090|+|GAACC	0.220019	ENST00000272102.10	ARF1
chr1|228099164|+|AAACA	0.156978	ENST00000272102.10	ARF1
chr4|82373540|-|GGACC	0.363675	ENST00000353341.8	HNRNPD
chr4|82373528|-|GAACC	0.500611	ENST00000353341.8	HNRNPD
chr4|82371576|-|AAACT	0.294366	ENST00000353341.8	HNRNPD
chr4|82359610|-|GGACA	0.289293	ENST00000353341.8	HNRNPD
chr4|82359586|-|GGACT	0.484194	ENST00000353341.8	HNRNPD
chr4|82359556|-|AGACT	0.489016	ENST00000353341.8	HNRNPD
chr4|82358803|-|GAACA	0.504706	ENST00000353341.8	HNRNPD
chr4|82358751|-|AAACA	0.2061	ENST00000353341.8	HNRNPD
chr4|82357419|-|GGACA	0.393233	ENST00000353341.8	HNRNPD
chr4|82357411|-|AGACC	0.169404	ENST00000353341.8	HNRNPD
chr4|82357364|-|GAACC	0.303693	ENST00000353341.8	HNRNPD
chr4|82356866|-|GAACA	0.374017	ENST00000353341.8	HNRNPD
chr4|82355343|-|AAACC	0.155011	ENST00000353341.8	HNRNPD
chr4|82354081|-|AAACT	0.259327	ENST00000353341.8	HNRNPD
chr17|42998768|+|AAACC	0.153937	ENST00000253788.12	RPL27
chr17|42999934|+|GAACA	0.463695	ENST00000253788.12	RPL27
chr17|43002696|+|GGACA	0.484601	ENST00000253788.12	RPL27
chr17|43002701|+|AAACT	0.231726	ENST00000253788.12	RPL27
chr17|43002879|+|AGACA	0.270084	ENST00000253788.12	RPL27
chr17|43002889|+|GAACA	0.27929	ENST00000253788.12	RPL27
chr17|43002908|+|AAACT	0.231304	ENST00000253788.12	RPL27
chr12|6534828|+|AGACA	0.366916	ENST00000229239.10	GAPDH
chr2|74529377|-|AGACA	0.230217	ENST00000377526.4	AUP1
chr2|74529269|-|GGACC	0.487634	ENST00000377526.4	AUP1
chr2|74529229|-|GGACT	0.631492	ENST00000377526.4	AUP1
chr2|74529222|-|GGACT	0.687467	ENST00000377526.4	AUP1
chr2|74528432|-|AGACC	0.327373	ENST00000377526.4	AUP1
chr2|74528292|-|GAACT	0.294294	ENST00000377526.4	AUP1
chr2|74527814|-|AGACA	0.180808	ENST00000377526.4	AUP1
chr2|74527808|-|GGACA	0.35972	ENST00000377526.4	AUP1
chr2|74527761|-|AGACA	0.138481	ENST00000377526.4	AUP1
chr2|74527476|-|AGACC	0.698858	ENST00000377526.4	AUP1
chr2|74527358|-|AGACT	0.149032	ENST00000377526.4	AUP1
chr2|74527345|-|AGACT	0.46585	ENST00000377526.4	AUP1
chr2|74527294|-|AGACA	0.364039	ENST00000377526.4	AUP1
chr2|74527280|-|GAACT	0.460686	ENST00000377526.4	AUP1
chr2|74526789|-|GAACA	0.260924	ENST00000377526.4	AUP1
chr2|74526758|-|AGACT	0.505669	ENST00000377526.4	AUP1
chr15|64969339|-|GAACT	0.787002	ENST00000204566.7	SPG21
chr15|64969327|-|AGACT	0.498997	ENST00000204566.7	SPG21
chr15|64969294|-|GAACC	0.362961	ENST00000204566.7	SPG21
chr15|64969277|-|GGACA	0.53751	ENST00000204566.7	SPG21
chr15|64965376|-|AAACA	0.267643	ENST00000204566.7	SPG21
chr15|64963712|-|GAACC	0.659839	ENST00000204566.7	SPG21
chr15|64963488|-|GGACT	0.784239	ENST00000204566.7	SPG21
chr15|64963386|-|AGACT	0.264689	ENST00000204566.7	SPG21
chr15|64963371|-|GAACC	0.420196	ENST00000204566.7	SPG21
chr15|64963299|-|GGACT	0.825427	ENST00000204566.7	SPG21
chr15|64963201|-|GGACA	0.632161	ENST00000204566.7	SPG21
chr15|64963094|-|AAACA	0.208278	ENST00000204566.7	SPG21
chr6|7910606|-|GGACA	0.255072	ENST00000379757.9	TXNDC5
chr6|7910601|-|GGACC	0.285305	ENST00000379757.9	TXNDC5
chr6|7904717|-|GGACA	0.454498	ENST00000379757.9	TXNDC5
chr6|7904676|-|AGACA	0.351073	ENST00000379757.9	TXNDC5
chr6|7904628|-|GGACT	0.423181	ENST00000379757.9	TXNDC5
chr6|7899628|-|GGACT	0.560291	ENST00000379757.9	TXNDC5
chr6|7899620|-|AGACA	0.26192	ENST00000379757.9	TXNDC5
chr6|7899610|-|AAACT	0.18655	ENST00000379757.9	TXNDC5
chr6|7899596|-|AGACA	0.366927	ENST00000379757.9	TXNDC5
chr6|7895182|-|GAACC	0.493145	ENST00000379757.9	TXNDC5
chr6|7891648|-|GAACA	0.304787	ENST00000379757.9	TXNDC5
chr6|7891638|-|AAACT	0.251173	ENST00000379757.9	TXNDC5
chr6|7889558|-|GAACT	0.433552	ENST00000379757.9	TXNDC5
chr6|7889544|-|AAACC	0.22168	ENST00000379757.9	TXNDC5
chr6|7888773|-|AGACT	0.430854	ENST00000379757.9	TXNDC5
chr6|7888758|-|AGACC	0.33199	ENST00000379757.9	TXNDC5
chr6|7884472|-|AGACT	0.348029	ENST00000379757.9	TXNDC5
chr6|7884449|-|GAACT	0.460007	ENST00000379757.9	TXNDC5
chr6|7884396|-|AGACT	0.542245	ENST00000379757.9	TXNDC5
chr6|7883196|-|AGACC	0.37359	ENST00000379757.9	TXNDC5
chr6|7883150|-|GAACT	0.513108	ENST00000379757.9	TXNDC5
chr6|7883141|-|GAACA	0.279848	ENST00000379757.9	TXNDC5
chr6|7883035|-|GAACA	0.348748	ENST00000379757.9	TXNDC5
chr6|7882917|-|AAACA	0.27003	ENST00000379757.9	TXNDC5
chr6|7882851|-|AGACT	0.54366	ENST00000379757.9	TXNDC5
chr6|7882817|-|GGACT	0.935101	ENST00000379757.9	TXNDC5
chr6|7882635|-|AAACC	0.0945421	ENST00000379757.9	TXNDC5
chr6|7882426|-|AAACA	0.142085	ENST00000379757.9	TXNDC5
chr6|7882379|-|GAACT	0.631862	ENST00000379757.9	TXNDC5
chr6|7882263|-|AGACC	0.18388	ENST00000379757.9	TXNDC5
chr6|7882258|-|AGACA	0.244977	ENST00000379757.9	TXNDC5
chr6|7882076|-|AGACC	0.308464	ENST00000379757.9	TXNDC5
chr6|7882069|-|AGACA	0.434618	ENST00000379757.9	TXNDC5
chr6|7881976|-|AAACA	0.251503	ENST00000379757.9	TXNDC5
chr6|7881789|-|AAACA	0.25331	ENST00000379757.9	TXNDC5
chr6|7881784|-|AGACC	0.256534	ENST00000379757.9	TXNDC5
chr6|7881667|-|AAACC	0.157196	ENST00000379757.9	TXNDC5
chr4|77075714|-|GAACT	0.319251	ENST00000237654.9	CCNI
chr4|77066337|-|AAACC	0.236736	ENST00000237654.9	CCNI
chr4|77058588|-|AAACT	0.194429	ENST00000237654.9	CCNI
chr4|77058557|-|AAACA	0.310804	ENST00000237654.9	CCNI
chr4|77056266|-|AGACT	0.419838	ENST00000237654.9	CCNI
chr4|77056071|-|AGACA	0.597736	ENST00000237654.9	CCNI
chr4|77055201|-|AAACT	0.303597	ENST00000237654.9	CCNI
chr4|77055168|-|GAACT	0.423361	ENST00000237654.9	CCNI
chr4|77048490|-|AGACT	0.303256	ENST00000237654.9	CCNI
chr4|77048478|-|GGACA	0.543947	ENST00000237654.9	CCNI
chr4|77048398|-|AGACC	0.27931	ENST00000237654.9	CCNI
chr4|77048273|-|AGACA	0.454931	ENST00000237654.9	CCNI
chr4|77048264|-|GGACA	0.507933	ENST00000237654.9	CCNI
chr4|77048190|-|AAACT	0.363822	ENST00000237654.9	CCNI
chr4|77048180|-|AGACT	0.53397	ENST00000237654.9	CCNI
chr4|77048162|-|GAACA	0.420625	ENST00000237654.9	CCNI
chr4|77048082|-|AAACT	0.546394	ENST00000237654.9	CCNI
chr4|77048028|-|AGACC	0.285377	ENST00000237654.9	CCNI
chr4|77047993|-|AAACT	0.49011	ENST00000237654.9	CCNI
chr4|77047982|-|AAACT	0.350007	ENST00000237654.9	CCNI
chr4|77047807|-|GAACT	0.597553	ENST00000237654.9	CCNI
chr4|77047761|-|GAACA	0.342824	ENST00000237654.9	CCNI
chr4|77047550|-|GGACA	0.700603	ENST00000237654.9	CCNI
chr4|77047470|-|AAACA	0.272314	ENST00000237654.9	CCNI
chr4|77047400|-|AGACT	0.60333	ENST00000237654.9	CCNI
chr4|77047299|-|GAACT	0.517344	ENST00000237654.9	CCNI
chr4|77047205|-|GAACT	0.392116	ENST00000237654.9	CCNI
KZ559109.1|7097|+|GGACT	0.432516	ENST00000263774.9	NDUFS3
KZ559109.1|8361|+|AGACC	0.259683	ENST00000263774.9	NDUFS3
KZ559109.1|8800|+|AAACC	0.107997	ENST00000263774.9	NDUFS3
KZ559109.1|9965|+|AGACC	0.112335	ENST00000263774.9	NDUFS3
KZ559109.1|10182|+|GGACA	0.351848	ENST00000263774.9	NDUFS3
KZ559109.1|10252|+|GGACA	0.357813	ENST00000263774.9	NDUFS3
KZ559109.1|10269|+|AGACT	0.263509	ENST00000263774.9	NDUFS3
KZ559109.1|12219|+|GAACA	0.634991	ENST00000263774.9	NDUFS3
KZ559109.1|12285|+|AGACA	0.232844	ENST00000263774.9	NDUFS3
KZ559109.1|12334|+|AGACA	0.340521	ENST00000263774.9	NDUFS3
chr16|87831806|-|GAACT	0.575537	ENST00000261622.5	SLC7A5
chr16|87831685|-|GGACC	0.332093	ENST00000261622.5	SLC7A5
chr16|87831676|-|GAACA	0.311331	ENST00000261622.5	SLC7A5
chr16|87831668|-|AGACC	0.215348	ENST00000261622.5	SLC7A5
chr16|87831489|-|GGACA	0.49418	ENST00000261622.5	SLC7A5
chr16|87831402|-|GGACC	0.502616	ENST00000261622.5	SLC7A5
chr16|87831372|-|AAACC	0.129382	ENST00000261622.5	SLC7A5
chr16|87831363|-|GAACA	0.665716	ENST00000261622.5	SLC7A5
chr16|87831352|-|GGACT	0.887772	ENST00000261622.5	SLC7A5
chr16|87831345|-|GGACC	0.410136	ENST00000261622.5	SLC7A5
chr16|87831310|-|AGACC	0.320256	ENST00000261622.5	SLC7A5
chr16|87831268|-|GGACA	0.874278	ENST00000261622.5	SLC7A5
chr16|87831264|-|AGACT	0.519934	ENST00000261622.5	SLC7A5
chr16|87831241|-|GGACC	0.808718	ENST00000261622.5	SLC7A5
chr16|87831200|-|GGACA	0.926092	ENST00000261622.5	SLC7A5
chr16|87831175|-|GGACC	0.56977	ENST00000261622.5	SLC7A5
chr16|87831156|-|GGACT	0.823972	ENST00000261622.5	SLC7A5
chr16|87831137|-|AGACC	0.450152	ENST00000261622.5	SLC7A5
chr16|87831096|-|GGACA	0.92809	ENST00000261622.5	SLC7A5
chr16|87831038|-|GGACA	0.854195	ENST00000261622.5	SLC7A5
chr16|87830864|-|GGACA	0.688736	ENST00000261622.5	SLC7A5
chr16|87830597|-|GGACC	0.399106	ENST00000261622.5	SLC7A5
chr16|87830506|-|GGACC	0.481442	ENST00000261622.5	SLC7A5
chr16|87830487|-|GGACT	0.860004	ENST00000261622.5	SLC7A5
chr16|87830474|-|AGACT	0.429481	ENST00000261622.5	SLC7A5
chr16|87830168|-|GGACA	0.535614	ENST00000261622.5	SLC7A5
chr16|87830133|-|GGACC	0.368234	ENST00000261622.5	SLC7A5
chr16|87830038|-|AAACA	0.232095	ENST00000261622.5	SLC7A5
chr19|48806710|-|AGACC	0.139307	ENST00000597011.5	BCAT2
chr19|48806639|-|AGACA	0.342234	ENST00000597011.5	BCAT2
chr19|48806563|-|GAACC	0.166861	ENST00000597011.5	BCAT2
chr19|48800263|-|AGACC	0.469629	ENST00000597011.5	BCAT2
chr19|48800224|-|GGACC	0.39917	ENST00000597011.5	BCAT2
chr19|48800048|-|GGACA	0.380471	ENST00000597011.5	BCAT2
chr19|48800042|-|GGACT	0.327654	ENST00000597011.5	BCAT2
chr19|48797279|-|GAACA	0.639073	ENST00000597011.5	BCAT2
chr19|48797230|-|GAACC	0.254476	ENST00000597011.5	BCAT2
chr19|48797223|-|GAACA	0.352714	ENST00000597011.5	BCAT2
chr19|48797206|-|GGACC	0.303226	ENST00000597011.5	BCAT2
chr19|48796967|-|AGACA	0.241426	ENST00000597011.5	BCAT2
chr19|48796953|-|GGACA	0.731737	ENST00000597011.5	BCAT2
chr19|48796942|-|AGACC	0.180793	ENST00000597011.5	BCAT2
chr19|48796582|-|AGACA	0.577896	ENST00000597011.5	BCAT2
chr19|48796501|-|GAACC	0.278911	ENST00000597011.5	BCAT2
chr19|48795136|-|AGACC	0.0941264	ENST00000597011.5	BCAT2
chr1|26472541|+|GGACC	0.41647	ENST00000361427.6	HMGN2
chr1|26473527|+|GAACC	0.21039	ENST00000361427.6	HMGN2
chr1|26474087|+|AAACC	0.113926	ENST00000361427.6	HMGN2
chr1|26474659|+|AAACA	0.322264	ENST00000361427.6	HMGN2
chr1|26474663|+|AGACC	0.204306	ENST00000361427.6	HMGN2
chr1|26475287|+|GAACA	0.334261	ENST00000361427.6	HMGN2
chr1|26475365|+|AAACA	0.115049	ENST00000361427.6	HMGN2
chr1|26475391|+|AGACT	0.47349	ENST00000361427.6	HMGN2
chr1|26475476|+|AAACA	0.153397	ENST00000361427.6	HMGN2
chr1|26475524|+|AGACT	0.448797	ENST00000361427.6	HMGN2
chr1|26475545|+|AGACA	0.25674	ENST00000361427.6	HMGN2
chr1|26475557|+|AGACC	0.284525	ENST00000361427.6	HMGN2
chr1|26475601|+|GGACT	0.733343	ENST00000361427.6	HMGN2
chr1|26475738|+|AAACA	0.135577	ENST00000361427.6	HMGN2
chr1|26475776|+|AAACT	0.225713	ENST00000361427.6	HMGN2
chr1|26475805|+|AGACT	0.271492	ENST00000361427.6	HMGN2
chr18|79988513|-|GGACC	0.372193	ENST00000269601.10	TXNL4A
chr18|79988349|-|GGACC	0.643604	ENST00000269601.10	TXNL4A
chr18|79988325|-|GGACC	0.490297	ENST00000269601.10	TXNL4A
chr18|79973854|-|GAACA	0.362492	ENST00000269601.10	TXNL4A
chr18|79973828|-|GGACT	0.626138	ENST00000269601.10	TXNL4A
chr18|79973791|-|GGACA	0.347063	ENST00000269601.10	TXNL4A
chr18|79973773|-|GGACA	0.511423	ENST00000269601.10	TXNL4A
chr18|79973710|-|GGACT	0.730483	ENST00000269601.10	TXNL4A
chr18|79973532|-|AAACA	0.12789	ENST00000269601.10	TXNL4A
chr19|55279427|-|AGACC	0.302391	ENST00000255631.9	HSPBP1
chr19|55279414|-|GAACC	0.26117	ENST00000255631.9	HSPBP1
chr19|55277659|-|GAACA	0.514426	ENST00000255631.9	HSPBP1
chr19|55277653|-|GGACA	0.508386	ENST00000255631.9	HSPBP1
chr19|55274622|-|AGACT	0.471448	ENST00000255631.9	HSPBP1
chr19|55274558|-|GGACT	0.588958	ENST00000255631.9	HSPBP1
chr19|55274448|-|GGACC	0.599226	ENST00000255631.9	HSPBP1
chr19|55266160|-|GAACC	0.309511	ENST00000255631.9	HSPBP1
chr19|55266138|-|GAACA	0.433729	ENST00000255631.9	HSPBP1
chr19|55265980|-|GGACC	0.23993	ENST00000255631.9	HSPBP1
chr19|55265932|-|GGACA	0.32496	ENST00000255631.9	HSPBP1
chr19|55265378|-|AGACT	0.604728	ENST00000255631.9	HSPBP1
chr19|55265341|-|GAACT	0.854342	ENST00000255631.9	HSPBP1
chr19|55262649|-|AGACC	0.259837	ENST00000255631.9	HSPBP1
chr19|55262606|-|AAACC	0.147537	ENST00000255631.9	HSPBP1
chr19|55262573|-|GAACC	0.339029	ENST00000255631.9	HSPBP1
chr19|55262501|-|GGACC	0.676905	ENST00000255631.9	HSPBP1
chr19|55262431|-|GGACC	0.357904	ENST00000255631.9	HSPBP1
chrX|115645026|+|AAACT	0.309986	ENST00000355899.8	PLS3
chrX|115645041|+|GAACC	0.195291	ENST00000355899.8	PLS3
chrX|115645060|+|GAACT	0.468001	ENST00000355899.8	PLS3
chrX|115645087|+|AAACC	0.106562	ENST00000355899.8	PLS3
chrX|115646150|+|AAACC	0.110052	ENST00000355899.8	PLS3
chrX|115646165|+|AAACT	0.239955	ENST00000355899.8	PLS3
chrX|115646409|+|AAACT	0.288857	ENST00000355899.8	PLS3
chrX|115646478|+|AGACC	0.137915	ENST00000355899.8	PLS3
chrX|115646493|+|GAACC	0.25586	ENST00000355899.8	PLS3
chrX|115646498|+|AAACC	0.0601489	ENST00000355899.8	PLS3
chrX|115647615|+|GAACT	0.436266	ENST00000355899.8	PLS3
chrX|115647624|+|GAACA	0.284495	ENST00000355899.8	PLS3
chrX|115647894|+|GGACA	0.389955	ENST00000355899.8	PLS3
chrX|115647960|+|AAACT	0.296261	ENST00000355899.8	PLS3
chrX|115649485|+|AGACC	0.384457	ENST00000355899.8	PLS3
chrX|115649581|+|AAACA	0.233501	ENST00000355899.8	PLS3
chrX|115649650|+|GAACT	0.486371	ENST00000355899.8	PLS3
chrX|115649669|+|GGACT	0.82758	ENST00000355899.8	PLS3
chrX|115649691|+|GGACT	0.63246	ENST00000355899.8	PLS3
chrX|115649735|+|AAACA	0.142972	ENST00000355899.8	PLS3
chrX|115649802|+|AAACA	0.100501	ENST00000355899.8	PLS3
chrX|115649908|+|GGACT	0.580654	ENST00000355899.8	PLS3
chrX|115649942|+|AGACA	0.292581	ENST00000355899.8	PLS3
chrX|115649987|+|GAACT	0.571344	ENST00000355899.8	PLS3
chrX|115650183|+|AAACA	0.20914	ENST00000355899.8	PLS3
chrX|115650188|+|AGACT	0.256162	ENST00000355899.8	PLS3
chrX|115650234|+|AAACA	0.195271	ENST00000355899.8	PLS3
chrX|115650302|+|AAACA	0.135233	ENST00000355899.8	PLS3
chrX|115650360|+|AAACC	0.202485	ENST00000355899.8	PLS3
chrX|115650374|+|AAACT	0.19568	ENST00000355899.8	PLS3
chrX|115650437|+|GAACT	0.377428	ENST00000355899.8	PLS3
chrX|115650504|+|AAACA	0.311704	ENST00000355899.8	PLS3
chr20|23637702|-|GGACT	0.739955	ENST00000398409.1	CST3
chr20|23635351|-|GAACT	0.524204	ENST00000398409.1	CST3
chr20|23635322|-|GAACC	0.168954	ENST00000398409.1	CST3
chr20|23635307|-|AGACC	0.196756	ENST00000398409.1	CST3
chr20|23635291|-|GGACA	0.511579	ENST00000398409.1	CST3
chr20|23633842|-|GGACT	0.870418	ENST00000398409.1	CST3
chr20|23633791|-|AGACA	0.545893	ENST00000398409.1	CST3
chr20|23633787|-|AGACA	0.314511	ENST00000398409.1	CST3
chrM|14841|+|AAACT	0.210837	ENST00000361789.2	MT-CYB
chrM|14890|+|GGACT	0.475091	ENST00000361789.2	MT-CYB
chrM|15080|+|AAACC	0.163256	ENST00000361789.2	MT-CYB
chrM|15087|+|AAACA	0.160613	ENST00000361789.2	MT-CYB
chrM|15189|+|AAACT	0.417814	ENST00000361789.2	MT-CYB
chrM|15218|+|GGACA	0.935671	ENST00000361789.2	MT-CYB
chrM|15222|+|AGACC	0.283591	ENST00000361789.2	MT-CYB
chrM|15258|+|AGACA	0.635311	ENST00000361789.2	MT-CYB
chrM|15363|+|AAACA	0.539117	ENST00000361789.2	MT-CYB
chrM|15489|+|AGACC	0.220149	ENST00000361789.2	MT-CYB
chrM|15507|+|AGACA	0.202645	ENST00000361789.2	MT-CYB
chrM|15534|+|AAACA	0.22857	ENST00000361789.2	MT-CYB
chrM|15607|+|AAACT	0.630042	ENST00000361789.2	MT-CYB
chrM|15679|+|AAACA	0.307284	ENST00000361789.2	MT-CYB
chrM|15738|+|AGACC	0.290357	ENST00000361789.2	MT-CYB
chrM|15766|+|GGACA	0.494074	ENST00000361789.2	MT-CYB
chrM|15799|+|GGACA	0.454735	ENST00000361789.2	MT-CYB
chrM|15867|+|AAACA	0.383179	ENST00000361789.2	MT-CYB
chr6|149749841|+|AAACT	0.249431	ENST00000367384.8	PCMT1
chr6|149771179|+|AGACA	0.245737	ENST00000367384.8	PCMT1
chr6|149771213|+|AGACC	0.431308	ENST00000367384.8	PCMT1
chr6|149789971|+|GAACT	0.41705	ENST00000367384.8	PCMT1
chr6|149802261|+|AAACC	0.135432	ENST00000367384.8	PCMT1
chr6|149810699|+|AAACC	0.191588	ENST00000367384.8	PCMT1
chr6|149810725|+|GGACT	0.878582	ENST00000367384.8	PCMT1
chr20|32839807|+|GAACC	0.152266	ENST00000375571.6	MAPRE1
chr20|32846632|+|AAACT	0.109722	ENST00000375571.6	MAPRE1
chr20|32846646|+|AGACT	0.155833	ENST00000375571.6	MAPRE1
chr20|32846688|+|GAACA	0.369024	ENST00000375571.6	MAPRE1
chr20|32846751|+|AGACA	0.218764	ENST00000375571.6	MAPRE1
chr20|32848737|+|GGACC	0.385272	ENST00000375571.6	MAPRE1
chr20|32848817|+|GGACT	0.899168	ENST00000375571.6	MAPRE1
chr20|32848962|+|AAACA	0.197722	ENST00000375571.6	MAPRE1
chr20|32849070|+|AGACT	0.768589	ENST00000375571.6	MAPRE1
chr20|32849662|+|GGACT	0.512575	ENST00000375571.6	MAPRE1
chr20|32849743|+|GGACC	0.472453	ENST00000375571.6	MAPRE1
chr20|32850196|+|AAACC	0.190419	ENST00000375571.6	MAPRE1
chr20|32850289|+|AGACT	0.542936	ENST00000375571.6	MAPRE1
chr20|32850323|+|GAACC	0.178874	ENST00000375571.6	MAPRE1
chr20|32850371|+|AAACA	0.304417	ENST00000375571.6	MAPRE1
chr1|165827855|+|AGACC	0.255776	ENST00000367879.9	UCK2
chr1|165827865|+|GAACC	0.48584	ENST00000367879.9	UCK2
chr1|165827918|+|GAACA	0.366032	ENST00000367879.9	UCK2
chr1|165890253|+|GGACT	0.622968	ENST00000367879.9	UCK2
chr1|165891242|+|GAACT	0.426175	ENST00000367879.9	UCK2
chr1|165891255|+|AAACA	0.214461	ENST00000367879.9	UCK2
chr1|165891282|+|AAACA	0.22518	ENST00000367879.9	UCK2
chr1|165896200|+|AGACA	0.2988	ENST00000367879.9	UCK2
chr1|165896273|+|AGACC	0.297256	ENST00000367879.9	UCK2
chr1|165896312|+|GGACA	0.51433	ENST00000367879.9	UCK2
chr1|165903191|+|GGACA	0.375433	ENST00000367879.9	UCK2
chr1|165907717|+|GGACA	0.41051	ENST00000367879.9	UCK2
chr1|165907749|+|AGACC	0.384809	ENST00000367879.9	UCK2
chr1|165907838|+|GGACC	0.564743	ENST00000367879.9	UCK2
chr1|165907861|+|AGACA	0.327597	ENST00000367879.9	UCK2
chr1|165907932|+|AAACA	0.180397	ENST00000367879.9	UCK2
chr1|165907997|+|AAACA	0.182801	ENST00000367879.9	UCK2
chr1|165908002|+|GAACT	0.509847	ENST00000367879.9	UCK2
chr1|165908028|+|AAACT	0.468801	ENST00000367879.9	UCK2
chr1|182884700|+|AAACA	0.117657	ENST00000367549.4	DHX9
chr1|182884726|+|GGACC	0.238226	ENST00000367549.4	DHX9
chr1|182884750|+|GAACA	0.387871	ENST00000367549.4	DHX9
chr1|182884772|+|AGACC	0.15885	ENST00000367549.4	DHX9
chr1|182887319|+|AGACT	0.501612	ENST00000367549.4	DHX9
chr1|182887393|+|GAACT	0.310138	ENST00000367549.4	DHX9
chr1|182887407|+|GGACA	0.537394	ENST00000367549.4	DHX9
chr1|182887436|+|AAACT	0.250483	ENST00000367549.4	DHX9
chr1|182887464|+|AGACA	0.51013	ENST00000367549.4	DHX9
chr1|182887578|+|AAACC	0.147527	ENST00000367549.4	DHX9
chr7|100871712|+|GGACT	0.712616	ENST00000200457.9	TRIP6
chr7|100872688|+|AGACT	0.421671	ENST00000200457.9	TRIP6
chrY|1386382|-|GAACC	0.454128	ENST00000381401.11	SLC25A6
chrY|1386348|-|AGACA	0.683067	ENST00000381401.11	SLC25A6
chrY|1386332|-|AGACC	0.291885	ENST00000381401.11	SLC25A6
chrY|1386277|-|AAACA	0.167043	ENST00000381401.11	SLC25A6
chrY|1386176|-|AAACA	0.333395	ENST00000381401.11	SLC25A6
chrY|1386169|-|AAACA	0.289572	ENST00000381401.11	SLC25A6
chr16|29811132|+|GGACC	0.492595	ENST00000563402.1	MAZ
chr5|1344408|-|GAACA	0.497063	ENST00000320895.10	CLPTM1L
chr5|1344378|-|AGACT	0.418813	ENST00000320895.10	CLPTM1L
chr5|1341859|-|GGACA	0.286035	ENST00000320895.10	CLPTM1L
chr5|1341825|-|AAACA	0.250689	ENST00000320895.10	CLPTM1L
chr5|1338917|-|GGACA	0.316007	ENST00000320895.10	CLPTM1L
chr5|1337966|-|AAACC	0.129098	ENST00000320895.10	CLPTM1L
chr5|1337911|-|GGACC	0.37385	ENST00000320895.10	CLPTM1L
chr5|1335167|-|AAACC	0.300313	ENST00000320895.10	CLPTM1L
chr5|1324783|-|AAACC	0.224626	ENST00000320895.10	CLPTM1L
chr5|1321771|-|GAACT	0.566815	ENST00000320895.10	CLPTM1L
chr5|1318373|-|GGACT	0.597408	ENST00000320895.10	CLPTM1L
chr5|1318288|-|AGACA	0.765982	ENST00000320895.10	CLPTM1L
chr5|1318253|-|GGACA	0.902645	ENST00000320895.10	CLPTM1L
chr5|1318242|-|AGACA	0.522939	ENST00000320895.10	CLPTM1L
chr5|1318176|-|GAACA	0.495598	ENST00000320895.10	CLPTM1L
chr5|1317992|-|AAACA	0.169228	ENST00000320895.10	CLPTM1L
chr5|1317966|-|GGACT	0.888251	ENST00000320895.10	CLPTM1L
chr1|44776046|+|GGACA	0.407324	ENST00000396651.8	RPS8
chr1|44776069|+|AAACC	0.610324	ENST00000396651.8	RPS8
chr1|44777628|+|AAACA	0.276276	ENST00000396651.8	RPS8
chr1|44777685|+|AGACC	0.138001	ENST00000396651.8	RPS8
chr1|44778025|+|AAACA	0.208761	ENST00000396651.8	RPS8
chr1|44778598|+|GGACA	0.518565	ENST00000396651.8	RPS8
chr22|39318566|-|AGACA	0.45271	ENST00000216146.9	RPL3
chr22|39317623|-|GAACA	0.236102	ENST00000216146.9	RPL3
chr22|39317585|-|AGACA	0.529235	ENST00000216146.9	RPL3
chr22|39317543|-|AAACC	0.126247	ENST00000216146.9	RPL3
chr22|39317525|-|GGACC	0.431372	ENST00000216146.9	RPL3
chr22|39317516|-|AGACT	0.560824	ENST00000216146.9	RPL3
chr22|39316761|-|GGACT	0.418595	ENST00000216146.9	RPL3
chr17|41835869|-|AGACC	0.234451	ENST00000435506.7	NT5C3B
chr17|41832426|-|GGACC	0.44866	ENST00000435506.7	NT5C3B
chr17|41830886|-|GGACC	0.502312	ENST00000435506.7	NT5C3B
chr17|41828939|-|AGACC	0.365099	ENST00000435506.7	NT5C3B
chr17|41827577|-|GAACA	0.356753	ENST00000435506.7	NT5C3B
chr17|41827559|-|GAACT	0.489222	ENST00000435506.7	NT5C3B
chr17|41827527|-|AAACC	0.165753	ENST00000435506.7	NT5C3B
chr17|41827505|-|AGACT	0.408982	ENST00000435506.7	NT5C3B
chr17|41827493|-|GGACC	0.302249	ENST00000435506.7	NT5C3B
chr17|41827457|-|GAACA	0.417303	ENST00000435506.7	NT5C3B
chr17|41825629|-|GGACT	0.626992	ENST00000435506.7	NT5C3B
chr17|41825597|-|AGACT	0.304203	ENST00000435506.7	NT5C3B
chr17|41825450|-|GAACA	0.524436	ENST00000435506.7	NT5C3B
chr17|41825351|-|GAACC	0.245423	ENST00000435506.7	NT5C3B
chr17|41825311|-|GAACC	0.438883	ENST00000435506.7	NT5C3B
chr17|41825304|-|GGACC	0.706197	ENST00000435506.7	NT5C3B
chr17|41825243|-|AAACA	0.302012	ENST00000435506.7	NT5C3B
chr17|41825228|-|AAACA	0.219481	ENST00000435506.7	NT5C3B
chr11|8683210|+|AGACT	0.27008	ENST00000314138.11	RPL27A
chr11|8683220|+|AGACC	0.198418	ENST00000314138.11	RPL27A
chr11|8683228|+|AAACT	0.439143	ENST00000314138.11	RPL27A
chr11|8684771|+|GAACC	0.313867	ENST00000314138.11	RPL27A
chr11|8684812|+|GGACT	0.5352	ENST00000314138.11	RPL27A
chr11|8684826|+|GAACA	0.456686	ENST00000314138.11	RPL27A
chr11|8684830|+|AGACA	0.313489	ENST00000314138.11	RPL27A
chr11|8684852|+|AAACA	0.451794	ENST00000314138.11	RPL27A
chr11|8684857|+|AGACT	0.454416	ENST00000314138.11	RPL27A
chr3|23919546|+|GGACA	0.450867	ENST00000413699.7	RPL15
chr3|23919585|+|AAACT	0.26698	ENST00000413699.7	RPL15
chr3|23919653|+|AGACA	0.358882	ENST00000413699.7	RPL15
chr3|23919691|+|AAACT	0.45837	ENST00000413699.7	RPL15
chr3|23919743|+|AAACA	0.239289	ENST00000413699.7	RPL15
chr1|11056656|-|AAACA	0.106394	ENST00000376957.7	SRM
chr1|11056612|-|AGACC	0.279429	ENST00000376957.7	SRM
chr1|11056047|-|AGACA	0.395851	ENST00000376957.7	SRM
chr1|11055902|-|GGACC	0.440409	ENST00000376957.7	SRM
chr1|11055785|-|GAACC	0.163317	ENST00000376957.7	SRM
chr1|11055077|-|GAACT	0.466971	ENST00000376957.7	SRM
chr1|11054834|-|GGACC	0.354267	ENST00000376957.7	SRM
chr1|11054827|-|GGACC	0.514466	ENST00000376957.7	SRM
chr1|11054781|-|GGACC	0.336927	ENST00000376957.7	SRM
chr1|11054706|-|GGACT	0.730804	ENST00000376957.7	SRM
chr19|8321321|-|GAACT	0.454514	ENST00000301457.3	NDUFA7
chr19|8316644|-|GAACT	0.420305	ENST00000301457.3	NDUFA7
chr19|8311521|-|GGACC	0.550598	ENST00000301457.3	NDUFA7
chr3|49022486|+|AAACC	0.152043	ENST00000326925.11	NDUFAF3
chr3|49022718|+|GGACA	0.271638	ENST00000326925.11	NDUFAF3
chr3|49022730|+|AGACA	0.472182	ENST00000326925.11	NDUFAF3
chr3|49022893|+|GGACT	0.467661	ENST00000326925.11	NDUFAF3
chr3|49022900|+|AGACC	0.308211	ENST00000326925.11	NDUFAF3
chr3|49022905|+|GGACC	0.508273	ENST00000326925.11	NDUFAF3
chr3|49022972|+|GGACA	0.426814	ENST00000326925.11	NDUFAF3
chr3|49023137|+|GGACT	0.386715	ENST00000326925.11	NDUFAF3
chr3|49023173|+|GAACC	0.488571	ENST00000326925.11	NDUFAF3
chr3|49023183|+|GAACT	0.436609	ENST00000326925.11	NDUFAF3
chr16|66932801|-|GGACC	0.381536	ENST00000422424.7	CIAO2B
chr16|66932297|-|GAACA	0.301321	ENST00000422424.7	CIAO2B
chr16|66932252|-|GAACA	0.391939	ENST00000422424.7	CIAO2B
chr16|66932105|-|AAACT	0.473485	ENST00000422424.7	CIAO2B
chr3|12840223|-|AGACC	0.188946	ENST00000429711.7	RPL32
chr3|12840189|-|GAACC	0.304893	ENST00000429711.7	RPL32
chr3|12840161|-|AGACC	0.227771	ENST00000429711.7	RPL32
chr3|12839516|-|AAACC	0.0920059	ENST00000429711.7	RPL32
chr3|12839431|-|AAACA	0.174809	ENST00000429711.7	RPL32
chr3|12836182|-|GAACC	0.385087	ENST00000429711.7	RPL32
chr9|133349552|+|GGACA	0.618111	ENST00000323345.11	RPL7A
chr9|133349557|+|GGACA	0.482858	ENST00000323345.11	RPL7A
chr9|133349575|+|AGACC	0.27623	ENST00000323345.11	RPL7A
chr9|133349689|+|GGACC	0.555211	ENST00000323345.11	RPL7A
chr9|133349697|+|AAACA	0.627342	ENST00000323345.11	RPL7A
chr9|133349946|+|AGACC	0.217743	ENST00000323345.11	RPL7A
chr9|133349953|+|AGACA	0.376705	ENST00000323345.11	RPL7A
chr9|133349976|+|AGACT	0.473387	ENST00000323345.11	RPL7A
chr9|133350033|+|AGACC	0.420266	ENST00000323345.11	RPL7A
chr9|133350270|+|GAACA	0.408138	ENST00000323345.11	RPL7A
chr9|133350668|+|AGACT	0.353373	ENST00000323345.11	RPL7A
chr9|133350693|+|AGACC	0.206168	ENST00000323345.11	RPL7A
chr9|133350724|+|GAACT	0.441422	ENST00000323345.11	RPL7A
chr9|133351007|+|AGACA	0.240818	ENST00000323345.11	RPL7A
chr9|133351045|+|GGACC	0.311462	ENST00000323345.11	RPL7A
chr9|133351345|+|GAACT	0.382778	ENST00000323345.11	RPL7A
chr9|133351357|+|AAACT	0.49793	ENST00000323345.11	RPL7A
chr7|2355063|+|GGACC	0.672164	ENST00000360876.9	EIF3B
chr7|2355123|+|GGACC	0.714176	ENST00000360876.9	EIF3B
chr7|2355338|+|GAACC	0.136446	ENST00000360876.9	EIF3B
chr7|2355394|+|GGACT	0.488538	ENST00000360876.9	EIF3B
chr7|2360779|+|GGACA	0.766579	ENST00000360876.9	EIF3B
chr7|2360798|+|GGACC	0.258626	ENST00000360876.9	EIF3B
chr7|2360816|+|AAACT	0.29184	ENST00000360876.9	EIF3B
chr7|2360895|+|AGACA	0.323553	ENST00000360876.9	EIF3B
chr7|2363109|+|AAACA	0.157197	ENST00000360876.9	EIF3B
chr7|2363123|+|AGACC	0.185776	ENST00000360876.9	EIF3B
chr7|2363636|+|GAACT	0.490758	ENST00000360876.9	EIF3B
chr7|2363702|+|AGACC	0.529916	ENST00000360876.9	EIF3B
chr7|2363735|+|AGACC	0.173466	ENST00000360876.9	EIF3B
chr7|2364378|+|GGACA	0.46531	ENST00000360876.9	EIF3B
chr7|2366346|+|GGACA	0.44269	ENST00000360876.9	EIF3B
chr7|2366382|+|GGACA	0.297365	ENST00000360876.9	EIF3B
chr7|2366586|+|AAACT	0.227824	ENST00000360876.9	EIF3B
chr7|2367015|+|GGACA	0.350623	ENST00000360876.9	EIF3B
chr7|2369474|+|AGACT	0.346747	ENST00000360876.9	EIF3B
chr7|2369525|+|AGACA	0.230915	ENST00000360876.9	EIF3B
chr7|2369591|+|GAACC	0.338882	ENST00000360876.9	EIF3B
chr7|2369609|+|GGACT	0.542752	ENST00000360876.9	EIF3B
chr7|2369639|+|AGACT	0.459638	ENST00000360876.9	EIF3B
chr7|2369665|+|GGACT	0.424013	ENST00000360876.9	EIF3B
chr7|2371818|+|AAACA	0.288086	ENST00000360876.9	EIF3B
chr7|2372675|+|AAACC	0.150124	ENST00000360876.9	EIF3B
chr7|2372698|+|GAACC	0.256034	ENST00000360876.9	EIF3B
chr7|2372772|+|AAACA	0.168261	ENST00000360876.9	EIF3B
chr7|2372788|+|GAACT	0.472601	ENST00000360876.9	EIF3B
chr7|2374552|+|GAACA	0.179607	ENST00000360876.9	EIF3B
chr7|2374577|+|GGACA	0.323552	ENST00000360876.9	EIF3B
chr7|2375415|+|GGACA	0.582675	ENST00000360876.9	EIF3B
chr7|2375424|+|GGACT	0.530354	ENST00000360876.9	EIF3B
chr7|2375439|+|GAACA	0.225261	ENST00000360876.9	EIF3B
chr7|2376954|+|GGACA	0.367763	ENST00000360876.9	EIF3B
chr7|2376974|+|GGACT	0.498852	ENST00000360876.9	EIF3B
chr7|2377002|+|GAACA	0.327991	ENST00000360876.9	EIF3B
chr7|2377011|+|GGACC	0.386911	ENST00000360876.9	EIF3B
chr7|2377066|+|GAACA	0.252284	ENST00000360876.9	EIF3B
chr7|2378730|+|GAACA	0.429125	ENST00000360876.9	EIF3B
chr7|2379400|+|GGACA	0.366614	ENST00000360876.9	EIF3B
chr7|2379415|+|GGACA	0.490405	ENST00000360876.9	EIF3B
chr7|2379444|+|AGACC	0.242116	ENST00000360876.9	EIF3B
chr7|2380211|+|GGACT	0.692715	ENST00000360876.9	EIF3B
chr7|2380244|+|GGACT	0.600393	ENST00000360876.9	EIF3B
chr7|2380363|+|GGACT	0.952005	ENST00000360876.9	EIF3B
chr7|2380487|+|GAACC	0.373595	ENST00000360876.9	EIF3B
chr7|2380509|+|AGACT	0.483481	ENST00000360876.9	EIF3B
chr7|2380599|+|GGACT	0.842492	ENST00000360876.9	EIF3B
chr7|2380641|+|AGACC	0.319848	ENST00000360876.9	EIF3B
chr7|2380714|+|GAACA	0.339074	ENST00000360876.9	EIF3B
chr3|51392376|+|GGACC	0.715469	ENST00000563281.2	RBM15B
chr3|51392433|+|GGACC	0.673406	ENST00000563281.2	RBM15B
chr3|51392556|+|GAACC	0.492954	ENST00000563281.2	RBM15B
chr3|51392562|+|GGACA	0.972641	ENST00000563281.2	RBM15B
chr3|51392677|+|GGACC	0.929908	ENST00000563281.2	RBM15B
chr3|51392735|+|GGACC	0.801535	ENST00000563281.2	RBM15B
chr3|51392839|+|GGACC	0.588653	ENST00000563281.2	RBM15B
chr3|51392844|+|AGACC	0.386366	ENST00000563281.2	RBM15B
chr3|51392882|+|AGACT	0.465189	ENST00000563281.2	RBM15B
chr3|51392988|+|GGACA	0.526175	ENST00000563281.2	RBM15B
chr3|51393018|+|AGACC	0.620322	ENST00000563281.2	RBM15B
chr3|51393024|+|AGACC	0.424727	ENST00000563281.2	RBM15B
chr3|51393029|+|GGACT	0.953042	ENST00000563281.2	RBM15B
chr3|51393045|+|GGACT	0.839142	ENST00000563281.2	RBM15B
chr3|51393050|+|GGACC	0.75088	ENST00000563281.2	RBM15B
chr3|51393081|+|AAACA	0.416471	ENST00000563281.2	RBM15B
chr3|51393147|+|AGACC	0.38794	ENST00000563281.2	RBM15B
chr3|51393215|+|GGACA	0.492139	ENST00000563281.2	RBM15B
chr3|51393248|+|GGACC	0.900104	ENST00000563281.2	RBM15B
chr3|51393315|+|GAACC	0.585904	ENST00000563281.2	RBM15B
chr3|51393332|+|GGACC	0.778635	ENST00000563281.2	RBM15B
chr3|51393370|+|AGACA	0.784272	ENST00000563281.2	RBM15B
chr3|51393420|+|AGACT	0.419682	ENST00000563281.2	RBM15B
chr3|51393447|+|AGACA	0.529618	ENST00000563281.2	RBM15B
chr3|51393467|+|GGACC	0.660934	ENST00000563281.2	RBM15B
chr3|51393505|+|AAACA	0.381728	ENST00000563281.2	RBM15B
chr3|51393512|+|AGACC	0.433631	ENST00000563281.2	RBM15B
chr3|51393548|+|AGACA	0.551348	ENST00000563281.2	RBM15B
chr3|51393588|+|AAACA	0.172782	ENST00000563281.2	RBM15B
chr3|51393627|+|GGACC	0.89488	ENST00000563281.2	RBM15B
chr3|51393657|+|AGACC	0.599378	ENST00000563281.2	RBM15B
chr3|51393714|+|GGACC	0.592828	ENST00000563281.2	RBM15B
chr3|51393867|+|GAACC	0.489281	ENST00000563281.2	RBM15B
chr3|51393886|+|AAACA	0.317309	ENST00000563281.2	RBM15B
chr3|51394013|+|GGACA	0.890977	ENST00000563281.2	RBM15B
chr3|51394036|+|GAACA	0.271867	ENST00000563281.2	RBM15B
chr3|51394062|+|AGACA	0.933229	ENST00000563281.2	RBM15B
chr3|51394225|+|AAACT	0.521329	ENST00000563281.2	RBM15B
chr3|51394372|+|AAACC	0.14451	ENST00000563281.2	RBM15B
chrX|119468547|+|GGACT	0.587615	ENST00000317881.9	SLC25A5
chrX|119469716|+|AGACT	0.664819	ENST00000317881.9	SLC25A5
chrX|119469860|+|GGACA	0.569973	ENST00000317881.9	SLC25A5
chrX|119469868|+|GAACC	0.211341	ENST00000317881.9	SLC25A5
chrX|119470394|+|GAACA	0.347789	ENST00000317881.9	SLC25A5
chrX|119470429|+|AGACT	0.259392	ENST00000317881.9	SLC25A5
chrX|119470513|+|GAACT	0.315804	ENST00000317881.9	SLC25A5
chrX|119471088|+|GAACA	0.285962	ENST00000317881.9	SLC25A5
chrX|119471133|+|AGACT	0.368454	ENST00000317881.9	SLC25A5
chrX|119471246|+|GGACT	0.679338	ENST00000317881.9	SLC25A5
chr1|42682457|+|GGACC	0.346318	ENST00000321358.12	YBX1
chr1|42682584|+|AGACC	0.251254	ENST00000321358.12	YBX1
chr1|42682717|+|GGACA	0.490939	ENST00000321358.12	YBX1
chr1|42683420|+|GAACA	0.323837	ENST00000321358.12	YBX1
chr1|42696199|+|AGACT	0.361365	ENST00000321358.12	YBX1
chr1|42696256|+|AGACT	0.39004	ENST00000321358.12	YBX1
chr1|42696709|+|AGACC	0.315585	ENST00000321358.12	YBX1
chr1|42696887|+|AGACC	0.214191	ENST00000321358.12	YBX1
chr1|42697206|+|GAACA	0.295919	ENST00000321358.12	YBX1
chr1|42697215|+|AGACC	0.291904	ENST00000321358.12	YBX1
chr1|42697248|+|AGACC	0.61557	ENST00000321358.12	YBX1
chr1|42700799|+|AGACA	0.508028	ENST00000321358.12	YBX1
chr1|42700851|+|AGACC	0.27112	ENST00000321358.12	YBX1
chr1|42700921|+|AAACC	0.124942	ENST00000321358.12	YBX1
chr1|42700928|+|AAACC	0.143952	ENST00000321358.12	YBX1
chr1|42700947|+|AGACA	0.353794	ENST00000321358.12	YBX1
chr1|42702030|+|GAACA	0.286723	ENST00000321358.12	YBX1
chr1|42702050|+|AGACC	0.19057	ENST00000321358.12	YBX1
chr1|42702092|+|GAACT	0.525798	ENST00000321358.12	YBX1
chr1|42702256|+|GAACT	0.459009	ENST00000321358.12	YBX1
chr1|42702315|+|AAACT	0.37328	ENST00000321358.12	YBX1
chr9|19376344|-|AGACT	0.382869	ENST00000380394.9	RPS6
chr1|151399617|+|GGACT	0.721966	ENST00000290541.7	PSMB4
chr1|151399644|+|GGACA	0.318678	ENST00000290541.7	PSMB4
chr1|151399723|+|GGACC	0.447197	ENST00000290541.7	PSMB4
chr1|151399983|+|GAACC	0.122357	ENST00000290541.7	PSMB4
chr1|151400000|+|GGACC	0.48685	ENST00000290541.7	PSMB4
chr1|151400049|+|AGACA	0.428712	ENST00000290541.7	PSMB4
chr1|151400469|+|GGACA	0.382936	ENST00000290541.7	PSMB4
chr1|151400540|+|GAACC	0.0907773	ENST00000290541.7	PSMB4
chr1|151400552|+|GAACA	0.268041	ENST00000290541.7	PSMB4
chr1|151400781|+|GGACA	0.445863	ENST00000290541.7	PSMB4
chr1|151401284|+|AGACC	0.214321	ENST00000290541.7	PSMB4
chr1|205718354|-|AAACA	0.399086	ENST00000367142.5	NUCKS1
chr1|205718202|-|GAACC	0.294644	ENST00000367142.5	NUCKS1
chr1|205718186|-|GAACA	0.563174	ENST00000367142.5	NUCKS1
chr1|205718078|-|AAACC	0.315637	ENST00000367142.5	NUCKS1
chr22|40856583|-|GAACC	0.544688	ENST00000216218.8	ST13
chr22|40856536|-|GGACC	0.417991	ENST00000216218.8	ST13
chr22|40848361|-|AAACC	0.144008	ENST00000216218.8	ST13
chr22|40848335|-|AGACT	0.336326	ENST00000216218.8	ST13
chr22|40848319|-|GAACC	0.171227	ENST00000216218.8	ST13
chr22|40844884|-|GAACC	0.333536	ENST00000216218.8	ST13
chr22|40844879|-|AGACA	0.403739	ENST00000216218.8	ST13
chr22|40835883|-|GAACT	0.309983	ENST00000216218.8	ST13
chr22|40835629|-|AGACT	0.453919	ENST00000216218.8	ST13
chr22|40832671|-|AGACT	0.446099	ENST00000216218.8	ST13
chr22|40830939|-|GAACA	0.291094	ENST00000216218.8	ST13
chr22|40827141|-|GGACT	0.381109	ENST00000216218.8	ST13
chr22|40826626|-|GAACC	0.157492	ENST00000216218.8	ST13
chr22|40826462|-|AAACC	0.155734	ENST00000216218.8	ST13
chr22|40826313|-|AAACT	0.403398	ENST00000216218.8	ST13
chr22|40826306|-|AAACA	0.323487	ENST00000216218.8	ST13
chr22|40826277|-|AAACA	0.243549	ENST00000216218.8	ST13
chr22|40826135|-|AAACA	0.219656	ENST00000216218.8	ST13
chr22|40826026|-|AAACT	0.436623	ENST00000216218.8	ST13
chr22|40825661|-|AGACA	0.48999	ENST00000216218.8	ST13
chr22|40825489|-|AGACT	0.632749	ENST00000216218.8	ST13
chr22|40825454|-|AGACA	0.444328	ENST00000216218.8	ST13
chr22|40825405|-|AAACC	0.112177	ENST00000216218.8	ST13
chr22|40825320|-|GAACC	0.341008	ENST00000216218.8	ST13
chr22|40825250|-|AGACT	0.375666	ENST00000216218.8	ST13
chr22|40825240|-|AGACT	0.304365	ENST00000216218.8	ST13
chr2|101004225|+|GAACT	0.47749	ENST00000264258.8	RPL31
chr2|101006358|+|AGACA	0.810963	ENST00000264258.8	RPL31
chr2|101006377|+|GAACT	0.655424	ENST00000264258.8	RPL31
chr19|39433712|-|AGACA	0.411631	ENST00000251453.8	RPS16
chr19|39433385|-|AGACA	0.222611	ENST00000251453.8	RPS16
chr19|39433362|-|GGACC	0.468066	ENST00000251453.8	RPS16
chr19|39433255|-|AAACT	0.419321	ENST00000251453.8	RPS16
chr19|39433238|-|AAACA	0.251439	ENST00000251453.8	RPS16
chr17|75262624|+|AGACT	0.299202	ENST00000245539.11	MRPS7
chr17|75262657|+|AAACA	0.149808	ENST00000245539.11	MRPS7
chr17|75262676|+|AGACC	0.225923	ENST00000245539.11	MRPS7
chr17|75262836|+|AAACA	0.2603	ENST00000245539.11	MRPS7
chr17|75263340|+|AGACT	0.278572	ENST00000245539.11	MRPS7
chr17|75263399|+|GAACA	0.46686	ENST00000245539.11	MRPS7
chr17|75263452|+|AAACT	0.285657	ENST00000245539.11	MRPS7
chr17|75265789|+|GGACA	0.531874	ENST00000245539.11	MRPS7
chr17|75265962|+|AAACA	0.419349	ENST00000245539.11	MRPS7
chr17|75265989|+|AAACT	0.44352	ENST00000245539.11	MRPS7
chr1|151983278|-|GGACC	0.356842	ENST00000368809.1	S100A10
chr1|151983055|-|GGACA	0.395632	ENST00000368809.1	S100A10
chr1|156020076|-|GAACA	0.410372	ENST00000295702.9	SSR2
chr1|156020052|-|AGACC	0.262066	ENST00000295702.9	SSR2
chr1|156018350|-|GAACT	0.470173	ENST00000295702.9	SSR2
chr1|156018321|-|AGACT	0.26233	ENST00000295702.9	SSR2
chr1|156018282|-|GGACC	0.324348	ENST00000295702.9	SSR2
chr1|156011864|-|GGACA	0.346958	ENST00000295702.9	SSR2
chr1|156009646|-|GGACT	0.569236	ENST00000295702.9	SSR2
chr1|156009544|-|GAACT	0.768986	ENST00000295702.9	SSR2
chr1|156009468|-|AGACT	0.46707	ENST00000295702.9	SSR2
chr1|156009377|-|GGACC	0.693114	ENST00000295702.9	SSR2
chr1|156009325|-|AAACA	0.263131	ENST00000295702.9	SSR2
chr1|156009204|-|AGACT	0.738096	ENST00000295702.9	SSR2
chr1|156009131|-|GGACT	0.819617	ENST00000295702.9	SSR2
chr4|151102973|+|AGACC	0.196963	ENST00000514682.5	RPS3A
chr4|151103048|+|AGACA	0.27222	ENST00000514682.5	RPS3A
chr4|151104185|+|AGACA	0.258946	ENST00000514682.5	RPS3A
chr4|151104200|+|AGACA	0.406937	ENST00000514682.5	RPS3A
chr4|151104534|+|AGACA	0.280208	ENST00000514682.5	RPS3A
chr4|151104569|+|GAACC	0.462207	ENST00000514682.5	RPS3A
chr4|151104601|+|AGACT	0.455827	ENST00000514682.5	RPS3A
chr12|120200816|-|AAACC	0.0791349	ENST00000228306.8	RPLP0
chr12|120200770|-|AGACA	0.417372	ENST00000228306.8	RPLP0
chr12|120199442|-|AGACA	0.420824	ENST00000228306.8	RPLP0
chr12|120199367|-|GAACA	0.200061	ENST00000228306.8	RPLP0
chr12|120199328|-|AAACA	0.204309	ENST00000228306.8	RPLP0
chr12|120199205|-|AAACT	0.248766	ENST00000228306.8	RPLP0
chr12|120199155|-|GGACC	0.421744	ENST00000228306.8	RPLP0
chr12|120199137|-|GGACA	0.6819	ENST00000228306.8	RPLP0
chr12|120198939|-|GAACA	0.316662	ENST00000228306.8	RPLP0
chr12|120198916|-|AGACC	0.168556	ENST00000228306.8	RPLP0
GL000251.2|2202299|+|GAACA	0.283736	ENST00000327892.13	TUBB
GL000251.2|2202334|+|GGACA	0.452766	ENST00000327892.13	TUBB
GL000251.2|2202352|+|GGACC	0.409684	ENST00000327892.13	TUBB
GL000251.2|2202697|+|GAACC	0.253819	ENST00000327892.13	TUBB
GL000251.2|2202704|+|GGACC	0.359439	ENST00000327892.13	TUBB
GL000251.2|2202711|+|GGACT	0.423306	ENST00000327892.13	TUBB
GL000251.2|2202748|+|AGACC	0.325538	ENST00000327892.13	TUBB
GL000251.2|2202753|+|AGACA	0.214539	ENST00000327892.13	TUBB
GL000251.2|2203396|+|AGACC	0.354812	ENST00000327892.13	TUBB
GL000251.2|2203478|+|GAACC	0.435944	ENST00000327892.13	TUBB
GL000251.2|2203665|+|GAACT	0.757143	ENST00000327892.13	TUBB
GL000251.2|2203694|+|GAACA	0.41574	ENST00000327892.13	TUBB
GL000251.2|2203805|+|GAACA	0.316911	ENST00000327892.13	TUBB
GL000251.2|2203811|+|GAACA	0.392149	ENST00000327892.13	TUBB
GL000251.2|2203852|+|AGACA	0.4189	ENST00000327892.13	TUBB
GL000251.2|2204270|+|GAACA	0.285489	ENST00000327892.13	TUBB
KQ458386.1|246357|-|AGACA	0.354926	ENST00000647557.2	HNRNPL
KQ458386.1|246197|-|GAACT	0.371395	ENST00000647557.2	HNRNPL
chr1|23692631|+|GAACC	0.189128	ENST00000643754.2	RPL11
chr1|23692644|+|GAACT	0.457084	ENST00000643754.2	RPL11
chr1|23692659|+|AAACT	0.288442	ENST00000643754.2	RPL11
chr1|23692694|+|AGACA	0.29591	ENST00000643754.2	RPL11
chr1|23692698|+|AGACT	0.317795	ENST00000643754.2	RPL11
chr1|23692741|+|AGACC	0.220517	ENST00000643754.2	RPL11
chr1|23694685|+|AAACA	0.341301	ENST00000643754.2	RPL11
chr1|23694706|+|AAACT	0.436382	ENST00000643754.2	RPL11
chr1|23694728|+|GAACA	0.372348	ENST00000643754.2	RPL11
chr1|23694781|+|GGACT	0.668345	ENST00000643754.2	RPL11
chr1|23695829|+|AGACA	0.287554	ENST00000643754.2	RPL11
chr1|23695843|+|GGACA	0.443992	ENST00000643754.2	RPL11
chr1|23695863|+|AAACA	0.137328	ENST00000643754.2	RPL11
chr4|151100576|+|GGACC	0.283925	ENST00000274065.9	RPS3A
chr4|151100585|+|GAACC	0.301681	ENST00000274065.9	RPS3A
chr4|151101092|+|AAACT	0.287753	ENST00000274065.9	RPS3A
chr4|151102871|+|AGACA	0.281595	ENST00000274065.9	RPS3A
chr4|151102901|+|AGACT	0.399856	ENST00000274065.9	RPS3A
chr12|57752260|-|GGACC	0.611672	ENST00000257904.11	CDK4
chr12|57752231|-|GAACC	0.486817	ENST00000257904.11	CDK4
chr12|57751663|-|GGACA	0.510925	ENST00000257904.11	CDK4
chr12|57751314|-|GAACT	0.419886	ENST00000257904.11	CDK4
chr12|57751271|-|AGACC	0.436924	ENST00000257904.11	CDK4
chr12|57751265|-|GGACC	0.28129	ENST00000257904.11	CDK4
chr12|57751257|-|GGACA	0.440701	ENST00000257904.11	CDK4
chr12|57751247|-|GGACA	0.404308	ENST00000257904.11	CDK4
chr12|57751011|-|GAACA	0.317055	ENST00000257904.11	CDK4
chr12|57750988|-|GAACA	0.443026	ENST00000257904.11	CDK4
chr12|57750701|-|GGACA	0.666673	ENST00000257904.11	CDK4
chr12|57749487|-|AAACT	0.312238	ENST00000257904.11	CDK4
chr12|57748473|-|GGACA	0.81565	ENST00000257904.11	CDK4
chr19|38379359|+|GGACA	0.37627	ENST00000215071.9	PSMD8
chr19|38379367|+|AGACC	0.20808	ENST00000215071.9	PSMD8
chr19|38382215|+|AGACT	0.360101	ENST00000215071.9	PSMD8
chr19|38383317|+|AGACA	0.252459	ENST00000215071.9	PSMD8
chr19|38383339|+|GAACT	0.387222	ENST00000215071.9	PSMD8
chr19|38383348|+|AAACA	0.110291	ENST00000215071.9	PSMD8
chr19|38383433|+|AAACA	0.306561	ENST00000215071.9	PSMD8
chr16|89563056|+|GGACT	0.564708	ENST00000311528.10	RPL13
chr16|89563110|+|GAACA	0.488831	ENST00000311528.10	RPL13
chr16|89563182|+|AGACA	0.864281	ENST00000311528.10	RPL13
chr16|89563302|+|GGACT	0.699249	ENST00000311528.10	RPL13
chr16|89563390|+|AGACC	0.228259	ENST00000311528.10	RPL13
chr16|89563413|+|GAACT	0.482563	ENST00000311528.10	RPL13
[truncated: 36,912 more rows]
