# Supplementary material for: Decoding the m6A epitranscriptomic landscape for biotechnological applications using a direct RNA sequencing approach
Source: Nat Commun. 2025 Jan 18;16:798. doi: 10.1038/s41467-025-56173-6 (PMC11742432; doi:10.1038/s41467-025-56173-6)
Supplement: Supplementary file 5 — Supplementary Data 3 [file 41467_2025_56173_MOESM5_ESM.xlsx]

## Sheet: site>=3reads
site	pro	ENST	Gene
chr3|121220245|+|GGACT	0.466148	ENSMUST00000029773.13	Cnn3
chr3|121220261|+|GAACC	0.172887	ENSMUST00000029773.13	Cnn3
chr3|121220372|+|GGACA	0.465326	ENSMUST00000029773.13	Cnn3
chr3|121220397|+|GAACT	0.382173	ENSMUST00000029773.13	Cnn3
chr3|121220415|+|AAACA	0.422702	ENSMUST00000029773.13	Cnn3
chr3|121220473|+|GAACA	0.212484	ENSMUST00000029773.13	Cnn3
chr3|121243941|+|GAACT	0.487169	ENSMUST00000029773.13	Cnn3
chr3|121243949|+|AAACA	0.169474	ENSMUST00000029773.13	Cnn3
chr3|121245538|+|AAACA	0.0914167	ENSMUST00000029773.13	Cnn3
chr3|121245588|+|AAACA	0.0846581	ENSMUST00000029773.13	Cnn3
chr3|121245592|+|AAACA	0.153054	ENSMUST00000029773.13	Cnn3
chr3|121248644|+|GGACT	0.539815	ENSMUST00000029773.13	Cnn3
chr3|121248681|+|GGACA	0.350029	ENSMUST00000029773.13	Cnn3
chr3|121248685|+|AAACC	0.0559546	ENSMUST00000029773.13	Cnn3
chr3|121248698|+|AGACC	0.235391	ENSMUST00000029773.13	Cnn3
chr3|121250762|+|AGACA	0.352974	ENSMUST00000029773.13	Cnn3
chr3|121250798|+|GGACA	0.521631	ENSMUST00000029773.13	Cnn3
chr3|121250916|+|GAACC	0.22911	ENSMUST00000029773.13	Cnn3
chr3|121251124|+|AGACC	0.317601	ENSMUST00000029773.13	Cnn3
chr3|121251166|+|AAACA	0.175724	ENSMUST00000029773.13	Cnn3
chr3|121251333|+|GGACA	0.439946	ENSMUST00000029773.13	Cnn3
chr3|121251389|+|AAACT	0.459684	ENSMUST00000029773.13	Cnn3
chr3|121251403|+|GAACA	0.248016	ENSMUST00000029773.13	Cnn3
chr3|121251413|+|AAACT	0.29837	ENSMUST00000029773.13	Cnn3
chr3|121251469|+|AGACT	0.360971	ENSMUST00000029773.13	Cnn3
chr3|121251530|+|AGACC	0.277981	ENSMUST00000029773.13	Cnn3
chr3|121251693|+|GGACA	0.622282	ENSMUST00000029773.13	Cnn3
chr3|121251722|+|AGACT	0.326633	ENSMUST00000029773.13	Cnn3
chr3|121251801|+|AAACT	0.19556	ENSMUST00000029773.13	Cnn3
chr13|69760457|+|GAACA	0.4463	ENSMUST00000109699.11	Nsun2
chr13|69760485|+|GAACT	0.503896	ENSMUST00000109699.11	Nsun2
chr13|69760514|+|GGACC	0.252894	ENSMUST00000109699.11	Nsun2
chr13|69760539|+|GAACC	0.276952	ENSMUST00000109699.11	Nsun2
chr13|69761089|+|GAACA	0.30722	ENSMUST00000109699.11	Nsun2
chr13|69761113|+|GGACC	0.228104	ENSMUST00000109699.11	Nsun2
chr13|69761129|+|GGACA	0.20468	ENSMUST00000109699.11	Nsun2
chr13|69763543|+|GAACT	0.248575	ENSMUST00000109699.11	Nsun2
chr13|69763560|+|AAACT	0.310559	ENSMUST00000109699.11	Nsun2
chr13|69763628|+|AGACT	0.302848	ENSMUST00000109699.11	Nsun2
chr13|69765529|+|AAACA	0.168189	ENSMUST00000109699.11	Nsun2
chr13|69766232|+|AGACA	0.526839	ENSMUST00000109699.11	Nsun2
chr13|69766258|+|AGACC	0.168993	ENSMUST00000109699.11	Nsun2
chr13|69766289|+|AGACA	0.483874	ENSMUST00000109699.11	Nsun2
chr13|69767592|+|GGACA	0.479688	ENSMUST00000109699.11	Nsun2
chr13|69767661|+|AAACC	0.0904465	ENSMUST00000109699.11	Nsun2
chr13|69767686|+|AGACT	0.374541	ENSMUST00000109699.11	Nsun2
chr13|69769747|+|AAACA	0.314851	ENSMUST00000109699.11	Nsun2
chr13|69769770|+|GGACA	0.422327	ENSMUST00000109699.11	Nsun2
chr13|69769780|+|AAACA	0.133817	ENSMUST00000109699.11	Nsun2
chr13|69771362|+|GAACC	0.122544	ENSMUST00000109699.11	Nsun2
chr13|69774637|+|GGACT	0.450883	ENSMUST00000109699.11	Nsun2
chr13|69775186|+|AGACT	0.263314	ENSMUST00000109699.11	Nsun2
chr13|69775249|+|GGACC	0.340172	ENSMUST00000109699.11	Nsun2
chr13|69775759|+|GAACA	0.350674	ENSMUST00000109699.11	Nsun2
chr13|69777683|+|GAACC	0.198993	ENSMUST00000109699.11	Nsun2
chr13|69777780|+|AAACA	0.190975	ENSMUST00000109699.11	Nsun2
chr13|69777799|+|GAACA	0.360183	ENSMUST00000109699.11	Nsun2
chr13|69778799|+|GAACC	0.242617	ENSMUST00000109699.11	Nsun2
chr13|69778863|+|GAACA	0.186199	ENSMUST00000109699.11	Nsun2
chr13|69779717|+|AGACA	0.214999	ENSMUST00000109699.11	Nsun2
chr13|69779736|+|GAACC	0.161878	ENSMUST00000109699.11	Nsun2
chr13|69779752|+|AAACT	0.393844	ENSMUST00000109699.11	Nsun2
chr13|69779784|+|GGACC	0.364565	ENSMUST00000109699.11	Nsun2
chr13|69781699|+|AGACA	0.329044	ENSMUST00000109699.11	Nsun2
chr13|69781755|+|GAACT	0.609021	ENSMUST00000109699.11	Nsun2
chr13|69781899|+|AGACA	0.332595	ENSMUST00000109699.11	Nsun2
chr13|69781909|+|AGACC	0.17626	ENSMUST00000109699.11	Nsun2
chr13|69781924|+|AGACT	0.293488	ENSMUST00000109699.11	Nsun2
chr13|69782018|+|AAACC	0.171754	ENSMUST00000109699.11	Nsun2
chr13|69782041|+|GGACC	0.645103	ENSMUST00000109699.11	Nsun2
chr13|69782243|+|GGACT	0.927372	ENSMUST00000109699.11	Nsun2
chr13|69782372|+|GGACC	0.641021	ENSMUST00000109699.11	Nsun2
chrX|143152736|+|GAACA	0.349374	ENSMUST00000198039.5	Alg13
chrX|143152786|+|AGACC	0.382249	ENSMUST00000198039.5	Alg13
chrM|3046|+|AAACC	0.108537	ENSMUST00000082392.1	mt-Nd1
chrM|3121|+|AAACT	0.192533	ENSMUST00000082392.1	mt-Nd1
chrM|3165|+|AAACA	0.138313	ENSMUST00000082392.1	mt-Nd1
chrM|3240|+|AAACA	0.160518	ENSMUST00000082392.1	mt-Nd1
chrM|3260|+|GAACA	0.356397	ENSMUST00000082392.1	mt-Nd1
chrM|3327|+|AAACA	0.276748	ENSMUST00000082392.1	mt-Nd1
chrM|3331|+|AAACC	0.359836	ENSMUST00000082392.1	mt-Nd1
chrM|3482|+|GGACC	0.31086	ENSMUST00000082392.1	mt-Nd1
chrM|3509|+|GAACT	0.402526	ENSMUST00000082392.1	mt-Nd1
chrM|3625|+|AAACT	0.25812	ENSMUST00000082392.1	mt-Nd1
chr7|99131802|-|GGACA	0.394852	ENSMUST00000032998.13	Rps3
chr7|99131560|-|GGACA	0.386625	ENSMUST00000032998.13	Rps3
chr7|99130930|-|AAACT	0.333468	ENSMUST00000032998.13	Rps3
chr7|99129189|-|GGACA	0.379817	ENSMUST00000032998.13	Rps3
chr7|99129136|-|AGACC	0.226199	ENSMUST00000032998.13	Rps3
chr7|99129087|-|AGACA	0.310701	ENSMUST00000032998.13	Rps3
chr7|99128638|-|GGACC	0.296186	ENSMUST00000032998.13	Rps3
chr7|99128580|-|GAACC	0.185411	ENSMUST00000032998.13	Rps3
chr7|99128541|-|GAACA	0.639283	ENSMUST00000032998.13	Rps3
chr5|3286471|+|GAACC	0.487729	ENSMUST00000073471.13	Rpl26
chr5|3286547|+|AGACA	0.287378	ENSMUST00000073471.13	Rpl26
chr5|3286610|+|GGACA	0.641328	ENSMUST00000073471.13	Rpl26
chr5|3286765|+|GGACA	0.369115	ENSMUST00000073471.13	Rpl26
chr5|3286771|+|GGACC	0.432841	ENSMUST00000073471.13	Rpl26
chr5|3286871|+|AGACA	0.386038	ENSMUST00000073471.13	Rpl26
chr2|25114023|-|GGACT	0.686752	ENSMUST00000043584.5	Tubb4b
chr2|25114002|-|GGACT	0.434978	ENSMUST00000043584.5	Tubb4b
chr2|25113965|-|AGACC	0.245409	ENSMUST00000043584.5	Tubb4b
chr2|25113362|-|GAACA	0.296027	ENSMUST00000043584.5	Tubb4b
chr2|25113231|-|GGACT	0.528164	ENSMUST00000043584.5	Tubb4b
chr2|25113176|-|AGACA	0.166761	ENSMUST00000043584.5	Tubb4b
chr2|25113164|-|GAACA	0.291074	ENSMUST00000043584.5	Tubb4b
chr2|25113128|-|GGACA	0.686933	ENSMUST00000043584.5	Tubb4b
chr2|25113074|-|AAACA	0.134412	ENSMUST00000043584.5	Tubb4b
chr2|25113063|-|AGACC	0.295109	ENSMUST00000043584.5	Tubb4b
chr2|25113018|-|GAACC	0.211228	ENSMUST00000043584.5	Tubb4b
chr2|25112981|-|GAACC	0.188074	ENSMUST00000043584.5	Tubb4b
chr2|25112902|-|AAACT	0.273159	ENSMUST00000043584.5	Tubb4b
chr2|25112765|-|GAACA	0.568834	ENSMUST00000043584.5	Tubb4b
chr2|25112740|-|AGACA	0.564858	ENSMUST00000043584.5	Tubb4b
chr2|25112674|-|GAACA	0.324679	ENSMUST00000043584.5	Tubb4b
chr2|25112654|-|AAACA	0.245071	ENSMUST00000043584.5	Tubb4b
chr2|25112648|-|GAACA	0.494314	ENSMUST00000043584.5	Tubb4b
chr2|25112607|-|AGACA	0.29261	ENSMUST00000043584.5	Tubb4b
chr2|25112283|-|GAACT	0.677213	ENSMUST00000043584.5	Tubb4b
chr2|38895109|-|GAACA	0.417324	ENSMUST00000080861.6	Rpl35
chr2|38894861|-|GGACC	0.392788	ENSMUST00000080861.6	Rpl35
chr2|38894827|-|AAACA	0.268697	ENSMUST00000080861.6	Rpl35
chr2|38894151|-|AGACT	0.372041	ENSMUST00000080861.6	Rpl35
chr2|38894138|-|AAACC	0.12297	ENSMUST00000080861.6	Rpl35
chr2|38891755|-|AGACC	0.265468	ENSMUST00000080861.6	Rpl35
chr2|38891738|-|AGACT	0.277391	ENSMUST00000080861.6	Rpl35
chr2|38891690|-|AGACC	0.18584	ENSMUST00000080861.6	Rpl35
chr5|138980520|-|GGACC	0.209412	ENSMUST00000076095.14	Pdgfa
chr5|138979075|-|GGACC	0.435207	ENSMUST00000076095.14	Pdgfa
chr5|138979051|-|AGACT	0.38769	ENSMUST00000076095.14	Pdgfa
chr5|138974188|-|AGACA	0.204988	ENSMUST00000076095.14	Pdgfa
chr5|138972106|-|AGACC	0.301895	ENSMUST00000076095.14	Pdgfa
chr5|138972066|-|GGACC	0.406871	ENSMUST00000076095.14	Pdgfa
chr5|138964962|-|GAACA	0.135936	ENSMUST00000076095.14	Pdgfa
chr5|138964927|-|GAACC	0.129317	ENSMUST00000076095.14	Pdgfa
chr5|138964921|-|AGACC	0.213507	ENSMUST00000076095.14	Pdgfa
chr5|138964904|-|AGACA	0.268424	ENSMUST00000076095.14	Pdgfa
chr5|138962946|-|GGACA	0.425722	ENSMUST00000076095.14	Pdgfa
chr5|138962914|-|GAACA	0.179812	ENSMUST00000076095.14	Pdgfa
chr5|138962852|-|AAACT	0.538142	ENSMUST00000076095.14	Pdgfa
chr5|138962839|-|GGACA	0.643962	ENSMUST00000076095.14	Pdgfa
chr5|138962831|-|AGACA	0.842665	ENSMUST00000076095.14	Pdgfa
chr5|138962776|-|AGACA	0.79999	ENSMUST00000076095.14	Pdgfa
chr5|138962741|-|AAACA	0.134229	ENSMUST00000076095.14	Pdgfa
chr5|138962736|-|AAACC	0.0779871	ENSMUST00000076095.14	Pdgfa
chr5|138962715|-|AAACA	0.275901	ENSMUST00000076095.14	Pdgfa
chr5|138962697|-|AAACA	0.137816	ENSMUST00000076095.14	Pdgfa
chr5|138962689|-|AAACA	0.178657	ENSMUST00000076095.14	Pdgfa
chr5|138962680|-|AAACA	0.108074	ENSMUST00000076095.14	Pdgfa
chr5|138962674|-|AAACA	0.103581	ENSMUST00000076095.14	Pdgfa
chr5|138962670|-|AAACC	0.0488545	ENSMUST00000076095.14	Pdgfa
chr5|138962665|-|AAACC	0.0813118	ENSMUST00000076095.14	Pdgfa
chr5|138962642|-|AAACC	0.189149	ENSMUST00000076095.14	Pdgfa
chr5|138962627|-|AAACA	0.327807	ENSMUST00000076095.14	Pdgfa
chr5|138962619|-|AGACT	0.934435	ENSMUST00000076095.14	Pdgfa
chr5|138962585|-|GGACT	0.885799	ENSMUST00000076095.14	Pdgfa
chr5|138962465|-|GAACT	0.584342	ENSMUST00000076095.14	Pdgfa
chr5|138962460|-|GAACA	0.33334	ENSMUST00000076095.14	Pdgfa
chr5|138962404|-|GGACC	0.380311	ENSMUST00000076095.14	Pdgfa
chr5|138962214|-|GGACA	0.834226	ENSMUST00000076095.14	Pdgfa
chr5|138962183|-|AAACT	0.435467	ENSMUST00000076095.14	Pdgfa
chr5|138962160|-|AAACA	0.158443	ENSMUST00000076095.14	Pdgfa
chr7|16187092|+|AGACA	0.358931	ENSMUST00000019302.10	Tmem160
chr7|16188071|+|GGACT	0.4424	ENSMUST00000019302.10	Tmem160
chr7|16189162|+|GGACC	0.246675	ENSMUST00000019302.10	Tmem160
chr7|16189267|+|GAACT	0.437634	ENSMUST00000019302.10	Tmem160
chr7|16189279|+|GAACT	0.480564	ENSMUST00000019302.10	Tmem160
chr7|16189352|+|AAACA	0.482544	ENSMUST00000019302.10	Tmem160
chr7|16189369|+|GGACT	0.676853	ENSMUST00000019302.10	Tmem160
chr7|16189392|+|GGACA	0.706907	ENSMUST00000019302.10	Tmem160
chr7|16189400|+|AAACC	0.266855	ENSMUST00000019302.10	Tmem160
chr5|140405280|+|GGACC	0.493914	ENSMUST00000100507.8	Eif3b
chr5|140411018|+|GAACT	0.6726	ENSMUST00000100507.8	Eif3b
chr5|140411086|+|AGACA	0.665228	ENSMUST00000100507.8	Eif3b
chr5|140411110|+|AGACC	0.183136	ENSMUST00000100507.8	Eif3b
chr5|140411123|+|AAACT	0.337429	ENSMUST00000100507.8	Eif3b
chr5|140412266|+|GGACA	0.4421	ENSMUST00000100507.8	Eif3b
chr5|140412564|+|GGACA	0.442191	ENSMUST00000100507.8	Eif3b
chr5|140412591|+|AGACC	0.151946	ENSMUST00000100507.8	Eif3b
chr5|140412842|+|AGACC	0.24213	ENSMUST00000100507.8	Eif3b
chr5|140412875|+|GGACC	0.296168	ENSMUST00000100507.8	Eif3b
chr5|140413171|+|GGACA	0.349382	ENSMUST00000100507.8	Eif3b
chr5|140413253|+|GGACA	0.37029	ENSMUST00000100507.8	Eif3b
chr5|140415836|+|GGACA	0.363822	ENSMUST00000100507.8	Eif3b
chr5|140415872|+|GGACA	0.414351	ENSMUST00000100507.8	Eif3b
chr5|140416078|+|AAACA	0.159512	ENSMUST00000100507.8	Eif3b
chr5|140416742|+|GGACA	0.311132	ENSMUST00000100507.8	Eif3b
chr5|140418681|+|AGACT	0.472085	ENSMUST00000100507.8	Eif3b
chr5|140418732|+|AGACA	0.18917	ENSMUST00000100507.8	Eif3b
chr5|140418778|+|AGACA	0.205423	ENSMUST00000100507.8	Eif3b
chr5|140418867|+|GGACA	0.464078	ENSMUST00000100507.8	Eif3b
chr5|140418872|+|GGACT	0.37685	ENSMUST00000100507.8	Eif3b
chr5|140423042|+|AAACC	0.127718	ENSMUST00000100507.8	Eif3b
chr5|140423065|+|GAACC	0.166894	ENSMUST00000100507.8	Eif3b
chr5|140423155|+|GAACT	0.399981	ENSMUST00000100507.8	Eif3b
chr5|140425703|+|AGACT	0.344007	ENSMUST00000100507.8	Eif3b
chr5|140425718|+|GAACA	0.372431	ENSMUST00000100507.8	Eif3b
chr5|140425757|+|GGACC	0.412164	ENSMUST00000100507.8	Eif3b
chr5|140426745|+|GGACA	0.351037	ENSMUST00000100507.8	Eif3b
chr5|140426765|+|GGACC	0.428839	ENSMUST00000100507.8	Eif3b
chr5|140426793|+|GAACA	0.214434	ENSMUST00000100507.8	Eif3b
chr5|140426802|+|GGACC	0.323024	ENSMUST00000100507.8	Eif3b
chr5|140426827|+|AGACC	0.413299	ENSMUST00000100507.8	Eif3b
chr5|140427881|+|GAACT	0.30745	ENSMUST00000100507.8	Eif3b
chr5|140427900|+|GGACC	0.263223	ENSMUST00000100507.8	Eif3b
chr5|140427913|+|GGACT	0.736949	ENSMUST00000100507.8	Eif3b
chr5|140427944|+|GAACT	0.38173	ENSMUST00000100507.8	Eif3b
chr5|140428081|+|GGACA	0.355477	ENSMUST00000100507.8	Eif3b
chr5|140428096|+|GGACA	0.571931	ENSMUST00000100507.8	Eif3b
chr5|140428125|+|AGACC	0.201992	ENSMUST00000100507.8	Eif3b
chr5|140428713|+|GGACT	0.788644	ENSMUST00000100507.8	Eif3b
chr5|140428784|+|GGACA	0.449408	ENSMUST00000100507.8	Eif3b
chr5|140428947|+|GGACT	0.822874	ENSMUST00000100507.8	Eif3b
chr5|140428986|+|AGACC	0.347442	ENSMUST00000100507.8	Eif3b
chr5|140429028|+|AAACT	0.530071	ENSMUST00000100507.8	Eif3b
chr8|43646241|+|AGACA	0.371608	ENSMUST00000209872.2	Triml2
chr8|43646255|+|GGACC	0.427839	ENSMUST00000209872.2	Triml2
chr8|43646294|+|AGACC	0.158988	ENSMUST00000209872.2	Triml2
chr8|43646320|+|AGACA	0.436278	ENSMUST00000209872.2	Triml2
chr8|43646329|+|AGACT	0.391911	ENSMUST00000209872.2	Triml2
chr8|43646427|+|GGACA	0.465328	ENSMUST00000209872.2	Triml2
chr8|43646477|+|GGACA	0.806736	ENSMUST00000209872.2	Triml2
chr8|43646533|+|GGACC	0.786989	ENSMUST00000209872.2	Triml2
chr8|43646585|+|AAACC	0.196672	ENSMUST00000209872.2	Triml2
chr8|43646615|+|AGACT	0.634722	ENSMUST00000209872.2	Triml2
chr8|43646706|+|AAACC	0.131472	ENSMUST00000209872.2	Triml2
chr8|43646738|+|AGACA	0.886728	ENSMUST00000209872.2	Triml2
chr8|43646750|+|AGACT	0.537168	ENSMUST00000209872.2	Triml2
chr8|43646776|+|AGACT	0.33755	ENSMUST00000209872.2	Triml2
chr8|43646825|+|GAACC	0.294324	ENSMUST00000209872.2	Triml2
chr8|43646842|+|AGACA	0.423939	ENSMUST00000209872.2	Triml2
chr8|43646861|+|AGACT	0.334548	ENSMUST00000209872.2	Triml2
chr8|43646870|+|GAACA	0.29513	ENSMUST00000209872.2	Triml2
chr19|6327218|+|AGACC	0.434211	ENSMUST00000025684.4	Ehd1
chr19|6327249|+|GGACT	0.448321	ENSMUST00000025684.4	Ehd1
chr19|6327354|+|GGACC	0.258337	ENSMUST00000025684.4	Ehd1
chr19|6331283|+|GGACA	0.410048	ENSMUST00000025684.4	Ehd1
chr19|6344289|+|GGACC	0.588869	ENSMUST00000025684.4	Ehd1
chr19|6344325|+|GGACA	0.629595	ENSMUST00000025684.4	Ehd1
chr19|6344376|+|GGACA	0.367128	ENSMUST00000025684.4	Ehd1
chr19|6344397|+|GAACA	0.11342	ENSMUST00000025684.4	Ehd1
chr19|6344571|+|GGACC	0.339109	ENSMUST00000025684.4	Ehd1
chr19|6344583|+|AGACA	0.312416	ENSMUST00000025684.4	Ehd1
chr19|6347645|+|GAACA	0.292149	ENSMUST00000025684.4	Ehd1
chr19|6348106|+|GAACT	0.430069	ENSMUST00000025684.4	Ehd1
chr19|6348116|+|AGACC	0.189566	ENSMUST00000025684.4	Ehd1
chr19|6348123|+|GGACT	0.554885	ENSMUST00000025684.4	Ehd1
chr19|6348354|+|GGACA	0.606425	ENSMUST00000025684.4	Ehd1
chr19|6348495|+|GGACA	0.722167	ENSMUST00000025684.4	Ehd1
chr19|6348772|+|AGACT	0.889443	ENSMUST00000025684.4	Ehd1
chr19|6348807|+|AAACC	0.216018	ENSMUST00000025684.4	Ehd1
chr19|6348873|+|GAACA	0.647394	ENSMUST00000025684.4	Ehd1
chr19|6348896|+|GAACC	0.323016	ENSMUST00000025684.4	Ehd1
chr3|96634702|-|GGACA	0.555256	ENSMUST00000029741.9	Polr3c
chr3|96633276|-|AAACT	0.218384	ENSMUST00000029741.9	Polr3c
chr3|96633206|-|GAACT	0.296269	ENSMUST00000029741.9	Polr3c
chr3|96633154|-|GGACC	0.611464	ENSMUST00000029741.9	Polr3c
chr3|96631122|-|AGACC	0.770451	ENSMUST00000029741.9	Polr3c
chr3|96631007|-|AGACC	0.374083	ENSMUST00000029741.9	Polr3c
chr3|96631000|-|GGACT	0.823058	ENSMUST00000029741.9	Polr3c
chr3|96630862|-|GGACA	0.619574	ENSMUST00000029741.9	Polr3c
chr3|96630843|-|AAACT	0.418139	ENSMUST00000029741.9	Polr3c
chr3|96629880|-|AAACC	0.109032	ENSMUST00000029741.9	Polr3c
chr3|96626790|-|AAACC	0.293095	ENSMUST00000029741.9	Polr3c
chr3|96626781|-|GGACC	0.477649	ENSMUST00000029741.9	Polr3c
chr3|96626642|-|AGACA	0.177761	ENSMUST00000029741.9	Polr3c
chr3|96624025|-|AAACA	0.140917	ENSMUST00000029741.9	Polr3c
chr2|75022156|-|GAACA	0.275924	ENSMUST00000102814.5	Rps6
chr2|75021902|-|GAACT	0.292231	ENSMUST00000102814.5	Rps6
chr2|75021798|-|GGACT	0.609943	ENSMUST00000102814.5	Rps6
chr2|75021790|-|AGACA	0.372984	ENSMUST00000102814.5	Rps6
chr2|75021765|-|GGACC	0.258967	ENSMUST00000102814.5	Rps6
chr2|75021679|-|AAACA	0.305879	ENSMUST00000102814.5	Rps6
chr2|75021656|-|GGACC	0.310932	ENSMUST00000102814.5	Rps6
chr2|75021562|-|GAACA	0.257646	ENSMUST00000102814.5	Rps6
chr2|75021534|-|AAACT	0.389448	ENSMUST00000102814.5	Rps6
chr2|75021489|-|GAACA	0.311471	ENSMUST00000102814.5	Rps6
chr11|69059624|+|GAACT	0.367623	ENSMUST00000036424.3	Alox12b
chr11|69060090|+|GAACC	0.132821	ENSMUST00000036424.3	Alox12b
chr11|69060104|+|AGACC	0.309374	ENSMUST00000036424.3	Alox12b
chr11|69060128|+|AGACA	0.348661	ENSMUST00000036424.3	Alox12b
chr11|69060138|+|GGACA	0.620882	ENSMUST00000036424.3	Alox12b
chr11|69060158|+|AGACC	0.269477	ENSMUST00000036424.3	Alox12b
chr11|69060188|+|GGACT	0.583479	ENSMUST00000036424.3	Alox12b
chr11|69060394|+|AGACA	0.210046	ENSMUST00000036424.3	Alox12b
chr11|69060448|+|GAACC	0.143071	ENSMUST00000036424.3	Alox12b
chr11|69060517|+|GGACC	0.612994	ENSMUST00000036424.3	Alox12b
chr11|69060535|+|GAACA	0.345764	ENSMUST00000036424.3	Alox12b
chr6|142451271|-|GGACA	0.381556	ENSMUST00000032373.12	Ldhb
chr6|142451205|-|GAACA	0.297957	ENSMUST00000032373.12	Ldhb
chr6|142451177|-|GGACA	0.493731	ENSMUST00000032373.12	Ldhb
chr6|142447169|-|GAACT	0.464898	ENSMUST00000032373.12	Ldhb
chr6|142447143|-|AGACA	0.156423	ENSMUST00000032373.12	Ldhb
chr6|142447119|-|GGACC	0.390432	ENSMUST00000032373.12	Ldhb
chr6|142447090|-|AGACT	0.24069	ENSMUST00000032373.12	Ldhb
chr6|142441439|-|AAACT	0.295927	ENSMUST00000032373.12	Ldhb
chr6|142441302|-|AGACT	0.310707	ENSMUST00000032373.12	Ldhb
chr6|142439897|-|GAACT	0.348031	ENSMUST00000032373.12	Ldhb
chr6|142439878|-|GGACA	0.419869	ENSMUST00000032373.12	Ldhb
chr6|142439874|-|AGACA	0.226901	ENSMUST00000032373.12	Ldhb
chr6|142439859|-|GAACT	0.375822	ENSMUST00000032373.12	Ldhb
chr6|142439829|-|GGACA	0.417411	ENSMUST00000032373.12	Ldhb
chr6|142438256|-|AAACC	0.10451	ENSMUST00000032373.12	Ldhb
chr6|142436203|-|GGACA	0.520116	ENSMUST00000032373.12	Ldhb
chr6|142436191|-|GGACA	0.371695	ENSMUST00000032373.12	Ldhb
chr6|142436179|-|AGACC	0.13046	ENSMUST00000032373.12	Ldhb
chr6|142436170|-|AGACC	0.212089	ENSMUST00000032373.12	Ldhb
chr6|142436140|-|GAACA	0.447747	ENSMUST00000032373.12	Ldhb
chr6|142436134|-|AAACC	0.144118	ENSMUST00000032373.12	Ldhb
chr6|142436115|-|GAACC	0.264546	ENSMUST00000032373.12	Ldhb
chr9|14412066|+|GGACC	0.29957	ENSMUST00000004200.9	Cwc15
chr9|14413212|+|GAACT	0.318113	ENSMUST00000004200.9	Cwc15
chr9|14413249|+|GAACC	0.172719	ENSMUST00000004200.9	Cwc15
chr9|14414110|+|AGACA	0.419995	ENSMUST00000004200.9	Cwc15
chr9|14414114|+|AAACC	0.126308	ENSMUST00000004200.9	Cwc15
chr9|14414145|+|AAACC	0.0853322	ENSMUST00000004200.9	Cwc15
chr9|14414164|+|GAACT	0.308959	ENSMUST00000004200.9	Cwc15
chr9|14414196|+|GGACA	0.361221	ENSMUST00000004200.9	Cwc15
chr9|14414202|+|AAACA	0.121592	ENSMUST00000004200.9	Cwc15
chr9|14414208|+|GGACC	0.567925	ENSMUST00000004200.9	Cwc15
chr9|14414936|+|AGACC	0.211967	ENSMUST00000004200.9	Cwc15
chr9|14419149|+|GAACA	0.241645	ENSMUST00000004200.9	Cwc15
chr9|14419155|+|GAACA	0.399327	ENSMUST00000004200.9	Cwc15
chr9|14419190|+|AAACA	0.266553	ENSMUST00000004200.9	Cwc15
chr9|14419205|+|AAACC	0.116083	ENSMUST00000004200.9	Cwc15
chr9|14419217|+|AAACC	0.104393	ENSMUST00000004200.9	Cwc15
chr9|14421522|+|GAACT	0.436705	ENSMUST00000004200.9	Cwc15
chr9|14421555|+|AGACA	0.175335	ENSMUST00000004200.9	Cwc15
chr9|14421651|+|AAACT	0.288429	ENSMUST00000004200.9	Cwc15
chr9|14421656|+|AAACT	0.238415	ENSMUST00000004200.9	Cwc15
chr11|75656346|+|AAACA	0.152249	ENSMUST00000067664.10	Ywhae
chr11|75656369|+|AAACT	0.178036	ENSMUST00000067664.10	Ywhae
chr11|75656380|+|AAACA	0.182853	ENSMUST00000067664.10	Ywhae
chr11|75656384|+|AAACC	0.0674343	ENSMUST00000067664.10	Ywhae
chr8|94899480|+|GGACC	0.459049	ENSMUST00000034214.8	Mt2
chr8|94899792|+|AAACA	0.243212	ENSMUST00000034214.8	Mt2
chr8|94900092|+|AGACC	0.39085	ENSMUST00000034214.8	Mt2
chr11|106152418|+|AGACT	0.196209	ENSMUST00000021049.9	Psmc5
chr11|106152448|+|GGACA	0.309441	ENSMUST00000021049.9	Psmc5
chr11|106152749|+|GGACC	0.26297	ENSMUST00000021049.9	Psmc5
chr11|106152768|+|AGACA	0.371178	ENSMUST00000021049.9	Psmc5
chr11|106152802|+|AGACT	0.381559	ENSMUST00000021049.9	Psmc5
chr11|106152833|+|GAACT	0.326951	ENSMUST00000021049.9	Psmc5
chr11|106152984|+|GAACA	0.471074	ENSMUST00000021049.9	Psmc5
chr11|106153089|+|GAACT	0.318152	ENSMUST00000021049.9	Psmc5
chr11|106153264|+|GGACT	0.416566	ENSMUST00000021049.9	Psmc5
chr11|106153417|+|GGACA	0.341364	ENSMUST00000021049.9	Psmc5
chr11|106153447|+|GAACT	0.584678	ENSMUST00000021049.9	Psmc5
chr11|106153687|+|GGACT	0.466794	ENSMUST00000021049.9	Psmc5
chr11|106153860|+|AAACA	0.109434	ENSMUST00000021049.9	Psmc5
chr11|48691318|+|GGACC	0.227543	ENSMUST00000020640.8	Rack1
chr11|48691376|+|GGACA	0.519091	ENSMUST00000020640.8	Rack1
chr11|48692490|+|AGACA	0.385139	ENSMUST00000020640.8	Rack1
chr11|48692495|+|AGACC	0.224673	ENSMUST00000020640.8	Rack1
chr11|48692528|+|AGACC	0.220147	ENSMUST00000020640.8	Rack1
chr11|48693195|+|AGACA	0.190728	ENSMUST00000020640.8	Rack1
chr11|48693200|+|AGACC	0.114546	ENSMUST00000020640.8	Rack1
chr11|48694277|+|GAACA	0.305233	ENSMUST00000020640.8	Rack1
chr11|48694313|+|GGACA	0.423331	ENSMUST00000020640.8	Rack1
chr11|48694715|+|AGACC	0.288579	ENSMUST00000020640.8	Rack1
chr11|48694746|+|GAACA	0.252603	ENSMUST00000020640.8	Rack1
chr11|48695047|+|GGACA	0.390757	ENSMUST00000020640.8	Rack1
chr11|48696373|+|GGACT	0.465683	ENSMUST00000020640.8	Rack1
chr11|48696807|+|AGACT	0.23199	ENSMUST00000020640.8	Rack1
chr11|48696829|+|AGACA	0.210067	ENSMUST00000020640.8	Rack1
chr11|48696901|+|AAACT	0.241094	ENSMUST00000020640.8	Rack1
chr4|150992810|-|AGACA	0.289139	ENSMUST00000030805.14	Park7
chr4|150991564|-|GGACC	0.277087	ENSMUST00000030805.14	Park7
chr4|150989764|-|GGACC	0.336888	ENSMUST00000030805.14	Park7
chr4|150985482|-|GGACA	0.50261	ENSMUST00000030805.14	Park7
chr4|150981860|-|GGACC	0.472114	ENSMUST00000030805.14	Park7
chr4|150981811|-|AGACA	0.51571	ENSMUST00000030805.14	Park7
chr4|150981772|-|AGACT	0.836709	ENSMUST00000030805.14	Park7
chr4|150981699|-|GAACC	0.203747	ENSMUST00000030805.14	Park7
chr4|150981633|-|GAACC	0.262778	ENSMUST00000030805.14	Park7
chr4|150981615|-|AAACA	0.501887	ENSMUST00000030805.14	Park7
chr7|101508315|-|GAACT	0.56772	ENSMUST00000106983.8	Folr1
chr7|101507724|-|GGACC	0.484116	ENSMUST00000106983.8	Folr1
chr7|101507568|-|AAACC	0.0897613	ENSMUST00000106983.8	Folr1
chr17|23889634|-|AAACC	0.222654	ENSMUST00000047436.11	Thoc6
chr17|23889323|-|GAACT	0.5026	ENSMUST00000047436.11	Thoc6
chr17|23889214|-|GGACC	0.254825	ENSMUST00000047436.11	Thoc6
chr17|23889024|-|AAACT	0.242234	ENSMUST00000047436.11	Thoc6
chr17|23888901|-|AGACT	0.351915	ENSMUST00000047436.11	Thoc6
chr17|23888524|-|AGACC	0.180109	ENSMUST00000047436.11	Thoc6
chr17|23888372|-|AGACT	0.733499	ENSMUST00000047436.11	Thoc6
chr17|23887718|-|AAACT	0.44116	ENSMUST00000047436.11	Thoc6
chr17|23887695|-|GAACT	0.465491	ENSMUST00000047436.11	Thoc6
chr17|23887669|-|AAACT	0.200403	ENSMUST00000047436.11	Thoc6
chr17|23887642|-|GAACC	0.575621	ENSMUST00000047436.11	Thoc6
chr1|167053584|-|GAACC	0.180737	ENSMUST00000053686.9	Uck2
chr1|167053444|-|GGACT	0.624033	ENSMUST00000053686.9	Uck2
chr1|167053400|-|AAACT	0.257805	ENSMUST00000053686.9	Uck2
chr1|167053104|-|GGACT	0.189525	ENSMUST00000053686.9	Uck2
chr1|167053078|-|GAACT	0.219308	ENSMUST00000053686.9	Uck2
chr1|167052998|-|GGACC	0.296863	ENSMUST00000053686.9	Uck2
chr1|167052841|-|GAACC	0.22271	ENSMUST00000053686.9	Uck2
chr1|167052617|-|AGACA	0.268643	ENSMUST00000053686.9	Uck2
chr1|167052599|-|GGACC	0.354508	ENSMUST00000053686.9	Uck2
chr1|167052584|-|GGACA	0.337385	ENSMUST00000053686.9	Uck2
chr1|167052406|-|AAACC	0.471132	ENSMUST00000053686.9	Uck2
chr1|167052083|-|GGACC	0.170551	ENSMUST00000053686.9	Uck2
chr1|167052062|-|GAACA	0.254212	ENSMUST00000053686.9	Uck2
chr1|167052056|-|GGACC	0.315567	ENSMUST00000053686.9	Uck2
chr1|167052019|-|AAACT	0.156959	ENSMUST00000053686.9	Uck2
chr1|167051942|-|AAACC	0.366432	ENSMUST00000053686.9	Uck2
chr1|167051840|-|GGACC	0.268577	ENSMUST00000053686.9	Uck2
chr1|167051826|-|AAACC	0.0508499	ENSMUST00000053686.9	Uck2
chr1|167051795|-|GGACA	0.448153	ENSMUST00000053686.9	Uck2
chr1|167051782|-|GGACC	0.589157	ENSMUST00000053686.9	Uck2
chr1|167051688|-|AGACC	0.255795	ENSMUST00000053686.9	Uck2
chr1|167051652|-|GAACC	0.123584	ENSMUST00000053686.9	Uck2
chr1|167051636|-|AAACA	0.261819	ENSMUST00000053686.9	Uck2
chr1|167051540|-|GGACT	0.495635	ENSMUST00000053686.9	Uck2
chr1|167051486|-|GAACA	0.224445	ENSMUST00000053686.9	Uck2
chr1|167051170|-|GAACA	0.210509	ENSMUST00000053686.9	Uck2
chr1|167051148|-|AGACC	0.409316	ENSMUST00000053686.9	Uck2
chr1|167051056|-|AGACC	0.291292	ENSMUST00000053686.9	Uck2
chr1|167050972|-|GAACC	0.234717	ENSMUST00000053686.9	Uck2
chr1|167050875|-|GGACC	0.464692	ENSMUST00000053686.9	Uck2
chr1|167050800|-|GGACA	0.382824	ENSMUST00000053686.9	Uck2
chr1|167050597|-|AGACC	0.304415	ENSMUST00000053686.9	Uck2
chr1|167050481|-|AGACA	0.265045	ENSMUST00000053686.9	Uck2
chr2|179899455|+|GGACC	0.397126	ENSMUST00000059080.7	Rps21
chr2|179899613|+|GGACC	0.396401	ENSMUST00000059080.7	Rps21
chr2|179899788|+|GGACC	0.649502	ENSMUST00000059080.7	Rps21
chr2|179899818|+|AAACC	0.208436	ENSMUST00000059080.7	Rps21
chr2|179900173|+|GAACT	0.481324	ENSMUST00000059080.7	Rps21
chr5|115697861|+|AAACC	0.0637833	ENSMUST00000086519.12	Rplp0
chr5|115697907|+|AGACA	0.38755	ENSMUST00000086519.12	Rplp0
chr5|115698843|+|AGACA	0.320677	ENSMUST00000086519.12	Rplp0
chr5|115698918|+|GAACA	0.169068	ENSMUST00000086519.12	Rplp0
chr5|115698957|+|GAACA	0.330226	ENSMUST00000086519.12	Rplp0
chr5|115698976|+|AAACT	0.212924	ENSMUST00000086519.12	Rplp0
chr5|115699026|+|GGACC	0.34335	ENSMUST00000086519.12	Rplp0
chr5|115699219|+|GAACA	0.407062	ENSMUST00000086519.12	Rplp0
chr5|115699232|+|GGACC	0.636866	ENSMUST00000086519.12	Rplp0
chr5|115699242|+|AGACC	0.102269	ENSMUST00000086519.12	Rplp0
chr5|115699413|+|AGACT	0.2836	ENSMUST00000086519.12	Rplp0
chr5|115699420|+|AGACA	0.360274	ENSMUST00000086519.12	Rplp0
chr5|115699453|+|GAACA	0.296577	ENSMUST00000086519.12	Rplp0
chr5|115699462|+|GAACA	0.287609	ENSMUST00000086519.12	Rplp0
chr5|115700596|+|AGACT	0.379091	ENSMUST00000086519.12	Rplp0
chr4|144119261|-|GAACA	0.246186	ENSMUST00000030326.10	Pramel13
chr4|144119219|-|GAACA	0.333568	ENSMUST00000030326.10	Pramel13
chr4|144119073|-|GAACA	0.317246	ENSMUST00000030326.10	Pramel13
chr4|144118944|-|GGACA	0.557798	ENSMUST00000030326.10	Pramel13
chr4|144118900|-|AAACC	0.0830523	ENSMUST00000030326.10	Pramel13
chr4|144118812|-|AAACC	0.114722	ENSMUST00000030326.10	Pramel13
chr4|144118738|-|AGACT	0.467303	ENSMUST00000030326.10	Pramel13
chr4|144118661|-|AAACA	0.0897015	ENSMUST00000030326.10	Pramel13
chr4|144118609|-|GGACC	0.61157	ENSMUST00000030326.10	Pramel13
chr4|144118599|-|AAACA	0.184313	ENSMUST00000030326.10	Pramel13
chr4|144118576|-|AAACT	0.218497	ENSMUST00000030326.10	Pramel13
chr4|144118458|-|GAACA	0.258547	ENSMUST00000030326.10	Pramel13
chr4|144118350|-|GGACT	0.555543	ENSMUST00000030326.10	Pramel13
chr15|34442848|-|AGACT	0.343927	ENSMUST00000079735.12	Rpl30
chr15|34442831|-|AGACA	0.284451	ENSMUST00000079735.12	Rpl30
chr15|34441471|-|AAACT	0.346488	ENSMUST00000079735.12	Rpl30
chr15|34441436|-|GAACT	0.635899	ENSMUST00000079735.12	Rpl30
chr15|34440719|-|GAACA	0.333024	ENSMUST00000079735.12	Rpl30
chr15|34440715|-|AGACT	0.27455	ENSMUST00000079735.12	Rpl30
chr15|34440700|-|AAACA	0.346015	ENSMUST00000079735.12	Rpl30
chr15|34440676|-|AAACT	0.459411	ENSMUST00000079735.12	Rpl30
chr13|53496229|-|GAACA	0.255409	ENSMUST00000021920.8	Sptlc1
chr13|53489407|-|GGACA	0.234013	ENSMUST00000021920.8	Sptlc1
chr13|53487879|-|GAACT	0.720387	ENSMUST00000021920.8	Sptlc1
chr13|53487868|-|AGACC	0.467173	ENSMUST00000021920.8	Sptlc1
chr13|53487693|-|AAACT	0.255854	ENSMUST00000021920.8	Sptlc1
chr13|53487619|-|GGACT	0.762112	ENSMUST00000021920.8	Sptlc1
chr13|53487601|-|GGACT	0.802784	ENSMUST00000021920.8	Sptlc1
chr13|53487572|-|AGACT	0.478047	ENSMUST00000021920.8	Sptlc1
chr13|53487564|-|AGACT	0.817127	ENSMUST00000021920.8	Sptlc1
chr13|53487467|-|GGACT	0.734776	ENSMUST00000021920.8	Sptlc1
chr13|53487211|-|AGACC	0.292097	ENSMUST00000021920.8	Sptlc1
chr13|53487177|-|AGACC	0.32322	ENSMUST00000021920.8	Sptlc1
chr13|53486949|-|GAACC	0.230955	ENSMUST00000021920.8	Sptlc1
chr13|53486810|-|AAACC	0.0621241	ENSMUST00000021920.8	Sptlc1
chr5|104583053|+|AAACC	0.0991065	ENSMUST00000031243.15	Spp1
chr5|104584242|+|GGACT	0.438353	ENSMUST00000031243.15	Spp1
chr5|104587131|+|AAACT	0.278535	ENSMUST00000031243.15	Spp1
chr5|104587204|+|AGACC	0.25916	ENSMUST00000031243.15	Spp1
chr5|104587231|+|GGACT	0.542181	ENSMUST00000031243.15	Spp1
chr5|104587278|+|AGACC	0.271957	ENSMUST00000031243.15	Spp1
chr5|104587303|+|AGACA	0.270883	ENSMUST00000031243.15	Spp1
chr5|104587370|+|GGACT	0.754069	ENSMUST00000031243.15	Spp1
chr5|104587409|+|GAACA	0.224864	ENSMUST00000031243.15	Spp1
chr5|104588117|+|GGACC	0.338853	ENSMUST00000031243.15	Spp1
chr5|104588207|+|GGACA	0.502212	ENSMUST00000031243.15	Spp1
chr5|104588250|+|GAACC	0.202944	ENSMUST00000031243.15	Spp1
chr5|104588263|+|AAACA	0.26352	ENSMUST00000031243.15	Spp1
chr5|104588271|+|AGACT	0.531504	ENSMUST00000031243.15	Spp1
chr5|104588355|+|GAACA	0.37467	ENSMUST00000031243.15	Spp1
chr5|104588387|+|GGACA	0.406394	ENSMUST00000031243.15	Spp1
chr5|104588402|+|AGACC	0.295754	ENSMUST00000031243.15	Spp1
chr5|104588498|+|AAACA	0.0971354	ENSMUST00000031243.15	Spp1
chr5|104588528|+|AAACA	0.250229	ENSMUST00000031243.15	Spp1
chr5|104588657|+|AAACA	0.0927181	ENSMUST00000031243.15	Spp1
chr5|104588773|+|AAACA	0.379221	ENSMUST00000031243.15	Spp1
chr5|104588791|+|AAACA	0.306325	ENSMUST00000031243.15	Spp1
chr5|104588812|+|AAACT	0.369969	ENSMUST00000031243.15	Spp1
chrX|36347729|-|AGACT	0.512422	ENSMUST00000115231.4	Rpl39
chrX|36347697|-|AAACA	0.317321	ENSMUST00000115231.4	Rpl39
chrX|36347654|-|AAACT	0.285201	ENSMUST00000115231.4	Rpl39
chrX|36346384|-|AGACA	0.285226	ENSMUST00000115231.4	Rpl39
chrX|36346334|-|AGACT	0.500932	ENSMUST00000115231.4	Rpl39
chrX|36346274|-|AAACC	0.0985138	ENSMUST00000115231.4	Rpl39
chrX|36346266|-|AGACT	0.415015	ENSMUST00000115231.4	Rpl39
chr6|67244157|+|GGACC	0.421449	ENSMUST00000203077.3	Serbp1
chr6|67244187|+|GAACA	0.32831	ENSMUST00000203077.3	Serbp1
chr6|67244261|+|AGACC	0.273881	ENSMUST00000203077.3	Serbp1
chr6|67244284|+|AAACA	0.175803	ENSMUST00000203077.3	Serbp1
chr6|67244310|+|AGACC	0.242609	ENSMUST00000203077.3	Serbp1
chr6|67244319|+|GAACC	0.185443	ENSMUST00000203077.3	Serbp1
chr6|67248204|+|AGACC	0.251053	ENSMUST00000203077.3	Serbp1
chr6|67248234|+|AAACT	0.326847	ENSMUST00000203077.3	Serbp1
chr6|67248871|+|AGACC	0.519225	ENSMUST00000203077.3	Serbp1
chr6|67249158|+|GGACA	0.443209	ENSMUST00000203077.3	Serbp1
chr6|67249193|+|GAACT	0.405621	ENSMUST00000203077.3	Serbp1
chr6|67249879|+|AAACA	0.151753	ENSMUST00000203077.3	Serbp1
chr6|67254825|+|AGACC	0.462137	ENSMUST00000203077.3	Serbp1
chr6|67254856|+|AAACC	0.122274	ENSMUST00000203077.3	Serbp1
chr6|67254877|+|GGACA	0.500657	ENSMUST00000203077.3	Serbp1
chr6|67258657|+|GGACC	0.343109	ENSMUST00000203077.3	Serbp1
chr6|67258717|+|AGACT	0.603195	ENSMUST00000203077.3	Serbp1
chr6|67258783|+|AAACC	0.17905	ENSMUST00000203077.3	Serbp1
chr6|67258797|+|GGACT	0.599604	ENSMUST00000203077.3	Serbp1
chr6|67260979|+|GGACC	0.337732	ENSMUST00000203077.3	Serbp1
chr6|67261019|+|AAACA	0.169312	ENSMUST00000203077.3	Serbp1
chr6|67261055|+|GGACT	0.828898	ENSMUST00000203077.3	Serbp1
chr6|67261084|+|AGACT	0.903653	ENSMUST00000203077.3	Serbp1
chr6|67261111|+|GAACT	0.651415	ENSMUST00000203077.3	Serbp1
chr6|67261260|+|AAACT	0.250815	ENSMUST00000203077.3	Serbp1
chr6|67261279|+|GAACA	0.467191	ENSMUST00000203077.3	Serbp1
chr10|81016771|+|GGACA	0.545386	ENSMUST00000047864.11	Eef2
chr10|81016954|+|GGACA	0.441427	ENSMUST00000047864.11	Eef2
chr10|81017081|+|AAACA	0.327279	ENSMUST00000047864.11	Eef2
chr10|81017367|+|GAACA	0.406108	ENSMUST00000047864.11	Eef2
chr10|81017894|+|GGACA	0.396722	ENSMUST00000047864.11	Eef2
chr10|81017906|+|GGACA	0.640557	ENSMUST00000047864.11	Eef2
chr10|81017910|+|AAACT	0.611147	ENSMUST00000047864.11	Eef2
chr10|81017963|+|AGACA	0.28617	ENSMUST00000047864.11	Eef2
chr10|81017973|+|AGACT	0.876057	ENSMUST00000047864.11	Eef2
chr10|81018094|+|GGACT	0.954471	ENSMUST00000047864.11	Eef2
chr10|81018119|+|GGACA	0.383009	ENSMUST00000047864.11	Eef2
chr10|81018272|+|AGACT	0.449358	ENSMUST00000047864.11	Eef2
chr10|81018313|+|AAACT	0.490778	ENSMUST00000047864.11	Eef2
chr10|81013503|+|GAACT	0.489665	ENSMUST00000047864.11	Eef2
chr10|81013536|+|GGACA	0.465429	ENSMUST00000047864.11	Eef2
chr10|81013557|+|GAACA	0.34154	ENSMUST00000047864.11	Eef2
chr10|81013581|+|GGACC	0.546984	ENSMUST00000047864.11	Eef2
chr10|81013928|+|GAACT	0.399542	ENSMUST00000047864.11	Eef2
chr10|81013997|+|GGACT	0.671553	ENSMUST00000047864.11	Eef2
chr10|81014057|+|GGACT	0.679032	ENSMUST00000047864.11	Eef2
chr10|81014529|+|AGACA	0.363656	ENSMUST00000047864.11	Eef2
chr10|81014535|+|AAACT	0.258542	ENSMUST00000047864.11	Eef2
chr10|81014587|+|GAACA	0.241662	ENSMUST00000047864.11	Eef2
chr10|81014596|+|GGACC	0.597405	ENSMUST00000047864.11	Eef2
chr10|81014643|+|AGACC	0.123848	ENSMUST00000047864.11	Eef2
chr10|81015066|+|GGACA	0.532808	ENSMUST00000047864.11	Eef2
chr10|81015090|+|AGACC	0.203547	ENSMUST00000047864.11	Eef2
chr10|81015240|+|AAACT	0.313374	ENSMUST00000047864.11	Eef2
chr10|81015272|+|GGACC	0.398186	ENSMUST00000047864.11	Eef2
chr10|81015397|+|GAACT	0.437674	ENSMUST00000047864.11	Eef2
chr10|81015414|+|AGACA	0.325203	ENSMUST00000047864.11	Eef2
chr10|81015439|+|GGACA	0.492773	ENSMUST00000047864.11	Eef2
chr10|81015451|+|GGACA	0.48795	ENSMUST00000047864.11	Eef2
chr10|81015460|+|GGACA	0.445186	ENSMUST00000047864.11	Eef2
chr10|81015466|+|AGACA	0.222833	ENSMUST00000047864.11	Eef2
chr15|103207913|+|GAACT	0.387346	ENSMUST00000230893.2	Copz1
chr15|103208056|+|GGACC	0.260945	ENSMUST00000230893.2	Copz1
chr15|103208202|+|AGACT	0.351779	ENSMUST00000230893.2	Copz1
chr5|145124009|-|AAACT	0.40936	ENSMUST00000161741.8	Atp5j2
chr5|145121346|-|GAACT	0.603747	ENSMUST00000161741.8	Atp5j2
chr5|145120676|-|AAACA	0.449526	ENSMUST00000161741.8	Atp5j2
chr5|145120568|-|GAACC	0.154177	ENSMUST00000161741.8	Atp5j2
chr5|145120547|-|GAACT	0.676659	ENSMUST00000161741.8	Atp5j2
chr3|37768913|+|GAACT	0.601596	ENSMUST00000051955.9	Rps23
chr3|37768944|+|GGACC	0.263775	ENSMUST00000051955.9	Rps23
chr3|37768963|+|AAACA	0.160911	ENSMUST00000051955.9	Rps23
chr3|37769068|+|AAACA	0.361724	ENSMUST00000051955.9	Rps23
chr3|37769163|+|GAACT	0.437251	ENSMUST00000051955.9	Rps23
chr3|37769336|+|AAACA	0.196198	ENSMUST00000051955.9	Rps23
chr11|52011852|+|GAACT	0.397228	ENSMUST00000020608.3	Ppp2ca
chr11|52012788|+|AGACT	0.476341	ENSMUST00000020608.3	Ppp2ca
chr11|52012813|+|AAACT	0.295376	ENSMUST00000020608.3	Ppp2ca
chr11|52012834|+|GAACC	0.430524	ENSMUST00000020608.3	Ppp2ca
chr11|52012909|+|AAACT	0.383638	ENSMUST00000020608.3	Ppp2ca
chr11|52012925|+|GGACC	0.734325	ENSMUST00000020608.3	Ppp2ca
chr11|52012992|+|GAACC	0.222313	ENSMUST00000020608.3	Ppp2ca
chr11|52013083|+|AGACT	0.928363	ENSMUST00000020608.3	Ppp2ca
chr11|52013102|+|AAACA	0.238631	ENSMUST00000020608.3	Ppp2ca
chr11|52013177|+|AAACA	0.117243	ENSMUST00000020608.3	Ppp2ca
chr11|52013198|+|GAACA	0.433844	ENSMUST00000020608.3	Ppp2ca
chr11|52013341|+|AAACC	0.120492	ENSMUST00000020608.3	Ppp2ca
chr11|52013360|+|GAACA	0.338743	ENSMUST00000020608.3	Ppp2ca
chr11|52013365|+|GAACT	0.423884	ENSMUST00000020608.3	Ppp2ca
chr11|52013425|+|AAACT	0.366806	ENSMUST00000020608.3	Ppp2ca
chr2|154714233|-|AAACT	0.194229	ENSMUST00000166171.8	Eif2s2
chr2|154713926|-|AGACT	0.475951	ENSMUST00000166171.8	Eif2s2
chr2|154713876|-|AAACT	0.316856	ENSMUST00000166171.8	Eif2s2
chr2|154713844|-|AAACT	0.179274	ENSMUST00000166171.8	Eif2s2
chr2|154713821|-|AAACC	0.189163	ENSMUST00000166171.8	Eif2s2
chr2|154713718|-|GGACA	0.448089	ENSMUST00000166171.8	Eif2s2
chr2|154713686|-|AGACT	0.436861	ENSMUST00000166171.8	Eif2s2
chr2|154713658|-|GAACA	0.425397	ENSMUST00000166171.8	Eif2s2
chr2|154713545|-|GAACC	0.365021	ENSMUST00000166171.8	Eif2s2
chr2|154713452|-|GAACT	0.418457	ENSMUST00000166171.8	Eif2s2
chr2|32852657|+|AAACT	0.216112	ENSMUST00000126610.2	Rpl12
chr2|32852671|+|GAACA	0.227583	ENSMUST00000126610.2	Rpl12
chr2|32852675|+|AGACA	0.327609	ENSMUST00000126610.2	Rpl12
chr2|32853058|+|AGACA	0.337473	ENSMUST00000126610.2	Rpl12
chr2|32853076|+|GAACA	0.416183	ENSMUST00000126610.2	Rpl12
chr2|32853513|+|AAACA	0.105962	ENSMUST00000126610.2	Rpl12
chr2|32853524|+|GAACA	0.531283	ENSMUST00000126610.2	Rpl12
chr2|32853567|+|AGACA	0.311137	ENSMUST00000126610.2	Rpl12
chr2|32853588|+|GAACT	0.56512	ENSMUST00000126610.2	Rpl12
chr2|32853755|+|GAACT	0.391273	ENSMUST00000126610.2	Rpl12
chr2|32854038|+|AGACT	0.270995	ENSMUST00000126610.2	Rpl12
chr7|140668310|+|GGACA	0.448474	ENSMUST00000066873.5	Pkp3
chr7|140668425|+|GAACC	0.129754	ENSMUST00000066873.5	Pkp3
chr7|140668497|+|GGACA	0.427418	ENSMUST00000066873.5	Pkp3
chr7|140668771|+|GAACT	0.463148	ENSMUST00000066873.5	Pkp3
chr7|140669190|+|GAACA	0.246523	ENSMUST00000066873.5	Pkp3
chr7|140669207|+|GAACC	0.0752898	ENSMUST00000066873.5	Pkp3
chr7|140669219|+|GGACC	0.265272	ENSMUST00000066873.5	Pkp3
chr7|140669276|+|AAACC	0.0483429	ENSMUST00000066873.5	Pkp3
chr7|140669297|+|GAACA	0.276968	ENSMUST00000066873.5	Pkp3
chr7|140669617|+|GGACC	0.224545	ENSMUST00000066873.5	Pkp3
chr7|140670063|+|GGACT	0.542955	ENSMUST00000066873.5	Pkp3
chr7|140670175|+|GGACC	0.741884	ENSMUST00000066873.5	Pkp3
chr7|140670251|+|GAACA	0.48977	ENSMUST00000066873.5	Pkp3
chr3|137570916|+|GGACT	0.280963	ENSMUST00000041045.14	H2az1
chr3|137570933|+|AGACA	0.433052	ENSMUST00000041045.14	H2az1
chr3|137571320|+|GGACA	0.432857	ENSMUST00000041045.14	H2az1
chr3|137571803|+|AGACT	0.21859	ENSMUST00000041045.14	H2az1
chr3|137572190|+|GGACA	0.300607	ENSMUST00000041045.14	H2az1
chr3|137572200|+|AGACT	0.498571	ENSMUST00000041045.14	H2az1
chr3|137572237|+|GGACT	0.702223	ENSMUST00000041045.14	H2az1
chr3|137572283|+|GGACT	0.923052	ENSMUST00000041045.14	H2az1
chr3|137572301|+|AAACA	0.178245	ENSMUST00000041045.14	H2az1
chr3|137572474|+|AAACT	0.320106	ENSMUST00000041045.14	H2az1
chr3|137572534|+|AGACA	0.371461	ENSMUST00000041045.14	H2az1
chr4|41349168|+|AGACT	0.504149	ENSMUST00000072866.12	Ubap1
chr4|41349215|+|GGACA	0.380047	ENSMUST00000072866.12	Ubap1
chr4|41366918|+|GGACA	0.427682	ENSMUST00000072866.12	Ubap1
chr4|41371727|+|GGACT	0.41114	ENSMUST00000072866.12	Ubap1
chr4|41371767|+|AGACA	0.437796	ENSMUST00000072866.12	Ubap1
chr4|41371778|+|AAACA	0.107097	ENSMUST00000072866.12	Ubap1
chr4|41378971|+|AAACC	0.152054	ENSMUST00000072866.12	Ubap1
chr4|41378997|+|AAACT	0.341622	ENSMUST00000072866.12	Ubap1
chr4|41379106|+|AGACT	0.526976	ENSMUST00000072866.12	Ubap1
chr4|41379245|+|AGACT	0.689283	ENSMUST00000072866.12	Ubap1
chr4|41379278|+|GGACC	0.497971	ENSMUST00000072866.12	Ubap1
chr4|41379304|+|AAACC	0.136341	ENSMUST00000072866.12	Ubap1
chr4|41379332|+|AAACA	0.288309	ENSMUST00000072866.12	Ubap1
chr4|41379346|+|GAACC	0.327387	ENSMUST00000072866.12	Ubap1
chr4|41379354|+|GGACC	0.798516	ENSMUST00000072866.12	Ubap1
chr4|41379377|+|GGACA	0.880587	ENSMUST00000072866.12	Ubap1
chr4|41379458|+|AGACT	0.834596	ENSMUST00000072866.12	Ubap1
chr4|41379477|+|AAACC	0.143895	ENSMUST00000072866.12	Ubap1
chr4|41379597|+|AAACT	0.428779	ENSMUST00000072866.12	Ubap1
chr4|41379625|+|AGACA	0.782991	ENSMUST00000072866.12	Ubap1
chr4|41379734|+|GGACC	0.583552	ENSMUST00000072866.12	Ubap1
chr4|41379761|+|GAACT	0.81025	ENSMUST00000072866.12	Ubap1
chr4|41379767|+|GAACA	0.593208	ENSMUST00000072866.12	Ubap1
chr4|41387243|+|GAACT	0.468858	ENSMUST00000072866.12	Ubap1
chr4|41387283|+|AGACA	0.273633	ENSMUST00000072866.12	Ubap1
chr4|41388122|+|GGACA	0.583299	ENSMUST00000072866.12	Ubap1
chr4|41388731|+|GAACT	0.569055	ENSMUST00000072866.12	Ubap1
chr4|41388739|+|AGACA	0.660251	ENSMUST00000072866.12	Ubap1
chr4|41388778|+|GGACA	0.604	ENSMUST00000072866.12	Ubap1
chr4|41388793|+|AGACC	0.291981	ENSMUST00000072866.12	Ubap1
chr4|41388823|+|AGACC	0.210285	ENSMUST00000072866.12	Ubap1
chr4|41388903|+|GGACA	0.791473	ENSMUST00000072866.12	Ubap1
chr4|41389044|+|AAACA	0.116663	ENSMUST00000072866.12	Ubap1
chr11|57405033|-|GAACT	0.467531	ENSMUST00000020831.13	Fam114a2
chr11|57404972|-|AGACC	0.106542	ENSMUST00000020831.13	Fam114a2
chr11|57404965|-|AGACC	0.250284	ENSMUST00000020831.13	Fam114a2
chr11|57404960|-|AAACC	0.0584264	ENSMUST00000020831.13	Fam114a2
chr11|57404558|-|AGACT	0.359021	ENSMUST00000020831.13	Fam114a2
chr11|57404534|-|AGACT	0.357838	ENSMUST00000020831.13	Fam114a2
chr11|57404159|-|GGACA	0.320649	ENSMUST00000020831.13	Fam114a2
chr11|57404125|-|AGACT	0.369034	ENSMUST00000020831.13	Fam114a2
chr11|57398399|-|AGACA	0.14801	ENSMUST00000020831.13	Fam114a2
chr11|57398374|-|GGACC	0.251606	ENSMUST00000020831.13	Fam114a2
chr11|57398357|-|GAACC	0.204161	ENSMUST00000020831.13	Fam114a2
chr11|57398336|-|GGACT	0.445245	ENSMUST00000020831.13	Fam114a2
chr11|57397761|-|AAACA	0.193087	ENSMUST00000020831.13	Fam114a2
chr11|57397757|-|AGACA	0.192561	ENSMUST00000020831.13	Fam114a2
chr11|57397749|-|AAACT	0.289627	ENSMUST00000020831.13	Fam114a2
chr11|57396148|-|GAACT	0.450135	ENSMUST00000020831.13	Fam114a2
chr11|57396141|-|AGACA	0.355527	ENSMUST00000020831.13	Fam114a2
chr11|57396133|-|AGACT	0.507224	ENSMUST00000020831.13	Fam114a2
chr11|57396064|-|AGACA	0.280508	ENSMUST00000020831.13	Fam114a2
chr11|57383922|-|GAACA	0.350802	ENSMUST00000020831.13	Fam114a2
chr11|57383842|-|AAACA	0.212248	ENSMUST00000020831.13	Fam114a2
chr11|57382816|-|AAACA	0.247133	ENSMUST00000020831.13	Fam114a2
chr11|57382756|-|AGACT	0.253703	ENSMUST00000020831.13	Fam114a2
chr11|57380985|-|AGACC	0.174719	ENSMUST00000020831.13	Fam114a2
chr11|57374959|-|AAACA	0.371241	ENSMUST00000020831.13	Fam114a2
chr11|57374885|-|AGACA	0.221661	ENSMUST00000020831.13	Fam114a2
chr11|57374851|-|AGACC	0.300916	ENSMUST00000020831.13	Fam114a2
chr11|57374839|-|GAACC	0.170989	ENSMUST00000020831.13	Fam114a2
chr11|57374597|-|AAACC	0.135759	ENSMUST00000020831.13	Fam114a2
chr11|57374547|-|GGACT	0.94026	ENSMUST00000020831.13	Fam114a2
chr11|57374529|-|AAACA	0.250354	ENSMUST00000020831.13	Fam114a2
chr11|57374520|-|AGACT	0.940073	ENSMUST00000020831.13	Fam114a2
chr11|57374468|-|GAACA	0.342675	ENSMUST00000020831.13	Fam114a2
chr11|57374463|-|AAACC	0.0893656	ENSMUST00000020831.13	Fam114a2
chr11|57374377|-|GAACT	0.527075	ENSMUST00000020831.13	Fam114a2
chr11|57374371|-|AGACT	0.374346	ENSMUST00000020831.13	Fam114a2
chr11|57374342|-|GGACA	0.232704	ENSMUST00000020831.13	Fam114a2
chr11|57374308|-|AAACT	0.417086	ENSMUST00000020831.13	Fam114a2
chr11|57374288|-|GAACC	0.274132	ENSMUST00000020831.13	Fam114a2
chr11|57374241|-|AGACC	0.501437	ENSMUST00000020831.13	Fam114a2
chr11|57373852|-|AAACC	0.143098	ENSMUST00000020831.13	Fam114a2
chr9|78275323|-|AGACC	0.134275	ENSMUST00000071991.6	Dppa5a
chr9|78275122|-|GAACC	0.2601	ENSMUST00000071991.6	Dppa5a
chr9|78275103|-|GAACT	0.348694	ENSMUST00000071991.6	Dppa5a
chr9|78275071|-|AAACA	0.255948	ENSMUST00000071991.6	Dppa5a
chr9|78274547|-|AGACC	0.178725	ENSMUST00000071991.6	Dppa5a
chr1|24653580|-|AAACT	0.285278	ENSMUST00000082408.1	mt-Atp6
chr1|24653568|-|AAACA	0.165605	ENSMUST00000082408.1	mt-Atp6
chr1|24653534|-|GAACA	0.511165	ENSMUST00000082408.1	mt-Atp6
chr1|24653528|-|GAACC	0.179124	ENSMUST00000082408.1	mt-Atp6
chr1|24653373|-|AAACT	0.356729	ENSMUST00000082408.1	mt-Atp6
chr1|24653336|-|GAACT	0.506342	ENSMUST00000082408.1	mt-Atp6
chr1|24653297|-|AAACA	0.218177	ENSMUST00000082408.1	mt-Atp6
chr1|24653232|-|GGACA	0.518201	ENSMUST00000082408.1	mt-Atp6
chr11|93928437|-|AAACC	0.155221	ENSMUST00000077856.13	Rpl27
chr11|93928372|-|GAACA	0.616793	ENSMUST00000077856.13	Rpl27
chr11|93928351|-|GGACC	0.647762	ENSMUST00000077856.13	Rpl27
chr11|93928180|-|GGACA	0.322189	ENSMUST00000077856.13	Rpl27
chr11|93928175|-|AGACT	0.261387	ENSMUST00000077856.13	Rpl27
chr11|93928147|-|GGACC	0.30685	ENSMUST00000077856.13	Rpl27
chr11|93928085|-|AGACA	0.225138	ENSMUST00000077856.13	Rpl27
chr11|93928075|-|GAACA	0.298643	ENSMUST00000077856.13	Rpl27
chr11|75623831|+|AGACC	0.208706	ENSMUST00000067664.10	Ywhae
chr11|75642770|+|AAACC	0.0707339	ENSMUST00000067664.10	Ywhae
chr11|75642843|+|GAACA	0.355299	ENSMUST00000067664.10	Ywhae
chr11|75642857|+|AAACA	0.152106	ENSMUST00000067664.10	Ywhae
chr11|75642872|+|GGACA	0.270099	ENSMUST00000067664.10	Ywhae
chr11|75646406|+|AAACT	0.258457	ENSMUST00000067664.10	Ywhae
chr11|75646449|+|GGACA	0.492378	ENSMUST00000067664.10	Ywhae
chr11|75646453|+|AAACA	0.10928	ENSMUST00000067664.10	Ywhae
chr11|75647651|+|GGACT	0.64636	ENSMUST00000067664.10	Ywhae
chr11|75647711|+|GAACA	0.506539	ENSMUST00000067664.10	Ywhae
chr11|75647757|+|GAACT	0.379425	ENSMUST00000067664.10	Ywhae
chr11|75650154|+|GAACT	0.446979	ENSMUST00000067664.10	Ywhae
chr11|75650159|+|GGACA	0.552676	ENSMUST00000067664.10	Ywhae
chr11|75650186|+|GGACT	0.544605	ENSMUST00000067664.10	Ywhae
chr11|75650233|+|GGACC	0.482471	ENSMUST00000067664.10	Ywhae
chr11|75650240|+|AGACA	0.392546	ENSMUST00000067664.10	Ywhae
chr11|75655524|+|AAACC	0.208046	ENSMUST00000067664.10	Ywhae
chr11|75655582|+|GAACC	0.391732	ENSMUST00000067664.10	Ywhae
chr11|75655685|+|AAACA	0.207088	ENSMUST00000067664.10	Ywhae
chr11|75655689|+|AAACA	0.0959554	ENSMUST00000067664.10	Ywhae
chr11|75655693|+|AAACA	0.116673	ENSMUST00000067664.10	Ywhae
chr11|75655697|+|AAACA	0.164223	ENSMUST00000067664.10	Ywhae
chr11|75655701|+|AAACA	0.261156	ENSMUST00000067664.10	Ywhae
chr11|75655786|+|GGACT	0.87309	ENSMUST00000067664.10	Ywhae
chr11|75655880|+|AGACT	0.57771	ENSMUST00000067664.10	Ywhae
chr11|75655986|+|AAACT	0.355759	ENSMUST00000067664.10	Ywhae
chr11|75656048|+|AAACT	0.328597	ENSMUST00000067664.10	Ywhae
chr11|75656060|+|GAACT	0.367574	ENSMUST00000067664.10	Ywhae
chr11|52122901|+|GAACT	0.476513	ENSMUST00000037324.12	Skp1
chr11|52127729|+|AAACA	0.0963344	ENSMUST00000037324.12	Skp1
chr11|52127748|+|AGACC	0.208345	ENSMUST00000037324.12	Skp1
chr11|52134500|+|AAACA	0.121132	ENSMUST00000037324.12	Skp1
chr11|52134514|+|GGACA	0.406721	ENSMUST00000037324.12	Skp1
chr11|52134536|+|GGACC	0.338205	ENSMUST00000037324.12	Skp1
chr11|52134565|+|GAACA	0.234877	ENSMUST00000037324.12	Skp1
chr11|52134576|+|GAACT	0.48975	ENSMUST00000037324.12	Skp1
chr11|52135815|+|AAACT	0.354601	ENSMUST00000037324.12	Skp1
chr11|52135824|+|AGACA	0.376693	ENSMUST00000037324.12	Skp1
chr11|52135856|+|AGACT	0.308983	ENSMUST00000037324.12	Skp1
chr11|52135883|+|AAACT	0.243366	ENSMUST00000037324.12	Skp1
chr11|52135904|+|AAACC	0.0948699	ENSMUST00000037324.12	Skp1
chr11|52136825|+|GAACC	0.187132	ENSMUST00000037324.12	Skp1
chr11|52136848|+|GAACT	0.351167	ENSMUST00000037324.12	Skp1
chr11|52136940|+|AGACA	0.384032	ENSMUST00000037324.12	Skp1
chr11|52136944|+|AAACA	0.0818248	ENSMUST00000037324.12	Skp1
chr11|52136989|+|AGACC	0.187704	ENSMUST00000037324.12	Skp1
chr11|52137051|+|AAACC	0.16277	ENSMUST00000037324.12	Skp1
chr11|52137056|+|GAACT	0.448457	ENSMUST00000037324.12	Skp1
chr11|52137177|+|AAACA	0.167655	ENSMUST00000037324.12	Skp1
chr11|52137215|+|AAACA	0.269982	ENSMUST00000037324.12	Skp1
chr11|52137241|+|AAACT	0.320929	ENSMUST00000037324.12	Skp1
chr11|52137450|+|GAACT	0.461056	ENSMUST00000037324.12	Skp1
chr5|136133487|+|AGACT	0.199132	ENSMUST00000122887.2	Rasa4
chr5|136134474|+|GAACC	0.168781	ENSMUST00000122887.2	Rasa4
chr5|136134558|+|GGACA	0.77896	ENSMUST00000122887.2	Rasa4
chr5|136134585|+|GGACA	0.580835	ENSMUST00000122887.2	Rasa4
chr5|136134590|+|AGACA	0.296467	ENSMUST00000122887.2	Rasa4
chr13|104974814|+|AAACA	0.0770737	ENSMUST00000022230.15	Srek1ip1
chr13|104974856|+|AAACT	0.351867	ENSMUST00000022230.15	Srek1ip1
chr13|104974979|+|GAACT	0.568397	ENSMUST00000022230.15	Srek1ip1
chr13|104975282|+|AAACA	0.118432	ENSMUST00000022230.15	Srek1ip1
chr13|104975310|+|GAACA	0.278984	ENSMUST00000022230.15	Srek1ip1
chr13|104975469|+|AAACT	0.675544	ENSMUST00000022230.15	Srek1ip1
chr13|104975683|+|GAACT	0.590939	ENSMUST00000022230.15	Srek1ip1
chr13|104975696|+|GAACT	0.275444	ENSMUST00000022230.15	Srek1ip1
chr10|80128667|+|AGACC	0.302512	ENSMUST00000068408.14	Rps15
chr10|80129523|+|GAACC	0.234033	ENSMUST00000068408.14	Rps15
chr10|80129631|+|GGACA	0.664724	ENSMUST00000068408.14	Rps15
chr10|80129687|+|AGACC	0.269934	ENSMUST00000068408.14	Rps15
chr10|80129710|+|AAACC	0.150513	ENSMUST00000068408.14	Rps15
chr10|80129848|+|AAACC	0.0756133	ENSMUST00000068408.14	Rps15
chr10|80129930|+|AGACT	0.423335	ENSMUST00000068408.14	Rps15
chr3|86049860|-|GAACA	0.256584	ENSMUST00000029722.7	Rps3a1
chr3|86049085|-|AGACT	0.275933	ENSMUST00000029722.7	Rps3a1
chr3|86049043|-|GAACA	0.311761	ENSMUST00000029722.7	Rps3a1
chr3|86049032|-|AGACA	0.206992	ENSMUST00000029722.7	Rps3a1
chr3|86049017|-|GGACT	0.429467	ENSMUST00000029722.7	Rps3a1
chr3|86049008|-|GAACC	0.236958	ENSMUST00000029722.7	Rps3a1
chr3|86048616|-|AAACT	0.292142	ENSMUST00000029722.7	Rps3a1
chr3|86048577|-|GGACA	0.551907	ENSMUST00000029722.7	Rps3a1
chr3|86046555|-|AGACC	0.185857	ENSMUST00000029722.7	Rps3a1
chr3|86046453|-|AGACA	0.221765	ENSMUST00000029722.7	Rps3a1
chr3|86046378|-|AGACT	0.405296	ENSMUST00000029722.7	Rps3a1
chr3|86046349|-|AAACT	0.484388	ENSMUST00000029722.7	Rps3a1
chr3|86045891|-|AGACA	0.314803	ENSMUST00000029722.7	Rps3a1
chr3|86045876|-|AGACA	0.52358	ENSMUST00000029722.7	Rps3a1
chr3|86045803|-|AAACC	0.709246	ENSMUST00000029722.7	Rps3a1
chr3|86045320|-|GAACC	0.401825	ENSMUST00000029722.7	Rps3a1
chrX|101231960|-|AAACA	0.104729	ENSMUST00000033683.8	Rps4x
chrX|101231933|-|AAACA	0.37555	ENSMUST00000033683.8	Rps4x
chrX|101231541|-|GAACA	0.298073	ENSMUST00000033683.8	Rps4x
chrX|101231537|-|AGACT	0.34895	ENSMUST00000033683.8	Rps4x
chrX|101231458|-|GGACC	0.476606	ENSMUST00000033683.8	Rps4x
chrX|101231038|-|AGACC	0.160171	ENSMUST00000033683.8	Rps4x
chrX|101231028|-|GAACT	0.443501	ENSMUST00000033683.8	Rps4x
chrX|101230038|-|AGACA	0.253146	ENSMUST00000033683.8	Rps4x
chrX|101229263|-|GAACC	0.15872	ENSMUST00000033683.8	Rps4x
chrX|101229199|-|AGACA	0.547067	ENSMUST00000033683.8	Rps4x
chrX|101228729|-|AAACC	0.245461	ENSMUST00000033683.8	Rps4x
chrX|101228670|-|AGACA	0.398852	ENSMUST00000033683.8	Rps4x
chr3|87822664|+|AAACA	0.250899	ENSMUST00000249431.1	Hdgf
chr3|87822669|+|GGACA	0.581441	ENSMUST00000249431.1	Hdgf
chr3|87822723|+|GAACA	0.487648	ENSMUST00000249431.1	Hdgf
chr3|87822774|+|AGACT	0.475981	ENSMUST00000249431.1	Hdgf
chr3|87822803|+|GGACC	0.264678	ENSMUST00000249431.1	Hdgf
chr3|87822894|+|AGACC	0.20967	ENSMUST00000249431.1	Hdgf
chr3|87822957|+|AGACA	0.264867	ENSMUST00000249431.1	Hdgf
chr3|87822971|+|AGACC	0.0974534	ENSMUST00000249431.1	Hdgf
chr3|87823031|+|AAACC	0.128356	ENSMUST00000249431.1	Hdgf
chr3|87823181|+|GGACA	0.663224	ENSMUST00000249431.1	Hdgf
chr10|81329286|-|GGACT	0.731333	ENSMUST00000020463.14	Ncln
chr10|81329002|-|AGACT	0.646738	ENSMUST00000020463.14	Ncln
chr10|81328942|-|AGACC	0.178087	ENSMUST00000020463.14	Ncln
chr10|81327863|-|GGACC	0.258108	ENSMUST00000020463.14	Ncln
chr10|81327088|-|AGACT	0.4371	ENSMUST00000020463.14	Ncln
chr10|81326078|-|GGACA	0.46131	ENSMUST00000020463.14	Ncln
chr10|81326069|-|GGACC	0.429434	ENSMUST00000020463.14	Ncln
chr10|81325954|-|AGACT	0.360476	ENSMUST00000020463.14	Ncln
chr10|81325936|-|GGACA	0.46597	ENSMUST00000020463.14	Ncln
chr10|81325909|-|GGACA	0.613917	ENSMUST00000020463.14	Ncln
chr10|81325850|-|GGACA	0.455606	ENSMUST00000020463.14	Ncln
chr10|81325731|-|GAACA	0.167213	ENSMUST00000020463.14	Ncln
chr10|81324459|-|GGACT	0.486232	ENSMUST00000020463.14	Ncln
chr10|81324451|-|AGACC	0.152332	ENSMUST00000020463.14	Ncln
chr10|81324438|-|GAACA	0.334239	ENSMUST00000020463.14	Ncln
chr10|81324287|-|AGACA	0.317796	ENSMUST00000020463.14	Ncln
chr10|81324170|-|AGACT	0.543326	ENSMUST00000020463.14	Ncln
chr10|81324158|-|GGACT	0.802366	ENSMUST00000020463.14	Ncln
chr10|81324108|-|GGACA	0.468481	ENSMUST00000020463.14	Ncln
chr10|81323732|-|GGACC	0.387189	ENSMUST00000020463.14	Ncln
chr10|81323407|-|AGACT	0.504467	ENSMUST00000020463.14	Ncln
chr10|81323323|-|AGACC	0.162169	ENSMUST00000020463.14	Ncln
chr10|81323314|-|GAACC	0.2837	ENSMUST00000020463.14	Ncln
chr10|81323277|-|GGACA	0.52972	ENSMUST00000020463.14	Ncln
chr10|81322993|-|GGACA	0.966126	ENSMUST00000020463.14	Ncln
chr10|81322776|-|GAACA	0.595732	ENSMUST00000020463.14	Ncln
chr10|81322720|-|GGACA	0.424455	ENSMUST00000020463.14	Ncln
chr10|81322692|-|GGACC	0.271642	ENSMUST00000020463.14	Ncln
chr10|81322637|-|GGACC	0.561413	ENSMUST00000020463.14	Ncln
chr10|81322626|-|AGACC	0.125522	ENSMUST00000020463.14	Ncln
chr10|81322404|-|GGACA	0.736631	ENSMUST00000020463.14	Ncln
chr1|86458073|+|AAACC	0.127447	ENSMUST00000045897.15	Ptma
chr1|86458107|+|AGACT	0.510367	ENSMUST00000045897.15	Ptma
chr1|86458160|+|AAACC	0.10805	ENSMUST00000045897.15	Ptma
chr1|86458181|+|AAACA	0.141746	ENSMUST00000045897.15	Ptma
chr1|86458195|+|AAACA	0.189415	ENSMUST00000045897.15	Ptma
chr1|86458372|+|AAACA	0.135911	ENSMUST00000045897.15	Ptma
chr1|86458389|+|AAACC	0.0886143	ENSMUST00000045897.15	Ptma
chr10|127882086|+|GAACA	0.31454	ENSMUST00000092048.13	Naca
chr10|127882091|+|AGACT	0.235054	ENSMUST00000092048.13	Naca
chr10|127882627|+|GAACC	0.140556	ENSMUST00000092048.13	Naca
chr10|127883538|+|AAACT	0.225736	ENSMUST00000092048.13	Naca
chr10|127883616|+|AAACC	0.116693	ENSMUST00000092048.13	Naca
chr10|127883645|+|AGACA	0.464125	ENSMUST00000092048.13	Naca
chr10|127883941|+|AAACA	0.169934	ENSMUST00000092048.13	Naca
chr10|127883953|+|AAACA	0.245991	ENSMUST00000092048.13	Naca
chr10|127883961|+|AGACT	0.285577	ENSMUST00000092048.13	Naca
chr10|127884142|+|GGACA	0.359653	ENSMUST00000092048.13	Naca
chr10|127884149|+|GAACT	0.415631	ENSMUST00000092048.13	Naca
chr10|127884205|+|AAACA	0.199634	ENSMUST00000092048.13	Naca
chr10|127884393|+|AGACA	0.31951	ENSMUST00000092048.13	Naca
chr10|127884435|+|GAACT	0.69793	ENSMUST00000092048.13	Naca
chr5|129097318|+|GGACA	0.390633	ENSMUST00000031383.14	Ran
chr5|129097330|+|AGACT	0.313377	ENSMUST00000031383.14	Ran
chr5|129097781|+|AGACA	0.238216	ENSMUST00000031383.14	Ran
chr5|129097979|+|GGACC	0.351347	ENSMUST00000031383.14	Ran
chr5|129098002|+|GGACA	0.570796	ENSMUST00000031383.14	Ran
chr5|129099160|+|AAACA	0.115921	ENSMUST00000031383.14	Ran
chr5|129099202|+|AGACA	0.318791	ENSMUST00000031383.14	Ran
chr5|129099572|+|GGACC	0.367363	ENSMUST00000031383.14	Ran
chr5|129100046|+|AAACA	0.143127	ENSMUST00000031383.14	Ran
chr5|129100065|+|GGACT	0.865777	ENSMUST00000031383.14	Ran
chr5|129100088|+|GAACA	0.394808	ENSMUST00000031383.14	Ran
chr5|129100123|+|AGACT	0.76447	ENSMUST00000031383.14	Ran
chr3|28860656|+|AGACA	0.222049	ENSMUST00000194649.2	Rpl22l1
chr3|28860695|+|GGACC	0.405979	ENSMUST00000194649.2	Rpl22l1
chr3|28860888|+|GAACA	0.379521	ENSMUST00000194649.2	Rpl22l1
chr3|28860925|+|AAACT	0.232875	ENSMUST00000194649.2	Rpl22l1
chr3|28860993|+|AAACA	0.361163	ENSMUST00000194649.2	Rpl22l1
chr3|28861418|+|AGACT	0.37298	ENSMUST00000194649.2	Rpl22l1
chr3|28861426|+|GAACT	0.406044	ENSMUST00000194649.2	Rpl22l1
chr3|28861476|+|GGACT	0.668504	ENSMUST00000194649.2	Rpl22l1
chr3|28861533|+|GGACT	0.859974	ENSMUST00000194649.2	Rpl22l1
chr17|45884147|-|GGACT	0.521705	ENSMUST00000024739.14	Hsp90ab1
chr17|45882798|-|AGACC	0.31326	ENSMUST00000024739.14	Hsp90ab1
chr17|45882734|-|AAACA	0.195993	ENSMUST00000024739.14	Hsp90ab1
chr17|45882538|-|GGACA	0.401381	ENSMUST00000024739.14	Hsp90ab1
chr17|45882511|-|GGACC	0.277033	ENSMUST00000024739.14	Hsp90ab1
chr17|45882496|-|GGACA	0.454518	ENSMUST00000024739.14	Hsp90ab1
chr17|45882430|-|GGACA	0.551958	ENSMUST00000024739.14	Hsp90ab1
chr17|45882383|-|GAACC	0.275889	ENSMUST00000024739.14	Hsp90ab1
chr17|45882093|-|AGACA	0.245271	ENSMUST00000024739.14	Hsp90ab1
chr17|45881949|-|AGACC	0.264659	ENSMUST00000024739.14	Hsp90ab1
chr17|45881677|-|AGACC	0.146764	ENSMUST00000024739.14	Hsp90ab1
chr17|45881672|-|AGACA	0.226106	ENSMUST00000024739.14	Hsp90ab1
chr17|45881628|-|AAACA	0.175155	ENSMUST00000024739.14	Hsp90ab1
chr17|45881350|-|AGACA	0.143748	ENSMUST00000024739.14	Hsp90ab1
chr17|45881336|-|AAACA	0.260813	ENSMUST00000024739.14	Hsp90ab1
chr17|45881293|-|GAACA	0.255806	ENSMUST00000024739.14	Hsp90ab1
chr17|45881288|-|AGACA	0.146082	ENSMUST00000024739.14	Hsp90ab1
chr17|45881273|-|GGACC	0.317629	ENSMUST00000024739.14	Hsp90ab1
chr17|45881266|-|AAACC	0.116533	ENSMUST00000024739.14	Hsp90ab1
chr17|45881200|-|GGACC	0.388712	ENSMUST00000024739.14	Hsp90ab1
chr17|45880673|-|GAACA	0.349297	ENSMUST00000024739.14	Hsp90ab1
chr17|45880658|-|GAACA	0.298162	ENSMUST00000024739.14	Hsp90ab1
chr17|45880619|-|GGACA	0.693127	ENSMUST00000024739.14	Hsp90ab1
chr17|45880556|-|GGACC	0.283244	ENSMUST00000024739.14	Hsp90ab1
chr17|45880544|-|GAACA	0.51038	ENSMUST00000024739.14	Hsp90ab1
chr17|45880490|-|GAACA	0.23684	ENSMUST00000024739.14	Hsp90ab1
chr17|45880445|-|GGACA	0.33151	ENSMUST00000024739.14	Hsp90ab1
chr17|45880436|-|GAACT	0.513497	ENSMUST00000024739.14	Hsp90ab1
chr17|45880193|-|AGACC	0.23162	ENSMUST00000024739.14	Hsp90ab1
chr17|45879800|-|GGACA	0.328735	ENSMUST00000024739.14	Hsp90ab1
chr17|45879425|-|GGACA	0.443431	ENSMUST00000024739.14	Hsp90ab1
chr17|45879382|-|AGACA	0.266216	ENSMUST00000024739.14	Hsp90ab1
chr17|45879348|-|AAACA	0.0976903	ENSMUST00000024739.14	Hsp90ab1
chr17|45879311|-|AGACC	0.193757	ENSMUST00000024739.14	Hsp90ab1
chr17|45879286|-|AGACA	0.216505	ENSMUST00000024739.14	Hsp90ab1
chr17|45879262|-|GGACC	0.275615	ENSMUST00000024739.14	Hsp90ab1
chr17|45879239|-|AAACT	0.275641	ENSMUST00000024739.14	Hsp90ab1
chr17|45879197|-|AAACC	0.0704698	ENSMUST00000024739.14	Hsp90ab1
chr17|45879165|-|AAACT	0.425987	ENSMUST00000024739.14	Hsp90ab1
chr17|34043442|-|GGACA	0.477469	ENSMUST00000173844.8	Rps28
chr17|34043299|-|GGACC	0.404628	ENSMUST00000173844.8	Rps28
chr17|34043285|-|GGACA	0.540175	ENSMUST00000173844.8	Rps28
chr16|76200514|-|GAACT	0.713396	ENSMUST00000178310.9	Fau
chr16|76200273|-|AGACT	0.440332	ENSMUST00000178310.9	Fau
chr16|76200256|-|AAACA	0.167499	ENSMUST00000178310.9	Fau
chr16|76200234|-|AGACA	0.301998	ENSMUST00000178310.9	Fau
chr5|76332105|+|AGACC	0.230703	ENSMUST00000031144.14	Tmem165
chr5|76332120|+|GAACC	0.30057	ENSMUST00000031144.14	Tmem165
chr5|76347308|+|GAACT	0.396155	ENSMUST00000031144.14	Tmem165
chr5|76352493|+|GAACC	0.157303	ENSMUST00000031144.14	Tmem165
chr5|76352498|+|AAACT	0.238294	ENSMUST00000031144.14	Tmem165
chr5|76352523|+|AAACT	0.245885	ENSMUST00000031144.14	Tmem165
chr5|76355650|+|GGACC	0.413949	ENSMUST00000031144.14	Tmem165
chr5|76355684|+|GGACA	0.369614	ENSMUST00000031144.14	Tmem165
chr5|76355751|+|GAACT	0.353763	ENSMUST00000031144.14	Tmem165
chr5|76356515|+|AAACA	0.202211	ENSMUST00000031144.14	Tmem165
chr5|76356745|+|AAACA	0.18118	ENSMUST00000031144.14	Tmem165
chr5|76356831|+|AAACC	0.149227	ENSMUST00000031144.14	Tmem165
chr5|76356957|+|GGACA	0.516446	ENSMUST00000031144.14	Tmem165
chr5|76356995|+|GGACT	0.845581	ENSMUST00000031144.14	Tmem165
chr5|76357065|+|AAACA	0.19716	ENSMUST00000031144.14	Tmem165
chr6|106776972|-|AAACC	0.119583	ENSMUST00000113239.10	Crbn
chr6|106772955|-|AGACA	0.370498	ENSMUST00000113239.10	Crbn
chr6|106772913|-|AGACC	0.13651	ENSMUST00000113239.10	Crbn
chr6|106772888|-|AAACC	0.0614694	ENSMUST00000113239.10	Crbn
chr6|106772874|-|AAACT	0.38923	ENSMUST00000113239.10	Crbn
chr6|106772122|-|GAACT	0.3149	ENSMUST00000113239.10	Crbn
chr6|106772047|-|AGACA	0.236604	ENSMUST00000113239.10	Crbn
chr6|106771998|-|GAACT	0.3452	ENSMUST00000113239.10	Crbn
chr6|106771983|-|AGACA	0.184104	ENSMUST00000113239.10	Crbn
chr6|106771978|-|GGACC	0.343123	ENSMUST00000113239.10	Crbn
chr6|106771267|-|GGACA	0.255204	ENSMUST00000113239.10	Crbn
chr6|106771169|-|GAACT	0.647253	ENSMUST00000113239.10	Crbn
chr6|106771162|-|GAACA	0.205199	ENSMUST00000113239.10	Crbn
chr6|106767847|-|AAACC	0.0859672	ENSMUST00000113239.10	Crbn
chr6|106767830|-|AGACC	0.225965	ENSMUST00000113239.10	Crbn
chr6|106760467|-|AAACA	0.194688	ENSMUST00000113239.10	Crbn
chr6|106760444|-|AAACA	0.194561	ENSMUST00000113239.10	Crbn
chr6|106759987|-|AGACT	0.596259	ENSMUST00000113239.10	Crbn
chr6|106759885|-|GGACA	0.528279	ENSMUST00000113239.10	Crbn
chr6|106759876|-|GAACA	0.294615	ENSMUST00000113239.10	Crbn
chr6|106759468|-|AAACA	0.0874628	ENSMUST00000113239.10	Crbn
chr6|106759455|-|AAACA	0.170997	ENSMUST00000113239.10	Crbn
chr6|106758737|-|AGACA	0.273022	ENSMUST00000113239.10	Crbn
chr6|106758061|-|GGACC	0.454477	ENSMUST00000113239.10	Crbn
chr6|106757997|-|AGACA	0.300931	ENSMUST00000113239.10	Crbn
chr6|106757935|-|AGACT	0.889293	ENSMUST00000113239.10	Crbn
chr6|106757913|-|AGACA	0.234406	ENSMUST00000113239.10	Crbn
chr6|106757742|-|AAACA	0.525807	ENSMUST00000113239.10	Crbn
chr6|106757653|-|AAACA	0.114242	ENSMUST00000113239.10	Crbn
chr6|106757622|-|GAACA	0.438312	ENSMUST00000113239.10	Crbn
chr6|106757563|-|AAACT	0.370863	ENSMUST00000113239.10	Crbn
chr6|106757513|-|GGACT	0.553524	ENSMUST00000113239.10	Crbn
chr6|106757456|-|GAACA	0.446842	ENSMUST00000113239.10	Crbn
chr6|106757311|-|GAACA	0.395233	ENSMUST00000113239.10	Crbn
chr6|106757276|-|AAACA	0.26875	ENSMUST00000113239.10	Crbn
chr6|106757262|-|AAACA	0.216784	ENSMUST00000113239.10	Crbn
chr15|103152754|+|GAACT	0.472151	ENSMUST00000036004.16	Hnrnpa1
chr15|103152800|+|AGACA	0.374083	ENSMUST00000036004.16	Hnrnpa1
chr15|103152811|+|AGACA	0.471646	ENSMUST00000036004.16	Hnrnpa1
chr15|103152836|+|AAACT	0.205983	ENSMUST00000036004.16	Hnrnpa1
chr15|103152844|+|GGACT	0.754455	ENSMUST00000036004.16	Hnrnpa1
chr15|103152933|+|AGACC	0.378981	ENSMUST00000036004.16	Hnrnpa1
chr15|103153062|+|AAACT	0.224036	ENSMUST00000036004.16	Hnrnpa1
chr15|103153164|+|AAACC	0.146884	ENSMUST00000036004.16	Hnrnpa1
chr15|103153180|+|AAACT	0.222894	ENSMUST00000036004.16	Hnrnpa1
chr19|46024413|-|AAACC	0.0791844	ENSMUST00000152946.8	Ldb1
chr19|46024373|-|GAACT	0.337189	ENSMUST00000152946.8	Ldb1
chr19|46024368|-|GGACA	0.387425	ENSMUST00000152946.8	Ldb1
chr19|46024187|-|GGACC	0.231242	ENSMUST00000152946.8	Ldb1
chr19|46024021|-|GGACC	0.238616	ENSMUST00000152946.8	Ldb1
chr19|46023875|-|AAACC	0.0712224	ENSMUST00000152946.8	Ldb1
chr19|46023126|-|GGACC	0.199208	ENSMUST00000152946.8	Ldb1
chr19|46023096|-|AAACA	0.532187	ENSMUST00000152946.8	Ldb1
chr19|46022922|-|GAACT	0.40073	ENSMUST00000152946.8	Ldb1
chr19|46022903|-|AGACC	0.187674	ENSMUST00000152946.8	Ldb1
chr19|46022881|-|AGACT	0.677224	ENSMUST00000152946.8	Ldb1
chr19|46022870|-|AGACC	0.185987	ENSMUST00000152946.8	Ldb1
chr19|46021698|-|GAACA	0.198005	ENSMUST00000152946.8	Ldb1
chr19|46021659|-|GGACA	0.572548	ENSMUST00000152946.8	Ldb1
chr19|46021614|-|GAACA	0.315178	ENSMUST00000152946.8	Ldb1
chr19|46021473|-|AGACT	0.961542	ENSMUST00000152946.8	Ldb1
chr19|46021425|-|GGACT	0.846188	ENSMUST00000152946.8	Ldb1
chr19|46021420|-|GGACT	0.841967	ENSMUST00000152946.8	Ldb1
chr19|46021312|-|GGACC	0.916644	ENSMUST00000152946.8	Ldb1
chr9|108216669|+|GGACT	0.619733	ENSMUST00000082429.8	Gpx1
chr9|108216706|+|GGACC	0.364619	ENSMUST00000082429.8	Gpx1
chr9|108216715|+|GGACT	0.636103	ENSMUST00000082429.8	Gpx1
chr9|108216751|+|GGACA	0.336808	ENSMUST00000082429.8	Gpx1
chr9|108217211|+|GAACT	0.375672	ENSMUST00000082429.8	Gpx1
chr9|108217290|+|GAACC	0.195291	ENSMUST00000082429.8	Gpx1
chr9|108217303|+|AAACC	0.0848476	ENSMUST00000082429.8	Gpx1
chr9|108217426|+|AAACA	0.231152	ENSMUST00000082429.8	Gpx1
chr1|24654500|-|AAACT	0.448374	ENSMUST00000082405.1	mt-Co2
chr1|24654460|-|AAACC	0.0956988	ENSMUST00000082405.1	mt-Co2
chr1|24654451|-|GAACT	0.494559	ENSMUST00000082405.1	mt-Co2
chr1|24654352|-|AAACC	0.232306	ENSMUST00000082405.1	mt-Co2
chr1|24654303|-|AGACC	0.209861	ENSMUST00000082405.1	mt-Co2
chr1|24654260|-|AAACC	0.125153	ENSMUST00000082405.1	mt-Co2
chr1|24654251|-|GAACT	0.619489	ENSMUST00000082405.1	mt-Co2
chr1|24654206|-|GAACT	0.563361	ENSMUST00000082405.1	mt-Co2
chr1|24654140|-|GGACT	0.464889	ENSMUST00000082405.1	mt-Co2
chr1|24654133|-|AAACT	0.385644	ENSMUST00000082405.1	mt-Co2
chr1|24654087|-|AAACC	0.519757	ENSMUST00000082405.1	mt-Co2
chr1|24653985|-|AAACT	0.606347	ENSMUST00000082405.1	mt-Co2
chr5|33432248|-|AGACT	0.675049	ENSMUST00000079746.10	Ctbp1
chr5|33432196|-|GGACT	0.431531	ENSMUST00000079746.10	Ctbp1
chr5|33424312|-|GGACT	0.62813	ENSMUST00000079746.10	Ctbp1
chr5|33416640|-|AGACT	0.311018	ENSMUST00000079746.10	Ctbp1
chr5|33416616|-|GAACC	0.229338	ENSMUST00000079746.10	Ctbp1
chr5|33416602|-|GAACC	0.161911	ENSMUST00000079746.10	Ctbp1
chr5|33416503|-|AGACC	0.36058	ENSMUST00000079746.10	Ctbp1
chr5|33416486|-|GGACT	0.546738	ENSMUST00000079746.10	Ctbp1
chr5|33408290|-|GGACC	0.468743	ENSMUST00000079746.10	Ctbp1
chr5|33407840|-|AGACA	0.289932	ENSMUST00000079746.10	Ctbp1
chr5|33407820|-|GAACA	0.466935	ENSMUST00000079746.10	Ctbp1
chr5|33407046|-|GGACC	0.185499	ENSMUST00000079746.10	Ctbp1
chr5|33406544|-|AAACT	0.352923	ENSMUST00000079746.10	Ctbp1
chr5|33406529|-|GGACC	0.521989	ENSMUST00000079746.10	Ctbp1
chr5|33406493|-|GGACC	0.260303	ENSMUST00000079746.10	Ctbp1
chr5|33405891|-|AGACT	0.323788	ENSMUST00000079746.10	Ctbp1
chr5|33405866|-|AGACC	0.236408	ENSMUST00000079746.10	Ctbp1
chr5|33405788|-|GGACC	0.689508	ENSMUST00000079746.10	Ctbp1
chr5|33405739|-|AGACT	0.882221	ENSMUST00000079746.10	Ctbp1
chr5|33405564|-|GAACA	0.600307	ENSMUST00000079746.10	Ctbp1
chr5|33405521|-|AAACC	0.178884	ENSMUST00000079746.10	Ctbp1
chr5|33405426|-|GGACA	0.639323	ENSMUST00000079746.10	Ctbp1
chr5|33405338|-|AAACA	0.394092	ENSMUST00000079746.10	Ctbp1
chr5|33405304|-|GAACC	0.207921	ENSMUST00000079746.10	Ctbp1
chr5|33405234|-|GGACC	0.491908	ENSMUST00000079746.10	Ctbp1
chr5|33405195|-|AGACC	0.195892	ENSMUST00000079746.10	Ctbp1
chr4|148678794|+|AGACC	0.233781	ENSMUST00000006611.9	Srm
chr4|148678810|+|GGACC	0.456916	ENSMUST00000006611.9	Srm
chr4|148678837|+|GGACC	0.622059	ENSMUST00000006611.9	Srm
chr4|148678851|+|GGACC	0.480332	ENSMUST00000006611.9	Srm
chr4|148678856|+|AGACT	0.324145	ENSMUST00000006611.9	Srm
chr4|148678946|+|GGACT	0.838532	ENSMUST00000006611.9	Srm
chr4|134198095|+|GGACC	0.520139	ENSMUST00000030636.11	Stmn1
chr4|134200197|+|GAACA	0.420406	ENSMUST00000030636.11	Stmn1
chr4|134200260|+|GAACC	0.566061	ENSMUST00000030636.11	Stmn1
chr4|134200644|+|GGACA	0.348666	ENSMUST00000030636.11	Stmn1
chr4|134200671|+|GAACA	0.264313	ENSMUST00000030636.11	Stmn1
chr4|134200686|+|AGACC	0.171556	ENSMUST00000030636.11	Stmn1
chr4|134200700|+|AGACT	0.407206	ENSMUST00000030636.11	Stmn1
chr4|134200727|+|GAACT	0.383482	ENSMUST00000030636.11	Stmn1
chr4|134200765|+|AGACT	0.889604	ENSMUST00000030636.11	Stmn1
chr4|134200826|+|GGACC	0.393371	ENSMUST00000030636.11	Stmn1
chr4|134200845|+|AGACC	0.148279	ENSMUST00000030636.11	Stmn1
chr4|134200878|+|AAACT	0.21087	ENSMUST00000030636.11	Stmn1
chr4|134201128|+|AAACT	0.293894	ENSMUST00000030636.11	Stmn1
chr8|84293374|+|AGACA	0.346742	ENSMUST00000036996.6	Ndufb7
chr8|84293530|+|GGACC	0.40441	ENSMUST00000036996.6	Ndufb7
chr8|84297561|+|AGACA	0.362287	ENSMUST00000036996.6	Ndufb7
chr8|84297609|+|GGACT	0.82937	ENSMUST00000036996.6	Ndufb7
chr8|84298216|+|GGACC	0.613586	ENSMUST00000036996.6	Ndufb7
chrX|101228651|-|AAACA	0.102819	ENSMUST00000033683.8	Rps4x
chrX|101228620|-|AGACA	0.39468	ENSMUST00000033683.8	Rps4x
chrX|101228564|-|AAACA	0.151149	ENSMUST00000033683.8	Rps4x
chr9|103940267|-|GGACC	0.226338	ENSMUST00000035166.12	Uba5
chr9|103940092|-|GAACT	0.694473	ENSMUST00000035166.12	Uba5
chr9|103940076|-|GAACC	0.394273	ENSMUST00000035166.12	Uba5
chr9|103940040|-|GGACC	0.246037	ENSMUST00000035166.12	Uba5
chr9|103934108|-|GGACT	0.724185	ENSMUST00000035166.12	Uba5
chr9|103934084|-|GAACA	0.461069	ENSMUST00000035166.12	Uba5
chr9|103933086|-|GAACA	0.564234	ENSMUST00000035166.12	Uba5
chr9|103933031|-|GAACA	0.230576	ENSMUST00000035166.12	Uba5
chr9|103933022|-|GAACA	0.339122	ENSMUST00000035166.12	Uba5
chr9|103932452|-|GGACA	0.460441	ENSMUST00000035166.12	Uba5
chr9|103932420|-|GGACA	0.35687	ENSMUST00000035166.12	Uba5
chr9|103931646|-|GAACT	0.448493	ENSMUST00000035166.12	Uba5
chr9|103931636|-|AGACA	0.328779	ENSMUST00000035166.12	Uba5
chr9|103931347|-|AAACC	0.0735866	ENSMUST00000035166.12	Uba5
chr9|103927083|-|AAACC	0.0395787	ENSMUST00000035166.12	Uba5
chr9|103927062|-|AAACT	0.357918	ENSMUST00000035166.12	Uba5
chr9|103926733|-|GGACA	0.362744	ENSMUST00000035166.12	Uba5
chr9|103926505|-|GAACT	0.535259	ENSMUST00000035166.12	Uba5
chr9|103926497|-|GAACT	0.427708	ENSMUST00000035166.12	Uba5
chr9|103924851|-|AGACT	0.285021	ENSMUST00000035166.12	Uba5
chr9|103924801|-|AGACA	0.678269	ENSMUST00000035166.12	Uba5
chr9|103924746|-|GAACA	0.310362	ENSMUST00000035166.12	Uba5
chr9|103924737|-|GAACT	0.535738	ENSMUST00000035166.12	Uba5
chr9|103924728|-|AAACT	0.67413	ENSMUST00000035166.12	Uba5
chr9|103924671|-|GAACT	0.835323	ENSMUST00000035166.12	Uba5
chr9|103924602|-|GGACC	0.428186	ENSMUST00000035166.12	Uba5
chr9|103924540|-|GGACT	0.920194	ENSMUST00000035166.12	Uba5
chr9|103924479|-|GGACA	0.923108	ENSMUST00000035166.12	Uba5
chr9|103924440|-|AAACA	0.311912	ENSMUST00000035166.12	Uba5
chr9|103924422|-|AAACA	0.138104	ENSMUST00000035166.12	Uba5
chr9|120401259|+|GAACA	0.325368	ENSMUST00000165532.3	Rpl14
chr9|120401848|+|GGACC	0.372468	ENSMUST00000165532.3	Rpl14
chr9|120402846|+|AGACT	0.38372	ENSMUST00000165532.3	Rpl14
chr9|120403165|+|GAACA	0.306146	ENSMUST00000165532.3	Rpl14
chr9|120403179|+|AGACT	0.28566	ENSMUST00000165532.3	Rpl14
chr9|120403193|+|AAACT	0.519637	ENSMUST00000165532.3	Rpl14
chr9|120403316|+|GGACC	0.384273	ENSMUST00000165532.3	Rpl14
chr9|120403410|+|AGACC	0.247744	ENSMUST00000165532.3	Rpl14
chr4|152411996|+|GGACT	0.542818	ENSMUST00000139685.8	Rpl22
chr4|152416775|+|GAACA	0.478971	ENSMUST00000139685.8	Rpl22
chr4|152416787|+|AGACT	0.447929	ENSMUST00000139685.8	Rpl22
chr4|152416883|+|GGACA	0.375019	ENSMUST00000139685.8	Rpl22
chr4|63466828|+|GAACC	0.395159	ENSMUST00000035301.7	Atp6v1g1
chr4|63466874|+|GAACA	0.420047	ENSMUST00000035301.7	Atp6v1g1
chr4|63468227|+|AGACC	0.225021	ENSMUST00000035301.7	Atp6v1g1
chr4|63468255|+|GAACT	0.597174	ENSMUST00000035301.7	Atp6v1g1
chr4|63468270|+|GAACA	0.29606	ENSMUST00000035301.7	Atp6v1g1
chr4|63468336|+|AAACT	0.404607	ENSMUST00000035301.7	Atp6v1g1
chr4|63468414|+|AAACC	0.20323	ENSMUST00000035301.7	Atp6v1g1
chr18|48179967|+|GAACT	0.316661	ENSMUST00000235307.2	Eno1b
chr18|48179975|+|AGACA	0.385964	ENSMUST00000235307.2	Eno1b
chr18|48179986|+|AGACC	0.255336	ENSMUST00000235307.2	Eno1b
chr18|48180037|+|AAACT	0.499514	ENSMUST00000235307.2	Eno1b
chr18|48180482|+|GAACA	0.369042	ENSMUST00000235307.2	Eno1b
chr18|48180508|+|AGACT	0.21942	ENSMUST00000235307.2	Eno1b
chr18|48180602|+|GGACT	0.533811	ENSMUST00000235307.2	Eno1b
chr18|48180680|+|GAACT	0.501589	ENSMUST00000235307.2	Eno1b
chr18|48180857|+|GAACC	0.149423	ENSMUST00000235307.2	Eno1b
chr18|48180949|+|AAACT	0.213366	ENSMUST00000235307.2	Eno1b
chr18|48180956|+|GGACA	0.252451	ENSMUST00000235307.2	Eno1b
chr18|48180971|+|AGACC	0.280911	ENSMUST00000235307.2	Eno1b
chr18|48181006|+|AGACT	0.237704	ENSMUST00000235307.2	Eno1b
chr18|48181112|+|GAACC	0.10299	ENSMUST00000235307.2	Eno1b
chr18|48181136|+|GGACC	0.607629	ENSMUST00000235307.2	Eno1b
chr18|48181279|+|AGACC	0.258502	ENSMUST00000235307.2	Eno1b
chr18|48181360|+|GAACT	0.426937	ENSMUST00000235307.2	Eno1b
chr9|119957547|+|AAACT	0.236329	ENSMUST00000035105.7	Rpsa
chr9|119957622|+|GAACC	0.17791	ENSMUST00000035105.7	Rpsa
chr9|119958239|+|AAACC	0.164498	ENSMUST00000035105.7	Rpsa
chr9|119958250|+|GGACC	0.336508	ENSMUST00000035105.7	Rpsa
chr9|119958332|+|GAACA	0.336112	ENSMUST00000035105.7	Rpsa
chr9|119959250|+|GGACC	0.37674	ENSMUST00000035105.7	Rpsa
chr9|119959404|+|GGACA	0.601718	ENSMUST00000035105.7	Rpsa
chr9|119959952|+|AGACC	0.250956	ENSMUST00000035105.7	Rpsa
chr9|119960132|+|GGACC	0.45602	ENSMUST00000035105.7	Rpsa
chr9|119960469|+|AGACT	0.320412	ENSMUST00000035105.7	Rpsa
chr17|56916675|-|AGACT	0.490381	ENSMUST00000052832.6	Micos13
chr17|56915866|-|AGACA	0.640856	ENSMUST00000052832.6	Micos13
chr17|56915661|-|AAACT	0.295731	ENSMUST00000052832.6	Micos13
chr17|56915643|-|GAACT	0.387646	ENSMUST00000052832.6	Micos13
chr17|56914756|-|GAACA	0.238361	ENSMUST00000052832.6	Micos13
chr17|56914708|-|AGACC	0.251428	ENSMUST00000052832.6	Micos13
chr17|56914693|-|AGACA	0.44619	ENSMUST00000052832.6	Micos13
chr17|56914679|-|GGACC	0.450723	ENSMUST00000052832.6	Micos13
chr17|56914634|-|GGACT	0.732863	ENSMUST00000052832.6	Micos13
chrM|8802|+|GAACC	0.23928	ENSMUST00000082409.1	mt-Co3
chrM|8840|+|GGACT	0.501646	ENSMUST00000082409.1	mt-Co3
chrM|9076|+|AAACC	0.0876586	ENSMUST00000082409.1	mt-Co3
chrM|9116|+|GGACT	0.580629	ENSMUST00000082409.1	mt-Co3
chrM|9156|+|AAACA	0.142018	ENSMUST00000082409.1	mt-Co3
chrM|9221|+|GGACT	0.557059	ENSMUST00000082409.1	mt-Co3
chrM|9296|+|AAACA	0.54882	ENSMUST00000082409.1	mt-Co3
chr13|29509618|-|GAACA	0.237673	ENSMUST00000006353.14	Cdkal1
chr13|29509600|-|AAACA	0.63222	ENSMUST00000006353.14	Cdkal1
chr13|29509562|-|AAACA	0.427554	ENSMUST00000006353.14	Cdkal1
chr13|29509517|-|AAACC	0.156051	ENSMUST00000006353.14	Cdkal1
chr13|29509504|-|GAACT	0.67656	ENSMUST00000006353.14	Cdkal1
chr13|29509498|-|GGACC	0.709793	ENSMUST00000006353.14	Cdkal1
chr13|29509476|-|GGACT	0.736429	ENSMUST00000006353.14	Cdkal1
chr13|29509422|-|AAACT	0.698555	ENSMUST00000006353.14	Cdkal1
chr13|29509414|-|AAACA	0.412983	ENSMUST00000006353.14	Cdkal1
chr13|29509410|-|AAACC	0.197507	ENSMUST00000006353.14	Cdkal1
chr8|122548608|-|AGACC	0.14178	ENSMUST00000045884.17	Klhdc4
chr8|122548579|-|AGACC	0.131629	ENSMUST00000045884.17	Klhdc4
chr8|122548561|-|AGACC	0.0815114	ENSMUST00000045884.17	Klhdc4
chr8|122548546|-|AAACA	0.141884	ENSMUST00000045884.17	Klhdc4
chr9|64082215|+|GAACT	0.409184	ENSMUST00000034966.9	Rpl4
chr9|64082242|+|AAACA	0.339253	ENSMUST00000034966.9	Rpl4
chr9|64082249|+|AGACA	0.492072	ENSMUST00000034966.9	Rpl4
chr9|64082484|+|AGACC	0.328164	ENSMUST00000034966.9	Rpl4
chr9|64082550|+|GGACC	0.338251	ENSMUST00000034966.9	Rpl4
chr9|64082902|+|AAACC	0.104896	ENSMUST00000034966.9	Rpl4
chr9|64083442|+|AGACC	0.236444	ENSMUST00000034966.9	Rpl4
chr9|64083471|+|AAACT	0.312022	ENSMUST00000034966.9	Rpl4
chr9|64084269|+|AAACC	0.310303	ENSMUST00000034966.9	Rpl4
chr9|64084633|+|GAACA	0.426908	ENSMUST00000034966.9	Rpl4
chr9|64084643|+|AAACT	0.337461	ENSMUST00000034966.9	Rpl4
chr9|64085026|+|GAACA	0.229105	ENSMUST00000034966.9	Rpl4
chr9|64085223|+|GAACC	0.196631	ENSMUST00000034966.9	Rpl4
chr9|64085247|+|GAACC	0.139039	ENSMUST00000034966.9	Rpl4
chr9|64085261|+|AGACT	0.247854	ENSMUST00000034966.9	Rpl4
chr9|64085510|+|AAACT	0.394352	ENSMUST00000034966.9	Rpl4
chr9|64085586|+|GGACT	0.588603	ENSMUST00000034966.9	Rpl4
chr9|64085593|+|AGACA	0.244104	ENSMUST00000034966.9	Rpl4
chr9|64085678|+|AAACC	0.163139	ENSMUST00000034966.9	Rpl4
chr9|64085727|+|AAACT	0.435989	ENSMUST00000034966.9	Rpl4
chr9|64085765|+|AGACC	0.457879	ENSMUST00000034966.9	Rpl4
chr7|45368702|+|GGACC	0.555865	ENSMUST00000210640.2	Rpl18
chr7|45368738|+|GGACA	0.652145	ENSMUST00000210640.2	Rpl18
chr7|45368977|+|GGACC	0.302011	ENSMUST00000210640.2	Rpl18
chr7|45369028|+|GAACC	0.215361	ENSMUST00000210640.2	Rpl18
chr7|45369375|+|GAACA	0.372986	ENSMUST00000210640.2	Rpl18
chr7|45369380|+|AGACT	0.412132	ENSMUST00000210640.2	Rpl18
chr7|45369892|+|GAACC	0.181841	ENSMUST00000210640.2	Rpl18
chr7|45370138|+|AAACC	0.0937887	ENSMUST00000210640.2	Rpl18
chr7|45370209|+|AAACT	0.439726	ENSMUST00000210640.2	Rpl18
chr7|45370242|+|AAACA	0.266397	ENSMUST00000210640.2	Rpl18
chr18|77866175|+|GAACT	0.309913	ENSMUST00000026495.15	Atp5a1
chr18|77866182|+|GAACC	0.233077	ENSMUST00000026495.15	Atp5a1
chr18|77866252|+|GGACA	0.380364	ENSMUST00000026495.15	Atp5a1
chr18|77866450|+|AGACC	0.149261	ENSMUST00000026495.15	Atp5a1
chr18|77866519|+|AGACC	0.282928	ENSMUST00000026495.15	Atp5a1
chr18|77866590|+|AGACA	0.289588	ENSMUST00000026495.15	Atp5a1
chr18|77866594|+|AGACT	0.40695	ENSMUST00000026495.15	Atp5a1
chr18|77866783|+|AAACA	0.139169	ENSMUST00000026495.15	Atp5a1
chr18|77866834|+|GGACC	0.519051	ENSMUST00000026495.15	Atp5a1
chr18|77866914|+|AGACT	0.480229	ENSMUST00000026495.15	Atp5a1
chr18|77867632|+|AGACA	0.305299	ENSMUST00000026495.15	Atp5a1
chr18|77867941|+|AAACA	0.204468	ENSMUST00000026495.15	Atp5a1
chr18|77868000|+|GGACA	0.412292	ENSMUST00000026495.15	Atp5a1
chr18|77868697|+|AAACA	0.11487	ENSMUST00000026495.15	Atp5a1
chr18|77868775|+|AAACC	0.0721976	ENSMUST00000026495.15	Atp5a1
chr18|77869049|+|GGACA	0.534157	ENSMUST00000026495.15	Atp5a1
chr18|77869518|+|GAACA	0.226096	ENSMUST00000026495.15	Atp5a1
chr18|77869563|+|AAACT	0.210437	ENSMUST00000026495.15	Atp5a1
chr18|77870022|+|GAACA	0.447401	ENSMUST00000026495.15	Atp5a1
chr18|77870057|+|AAACT	0.38447	ENSMUST00000026495.15	Atp5a1
chr18|77870076|+|GAACC	0.26253	ENSMUST00000026495.15	Atp5a1
chr6|122690849|+|GAACT	0.506044	ENSMUST00000112581.8	Nanog
chr6|122690862|+|AGACC	0.381656	ENSMUST00000112581.8	Nanog
chr6|122690878|+|GAACT	0.521263	ENSMUST00000112581.8	Nanog
chr6|122690921|+|GGACC	0.769025	ENSMUST00000112581.8	Nanog
chr6|122690997|+|AAACC	0.122252	ENSMUST00000112581.8	Nanog
chr6|122691004|+|GGACT	0.568364	ENSMUST00000112581.8	Nanog
chr6|122691011|+|GAACA	0.502067	ENSMUST00000112581.8	Nanog
chr6|122691123|+|AGACA	0.378858	ENSMUST00000112581.8	Nanog
chr6|122691169|+|GAACA	0.236398	ENSMUST00000112581.8	Nanog
chr6|122691311|+|AGACA	0.402775	ENSMUST00000112581.8	Nanog
chr6|122691319|+|GGACC	0.384028	ENSMUST00000112581.8	Nanog
chr6|122691390|+|AGACA	0.381051	ENSMUST00000112581.8	Nanog
chr6|122691414|+|AAACT	0.392284	ENSMUST00000112581.8	Nanog
chr6|122691540|+|GAACC	0.492682	ENSMUST00000112581.8	Nanog
chr6|122691555|+|GGACT	0.618362	ENSMUST00000112581.8	Nanog
chr6|122691565|+|AAACA	0.198628	ENSMUST00000112581.8	Nanog
chr6|122691575|+|AAACA	0.193607	ENSMUST00000112581.8	Nanog
chr9|50256201|-|GAACA	0.258381	ENSMUST00000076364.6	Rpl10-ps3
chr9|50255905|-|AGACA	0.385151	ENSMUST00000076364.6	Rpl10-ps3
chr9|50255824|-|GAACC	0.171051	ENSMUST00000076364.6	Rpl10-ps3
chr9|50255811|-|GAACA	0.233423	ENSMUST00000076364.6	Rpl10-ps3
chr9|50255804|-|GAACA	0.436052	ENSMUST00000076364.6	Rpl10-ps3
chr9|50255694|-|AGACA	0.211825	ENSMUST00000076364.6	Rpl10-ps3
chr9|50255622|-|GGACA	0.479653	ENSMUST00000076364.6	Rpl10-ps3
chr7|44773728|-|GGACA	0.357371	ENSMUST00000003521.10	Rps11
chr7|44772934|-|AAACA	0.26592	ENSMUST00000003521.10	Rps11
chr7|44772908|-|AAACC	0.164643	ENSMUST00000003521.10	Rps11
chr7|44772894|-|AAACT	0.196012	ENSMUST00000003521.10	Rps11
chr7|44772640|-|AGACA	0.352301	ENSMUST00000003521.10	Rps11
chr7|44772353|-|GGACC	0.264262	ENSMUST00000003521.10	Rps11
chr7|44772334|-|GGACT	0.474246	ENSMUST00000003521.10	Rps11
chr7|44772283|-|GAACA	0.395086	ENSMUST00000003521.10	Rps11
chr7|44771965|-|AGACA	0.599555	ENSMUST00000003521.10	Rps11
chr7|44771927|-|AGACT	0.231461	ENSMUST00000003521.10	Rps11
chr7|44771854|-|GGACT	0.510081	ENSMUST00000003521.10	Rps11
chr7|44771834|-|GAACA	0.374135	ENSMUST00000003521.10	Rps11
chr10|79890406|+|GGACA	0.659447	ENSMUST00000105372.9	Gpx4
chr10|79890580|+|AAACT	0.467211	ENSMUST00000105372.9	Gpx4
chr10|79890590|+|AAACT	0.523482	ENSMUST00000105372.9	Gpx4
chr10|79891771|+|GAACT	0.628546	ENSMUST00000105372.9	Gpx4
chr10|79892033|+|GGACC	0.294966	ENSMUST00000105372.9	Gpx4
chr10|79892146|+|AAACC	0.142544	ENSMUST00000105372.9	Gpx4
chr10|79892175|+|GGACC	0.456715	ENSMUST00000105372.9	Gpx4
chr8|73073287|+|GAACC	0.575736	ENSMUST00000067912.8	Klf2
chr8|73073313|+|GGACC	0.326411	ENSMUST00000067912.8	Klf2
chr8|73073319|+|AAACA	0.239269	ENSMUST00000067912.8	Klf2
chr8|73073331|+|GGACT	0.782398	ENSMUST00000067912.8	Klf2
chr8|73073471|+|GAACA	0.296173	ENSMUST00000067912.8	Klf2
chr8|73073496|+|GGACC	0.653719	ENSMUST00000067912.8	Klf2
chr8|73073620|+|GGACC	0.557938	ENSMUST00000067912.8	Klf2
chr8|73073706|+|GGACA	0.665667	ENSMUST00000067912.8	Klf2
chr8|73074038|+|AGACC	0.338912	ENSMUST00000067912.8	Klf2
chr8|73074685|+|AGACC	0.458592	ENSMUST00000067912.8	Klf2
chr8|73074834|+|AAACA	0.542314	ENSMUST00000067912.8	Klf2
chr8|73074838|+|AGACT	0.9311	ENSMUST00000067912.8	Klf2
chr8|73074853|+|GGACC	0.913893	ENSMUST00000067912.8	Klf2
chr8|73074861|+|GGACA	0.656525	ENSMUST00000067912.8	Klf2
chr8|73074871|+|GGACA	0.416387	ENSMUST00000067912.8	Klf2
chr8|73074946|+|AGACA	0.17054	ENSMUST00000067912.8	Klf2
chr8|73075092|+|AGACT	0.675806	ENSMUST00000067912.8	Klf2
chr14|45567312|+|GGACC	0.284406	ENSMUST00000022380.9	Psmc6
chr14|45567336|+|GGACT	0.485969	ENSMUST00000022380.9	Psmc6
chr14|45568294|+|GAACA	0.193595	ENSMUST00000022380.9	Psmc6
chr14|45568306|+|GAACT	0.394033	ENSMUST00000022380.9	Psmc6
chr14|45568363|+|GGACA	0.378196	ENSMUST00000022380.9	Psmc6
chr14|45568464|+|AAACA	0.172091	ENSMUST00000022380.9	Psmc6
chr14|45569385|+|GGACC	0.372515	ENSMUST00000022380.9	Psmc6
chr14|45572137|+|GAACC	0.211988	ENSMUST00000022380.9	Psmc6
chr14|45572467|+|GAACA	0.226084	ENSMUST00000022380.9	Psmc6
chr14|45575015|+|GGACC	0.550856	ENSMUST00000022380.9	Psmc6
chr14|45578098|+|AAACA	0.176785	ENSMUST00000022380.9	Psmc6
chr14|45578132|+|GGACT	0.666919	ENSMUST00000022380.9	Psmc6
chr14|45578252|+|AGACA	0.213888	ENSMUST00000022380.9	Psmc6
chr14|45578309|+|GGACC	0.682827	ENSMUST00000022380.9	Psmc6
chr14|45578762|+|GAACA	0.314272	ENSMUST00000022380.9	Psmc6
chr14|45578789|+|GAACT	0.286529	ENSMUST00000022380.9	Psmc6
chr14|45580919|+|AAACA	0.153637	ENSMUST00000022380.9	Psmc6
chr14|45580923|+|AGACC	0.213806	ENSMUST00000022380.9	Psmc6
chr14|45581123|+|GAACA	0.314898	ENSMUST00000022380.9	Psmc6
chr14|45581159|+|GGACC	0.32829	ENSMUST00000022380.9	Psmc6
chr14|45584246|+|AGACC	0.168111	ENSMUST00000022380.9	Psmc6
chr14|45586085|+|AGACT	0.365829	ENSMUST00000022380.9	Psmc6
chr14|45586142|+|GGACT	0.793587	ENSMUST00000022380.9	Psmc6
chr14|45586149|+|AAACC	0.134085	ENSMUST00000022380.9	Psmc6
chr14|45586191|+|AGACA	0.373057	ENSMUST00000022380.9	Psmc6
chr14|45586266|+|AAACA	0.104253	ENSMUST00000022380.9	Psmc6
chr14|76082885|+|GGACC	0.245368	ENSMUST00000110894.9	Tpt1
chr14|76083655|+|GAACA	0.339699	ENSMUST00000110894.9	Tpt1
chr14|76083764|+|GAACC	0.157403	ENSMUST00000110894.9	Tpt1
chr14|76083781|+|AAACC	0.120929	ENSMUST00000110894.9	Tpt1
chr14|76083821|+|AGACT	0.362081	ENSMUST00000110894.9	Tpt1
chr14|76084146|+|AAACT	0.167328	ENSMUST00000110894.9	Tpt1
chr14|76084161|+|AAACC	0.110924	ENSMUST00000110894.9	Tpt1
chr14|76084700|+|AAACA	0.137558	ENSMUST00000110894.9	Tpt1
chr14|76084733|+|GGACT	0.505398	ENSMUST00000110894.9	Tpt1
chr14|76085604|+|GGACT	0.564674	ENSMUST00000110894.9	Tpt1
chr14|76085611|+|GGACA	0.373973	ENSMUST00000110894.9	Tpt1
chr14|76085620|+|GGACT	0.859529	ENSMUST00000110894.9	Tpt1
chr14|76085695|+|AAACA	0.334715	ENSMUST00000110894.9	Tpt1
chr1|58630249|+|AGACA	0.344086	ENSMUST00000027193.9	Ndufb3
chr1|58630262|+|GGACA	0.618391	ENSMUST00000027193.9	Ndufb3
chr1|58630268|+|GGACA	0.540807	ENSMUST00000027193.9	Ndufb3
chr1|58630274|+|GAACA	0.436237	ENSMUST00000027193.9	Ndufb3
chr1|58630280|+|GGACA	0.539056	ENSMUST00000027193.9	Ndufb3
chr1|58630286|+|GAACA	0.476838	ENSMUST00000027193.9	Ndufb3
chr1|58630292|+|GGACA	0.530374	ENSMUST00000027193.9	Ndufb3
chr1|58630313|+|GAACT	0.482065	ENSMUST00000027193.9	Ndufb3
chr1|58630328|+|AGACA	0.314274	ENSMUST00000027193.9	Ndufb3
chr3|32790890|-|AAACA	0.338107	ENSMUST00000043966.8	Mrpl47
chr3|32788376|-|GAACA	0.398173	ENSMUST00000043966.8	Mrpl47
chr3|32788312|-|GGACT	0.419283	ENSMUST00000043966.8	Mrpl47
chr3|32787787|-|GGACC	0.385629	ENSMUST00000043966.8	Mrpl47
chr3|32787768|-|GAACA	0.256831	ENSMUST00000043966.8	Mrpl47
chr3|32787753|-|AGACT	0.205305	ENSMUST00000043966.8	Mrpl47
chr3|32785382|-|AAACA	0.283325	ENSMUST00000043966.8	Mrpl47
chr3|32784291|-|AGACC	0.21777	ENSMUST00000043966.8	Mrpl47
chr3|32784271|-|AGACC	0.187833	ENSMUST00000043966.8	Mrpl47
chr3|32784251|-|GGACA	0.35331	ENSMUST00000043966.8	Mrpl47
chr3|32781866|-|AGACT	0.267769	ENSMUST00000043966.8	Mrpl47
chr3|32781851|-|AAACA	0.267831	ENSMUST00000043966.8	Mrpl47
chr3|32781736|-|AGACC	0.170392	ENSMUST00000043966.8	Mrpl47
chr6|29406142|+|AGACT	0.239455	ENSMUST00000115275.8	Ccdc136
chr6|29406150|+|GAACC	0.0607382	ENSMUST00000115275.8	Ccdc136
chr6|29409228|+|GAACT	0.235405	ENSMUST00000115275.8	Ccdc136
chr6|29410074|+|GGACA	0.375851	ENSMUST00000115275.8	Ccdc136
chr6|29410151|+|GAACT	0.223405	ENSMUST00000115275.8	Ccdc136
chr6|29410217|+|GAACA	0.129486	ENSMUST00000115275.8	Ccdc136
chr6|29410228|+|GGACA	0.516985	ENSMUST00000115275.8	Ccdc136
chr6|29410237|+|GGACA	0.805338	ENSMUST00000115275.8	Ccdc136
chr6|29411254|+|GAACT	0.243413	ENSMUST00000115275.8	Ccdc136
chr6|29411295|+|GAACC	0.148629	ENSMUST00000115275.8	Ccdc136
chr6|29411367|+|AGACC	0.115564	ENSMUST00000115275.8	Ccdc136
chr6|29411808|+|AGACT	0.299653	ENSMUST00000115275.8	Ccdc136
chr6|29411828|+|AGACT	0.229859	ENSMUST00000115275.8	Ccdc136
chr6|29412508|+|GGACT	0.499075	ENSMUST00000115275.8	Ccdc136
chr6|29413004|+|GGACT	0.324936	ENSMUST00000115275.8	Ccdc136
chr6|29413073|+|AAACT	0.157772	ENSMUST00000115275.8	Ccdc136
chr6|29413082|+|AAACA	0.0971192	ENSMUST00000115275.8	Ccdc136
chr6|29414805|+|AGACT	0.247653	ENSMUST00000115275.8	Ccdc136
chr6|29414822|+|GGACA	0.353951	ENSMUST00000115275.8	Ccdc136
chr6|29414868|+|GAACA	0.298259	ENSMUST00000115275.8	Ccdc136
chr6|29414888|+|GGACC	0.32756	ENSMUST00000115275.8	Ccdc136
chr6|29415488|+|AAACA	0.382676	ENSMUST00000115275.8	Ccdc136
chr6|29415521|+|AAACC	0.041183	ENSMUST00000115275.8	Ccdc136
chr6|29415608|+|GAACC	0.206954	ENSMUST00000115275.8	Ccdc136
chr6|29417087|+|GGACC	0.832435	ENSMUST00000115275.8	Ccdc136
chr6|29417130|+|AAACA	0.250885	ENSMUST00000115275.8	Ccdc136
chr6|29417233|+|AAACT	0.112257	ENSMUST00000115275.8	Ccdc136
chr6|29417279|+|GAACT	0.679095	ENSMUST00000115275.8	Ccdc136
chr6|29417309|+|GAACT	0.300012	ENSMUST00000115275.8	Ccdc136
chr6|29417392|+|AAACC	0.315146	ENSMUST00000115275.8	Ccdc136
chr6|29417512|+|AGACC	0.236472	ENSMUST00000115275.8	Ccdc136
chr6|29417552|+|GGACC	0.779695	ENSMUST00000115275.8	Ccdc136
chr6|29417570|+|AGACT	0.195007	ENSMUST00000115275.8	Ccdc136
chr6|29417943|+|AAACA	0.178892	ENSMUST00000115275.8	Ccdc136
chr6|29426625|+|GAACA	0.525414	ENSMUST00000115275.8	Ccdc136
chr6|29426738|+|AGACC	0.135983	ENSMUST00000115275.8	Ccdc136
chr6|29426744|+|GGACC	0.422591	ENSMUST00000115275.8	Ccdc136
chr6|29426859|+|AGACT	0.916953	ENSMUST00000115275.8	Ccdc136
chr6|29426912|+|GAACC	0.455987	ENSMUST00000115275.8	Ccdc136
chr12|75678028|-|AGACA	0.548002	ENSMUST00000062370.9	Wdr89
chr12|75677944|-|GAACA	0.475944	ENSMUST00000062370.9	Wdr89
chrM|6007|+|GGACC	0.336588	ENSMUST00000082402.1	mt-Co1
chrM|6125|+|GAACC	0.228069	ENSMUST00000082402.1	mt-Co1
chrM|6226|+|AGACA	0.543203	ENSMUST00000082402.1	mt-Co1
chrM|6592|+|AAACA	0.112595	ENSMUST00000082402.1	mt-Co1
chrM|6652|+|AGACT	0.443481	ENSMUST00000082402.1	mt-Co1
chrM|6679|+|AAACA	0.171333	ENSMUST00000082402.1	mt-Co1
chrM|6848|+|GAACC	0.288679	ENSMUST00000082402.1	mt-Co1
chr17|24939288|+|GGACC	0.30698	ENSMUST00000170715.8	Rps2
chr17|24939419|+|AGACA	0.185883	ENSMUST00000170715.8	Rps2
chr17|24939545|+|GGACA	0.461965	ENSMUST00000170715.8	Rps2
chr17|24939676|+|AGACT	0.429656	ENSMUST00000170715.8	Rps2
chr17|24939694|+|GGACC	0.49722	ENSMUST00000170715.8	Rps2
chr17|24939962|+|GGACT	0.676884	ENSMUST00000170715.8	Rps2
chr17|24940082|+|GAACA	0.187309	ENSMUST00000170715.8	Rps2
chr17|24940626|+|AGACT	0.189973	ENSMUST00000170715.8	Rps2
chr17|24940662|+|AGACT	0.3926	ENSMUST00000170715.8	Rps2
chr17|24940801|+|AAACC	0.0864692	ENSMUST00000170715.8	Rps2
chr17|24940828|+|GGACC	0.441642	ENSMUST00000170715.8	Rps2
chr9|71393035|-|GGACT	0.523057	ENSMUST00000034720.12	Polr2m
chr9|71392980|-|AGACT	0.460293	ENSMUST00000034720.12	Polr2m
chr9|71391043|-|AGACA	0.338518	ENSMUST00000034720.12	Polr2m
chr9|71391030|-|AAACT	0.414185	ENSMUST00000034720.12	Polr2m
chr9|71390982|-|GAACT	0.580198	ENSMUST00000034720.12	Polr2m
chr9|71390959|-|AGACT	0.920944	ENSMUST00000034720.12	Polr2m
chr9|71390911|-|AGACA	0.370709	ENSMUST00000034720.12	Polr2m
chr9|71390845|-|AGACA	0.845202	ENSMUST00000034720.12	Polr2m
chr9|71390816|-|AAACA	0.328507	ENSMUST00000034720.12	Polr2m
chr9|71390808|-|GGACC	0.303106	ENSMUST00000034720.12	Polr2m
chr9|71390774|-|AGACT	0.798176	ENSMUST00000034720.12	Polr2m
chr9|71390749|-|AAACA	0.385637	ENSMUST00000034720.12	Polr2m
chr9|71390596|-|AGACC	0.217383	ENSMUST00000034720.12	Polr2m
chr9|71390586|-|GAACC	0.130136	ENSMUST00000034720.12	Polr2m
chr9|71390572|-|AAACA	0.184339	ENSMUST00000034720.12	Polr2m
chr9|71390557|-|GAACT	0.680217	ENSMUST00000034720.12	Polr2m
chr9|71390547|-|GAACT	0.608626	ENSMUST00000034720.12	Polr2m
chr9|71390534|-|AGACT	0.2991	ENSMUST00000034720.12	Polr2m
chr9|71390485|-|AAACC	0.124382	ENSMUST00000034720.12	Polr2m
chr9|71390456|-|AGACC	0.337885	ENSMUST00000034720.12	Polr2m
chr9|71386793|-|AAACT	0.321035	ENSMUST00000034720.12	Polr2m
chr9|71386781|-|AGACT	0.832909	ENSMUST00000034720.12	Polr2m
chr9|71386676|-|AGACA	0.38629	ENSMUST00000034720.12	Polr2m
chr9|71386665|-|GGACA	0.406586	ENSMUST00000034720.12	Polr2m
chr9|71386623|-|GAACT	0.693205	ENSMUST00000034720.12	Polr2m
chr9|71386603|-|AGACC	0.211484	ENSMUST00000034720.12	Polr2m
chr9|71386592|-|AGACC	0.561045	ENSMUST00000034720.12	Polr2m
chr9|71386579|-|GGACA	0.803662	ENSMUST00000034720.12	Polr2m
chr9|71386536|-|GAACC	0.332473	ENSMUST00000034720.12	Polr2m
chr9|71386481|-|GAACC	0.424817	ENSMUST00000034720.12	Polr2m
chr9|71386234|-|GGACA	0.870303	ENSMUST00000034720.12	Polr2m
chr9|71386207|-|AAACA	0.269113	ENSMUST00000034720.12	Polr2m
chr9|71386195|-|AGACA	0.261181	ENSMUST00000034720.12	Polr2m
chr9|71386119|-|GGACA	0.614256	ENSMUST00000034720.12	Polr2m
chr9|71386036|-|GAACT	0.553626	ENSMUST00000034720.12	Polr2m
chr9|71385979|-|AAACC	0.240904	ENSMUST00000034720.12	Polr2m
chr9|71385919|-|AAACC	0.119813	ENSMUST00000034720.12	Polr2m
chr9|71385890|-|AAACC	0.167382	ENSMUST00000034720.12	Polr2m
chr9|71385786|-|GAACT	0.584044	ENSMUST00000034720.12	Polr2m
chr4|132260882|-|AGACA	0.365045	ENSMUST00000067496.7	Atpif1
chr4|132260816|-|AAACC	0.123354	ENSMUST00000067496.7	Atpif1
chr4|132260797|-|GGACT	0.36978	ENSMUST00000067496.7	Atpif1
chr4|132258127|-|AGACT	0.347843	ENSMUST00000067496.7	Atpif1
chr4|132258119|-|GAACA	0.381814	ENSMUST00000067496.7	Atpif1
chr4|132258098|-|AAACA	0.227661	ENSMUST00000067496.7	Atpif1
chr4|132257938|-|AGACA	0.54593	ENSMUST00000067496.7	Atpif1
chr11|106671512|-|AAACA	0.248187	ENSMUST00000021062.12	Ddx5
chr11|106671450|-|AAACT	0.248297	ENSMUST00000021062.12	Ddx5
chr11|106671327|-|GGACC	0.321092	ENSMUST00000021062.12	Ddx5
chr11|106671255|-|AGACA	0.3622	ENSMUST00000021062.12	Ddx5
chr11|33102800|-|AAACA	0.181882	ENSMUST00000093201.13	Npm1
chr11|33102726|-|GAACT	0.533293	ENSMUST00000093201.13	Npm1
chr11|33102637|-|GAACT	0.691261	ENSMUST00000093201.13	Npm1
chr11|33102589|-|GGACA	0.460175	ENSMUST00000093201.13	Npm1
chr11|115045023|+|GGACA	0.263269	ENSMUST00000021076.6	Rab37
chr11|115045098|+|GAACT	0.654965	ENSMUST00000021076.6	Rab37
chr11|115047769|+|AGACT	0.377298	ENSMUST00000021076.6	Rab37
chr11|115047786|+|AAACC	0.0518485	ENSMUST00000021076.6	Rab37
chr11|115047831|+|GAACC	0.177082	ENSMUST00000021076.6	Rab37
chr11|115047856|+|AGACT	0.340561	ENSMUST00000021076.6	Rab37
chr11|115049338|+|GGACA	0.548695	ENSMUST00000021076.6	Rab37
chr11|115049348|+|GGACA	0.295918	ENSMUST00000021076.6	Rab37
chr11|115051170|+|AGACA	0.380985	ENSMUST00000021076.6	Rab37
chr11|115051288|+|AGACC	0.319197	ENSMUST00000021076.6	Rab37
chr11|115051300|+|AGACT	0.0787682	ENSMUST00000021076.6	Rab37
chr11|115051464|+|GAACT	0.529096	ENSMUST00000021076.6	Rab37
chr11|115051517|+|AGACT	0.298321	ENSMUST00000021076.6	Rab37
chr11|115051596|+|AGACC	0.623683	ENSMUST00000021076.6	Rab37
chr8|57964969|+|AAACC	0.158958	ENSMUST00000067925.8	Hmgb2
chr8|57965613|+|AGACA	0.35718	ENSMUST00000067925.8	Hmgb2
chr8|57965696|+|AGACC	0.237653	ENSMUST00000067925.8	Hmgb2
chr8|57965742|+|GAACT	0.460136	ENSMUST00000067925.8	Hmgb2
chr8|57966096|+|AGACC	0.141827	ENSMUST00000067925.8	Hmgb2
chr8|57966175|+|GAACT	0.502617	ENSMUST00000067925.8	Hmgb2
chr8|57966217|+|AGACC	0.0911514	ENSMUST00000067925.8	Hmgb2
chr8|57966236|+|AGACC	0.511002	ENSMUST00000067925.8	Hmgb2
chr8|57966375|+|GAACA	0.256662	ENSMUST00000067925.8	Hmgb2
chr8|57966411|+|AAACT	0.253765	ENSMUST00000067925.8	Hmgb2
chr8|57966450|+|AAACA	0.164928	ENSMUST00000067925.8	Hmgb2
chr8|57966477|+|AAACT	0.238248	ENSMUST00000067925.8	Hmgb2
chr8|57967086|+|GAACC	0.171198	ENSMUST00000067925.8	Hmgb2
chr8|57967258|+|AAACT	0.450531	ENSMUST00000067925.8	Hmgb2
chr8|57967429|+|AAACT	0.381586	ENSMUST00000067925.8	Hmgb2
chr11|69886741|+|GGACA	0.410106	ENSMUST00000018716.10	Phf23
chr11|69886768|+|AAACA	0.238723	ENSMUST00000018716.10	Phf23
chr11|69886824|+|GGACC	0.302661	ENSMUST00000018716.10	Phf23
chr11|69888442|+|AAACC	0.109699	ENSMUST00000018716.10	Phf23
chr11|69888449|+|AGACT	0.493149	ENSMUST00000018716.10	Phf23
chr11|69888593|+|GAACC	0.206661	ENSMUST00000018716.10	Phf23
chr11|69889185|+|AGACA	0.627789	ENSMUST00000018716.10	Phf23
chr11|69889200|+|GGACT	0.804747	ENSMUST00000018716.10	Phf23
chr11|69889215|+|GGACC	0.672667	ENSMUST00000018716.10	Phf23
chr11|69889223|+|GAACT	0.584424	ENSMUST00000018716.10	Phf23
chr11|69889232|+|AGACT	0.67336	ENSMUST00000018716.10	Phf23
chr11|69889297|+|GGACC	0.353856	ENSMUST00000018716.10	Phf23
chr11|69889371|+|GGACT	0.807359	ENSMUST00000018716.10	Phf23
chr11|69889485|+|GGACC	0.403735	ENSMUST00000018716.10	Phf23
chr11|69889509|+|GGACC	0.850299	ENSMUST00000018716.10	Phf23
chr11|69889531|+|GGACC	0.915319	ENSMUST00000018716.10	Phf23
chr11|69889567|+|AGACC	0.294257	ENSMUST00000018716.10	Phf23
chr11|69889657|+|AGACT	0.553932	ENSMUST00000018716.10	Phf23
chr11|69889701|+|AGACT	0.867646	ENSMUST00000018716.10	Phf23
chr11|69889883|+|AAACA	0.259692	ENSMUST00000018716.10	Phf23
chr11|69889941|+|GGACA	0.338689	ENSMUST00000018716.10	Phf23
chr11|69890183|+|AGACC	0.172766	ENSMUST00000018716.10	Phf23
chr11|69890224|+|GAACT	0.679282	ENSMUST00000018716.10	Phf23
chr11|69890272|+|GAACC	0.262275	ENSMUST00000018716.10	Phf23
chr11|69890295|+|GAACT	0.659901	ENSMUST00000018716.10	Phf23
chr11|69890315|+|GAACT	0.809415	ENSMUST00000018716.10	Phf23
chr11|69890440|+|GGACT	0.914555	ENSMUST00000018716.10	Phf23
chr11|69890489|+|AGACA	0.322239	ENSMUST00000018716.10	Phf23
chr11|69890546|+|AAACT	0.286312	ENSMUST00000018716.10	Phf23
chr11|69890577|+|AAACT	0.437121	ENSMUST00000018716.10	Phf23
chr11|69890784|+|AGACA	0.292183	ENSMUST00000018716.10	Phf23
chr14|8516286|+|AAACA	0.169779	ENSMUST00000065865.10	Thoc7
chr14|8518539|+|AGACA	0.155088	ENSMUST00000065865.10	Thoc7
chr14|8518550|+|AGACA	0.421475	ENSMUST00000065865.10	Thoc7
chr14|8519579|+|AAACA	0.175819	ENSMUST00000065865.10	Thoc7
chr14|8519612|+|GAACT	0.493996	ENSMUST00000065865.10	Thoc7
chr14|8519622|+|AGACA	0.346786	ENSMUST00000065865.10	Thoc7
chr14|8520490|+|AGACC	0.278769	ENSMUST00000065865.10	Thoc7
chr14|8520508|+|GGACT	0.891413	ENSMUST00000065865.10	Thoc7
chr14|8520531|+|GGACA	0.547397	ENSMUST00000065865.10	Thoc7
chr14|8520703|+|AAACA	0.324911	ENSMUST00000065865.10	Thoc7
chr5|145020759|+|GGACC	0.402979	ENSMUST00000127694.8	Arpc1a
chr5|145020767|+|AGACC	0.123459	ENSMUST00000127694.8	Arpc1a
chr5|145027980|+|AAACA	0.102674	ENSMUST00000127694.8	Arpc1a
chr5|145028042|+|GAACA	0.226776	ENSMUST00000127694.8	Arpc1a
chr5|145029353|+|GAACA	0.432346	ENSMUST00000127694.8	Arpc1a
chr5|145032910|+|AGACC	0.253796	ENSMUST00000127694.8	Arpc1a
chr5|145033018|+|GAACA	0.272996	ENSMUST00000127694.8	Arpc1a
chr5|145034079|+|GGACT	0.575502	ENSMUST00000127694.8	Arpc1a
chr5|145038016|+|GAACC	0.351009	ENSMUST00000127694.8	Arpc1a
chr5|145039162|+|AGACT	0.22741	ENSMUST00000127694.8	Arpc1a
chr5|145041268|+|GAACA	0.381939	ENSMUST00000127694.8	Arpc1a
chr5|145041311|+|GAACA	0.611648	ENSMUST00000127694.8	Arpc1a
chr5|145041573|+|AAACT	0.172726	ENSMUST00000127694.8	Arpc1a
chr5|145041588|+|AAACA	0.141759	ENSMUST00000127694.8	Arpc1a
chr5|145041638|+|GGACA	0.478252	ENSMUST00000127694.8	Arpc1a
chr5|145041659|+|GGACC	0.773815	ENSMUST00000127694.8	Arpc1a
chr5|145041679|+|AAACA	0.185186	ENSMUST00000127694.8	Arpc1a
chr5|145041692|+|GAACA	0.334192	ENSMUST00000127694.8	Arpc1a
chr5|145043878|+|GGACA	0.321056	ENSMUST00000127694.8	Arpc1a
chr5|145045187|+|AGACC	0.195384	ENSMUST00000127694.8	Arpc1a
chr5|145045259|+|GAACA	0.325158	ENSMUST00000127694.8	Arpc1a
chr5|145045264|+|GGACT	0.63534	ENSMUST00000127694.8	Arpc1a
chr5|145045315|+|AAACA	0.177216	ENSMUST00000127694.8	Arpc1a
chr2|132082539|-|AGACC	0.310051	ENSMUST00000110163.8	Tmem230
chr2|132082419|-|AGACT	0.592905	ENSMUST00000110163.8	Tmem230
chr2|132082356|-|AGACA	0.413768	ENSMUST00000110163.8	Tmem230
chr2|132082343|-|GAACT	0.700723	ENSMUST00000110163.8	Tmem230
chr2|132082294|-|AAACA	0.180771	ENSMUST00000110163.8	Tmem230
chr2|132082231|-|GGACA	0.905209	ENSMUST00000110163.8	Tmem230
chr2|132082197|-|AAACT	0.167098	ENSMUST00000110163.8	Tmem230
chr2|132082088|-|GAACC	0.193777	ENSMUST00000110163.8	Tmem230
chr2|132081891|-|AAACC	0.105523	ENSMUST00000110163.8	Tmem230
chr2|132081825|-|AAACC	0.127082	ENSMUST00000110163.8	Tmem230
chr2|132081706|-|AGACC	0.206215	ENSMUST00000110163.8	Tmem230
chr2|132081684|-|AAACT	0.196367	ENSMUST00000110163.8	Tmem230
chr2|132081647|-|AAACT	0.225046	ENSMUST00000110163.8	Tmem230
chr2|132081591|-|GGACT	0.823418	ENSMUST00000110163.8	Tmem230
chr2|132081586|-|AGACT	0.597885	ENSMUST00000110163.8	Tmem230
chr2|132081564|-|AAACT	0.483151	ENSMUST00000110163.8	Tmem230
chr2|132081486|-|AGACT	0.417239	ENSMUST00000110163.8	Tmem230
chr6|115784810|-|GGACC	0.351921	ENSMUST00000203816.2	Rpl32
chr6|115784782|-|AGACC	0.269212	ENSMUST00000203816.2	Rpl32
chr6|115784124|-|AAACT	0.244545	ENSMUST00000203816.2	Rpl32
chr6|115784114|-|AAACC	0.092576	ENSMUST00000203816.2	Rpl32
chr6|115784029|-|AAACC	0.205496	ENSMUST00000203816.2	Rpl32
chr6|115782608|-|GAACC	0.507724	ENSMUST00000203816.2	Rpl32
chr2|35080013|-|AAACT	0.167008	ENSMUST00000028238.15	Rab14
chr2|35076690|-|AAACA	0.0817735	ENSMUST00000028238.15	Rab14
chr2|35073815|-|AGACT	0.238687	ENSMUST00000028238.15	Rab14
chr2|35073775|-|AAACA	0.320562	ENSMUST00000028238.15	Rab14
chr2|35072406|-|GAACA	0.583129	ENSMUST00000028238.15	Rab14
chr2|35072351|-|AAACC	0.0453981	ENSMUST00000028238.15	Rab14
chr2|35072315|-|GAACC	0.278825	ENSMUST00000028238.15	Rab14
chr2|35072157|-|AAACA	0.262368	ENSMUST00000028238.15	Rab14
chr2|35072142|-|AAACA	0.210915	ENSMUST00000028238.15	Rab14
chr2|35072124|-|AAACT	0.188072	ENSMUST00000028238.15	Rab14
chr2|35072116|-|AAACA	0.107974	ENSMUST00000028238.15	Rab14
chr2|35072048|-|AGACT	0.461006	ENSMUST00000028238.15	Rab14
chr2|35071994|-|AAACT	0.356274	ENSMUST00000028238.15	Rab14
chr2|35071976|-|GGACC	0.658686	ENSMUST00000028238.15	Rab14
chr2|35071890|-|AAACT	0.250197	ENSMUST00000028238.15	Rab14
chr2|35071603|-|GAACC	0.231501	ENSMUST00000028238.15	Rab14
chr2|35071535|-|GAACA	0.294123	ENSMUST00000028238.15	Rab14
chr2|35071458|-|AGACA	0.322509	ENSMUST00000028238.15	Rab14
chr2|35071398|-|GGACA	0.373639	ENSMUST00000028238.15	Rab14
chr2|35071394|-|AGACA	0.244057	ENSMUST00000028238.15	Rab14
chr2|35071358|-|AAACA	0.233067	ENSMUST00000028238.15	Rab14
chr2|35071257|-|AAACA	0.168637	ENSMUST00000028238.15	Rab14
chr2|35071140|-|GGACC	0.333761	ENSMUST00000028238.15	Rab14
chr2|35071126|-|GAACC	0.201717	ENSMUST00000028238.15	Rab14
chr2|35070900|-|AAACA	0.140181	ENSMUST00000028238.15	Rab14
chr2|35070712|-|AGACA	0.171277	ENSMUST00000028238.15	Rab14
chr2|35070678|-|AAACA	0.3956	ENSMUST00000028238.15	Rab14
chr2|35070627|-|AAACT	0.116101	ENSMUST00000028238.15	Rab14
chr7|35817727|+|AAACC	0.110896	ENSMUST00000237431.2	Rpl17
chr7|35817760|+|AAACC	0.151239	ENSMUST00000237431.2	Rpl17
chr7|35817781|+|GAACA	0.311126	ENSMUST00000237431.2	Rpl17
chr7|35817792|+|AAACT	0.302396	ENSMUST00000237431.2	Rpl17
chr7|35817920|+|AAACA	0.331958	ENSMUST00000237431.2	Rpl17
chr7|35817933|+|GGACA	0.658438	ENSMUST00000237431.2	Rpl17
chr7|35818007|+|GAACT	0.617235	ENSMUST00000237431.2	Rpl17
chr7|35818043|+|GAACA	0.389194	ENSMUST00000237431.2	Rpl17
chr7|35818057|+|GAACA	0.307522	ENSMUST00000237431.2	Rpl17
chr7|35818083|+|GAACC	0.633309	ENSMUST00000237431.2	Rpl17
chr7|35818160|+|GAACA	0.363673	ENSMUST00000237431.2	Rpl17
chr7|35818220|+|AAACT	0.270771	ENSMUST00000237431.2	Rpl17
chr7|35818229|+|AAACA	0.319396	ENSMUST00000237431.2	Rpl17
chr7|35818235|+|AAACT	0.281984	ENSMUST00000237431.2	Rpl17
chr7|24584909|+|GGACA	0.411376	ENSMUST00000129847.8	Rps19
chr7|24584928|+|AAACA	0.369211	ENSMUST00000129847.8	Rps19
chr7|24584957|+|GAACT	0.491953	ENSMUST00000129847.8	Rps19
chr16|22931961|+|AAACT	0.546283	ENSMUST00000077605.12	Eif4a2
chr16|22931979|+|AGACA	0.246133	ENSMUST00000077605.12	Eif4a2
chr16|22932005|+|AGACT	0.682049	ENSMUST00000077605.12	Eif4a2
chr16|22932262|+|AGACT	0.911195	ENSMUST00000077605.12	Eif4a2
chr16|22932384|+|GGACT	0.874015	ENSMUST00000077605.12	Eif4a2
chr16|22932428|+|AAACT	0.341166	ENSMUST00000077605.12	Eif4a2
chr16|22932572|+|GAACT	0.595243	ENSMUST00000077605.12	Eif4a2
chr16|22932577|+|GGACC	0.421632	ENSMUST00000077605.12	Eif4a2
chr16|22932623|+|AAACC	0.0957112	ENSMUST00000077605.12	Eif4a2
chr17|29319262|+|AGACA	0.216134	ENSMUST00000233296.2	Cdkn1a
chr17|29319323|+|GGACC	0.72109	ENSMUST00000233296.2	Cdkn1a
chr17|29319423|+|GGACA	0.373794	ENSMUST00000233296.2	Cdkn1a
chr17|29319504|+|AAACA	0.19501	ENSMUST00000233296.2	Cdkn1a
chr17|29319535|+|GGACT	0.939753	ENSMUST00000233296.2	Cdkn1a
chr17|29319564|+|GAACA	0.36682	ENSMUST00000233296.2	Cdkn1a
chr17|29319623|+|GGACA	0.550837	ENSMUST00000233296.2	Cdkn1a
chr3|25265733|-|AAACC	0.055254	ENSMUST00000086423.6	Gm10184
chr3|25265725|-|AAACT	0.323692	ENSMUST00000086423.6	Gm10184
chr3|25265698|-|GGACA	0.354176	ENSMUST00000086423.6	Gm10184
chr3|25265688|-|GAACA	0.437297	ENSMUST00000086423.6	Gm10184
chr3|25265667|-|GGACC	0.286808	ENSMUST00000086423.6	Gm10184
chr3|25265601|-|GGACT	0.37512	ENSMUST00000086423.6	Gm10184
chr3|25265593|-|AGACA	0.334936	ENSMUST00000086423.6	Gm10184
chr3|25265545|-|GGACT	0.540471	ENSMUST00000086423.6	Gm10184
chr3|25265501|-|GAACC	0.185451	ENSMUST00000086423.6	Gm10184
chr3|25265490|-|GAACC	0.12872	ENSMUST00000086423.6	Gm10184
chr3|25265411|-|AAACT	0.284276	ENSMUST00000086423.6	Gm10184
chr3|25265401|-|AGACA	0.249816	ENSMUST00000086423.6	Gm10184
chr3|25265301|-|GAACT	0.34608	ENSMUST00000086423.6	Gm10184
chr3|25265242|-|AAACT	0.374981	ENSMUST00000086423.6	Gm10184
chr3|25265194|-|GGACC	0.361697	ENSMUST00000086423.6	Gm10184
chr3|25265094|-|GAACT	0.601716	ENSMUST00000086423.6	Gm10184
chr3|25265047|-|AAACT	0.387407	ENSMUST00000086423.6	Gm10184
chr3|25265036|-|GAACA	0.496571	ENSMUST00000086423.6	Gm10184
chr3|25265026|-|AAACT	0.325559	ENSMUST00000086423.6	Gm10184
chr17|87754241|-|AAACC	0.104906	ENSMUST00000040440.7	Calm2
chr17|87743318|-|GGACA	0.249317	ENSMUST00000040440.7	Calm2
chr17|87743294|-|GGACA	0.338087	ENSMUST00000040440.7	Calm2
chr17|87743269|-|GAACC	0.165491	ENSMUST00000040440.7	Calm2
chr17|87743253|-|GAACT	0.325438	ENSMUST00000040440.7	Calm2
chr17|87743245|-|GGACA	0.472169	ENSMUST00000040440.7	Calm2
chr17|87743081|-|AGACA	0.215381	ENSMUST00000040440.7	Calm2
chr17|87743075|-|AGACA	0.340694	ENSMUST00000040440.7	Calm2
chr17|87742590|-|AAACC	0.0832841	ENSMUST00000040440.7	Calm2
chr17|87742536|-|AGACA	0.467831	ENSMUST00000040440.7	Calm2
chr17|87742512|-|AAACT	0.24055	ENSMUST00000040440.7	Calm2
chr17|87741452|-|AGACA	0.328112	ENSMUST00000040440.7	Calm2
chr17|87741327|-|GGACT	0.586182	ENSMUST00000040440.7	Calm2
chr17|87741277|-|AAACC	0.0824949	ENSMUST00000040440.7	Calm2
chr17|87741197|-|AAACT	0.293055	ENSMUST00000040440.7	Calm2
chr17|87741169|-|GAACA	0.321276	ENSMUST00000040440.7	Calm2
chr17|87741131|-|GAACT	0.364743	ENSMUST00000040440.7	Calm2
chr17|87741084|-|GGACT	0.733761	ENSMUST00000040440.7	Calm2
chr17|87741077|-|GGACA	0.613986	ENSMUST00000040440.7	Calm2
chr17|87741012|-|GGACA	0.483526	ENSMUST00000040440.7	Calm2
chr17|87740976|-|GAACA	0.480141	ENSMUST00000040440.7	Calm2
chr17|87740945|-|AAACT	0.311067	ENSMUST00000040440.7	Calm2
chr17|87740921|-|AAACC	0.228949	ENSMUST00000040440.7	Calm2
chr5|121343507|+|AAACC	0.122727	ENSMUST00000031617.13	Rpl6
chr5|121343629|+|AAACC	0.0516381	ENSMUST00000031617.13	Rpl6
chr5|121343721|+|AGACC	0.116993	ENSMUST00000031617.13	Rpl6
chr5|121343865|+|AAACA	0.379623	ENSMUST00000031617.13	Rpl6
chr5|121343878|+|GGACA	0.409126	ENSMUST00000031617.13	Rpl6
chr5|121344835|+|GAACT	0.37415	ENSMUST00000031617.13	Rpl6
chr5|121345235|+|GGACA	0.44433	ENSMUST00000031617.13	Rpl6
chr5|121346489|+|GAACA	0.321189	ENSMUST00000031617.13	Rpl6
chr5|121346554|+|AAACA	0.127847	ENSMUST00000031617.13	Rpl6
chr5|121346985|+|AAACT	0.31395	ENSMUST00000031617.13	Rpl6
chr5|121347015|+|AAACA	0.226459	ENSMUST00000031617.13	Rpl6
chr14|20754326|+|GAACT	0.73911	ENSMUST00000071215.5	Chchd1
chr9|61821197|-|GAACC	0.254477	ENSMUST00000008036.9	Rplp1
chr9|61820605|-|AAACT	0.284586	ENSMUST00000008036.9	Rplp1
chr11|69556923|-|GAACT	0.395381	ENSMUST00000018918.12	Cd68
chr11|69556856|-|GGACC	0.357134	ENSMUST00000018918.12	Cd68
chr11|69556754|-|GAACA	0.155764	ENSMUST00000018918.12	Cd68
chr11|69556744|-|AGACT	0.193564	ENSMUST00000018918.12	Cd68
chr11|69556602|-|GGACC	0.587032	ENSMUST00000018918.12	Cd68
chr11|69556467|-|GGACC	0.540914	ENSMUST00000018918.12	Cd68
chr11|69556420|-|GAACT	0.603157	ENSMUST00000018918.12	Cd68
chr11|69556159|-|AAACC	0.135579	ENSMUST00000018918.12	Cd68
chr11|69556097|-|GGACA	0.650451	ENSMUST00000018918.12	Cd68
chr11|69556076|-|AAACA	0.17689	ENSMUST00000018918.12	Cd68
chr11|69555938|-|GGACC	0.261725	ENSMUST00000018918.12	Cd68
chr11|69555905|-|GGACT	0.540997	ENSMUST00000018918.12	Cd68
chr11|69555742|-|GGACA	0.488883	ENSMUST00000018918.12	Cd68
chr11|69555590|-|GGACA	0.382193	ENSMUST00000018918.12	Cd68
chr11|69555099|-|GAACA	0.162052	ENSMUST00000018918.12	Cd68
chr11|69555057|-|AAACA	0.118013	ENSMUST00000018918.12	Cd68
chr7|80994738|-|AGACC	0.224999	ENSMUST00000080813.5	Rps17
chr7|80994617|-|GAACA	0.215232	ENSMUST00000080813.5	Rps17
chr7|80992596|-|GGACT	0.459615	ENSMUST00000080813.5	Rps17
chr7|80992537|-|AAACA	0.128914	ENSMUST00000080813.5	Rps17
chr4|3835516|-|GAACA	0.316084	ENSMUST00000138502.2	Rps20
chr4|3835000|-|GGACT	0.461474	ENSMUST00000138502.2	Rps20
chr4|3834957|-|GGACC	0.337097	ENSMUST00000138502.2	Rps20
chr4|3834683|-|AGACT	0.191912	ENSMUST00000138502.2	Rps20
chr4|3834659|-|AAACA	0.179065	ENSMUST00000138502.2	Rps20
chr4|3834635|-|AGACC	0.132996	ENSMUST00000138502.2	Rps20
chr4|3834499|-|AGACA	0.37837	ENSMUST00000138502.2	Rps20
chr6|124787780|-|AGACC	0.23482	ENSMUST00000239432.2	Tpi1
chr6|124787716|-|GAACC	0.350207	ENSMUST00000239432.2	Tpi1
chr6|124787691|-|AAACA	0.192135	ENSMUST00000239432.2	Tpi1
chr11|101519251|+|AAACC	0.571574	ENSMUST00000010506.10	Rdm1
chr11|101519264|+|AGACA	0.426971	ENSMUST00000010506.10	Rdm1
chr11|101521076|+|GAACC	0.812753	ENSMUST00000010506.10	Rdm1
chr11|101521081|+|AGACA	0.410314	ENSMUST00000010506.10	Rdm1
chr11|101521116|+|AAACA	0.17	ENSMUST00000010506.10	Rdm1
chr11|101521135|+|GAACT	0.480723	ENSMUST00000010506.10	Rdm1
chr11|101521663|+|GGACT	0.524674	ENSMUST00000010506.10	Rdm1
chr11|101524657|+|AGACA	0.27538	ENSMUST00000010506.10	Rdm1
chr11|101526650|+|AGACC	0.184057	ENSMUST00000010506.10	Rdm1
chr1|72750873|+|GGACC	0.28439	ENSMUST00000059980.11	Rpl37a
chr1|72751301|+|AGACC	0.250857	ENSMUST00000059980.11	Rpl37a
chr1|72751355|+|AAACA	0.368261	ENSMUST00000059980.11	Rpl37a
chr1|72751376|+|GGACC	0.49881	ENSMUST00000059980.11	Rpl37a
chr1|72752700|+|AGACT	0.319386	ENSMUST00000059980.11	Rpl37a
chr1|72752709|+|GAACT	0.520299	ENSMUST00000059980.11	Rpl37a
chr1|72752717|+|AGACC	0.213334	ENSMUST00000059980.11	Rpl37a
chr1|72752742|+|AGACT	0.375919	ENSMUST00000059980.11	Rpl37a
chr1|72752814|+|AAACA	0.27423	ENSMUST00000059980.11	Rpl37a
chr1|72752864|+|AGACA	0.277814	ENSMUST00000059980.11	Rpl37a
chr2|26801127|+|GAACT	0.496011	ENSMUST00000102898.5	Rpl7a
chr2|26801435|+|GGACA	0.585118	ENSMUST00000102898.5	Rpl7a
chr2|26801440|+|GGACA	0.440968	ENSMUST00000102898.5	Rpl7a
chr2|26801495|+|AGACT	0.367318	ENSMUST00000102898.5	Rpl7a
chr2|26801572|+|GGACA	0.44013	ENSMUST00000102898.5	Rpl7a
chr2|26801580|+|AGACA	0.2214	ENSMUST00000102898.5	Rpl7a
chr2|26802072|+|AGACA	0.399813	ENSMUST00000102898.5	Rpl7a
chr2|26802152|+|AGACC	0.558587	ENSMUST00000102898.5	Rpl7a
chr2|26802408|+|GAACA	0.341781	ENSMUST00000102898.5	Rpl7a
chr2|26802447|+|AGACC	0.329483	ENSMUST00000102898.5	Rpl7a
chr2|26802779|+|AGACA	0.257148	ENSMUST00000102898.5	Rpl7a
chr2|26803005|+|AGACA	0.186383	ENSMUST00000102898.5	Rpl7a
chr2|26803043|+|GGACC	0.268587	ENSMUST00000102898.5	Rpl7a
chr2|26803260|+|GAACT	0.479175	ENSMUST00000102898.5	Rpl7a
chr3|89008106|-|GAACC	0.266195	ENSMUST00000081848.13	Fdps
chr3|89008015|-|GGACA	0.188897	ENSMUST00000081848.13	Fdps
chr3|89006661|-|AAACA	0.142839	ENSMUST00000081848.13	Fdps
chr3|89006610|-|GAACT	0.307796	ENSMUST00000081848.13	Fdps
chr3|89002949|-|GGACT	0.462955	ENSMUST00000081848.13	Fdps
chr3|89002927|-|GGACA	0.7354	ENSMUST00000081848.13	Fdps
chr3|89002683|-|GAACC	0.282067	ENSMUST00000081848.13	Fdps
chr3|89002397|-|AGACA	0.278703	ENSMUST00000081848.13	Fdps
chr3|89002382|-|AGACT	0.243855	ENSMUST00000081848.13	Fdps
chr3|89002375|-|AGACC	0.264015	ENSMUST00000081848.13	Fdps
chr3|89001813|-|GAACA	0.382855	ENSMUST00000081848.13	Fdps
chr3|89001647|-|AGACC	0.219454	ENSMUST00000081848.13	Fdps
chr3|89001608|-|GGACA	0.319085	ENSMUST00000081848.13	Fdps
chr3|89001131|-|GGACC	0.340782	ENSMUST00000081848.13	Fdps
chr3|89001053|-|AGACA	0.27303	ENSMUST00000081848.13	Fdps
chr3|89000983|-|GAACT	0.406313	ENSMUST00000081848.13	Fdps
chr3|89000975|-|AAACA	0.165015	ENSMUST00000081848.13	Fdps
chr5|115486666|-|AGACC	0.330441	ENSMUST00000040154.10	Cox6a1
chr5|115486629|-|GGACC	0.445441	ENSMUST00000040154.10	Cox6a1
chr5|115483933|-|GAACC	0.162968	ENSMUST00000040154.10	Cox6a1
chr5|115483896|-|GAACC	0.367321	ENSMUST00000040154.10	Cox6a1
chr5|115483869|-|GGACC	0.605014	ENSMUST00000040154.10	Cox6a1
chr5|115483850|-|GGACC	0.562791	ENSMUST00000040154.10	Cox6a1
chr5|115483833|-|GGACC	0.51787	ENSMUST00000040154.10	Cox6a1
chr5|115483824|-|AAACC	0.073814	ENSMUST00000040154.10	Cox6a1
chr9|78386111|-|AGACA	0.370972	ENSMUST00000042235.15	Eef1a1
chr9|78386080|-|GGACA	0.574371	ENSMUST00000042235.15	Eef1a1
chr9|78385956|-|GAACT	0.572892	ENSMUST00000042235.15	Eef1a1
chr9|78385915|-|AGACT	0.910469	ENSMUST00000042235.15	Eef1a1
chr9|78385886|-|AAACC	0.115976	ENSMUST00000042235.15	Eef1a1
chr9|78385860|-|GGACC	0.50837	ENSMUST00000042235.15	Eef1a1
chr9|78385795|-|AAACA	0.394819	ENSMUST00000042235.15	Eef1a1
chr9|78385760|-|AGACC	0.255899	ENSMUST00000042235.15	Eef1a1
chr9|78385751|-|AAACA	0.170568	ENSMUST00000042235.15	Eef1a1
chr15|76788503|+|AGACT	0.382609	ENSMUST00000004072.10	Rpl8
chr15|76788610|+|GGACT	0.647094	ENSMUST00000004072.10	Rpl8
chr15|76788740|+|GGACA	0.293285	ENSMUST00000004072.10	Rpl8
chr15|76788817|+|GGACA	0.541135	ENSMUST00000004072.10	Rpl8
chr15|76788855|+|GGACA	0.401905	ENSMUST00000004072.10	Rpl8
chr15|76789094|+|AAACC	0.231942	ENSMUST00000004072.10	Rpl8
chr15|76789102|+|GGACA	0.363047	ENSMUST00000004072.10	Rpl8
chr15|76789132|+|GAACT	0.58274	ENSMUST00000004072.10	Rpl8
chr15|76789164|+|AGACC	0.339113	ENSMUST00000004072.10	Rpl8
chr15|76789173|+|AGACT	0.258666	ENSMUST00000004072.10	Rpl8
chr15|76790137|+|GAACT	0.450141	ENSMUST00000004072.10	Rpl8
chr15|76790368|+|AAACC	0.0600057	ENSMUST00000004072.10	Rpl8
chr15|76790432|+|GGACT	0.606199	ENSMUST00000004072.10	Rpl8
chr15|76790450|+|GAACC	0.298984	ENSMUST00000004072.10	Rpl8
chr15|76790456|+|AAACT	0.272367	ENSMUST00000004072.10	Rpl8
chr15|76790475|+|GAACT	0.519903	ENSMUST00000004072.10	Rpl8
chr17|71153354|-|AGACA	0.340447	ENSMUST00000118283.8	Tgif1
chr17|71153345|-|GGACA	0.820978	ENSMUST00000118283.8	Tgif1
chr17|71153333|-|GGACC	0.416273	ENSMUST00000118283.8	Tgif1
chr17|71153255|-|AGACT	0.341174	ENSMUST00000118283.8	Tgif1
chr17|71153242|-|GAACA	0.203542	ENSMUST00000118283.8	Tgif1
chr17|71153187|-|AGACA	0.315924	ENSMUST00000118283.8	Tgif1
chr17|71152119|-|AAACT	0.405128	ENSMUST00000118283.8	Tgif1
chr17|71152070|-|GGACC	0.809484	ENSMUST00000118283.8	Tgif1
chr17|71152049|-|AGACC	0.269165	ENSMUST00000118283.8	Tgif1
chr17|71152034|-|AAACC	0.0726996	ENSMUST00000118283.8	Tgif1
chr17|71151926|-|GGACA	0.765571	ENSMUST00000118283.8	Tgif1
chr17|71151882|-|AGACA	0.601607	ENSMUST00000118283.8	Tgif1
chr17|71151858|-|GGACA	0.886971	ENSMUST00000118283.8	Tgif1
chr17|71151842|-|GGACC	0.668787	ENSMUST00000118283.8	Tgif1
chr17|71151831|-|AAACC	0.0864337	ENSMUST00000118283.8	Tgif1
chr17|71151786|-|AGACC	0.213717	ENSMUST00000118283.8	Tgif1
chr17|71151704|-|AAACT	0.116727	ENSMUST00000118283.8	Tgif1
chr17|71151679|-|AAACA	0.144054	ENSMUST00000118283.8	Tgif1
chr17|71151674|-|AAACA	0.334894	ENSMUST00000118283.8	Tgif1
chr17|71151523|-|GAACT	0.742283	ENSMUST00000118283.8	Tgif1
chr17|71151516|-|AAACT	0.510445	ENSMUST00000118283.8	Tgif1
chr17|71151498|-|AAACA	0.21493	ENSMUST00000118283.8	Tgif1
chr17|71151414|-|AGACT	0.330905	ENSMUST00000118283.8	Tgif1
chr17|71151391|-|AGACT	0.927832	ENSMUST00000118283.8	Tgif1
chr17|71151312|-|AAACT	0.368729	ENSMUST00000118283.8	Tgif1
chr12|111505878|+|AAACA	0.177196	ENSMUST00000166123.9	Eif5
chr12|111505937|+|AGACC	0.650903	ENSMUST00000166123.9	Eif5
chr12|111505944|+|GAACT	0.41023	ENSMUST00000166123.9	Eif5
chr12|111505981|+|AGACA	0.275723	ENSMUST00000166123.9	Eif5
chr12|111506081|+|AGACC	0.228209	ENSMUST00000166123.9	Eif5
chr12|111506262|+|AGACA	0.274098	ENSMUST00000166123.9	Eif5
chr12|111506602|+|AGACC	0.175005	ENSMUST00000166123.9	Eif5
chr12|111506669|+|AGACA	0.35344	ENSMUST00000166123.9	Eif5
chr12|111506728|+|AAACA	0.128438	ENSMUST00000166123.9	Eif5
chr12|111506916|+|AAACA	0.0746721	ENSMUST00000166123.9	Eif5
chr12|111506975|+|AAACT	0.36064	ENSMUST00000166123.9	Eif5
chr12|111506998|+|AAACC	0.0521124	ENSMUST00000166123.9	Eif5
chr12|111508200|+|GGACA	0.411175	ENSMUST00000166123.9	Eif5
chr12|111508232|+|AGACA	0.541424	ENSMUST00000166123.9	Eif5
chr12|111508703|+|GAACT	0.309096	ENSMUST00000166123.9	Eif5
chr12|111509176|+|AGACT	0.377898	ENSMUST00000166123.9	Eif5
chr12|111509987|+|GAACT	0.377268	ENSMUST00000166123.9	Eif5
chr12|111510978|+|AAACT	0.128918	ENSMUST00000166123.9	Eif5
chr12|111511002|+|AAACT	0.316637	ENSMUST00000166123.9	Eif5
chr12|111511217|+|AGACA	0.341095	ENSMUST00000166123.9	Eif5
chr12|111511289|+|AAACC	0.160848	ENSMUST00000166123.9	Eif5
chr12|111511301|+|GGACA	0.586636	ENSMUST00000166123.9	Eif5
chr12|111511364|+|AGACT	0.814263	ENSMUST00000166123.9	Eif5
chr12|111511461|+|GAACT	0.4798	ENSMUST00000166123.9	Eif5
chr12|111511468|+|AAACT	0.290768	ENSMUST00000166123.9	Eif5
chr12|111511483|+|AAACA	0.105497	ENSMUST00000166123.9	Eif5
chr12|111511496|+|GAACT	0.600327	ENSMUST00000166123.9	Eif5
chr12|111511677|+|AAACT	0.225648	ENSMUST00000166123.9	Eif5
chr12|111511875|+|AAACA	0.341959	ENSMUST00000166123.9	Eif5
chr12|111511909|+|AAACA	0.163325	ENSMUST00000166123.9	Eif5
chr12|111511961|+|AGACA	0.40306	ENSMUST00000166123.9	Eif5
chr12|111512142|+|AAACT	0.340638	ENSMUST00000166123.9	Eif5
chr12|111512181|+|AGACT	0.718009	ENSMUST00000166123.9	Eif5
chr12|111512230|+|AGACT	0.885045	ENSMUST00000166123.9	Eif5
chr12|111512291|+|GGACT	0.800276	ENSMUST00000166123.9	Eif5
chr12|111512298|+|AGACA	0.644927	ENSMUST00000166123.9	Eif5
chr12|111512365|+|AAACT	0.223888	ENSMUST00000166123.9	Eif5
chr12|111512385|+|AAACA	0.331462	ENSMUST00000166123.9	Eif5
chr12|111512517|+|AGACT	0.468541	ENSMUST00000166123.9	Eif5
chr12|111512527|+|AAACA	0.109157	ENSMUST00000166123.9	Eif5
chr12|111512579|+|GAACT	0.388979	ENSMUST00000166123.9	Eif5
chr12|111512836|+|AGACA	0.411679	ENSMUST00000166123.9	Eif5
chr12|111512878|+|AAACC	0.0771784	ENSMUST00000166123.9	Eif5
chr12|111512987|+|AAACA	0.309683	ENSMUST00000166123.9	Eif5
chr12|111513009|+|AAACA	0.15847	ENSMUST00000166123.9	Eif5
chr12|28685464|-|GAACT	0.429855	ENSMUST00000074267.5	Rps7
chr12|28685436|-|GAACT	0.447784	ENSMUST00000074267.5	Rps7
chr12|28681735|-|GGACT	0.526696	ENSMUST00000074267.5	Rps7
chr12|28681689|-|AAACT	0.288304	ENSMUST00000074267.5	Rps7
chr12|28681654|-|AGACA	0.327861	ENSMUST00000074267.5	Rps7
chr12|28681639|-|GAACA	0.367709	ENSMUST00000074267.5	Rps7
chr12|28681629|-|GAACA	0.406539	ENSMUST00000074267.5	Rps7
chr12|28681186|-|AAACT	0.29492	ENSMUST00000074267.5	Rps7
chr15|5147131|+|AAACA	0.123197	ENSMUST00000045356.9	Rpl37
chr15|5147142|+|GGACT	0.641628	ENSMUST00000045356.9	Rpl37
chr15|5148049|+|AGACA	0.438126	ENSMUST00000045356.9	Rpl37
chr15|5148068|+|GAACA	0.366468	ENSMUST00000045356.9	Rpl37
chr15|5148079|+|AAACC	0.0705279	ENSMUST00000045356.9	Rpl37
chr11|120237618|-|AGACC	0.319813	ENSMUST00000106215.11	Actg1
chr11|120237572|-|AGACC	0.160026	ENSMUST00000106215.11	Actg1
chr11|120237211|-|GGACT	0.934824	ENSMUST00000106215.11	Actg1
chr11|120237119|-|AAACT	0.224684	ENSMUST00000106215.11	Actg1
chr11|120237050|-|GAACT	0.465322	ENSMUST00000106215.11	Actg1
chr11|120236841|-|AGACT	0.376221	ENSMUST00000106215.11	Actg1
chr11|120236804|-|GAACC	0.280465	ENSMUST00000106215.11	Actg1
chr11|120236748|-|GGACC	0.375722	ENSMUST00000106215.11	Actg1
chr11|120236573|-|GAACA	0.536081	ENSMUST00000106215.11	Actg1
chr8|70755043|-|GAACA	0.253645	ENSMUST00000008004.10	Ddx49
chr8|70753746|-|GGACT	0.31495	ENSMUST00000008004.10	Ddx49
chr8|70753726|-|AAACA	0.126616	ENSMUST00000008004.10	Ddx49
chr8|70753711|-|AGACA	0.229664	ENSMUST00000008004.10	Ddx49
chr8|70753668|-|GGACC	0.230626	ENSMUST00000008004.10	Ddx49
chr8|70750754|-|GGACT	0.403586	ENSMUST00000008004.10	Ddx49
chr8|70750647|-|GGACA	0.504285	ENSMUST00000008004.10	Ddx49
chr8|70749913|-|AGACC	0.211979	ENSMUST00000008004.10	Ddx49
chr8|70749905|-|AGACC	0.264668	ENSMUST00000008004.10	Ddx49
chr8|70749608|-|AGACC	0.136338	ENSMUST00000008004.10	Ddx49
chr8|70749598|-|GGACC	0.480091	ENSMUST00000008004.10	Ddx49
chr8|70749586|-|GGACT	0.495819	ENSMUST00000008004.10	Ddx49
chr8|70749107|-|AGACC	0.197756	ENSMUST00000008004.10	Ddx49
chr8|70748106|-|GGACA	0.36193	ENSMUST00000008004.10	Ddx49
chr8|70746547|-|AAACT	0.373685	ENSMUST00000008004.10	Ddx49
chr8|70746499|-|AAACA	0.118299	ENSMUST00000008004.10	Ddx49
chr8|70746336|-|GGACC	0.325175	ENSMUST00000008004.10	Ddx49
chr8|70746330|-|AGACC	0.20587	ENSMUST00000008004.10	Ddx49
chr8|70746282|-|AAACC	0.319865	ENSMUST00000008004.10	Ddx49
chr8|70746253|-|AGACA	0.28859	ENSMUST00000008004.10	Ddx49
chr8|70746162|-|GGACT	0.554923	ENSMUST00000008004.10	Ddx49
chr8|70746150|-|AAACC	0.149905	ENSMUST00000008004.10	Ddx49
chr8|70746119|-|AAACA	0.212907	ENSMUST00000008004.10	Ddx49
chr9|106306682|+|GGACT	0.710971	ENSMUST00000150576.8	Rpl29
chr9|106307175|+|AGACA	0.291822	ENSMUST00000150576.8	Rpl29
chr9|106307193|+|GAACC	0.392449	ENSMUST00000150576.8	Rpl29
chr9|106307538|+|AAACC	0.127516	ENSMUST00000150576.8	Rpl29
chr9|106308290|+|GAACA	0.342616	ENSMUST00000150576.8	Rpl29
chr9|106308435|+|AAACT	0.180432	ENSMUST00000150576.8	Rpl29
chr9|106308538|+|AAACC	0.565531	ENSMUST00000150576.8	Rpl29
chr1|24652857|-|GAACC	0.234917	ENSMUST00000082409.1	mt-Co3
chr1|24652819|-|GGACT	0.505648	ENSMUST00000082409.1	mt-Co3
chr1|24652583|-|AAACC	0.0841899	ENSMUST00000082409.1	mt-Co3
chr1|24652543|-|GGACT	0.576704	ENSMUST00000082409.1	mt-Co3
chr1|24652503|-|AAACA	0.136643	ENSMUST00000082409.1	mt-Co3
chr1|24652438|-|GGACT	0.552357	ENSMUST00000082409.1	mt-Co3
chr1|24652363|-|AAACA	0.545436	ENSMUST00000082409.1	mt-Co3
chr2|84657944|+|GGACT	0.684124	ENSMUST00000028470.10	Timm10
chr2|84657951|+|AGACC	0.274255	ENSMUST00000028470.10	Timm10
chr2|84660217|+|GGACC	0.485863	ENSMUST00000028470.10	Timm10
chr2|84660241|+|GGACA	0.527966	ENSMUST00000028470.10	Timm10
chr2|84660414|+|AAACC	0.124546	ENSMUST00000028470.10	Timm10
chr2|84660448|+|GGACC	0.382158	ENSMUST00000028470.10	Timm10
chr2|84660488|+|GGACT	0.491781	ENSMUST00000028470.10	Timm10
chr8|125637480|-|GAACT	0.413054	ENSMUST00000034469.7	Egln1
chr8|125637387|-|GGACT	0.691225	ENSMUST00000034469.7	Egln1
chr8|125637379|-|GGACA	0.449056	ENSMUST00000034469.7	Egln1
chr8|125637370|-|GGACA	0.683452	ENSMUST00000034469.7	Egln1
chr8|125637362|-|AGACA	0.584949	ENSMUST00000034469.7	Egln1
chr8|125637286|-|GGACT	0.965158	ENSMUST00000034469.7	Egln1
[truncated: 375,342+ more rows]

## Sheet: site>=5reads
site	pro	ENST	Gene
chr3|121220245|+|GGACT	0.466148	ENSMUST00000029773.13	Cnn3
chr3|121220261|+|GAACC	0.172887	ENSMUST00000029773.13	Cnn3
chr3|121220372|+|GGACA	0.465326	ENSMUST00000029773.13	Cnn3
chr3|121220397|+|GAACT	0.382173	ENSMUST00000029773.13	Cnn3
chr3|121220415|+|AAACA	0.422702	ENSMUST00000029773.13	Cnn3
chr3|121220473|+|GAACA	0.212484	ENSMUST00000029773.13	Cnn3
chr3|121243941|+|GAACT	0.487169	ENSMUST00000029773.13	Cnn3
chr3|121243949|+|AAACA	0.169474	ENSMUST00000029773.13	Cnn3
chr3|121245538|+|AAACA	0.0914167	ENSMUST00000029773.13	Cnn3
chr3|121245588|+|AAACA	0.0846581	ENSMUST00000029773.13	Cnn3
chr3|121245592|+|AAACA	0.153054	ENSMUST00000029773.13	Cnn3
chr3|121248644|+|GGACT	0.539815	ENSMUST00000029773.13	Cnn3
chr3|121248681|+|GGACA	0.350029	ENSMUST00000029773.13	Cnn3
chr3|121248685|+|AAACC	0.0559546	ENSMUST00000029773.13	Cnn3
chr3|121248698|+|AGACC	0.235391	ENSMUST00000029773.13	Cnn3
chr3|121250762|+|AGACA	0.352974	ENSMUST00000029773.13	Cnn3
chr3|121250798|+|GGACA	0.521631	ENSMUST00000029773.13	Cnn3
chr3|121250916|+|GAACC	0.22911	ENSMUST00000029773.13	Cnn3
chr3|121251124|+|AGACC	0.317601	ENSMUST00000029773.13	Cnn3
chr3|121251166|+|AAACA	0.175724	ENSMUST00000029773.13	Cnn3
chr3|121251333|+|GGACA	0.439946	ENSMUST00000029773.13	Cnn3
chr3|121251389|+|AAACT	0.459684	ENSMUST00000029773.13	Cnn3
chr3|121251403|+|GAACA	0.248016	ENSMUST00000029773.13	Cnn3
chr3|121251413|+|AAACT	0.29837	ENSMUST00000029773.13	Cnn3
chr3|121251469|+|AGACT	0.360971	ENSMUST00000029773.13	Cnn3
chr3|121251530|+|AGACC	0.277981	ENSMUST00000029773.13	Cnn3
chr3|121251693|+|GGACA	0.622282	ENSMUST00000029773.13	Cnn3
chr3|121251722|+|AGACT	0.326633	ENSMUST00000029773.13	Cnn3
chr3|121251801|+|AAACT	0.19556	ENSMUST00000029773.13	Cnn3
chr13|69760457|+|GAACA	0.4463	ENSMUST00000109699.11	Nsun2
chr13|69760485|+|GAACT	0.503896	ENSMUST00000109699.11	Nsun2
chr13|69760514|+|GGACC	0.252894	ENSMUST00000109699.11	Nsun2
chr13|69760539|+|GAACC	0.276952	ENSMUST00000109699.11	Nsun2
chr13|69761089|+|GAACA	0.30722	ENSMUST00000109699.11	Nsun2
chr13|69761113|+|GGACC	0.228104	ENSMUST00000109699.11	Nsun2
chr13|69761129|+|GGACA	0.20468	ENSMUST00000109699.11	Nsun2
chr13|69763543|+|GAACT	0.248575	ENSMUST00000109699.11	Nsun2
chr13|69763560|+|AAACT	0.310559	ENSMUST00000109699.11	Nsun2
chr13|69763628|+|AGACT	0.302848	ENSMUST00000109699.11	Nsun2
chr13|69765529|+|AAACA	0.168189	ENSMUST00000109699.11	Nsun2
chr13|69766232|+|AGACA	0.526839	ENSMUST00000109699.11	Nsun2
chr13|69766258|+|AGACC	0.168993	ENSMUST00000109699.11	Nsun2
chr13|69766289|+|AGACA	0.483874	ENSMUST00000109699.11	Nsun2
chr13|69767592|+|GGACA	0.479688	ENSMUST00000109699.11	Nsun2
chr13|69767661|+|AAACC	0.0904465	ENSMUST00000109699.11	Nsun2
chr13|69767686|+|AGACT	0.374541	ENSMUST00000109699.11	Nsun2
chr13|69769747|+|AAACA	0.314851	ENSMUST00000109699.11	Nsun2
chr13|69769770|+|GGACA	0.422327	ENSMUST00000109699.11	Nsun2
chr13|69769780|+|AAACA	0.133817	ENSMUST00000109699.11	Nsun2
chr13|69771362|+|GAACC	0.122544	ENSMUST00000109699.11	Nsun2
chr13|69774637|+|GGACT	0.450883	ENSMUST00000109699.11	Nsun2
chr13|69775186|+|AGACT	0.263314	ENSMUST00000109699.11	Nsun2
chr13|69775249|+|GGACC	0.340172	ENSMUST00000109699.11	Nsun2
chr13|69775759|+|GAACA	0.350674	ENSMUST00000109699.11	Nsun2
chr13|69777683|+|GAACC	0.198993	ENSMUST00000109699.11	Nsun2
chr13|69777780|+|AAACA	0.190975	ENSMUST00000109699.11	Nsun2
chr13|69777799|+|GAACA	0.360183	ENSMUST00000109699.11	Nsun2
chr13|69778799|+|GAACC	0.242617	ENSMUST00000109699.11	Nsun2
chr13|69778863|+|GAACA	0.186199	ENSMUST00000109699.11	Nsun2
chr13|69779717|+|AGACA	0.214999	ENSMUST00000109699.11	Nsun2
chr13|69779736|+|GAACC	0.161878	ENSMUST00000109699.11	Nsun2
chr13|69779752|+|AAACT	0.393844	ENSMUST00000109699.11	Nsun2
chr13|69779784|+|GGACC	0.364565	ENSMUST00000109699.11	Nsun2
chr13|69781699|+|AGACA	0.329044	ENSMUST00000109699.11	Nsun2
chr13|69781755|+|GAACT	0.609021	ENSMUST00000109699.11	Nsun2
chr13|69781899|+|AGACA	0.332595	ENSMUST00000109699.11	Nsun2
chr13|69781909|+|AGACC	0.17626	ENSMUST00000109699.11	Nsun2
chr13|69781924|+|AGACT	0.293488	ENSMUST00000109699.11	Nsun2
chr13|69782018|+|AAACC	0.171754	ENSMUST00000109699.11	Nsun2
chr13|69782041|+|GGACC	0.645103	ENSMUST00000109699.11	Nsun2
chr13|69782243|+|GGACT	0.927372	ENSMUST00000109699.11	Nsun2
chr13|69782372|+|GGACC	0.641021	ENSMUST00000109699.11	Nsun2
chrX|143152736|+|GAACA	0.349374	ENSMUST00000198039.5	Alg13
chrX|143152786|+|AGACC	0.382249	ENSMUST00000198039.5	Alg13
chrM|3046|+|AAACC	0.108537	ENSMUST00000082392.1	mt-Nd1
chrM|3121|+|AAACT	0.192533	ENSMUST00000082392.1	mt-Nd1
chrM|3165|+|AAACA	0.138313	ENSMUST00000082392.1	mt-Nd1
chrM|3240|+|AAACA	0.160518	ENSMUST00000082392.1	mt-Nd1
chrM|3260|+|GAACA	0.356397	ENSMUST00000082392.1	mt-Nd1
chrM|3327|+|AAACA	0.276748	ENSMUST00000082392.1	mt-Nd1
chrM|3331|+|AAACC	0.359836	ENSMUST00000082392.1	mt-Nd1
chrM|3482|+|GGACC	0.31086	ENSMUST00000082392.1	mt-Nd1
chrM|3509|+|GAACT	0.402526	ENSMUST00000082392.1	mt-Nd1
chrM|3625|+|AAACT	0.25812	ENSMUST00000082392.1	mt-Nd1
chr7|99131802|-|GGACA	0.394852	ENSMUST00000032998.13	Rps3
chr7|99131560|-|GGACA	0.386625	ENSMUST00000032998.13	Rps3
chr7|99130930|-|AAACT	0.333468	ENSMUST00000032998.13	Rps3
chr7|99129189|-|GGACA	0.379817	ENSMUST00000032998.13	Rps3
chr7|99129136|-|AGACC	0.226199	ENSMUST00000032998.13	Rps3
chr7|99129087|-|AGACA	0.310701	ENSMUST00000032998.13	Rps3
chr7|99128638|-|GGACC	0.296186	ENSMUST00000032998.13	Rps3
chr7|99128580|-|GAACC	0.185411	ENSMUST00000032998.13	Rps3
chr7|99128541|-|GAACA	0.639283	ENSMUST00000032998.13	Rps3
chr5|3286471|+|GAACC	0.487729	ENSMUST00000073471.13	Rpl26
chr5|3286547|+|AGACA	0.287378	ENSMUST00000073471.13	Rpl26
chr5|3286610|+|GGACA	0.641328	ENSMUST00000073471.13	Rpl26
chr5|3286765|+|GGACA	0.369115	ENSMUST00000073471.13	Rpl26
chr5|3286771|+|GGACC	0.432841	ENSMUST00000073471.13	Rpl26
chr5|3286871|+|AGACA	0.386038	ENSMUST00000073471.13	Rpl26
chr2|25114023|-|GGACT	0.686752	ENSMUST00000043584.5	Tubb4b
chr2|25114002|-|GGACT	0.434978	ENSMUST00000043584.5	Tubb4b
chr2|25113965|-|AGACC	0.245409	ENSMUST00000043584.5	Tubb4b
chr2|25113362|-|GAACA	0.296027	ENSMUST00000043584.5	Tubb4b
chr2|25113231|-|GGACT	0.528164	ENSMUST00000043584.5	Tubb4b
chr2|25113176|-|AGACA	0.166761	ENSMUST00000043584.5	Tubb4b
chr2|25113164|-|GAACA	0.291074	ENSMUST00000043584.5	Tubb4b
chr2|25113128|-|GGACA	0.686933	ENSMUST00000043584.5	Tubb4b
chr2|25113074|-|AAACA	0.134412	ENSMUST00000043584.5	Tubb4b
chr2|25113063|-|AGACC	0.295109	ENSMUST00000043584.5	Tubb4b
chr2|25113018|-|GAACC	0.211228	ENSMUST00000043584.5	Tubb4b
chr2|25112981|-|GAACC	0.188074	ENSMUST00000043584.5	Tubb4b
chr2|25112902|-|AAACT	0.273159	ENSMUST00000043584.5	Tubb4b
chr2|25112765|-|GAACA	0.568834	ENSMUST00000043584.5	Tubb4b
chr2|25112740|-|AGACA	0.564858	ENSMUST00000043584.5	Tubb4b
chr2|25112674|-|GAACA	0.324679	ENSMUST00000043584.5	Tubb4b
chr2|25112654|-|AAACA	0.245071	ENSMUST00000043584.5	Tubb4b
chr2|25112648|-|GAACA	0.494314	ENSMUST00000043584.5	Tubb4b
chr2|25112607|-|AGACA	0.29261	ENSMUST00000043584.5	Tubb4b
chr2|25112283|-|GAACT	0.677213	ENSMUST00000043584.5	Tubb4b
chr2|38895109|-|GAACA	0.417324	ENSMUST00000080861.6	Rpl35
chr2|38894861|-|GGACC	0.392788	ENSMUST00000080861.6	Rpl35
chr2|38894827|-|AAACA	0.268697	ENSMUST00000080861.6	Rpl35
chr2|38894151|-|AGACT	0.372041	ENSMUST00000080861.6	Rpl35
chr2|38894138|-|AAACC	0.12297	ENSMUST00000080861.6	Rpl35
chr2|38891755|-|AGACC	0.265468	ENSMUST00000080861.6	Rpl35
chr2|38891738|-|AGACT	0.277391	ENSMUST00000080861.6	Rpl35
chr2|38891690|-|AGACC	0.18584	ENSMUST00000080861.6	Rpl35
chr5|138980520|-|GGACC	0.209412	ENSMUST00000076095.14	Pdgfa
chr5|138979075|-|GGACC	0.435207	ENSMUST00000076095.14	Pdgfa
chr5|138979051|-|AGACT	0.38769	ENSMUST00000076095.14	Pdgfa
chr5|138974188|-|AGACA	0.204988	ENSMUST00000076095.14	Pdgfa
chr5|138972106|-|AGACC	0.301895	ENSMUST00000076095.14	Pdgfa
chr5|138972066|-|GGACC	0.406871	ENSMUST00000076095.14	Pdgfa
chr5|138964962|-|GAACA	0.135936	ENSMUST00000076095.14	Pdgfa
chr5|138964927|-|GAACC	0.129317	ENSMUST00000076095.14	Pdgfa
chr5|138964921|-|AGACC	0.213507	ENSMUST00000076095.14	Pdgfa
chr5|138964904|-|AGACA	0.268424	ENSMUST00000076095.14	Pdgfa
chr5|138962946|-|GGACA	0.425722	ENSMUST00000076095.14	Pdgfa
chr5|138962914|-|GAACA	0.179812	ENSMUST00000076095.14	Pdgfa
chr5|138962852|-|AAACT	0.538142	ENSMUST00000076095.14	Pdgfa
chr5|138962839|-|GGACA	0.643962	ENSMUST00000076095.14	Pdgfa
chr5|138962831|-|AGACA	0.842665	ENSMUST00000076095.14	Pdgfa
chr5|138962776|-|AGACA	0.79999	ENSMUST00000076095.14	Pdgfa
chr5|138962741|-|AAACA	0.134229	ENSMUST00000076095.14	Pdgfa
chr5|138962736|-|AAACC	0.0779871	ENSMUST00000076095.14	Pdgfa
chr5|138962715|-|AAACA	0.275901	ENSMUST00000076095.14	Pdgfa
chr5|138962697|-|AAACA	0.137816	ENSMUST00000076095.14	Pdgfa
chr5|138962689|-|AAACA	0.178657	ENSMUST00000076095.14	Pdgfa
chr5|138962680|-|AAACA	0.108074	ENSMUST00000076095.14	Pdgfa
chr5|138962674|-|AAACA	0.103581	ENSMUST00000076095.14	Pdgfa
chr5|138962670|-|AAACC	0.0488545	ENSMUST00000076095.14	Pdgfa
chr5|138962665|-|AAACC	0.0813118	ENSMUST00000076095.14	Pdgfa
chr5|138962642|-|AAACC	0.189149	ENSMUST00000076095.14	Pdgfa
chr5|138962627|-|AAACA	0.327807	ENSMUST00000076095.14	Pdgfa
chr5|138962619|-|AGACT	0.934435	ENSMUST00000076095.14	Pdgfa
chr5|138962585|-|GGACT	0.885799	ENSMUST00000076095.14	Pdgfa
chr5|138962465|-|GAACT	0.584342	ENSMUST00000076095.14	Pdgfa
chr5|138962460|-|GAACA	0.33334	ENSMUST00000076095.14	Pdgfa
chr5|138962404|-|GGACC	0.380311	ENSMUST00000076095.14	Pdgfa
chr5|138962214|-|GGACA	0.834226	ENSMUST00000076095.14	Pdgfa
chr5|138962183|-|AAACT	0.435467	ENSMUST00000076095.14	Pdgfa
chr5|138962160|-|AAACA	0.158443	ENSMUST00000076095.14	Pdgfa
chr7|16187092|+|AGACA	0.358931	ENSMUST00000019302.10	Tmem160
chr7|16188071|+|GGACT	0.4424	ENSMUST00000019302.10	Tmem160
chr7|16189162|+|GGACC	0.246675	ENSMUST00000019302.10	Tmem160
chr7|16189267|+|GAACT	0.437634	ENSMUST00000019302.10	Tmem160
chr7|16189279|+|GAACT	0.480564	ENSMUST00000019302.10	Tmem160
chr7|16189352|+|AAACA	0.482544	ENSMUST00000019302.10	Tmem160
chr7|16189369|+|GGACT	0.676853	ENSMUST00000019302.10	Tmem160
chr7|16189392|+|GGACA	0.706907	ENSMUST00000019302.10	Tmem160
chr7|16189400|+|AAACC	0.266855	ENSMUST00000019302.10	Tmem160
chr5|140405280|+|GGACC	0.493914	ENSMUST00000100507.8	Eif3b
chr5|140411018|+|GAACT	0.6726	ENSMUST00000100507.8	Eif3b
chr5|140411086|+|AGACA	0.665228	ENSMUST00000100507.8	Eif3b
chr5|140411110|+|AGACC	0.183136	ENSMUST00000100507.8	Eif3b
chr5|140411123|+|AAACT	0.337429	ENSMUST00000100507.8	Eif3b
chr5|140412266|+|GGACA	0.4421	ENSMUST00000100507.8	Eif3b
chr5|140412564|+|GGACA	0.442191	ENSMUST00000100507.8	Eif3b
chr5|140412591|+|AGACC	0.151946	ENSMUST00000100507.8	Eif3b
chr5|140412842|+|AGACC	0.24213	ENSMUST00000100507.8	Eif3b
chr5|140412875|+|GGACC	0.296168	ENSMUST00000100507.8	Eif3b
chr5|140413171|+|GGACA	0.349382	ENSMUST00000100507.8	Eif3b
chr5|140413253|+|GGACA	0.37029	ENSMUST00000100507.8	Eif3b
chr5|140415836|+|GGACA	0.363822	ENSMUST00000100507.8	Eif3b
chr5|140415872|+|GGACA	0.414351	ENSMUST00000100507.8	Eif3b
chr5|140416078|+|AAACA	0.159512	ENSMUST00000100507.8	Eif3b
chr5|140416742|+|GGACA	0.311132	ENSMUST00000100507.8	Eif3b
chr5|140418681|+|AGACT	0.472085	ENSMUST00000100507.8	Eif3b
chr5|140418732|+|AGACA	0.18917	ENSMUST00000100507.8	Eif3b
chr5|140418778|+|AGACA	0.205423	ENSMUST00000100507.8	Eif3b
chr5|140418867|+|GGACA	0.464078	ENSMUST00000100507.8	Eif3b
chr5|140418872|+|GGACT	0.37685	ENSMUST00000100507.8	Eif3b
chr5|140423042|+|AAACC	0.127718	ENSMUST00000100507.8	Eif3b
chr5|140423065|+|GAACC	0.166894	ENSMUST00000100507.8	Eif3b
chr5|140423155|+|GAACT	0.399981	ENSMUST00000100507.8	Eif3b
chr5|140425703|+|AGACT	0.344007	ENSMUST00000100507.8	Eif3b
chr5|140425718|+|GAACA	0.372431	ENSMUST00000100507.8	Eif3b
chr5|140425757|+|GGACC	0.412164	ENSMUST00000100507.8	Eif3b
chr5|140426745|+|GGACA	0.351037	ENSMUST00000100507.8	Eif3b
chr5|140426765|+|GGACC	0.428839	ENSMUST00000100507.8	Eif3b
chr5|140426793|+|GAACA	0.214434	ENSMUST00000100507.8	Eif3b
chr5|140426802|+|GGACC	0.323024	ENSMUST00000100507.8	Eif3b
chr5|140426827|+|AGACC	0.413299	ENSMUST00000100507.8	Eif3b
chr5|140427881|+|GAACT	0.30745	ENSMUST00000100507.8	Eif3b
chr5|140427900|+|GGACC	0.263223	ENSMUST00000100507.8	Eif3b
chr5|140427913|+|GGACT	0.736949	ENSMUST00000100507.8	Eif3b
chr5|140427944|+|GAACT	0.38173	ENSMUST00000100507.8	Eif3b
chr5|140428081|+|GGACA	0.355477	ENSMUST00000100507.8	Eif3b
chr5|140428096|+|GGACA	0.571931	ENSMUST00000100507.8	Eif3b
chr5|140428125|+|AGACC	0.201992	ENSMUST00000100507.8	Eif3b
chr5|140428713|+|GGACT	0.788644	ENSMUST00000100507.8	Eif3b
chr5|140428784|+|GGACA	0.449408	ENSMUST00000100507.8	Eif3b
chr5|140428947|+|GGACT	0.822874	ENSMUST00000100507.8	Eif3b
chr5|140428986|+|AGACC	0.347442	ENSMUST00000100507.8	Eif3b
chr5|140429028|+|AAACT	0.530071	ENSMUST00000100507.8	Eif3b
chr8|43646241|+|AGACA	0.371608	ENSMUST00000209872.2	Triml2
chr8|43646255|+|GGACC	0.427839	ENSMUST00000209872.2	Triml2
chr8|43646294|+|AGACC	0.158988	ENSMUST00000209872.2	Triml2
chr8|43646320|+|AGACA	0.436278	ENSMUST00000209872.2	Triml2
chr8|43646329|+|AGACT	0.391911	ENSMUST00000209872.2	Triml2
chr8|43646427|+|GGACA	0.465328	ENSMUST00000209872.2	Triml2
chr8|43646477|+|GGACA	0.806736	ENSMUST00000209872.2	Triml2
chr8|43646533|+|GGACC	0.786989	ENSMUST00000209872.2	Triml2
chr8|43646585|+|AAACC	0.196672	ENSMUST00000209872.2	Triml2
chr8|43646615|+|AGACT	0.634722	ENSMUST00000209872.2	Triml2
chr8|43646706|+|AAACC	0.131472	ENSMUST00000209872.2	Triml2
chr8|43646738|+|AGACA	0.886728	ENSMUST00000209872.2	Triml2
chr8|43646750|+|AGACT	0.537168	ENSMUST00000209872.2	Triml2
chr8|43646776|+|AGACT	0.33755	ENSMUST00000209872.2	Triml2
chr8|43646825|+|GAACC	0.294324	ENSMUST00000209872.2	Triml2
chr8|43646842|+|AGACA	0.423939	ENSMUST00000209872.2	Triml2
chr8|43646861|+|AGACT	0.334548	ENSMUST00000209872.2	Triml2
chr8|43646870|+|GAACA	0.29513	ENSMUST00000209872.2	Triml2
chr19|6327218|+|AGACC	0.434211	ENSMUST00000025684.4	Ehd1
chr19|6327249|+|GGACT	0.448321	ENSMUST00000025684.4	Ehd1
chr19|6327354|+|GGACC	0.258337	ENSMUST00000025684.4	Ehd1
chr19|6331283|+|GGACA	0.410048	ENSMUST00000025684.4	Ehd1
chr19|6344289|+|GGACC	0.588869	ENSMUST00000025684.4	Ehd1
chr19|6344325|+|GGACA	0.629595	ENSMUST00000025684.4	Ehd1
chr19|6344376|+|GGACA	0.367128	ENSMUST00000025684.4	Ehd1
chr19|6344397|+|GAACA	0.11342	ENSMUST00000025684.4	Ehd1
chr19|6344571|+|GGACC	0.339109	ENSMUST00000025684.4	Ehd1
chr19|6344583|+|AGACA	0.312416	ENSMUST00000025684.4	Ehd1
chr19|6347645|+|GAACA	0.292149	ENSMUST00000025684.4	Ehd1
chr19|6348106|+|GAACT	0.430069	ENSMUST00000025684.4	Ehd1
chr19|6348116|+|AGACC	0.189566	ENSMUST00000025684.4	Ehd1
chr19|6348123|+|GGACT	0.554885	ENSMUST00000025684.4	Ehd1
chr19|6348354|+|GGACA	0.606425	ENSMUST00000025684.4	Ehd1
chr19|6348495|+|GGACA	0.722167	ENSMUST00000025684.4	Ehd1
chr19|6348772|+|AGACT	0.889443	ENSMUST00000025684.4	Ehd1
chr19|6348807|+|AAACC	0.216018	ENSMUST00000025684.4	Ehd1
chr19|6348873|+|GAACA	0.647394	ENSMUST00000025684.4	Ehd1
chr19|6348896|+|GAACC	0.323016	ENSMUST00000025684.4	Ehd1
chr3|96634702|-|GGACA	0.555256	ENSMUST00000029741.9	Polr3c
chr3|96633276|-|AAACT	0.218384	ENSMUST00000029741.9	Polr3c
chr3|96633206|-|GAACT	0.296269	ENSMUST00000029741.9	Polr3c
chr3|96633154|-|GGACC	0.611464	ENSMUST00000029741.9	Polr3c
chr3|96631122|-|AGACC	0.770451	ENSMUST00000029741.9	Polr3c
chr3|96631007|-|AGACC	0.374083	ENSMUST00000029741.9	Polr3c
chr3|96631000|-|GGACT	0.823058	ENSMUST00000029741.9	Polr3c
chr3|96630862|-|GGACA	0.619574	ENSMUST00000029741.9	Polr3c
chr3|96630843|-|AAACT	0.418139	ENSMUST00000029741.9	Polr3c
chr3|96629880|-|AAACC	0.109032	ENSMUST00000029741.9	Polr3c
chr3|96626790|-|AAACC	0.293095	ENSMUST00000029741.9	Polr3c
chr3|96626781|-|GGACC	0.477649	ENSMUST00000029741.9	Polr3c
chr3|96626642|-|AGACA	0.177761	ENSMUST00000029741.9	Polr3c
chr3|96624025|-|AAACA	0.140917	ENSMUST00000029741.9	Polr3c
chr2|75022156|-|GAACA	0.275924	ENSMUST00000102814.5	Rps6
chr2|75021902|-|GAACT	0.292231	ENSMUST00000102814.5	Rps6
chr2|75021798|-|GGACT	0.609943	ENSMUST00000102814.5	Rps6
chr2|75021790|-|AGACA	0.372984	ENSMUST00000102814.5	Rps6
chr2|75021765|-|GGACC	0.258967	ENSMUST00000102814.5	Rps6
chr2|75021679|-|AAACA	0.305879	ENSMUST00000102814.5	Rps6
chr2|75021656|-|GGACC	0.310932	ENSMUST00000102814.5	Rps6
chr2|75021562|-|GAACA	0.257646	ENSMUST00000102814.5	Rps6
chr2|75021534|-|AAACT	0.389448	ENSMUST00000102814.5	Rps6
chr2|75021489|-|GAACA	0.311471	ENSMUST00000102814.5	Rps6
chr11|69059624|+|GAACT	0.367623	ENSMUST00000036424.3	Alox12b
chr11|69060090|+|GAACC	0.132821	ENSMUST00000036424.3	Alox12b
chr11|69060104|+|AGACC	0.309374	ENSMUST00000036424.3	Alox12b
chr11|69060128|+|AGACA	0.348661	ENSMUST00000036424.3	Alox12b
chr11|69060138|+|GGACA	0.620882	ENSMUST00000036424.3	Alox12b
chr11|69060158|+|AGACC	0.269477	ENSMUST00000036424.3	Alox12b
chr11|69060188|+|GGACT	0.583479	ENSMUST00000036424.3	Alox12b
chr11|69060394|+|AGACA	0.210046	ENSMUST00000036424.3	Alox12b
chr11|69060448|+|GAACC	0.143071	ENSMUST00000036424.3	Alox12b
chr11|69060517|+|GGACC	0.612994	ENSMUST00000036424.3	Alox12b
chr11|69060535|+|GAACA	0.345764	ENSMUST00000036424.3	Alox12b
chr6|142451271|-|GGACA	0.381556	ENSMUST00000032373.12	Ldhb
chr6|142451205|-|GAACA	0.297957	ENSMUST00000032373.12	Ldhb
chr6|142451177|-|GGACA	0.493731	ENSMUST00000032373.12	Ldhb
chr6|142447169|-|GAACT	0.464898	ENSMUST00000032373.12	Ldhb
chr6|142447143|-|AGACA	0.156423	ENSMUST00000032373.12	Ldhb
chr6|142447119|-|GGACC	0.390432	ENSMUST00000032373.12	Ldhb
chr6|142447090|-|AGACT	0.24069	ENSMUST00000032373.12	Ldhb
chr6|142441439|-|AAACT	0.295927	ENSMUST00000032373.12	Ldhb
chr6|142441302|-|AGACT	0.310707	ENSMUST00000032373.12	Ldhb
chr6|142439897|-|GAACT	0.348031	ENSMUST00000032373.12	Ldhb
chr6|142439878|-|GGACA	0.419869	ENSMUST00000032373.12	Ldhb
chr6|142439874|-|AGACA	0.226901	ENSMUST00000032373.12	Ldhb
chr6|142439859|-|GAACT	0.375822	ENSMUST00000032373.12	Ldhb
chr6|142439829|-|GGACA	0.417411	ENSMUST00000032373.12	Ldhb
chr6|142438256|-|AAACC	0.10451	ENSMUST00000032373.12	Ldhb
chr6|142436203|-|GGACA	0.520116	ENSMUST00000032373.12	Ldhb
chr6|142436191|-|GGACA	0.371695	ENSMUST00000032373.12	Ldhb
chr6|142436179|-|AGACC	0.13046	ENSMUST00000032373.12	Ldhb
chr6|142436170|-|AGACC	0.212089	ENSMUST00000032373.12	Ldhb
chr6|142436140|-|GAACA	0.447747	ENSMUST00000032373.12	Ldhb
chr6|142436134|-|AAACC	0.144118	ENSMUST00000032373.12	Ldhb
chr6|142436115|-|GAACC	0.264546	ENSMUST00000032373.12	Ldhb
chr9|14412066|+|GGACC	0.29957	ENSMUST00000004200.9	Cwc15
chr9|14413212|+|GAACT	0.318113	ENSMUST00000004200.9	Cwc15
chr9|14413249|+|GAACC	0.172719	ENSMUST00000004200.9	Cwc15
chr9|14414110|+|AGACA	0.419995	ENSMUST00000004200.9	Cwc15
chr9|14414114|+|AAACC	0.126308	ENSMUST00000004200.9	Cwc15
chr9|14414145|+|AAACC	0.0853322	ENSMUST00000004200.9	Cwc15
chr9|14414164|+|GAACT	0.308959	ENSMUST00000004200.9	Cwc15
chr9|14414196|+|GGACA	0.361221	ENSMUST00000004200.9	Cwc15
chr9|14414202|+|AAACA	0.121592	ENSMUST00000004200.9	Cwc15
chr9|14414208|+|GGACC	0.567925	ENSMUST00000004200.9	Cwc15
chr9|14414936|+|AGACC	0.211967	ENSMUST00000004200.9	Cwc15
chr9|14419149|+|GAACA	0.241645	ENSMUST00000004200.9	Cwc15
chr9|14419155|+|GAACA	0.399327	ENSMUST00000004200.9	Cwc15
chr9|14419190|+|AAACA	0.266553	ENSMUST00000004200.9	Cwc15
chr9|14419205|+|AAACC	0.116083	ENSMUST00000004200.9	Cwc15
chr9|14419217|+|AAACC	0.104393	ENSMUST00000004200.9	Cwc15
chr9|14421522|+|GAACT	0.436705	ENSMUST00000004200.9	Cwc15
chr9|14421555|+|AGACA	0.175335	ENSMUST00000004200.9	Cwc15
chr9|14421651|+|AAACT	0.288429	ENSMUST00000004200.9	Cwc15
chr9|14421656|+|AAACT	0.238415	ENSMUST00000004200.9	Cwc15
chr11|75656346|+|AAACA	0.152249	ENSMUST00000067664.10	Ywhae
chr11|75656369|+|AAACT	0.178036	ENSMUST00000067664.10	Ywhae
chr11|75656380|+|AAACA	0.182853	ENSMUST00000067664.10	Ywhae
chr11|75656384|+|AAACC	0.0674343	ENSMUST00000067664.10	Ywhae
chr8|94899480|+|GGACC	0.459049	ENSMUST00000034214.8	Mt2
chr8|94899792|+|AAACA	0.243212	ENSMUST00000034214.8	Mt2
chr8|94900092|+|AGACC	0.39085	ENSMUST00000034214.8	Mt2
chr11|106152418|+|AGACT	0.196209	ENSMUST00000021049.9	Psmc5
chr11|106152448|+|GGACA	0.309441	ENSMUST00000021049.9	Psmc5
chr11|106152749|+|GGACC	0.26297	ENSMUST00000021049.9	Psmc5
chr11|106152768|+|AGACA	0.371178	ENSMUST00000021049.9	Psmc5
chr11|106152802|+|AGACT	0.381559	ENSMUST00000021049.9	Psmc5
chr11|106152833|+|GAACT	0.326951	ENSMUST00000021049.9	Psmc5
chr11|106152984|+|GAACA	0.471074	ENSMUST00000021049.9	Psmc5
chr11|106153089|+|GAACT	0.318152	ENSMUST00000021049.9	Psmc5
chr11|106153264|+|GGACT	0.416566	ENSMUST00000021049.9	Psmc5
chr11|106153417|+|GGACA	0.341364	ENSMUST00000021049.9	Psmc5
chr11|106153447|+|GAACT	0.584678	ENSMUST00000021049.9	Psmc5
chr11|106153687|+|GGACT	0.466794	ENSMUST00000021049.9	Psmc5
chr11|106153860|+|AAACA	0.109434	ENSMUST00000021049.9	Psmc5
chr11|48691318|+|GGACC	0.227543	ENSMUST00000020640.8	Rack1
chr11|48691376|+|GGACA	0.519091	ENSMUST00000020640.8	Rack1
chr11|48692490|+|AGACA	0.385139	ENSMUST00000020640.8	Rack1
chr11|48692495|+|AGACC	0.224673	ENSMUST00000020640.8	Rack1
chr11|48692528|+|AGACC	0.220147	ENSMUST00000020640.8	Rack1
chr11|48693195|+|AGACA	0.190728	ENSMUST00000020640.8	Rack1
chr11|48693200|+|AGACC	0.114546	ENSMUST00000020640.8	Rack1
chr11|48694277|+|GAACA	0.305233	ENSMUST00000020640.8	Rack1
chr11|48694313|+|GGACA	0.423331	ENSMUST00000020640.8	Rack1
chr11|48694715|+|AGACC	0.288579	ENSMUST00000020640.8	Rack1
chr11|48694746|+|GAACA	0.252603	ENSMUST00000020640.8	Rack1
chr11|48695047|+|GGACA	0.390757	ENSMUST00000020640.8	Rack1
chr11|48696373|+|GGACT	0.465683	ENSMUST00000020640.8	Rack1
chr11|48696807|+|AGACT	0.23199	ENSMUST00000020640.8	Rack1
chr11|48696829|+|AGACA	0.210067	ENSMUST00000020640.8	Rack1
chr11|48696901|+|AAACT	0.241094	ENSMUST00000020640.8	Rack1
chr4|150992810|-|AGACA	0.289139	ENSMUST00000030805.14	Park7
chr4|150991564|-|GGACC	0.277087	ENSMUST00000030805.14	Park7
chr4|150989764|-|GGACC	0.336888	ENSMUST00000030805.14	Park7
chr4|150985482|-|GGACA	0.50261	ENSMUST00000030805.14	Park7
chr4|150981860|-|GGACC	0.472114	ENSMUST00000030805.14	Park7
chr4|150981811|-|AGACA	0.51571	ENSMUST00000030805.14	Park7
chr4|150981772|-|AGACT	0.836709	ENSMUST00000030805.14	Park7
chr4|150981699|-|GAACC	0.203747	ENSMUST00000030805.14	Park7
chr4|150981633|-|GAACC	0.262778	ENSMUST00000030805.14	Park7
chr4|150981615|-|AAACA	0.501887	ENSMUST00000030805.14	Park7
chr7|101508315|-|GAACT	0.56772	ENSMUST00000106983.8	Folr1
chr7|101507724|-|GGACC	0.484116	ENSMUST00000106983.8	Folr1
chr7|101507568|-|AAACC	0.0897613	ENSMUST00000106983.8	Folr1
chr17|23889634|-|AAACC	0.222654	ENSMUST00000047436.11	Thoc6
chr17|23889323|-|GAACT	0.5026	ENSMUST00000047436.11	Thoc6
chr17|23889214|-|GGACC	0.254825	ENSMUST00000047436.11	Thoc6
chr17|23889024|-|AAACT	0.242234	ENSMUST00000047436.11	Thoc6
chr17|23888901|-|AGACT	0.351915	ENSMUST00000047436.11	Thoc6
chr17|23888524|-|AGACC	0.180109	ENSMUST00000047436.11	Thoc6
chr17|23888372|-|AGACT	0.733499	ENSMUST00000047436.11	Thoc6
chr17|23887718|-|AAACT	0.44116	ENSMUST00000047436.11	Thoc6
chr17|23887695|-|GAACT	0.465491	ENSMUST00000047436.11	Thoc6
chr17|23887669|-|AAACT	0.200403	ENSMUST00000047436.11	Thoc6
chr17|23887642|-|GAACC	0.575621	ENSMUST00000047436.11	Thoc6
chr1|167053584|-|GAACC	0.180737	ENSMUST00000053686.9	Uck2
chr1|167053444|-|GGACT	0.624033	ENSMUST00000053686.9	Uck2
chr1|167053400|-|AAACT	0.257805	ENSMUST00000053686.9	Uck2
chr1|167053104|-|GGACT	0.189525	ENSMUST00000053686.9	Uck2
chr1|167053078|-|GAACT	0.219308	ENSMUST00000053686.9	Uck2
chr1|167052998|-|GGACC	0.296863	ENSMUST00000053686.9	Uck2
chr1|167052841|-|GAACC	0.22271	ENSMUST00000053686.9	Uck2
chr1|167052617|-|AGACA	0.268643	ENSMUST00000053686.9	Uck2
chr1|167052599|-|GGACC	0.354508	ENSMUST00000053686.9	Uck2
chr1|167052584|-|GGACA	0.337385	ENSMUST00000053686.9	Uck2
chr1|167052406|-|AAACC	0.471132	ENSMUST00000053686.9	Uck2
chr1|167052083|-|GGACC	0.170551	ENSMUST00000053686.9	Uck2
chr1|167052062|-|GAACA	0.254212	ENSMUST00000053686.9	Uck2
chr1|167052056|-|GGACC	0.315567	ENSMUST00000053686.9	Uck2
chr1|167052019|-|AAACT	0.156959	ENSMUST00000053686.9	Uck2
chr1|167051942|-|AAACC	0.366432	ENSMUST00000053686.9	Uck2
chr1|167051840|-|GGACC	0.268577	ENSMUST00000053686.9	Uck2
chr1|167051826|-|AAACC	0.0508499	ENSMUST00000053686.9	Uck2
chr1|167051795|-|GGACA	0.448153	ENSMUST00000053686.9	Uck2
chr1|167051782|-|GGACC	0.589157	ENSMUST00000053686.9	Uck2
chr1|167051688|-|AGACC	0.255795	ENSMUST00000053686.9	Uck2
chr1|167051652|-|GAACC	0.123584	ENSMUST00000053686.9	Uck2
chr1|167051636|-|AAACA	0.261819	ENSMUST00000053686.9	Uck2
chr1|167051540|-|GGACT	0.495635	ENSMUST00000053686.9	Uck2
chr1|167051486|-|GAACA	0.224445	ENSMUST00000053686.9	Uck2
chr1|167051170|-|GAACA	0.210509	ENSMUST00000053686.9	Uck2
chr1|167051148|-|AGACC	0.409316	ENSMUST00000053686.9	Uck2
chr1|167051056|-|AGACC	0.291292	ENSMUST00000053686.9	Uck2
chr1|167050972|-|GAACC	0.234717	ENSMUST00000053686.9	Uck2
chr1|167050875|-|GGACC	0.464692	ENSMUST00000053686.9	Uck2
chr1|167050800|-|GGACA	0.382824	ENSMUST00000053686.9	Uck2
chr1|167050597|-|AGACC	0.304415	ENSMUST00000053686.9	Uck2
chr1|167050481|-|AGACA	0.265045	ENSMUST00000053686.9	Uck2
chr2|179899455|+|GGACC	0.397126	ENSMUST00000059080.7	Rps21
chr2|179899613|+|GGACC	0.396401	ENSMUST00000059080.7	Rps21
chr2|179899788|+|GGACC	0.649502	ENSMUST00000059080.7	Rps21
chr2|179899818|+|AAACC	0.208436	ENSMUST00000059080.7	Rps21
chr2|179900173|+|GAACT	0.481324	ENSMUST00000059080.7	Rps21
chr5|115697861|+|AAACC	0.0637833	ENSMUST00000086519.12	Rplp0
chr5|115697907|+|AGACA	0.38755	ENSMUST00000086519.12	Rplp0
chr5|115698843|+|AGACA	0.320677	ENSMUST00000086519.12	Rplp0
chr5|115698918|+|GAACA	0.169068	ENSMUST00000086519.12	Rplp0
chr5|115698957|+|GAACA	0.330226	ENSMUST00000086519.12	Rplp0
chr5|115698976|+|AAACT	0.212924	ENSMUST00000086519.12	Rplp0
chr5|115699026|+|GGACC	0.34335	ENSMUST00000086519.12	Rplp0
chr5|115699219|+|GAACA	0.407062	ENSMUST00000086519.12	Rplp0
chr5|115699232|+|GGACC	0.636866	ENSMUST00000086519.12	Rplp0
chr5|115699242|+|AGACC	0.102269	ENSMUST00000086519.12	Rplp0
chr5|115699413|+|AGACT	0.2836	ENSMUST00000086519.12	Rplp0
chr5|115699420|+|AGACA	0.360274	ENSMUST00000086519.12	Rplp0
chr5|115699453|+|GAACA	0.296577	ENSMUST00000086519.12	Rplp0
chr5|115699462|+|GAACA	0.287609	ENSMUST00000086519.12	Rplp0
chr5|115700596|+|AGACT	0.379091	ENSMUST00000086519.12	Rplp0
chr4|144119261|-|GAACA	0.246186	ENSMUST00000030326.10	Pramel13
chr4|144119219|-|GAACA	0.333568	ENSMUST00000030326.10	Pramel13
chr4|144119073|-|GAACA	0.317246	ENSMUST00000030326.10	Pramel13
chr4|144118944|-|GGACA	0.557798	ENSMUST00000030326.10	Pramel13
chr4|144118900|-|AAACC	0.0830523	ENSMUST00000030326.10	Pramel13
chr4|144118812|-|AAACC	0.114722	ENSMUST00000030326.10	Pramel13
chr4|144118738|-|AGACT	0.467303	ENSMUST00000030326.10	Pramel13
chr4|144118661|-|AAACA	0.0897015	ENSMUST00000030326.10	Pramel13
chr4|144118609|-|GGACC	0.61157	ENSMUST00000030326.10	Pramel13
chr4|144118599|-|AAACA	0.184313	ENSMUST00000030326.10	Pramel13
chr4|144118576|-|AAACT	0.218497	ENSMUST00000030326.10	Pramel13
chr4|144118458|-|GAACA	0.258547	ENSMUST00000030326.10	Pramel13
chr4|144118350|-|GGACT	0.555543	ENSMUST00000030326.10	Pramel13
chr15|34442848|-|AGACT	0.343927	ENSMUST00000079735.12	Rpl30
chr15|34442831|-|AGACA	0.284451	ENSMUST00000079735.12	Rpl30
chr15|34441471|-|AAACT	0.346488	ENSMUST00000079735.12	Rpl30
chr15|34441436|-|GAACT	0.635899	ENSMUST00000079735.12	Rpl30
chr15|34440719|-|GAACA	0.333024	ENSMUST00000079735.12	Rpl30
chr15|34440715|-|AGACT	0.27455	ENSMUST00000079735.12	Rpl30
chr15|34440700|-|AAACA	0.346015	ENSMUST00000079735.12	Rpl30
chr15|34440676|-|AAACT	0.459411	ENSMUST00000079735.12	Rpl30
chr13|53496229|-|GAACA	0.255409	ENSMUST00000021920.8	Sptlc1
chr13|53489407|-|GGACA	0.234013	ENSMUST00000021920.8	Sptlc1
chr13|53487879|-|GAACT	0.720387	ENSMUST00000021920.8	Sptlc1
chr13|53487868|-|AGACC	0.467173	ENSMUST00000021920.8	Sptlc1
chr13|53487693|-|AAACT	0.255854	ENSMUST00000021920.8	Sptlc1
chr13|53487619|-|GGACT	0.762112	ENSMUST00000021920.8	Sptlc1
chr13|53487601|-|GGACT	0.802784	ENSMUST00000021920.8	Sptlc1
chr13|53487572|-|AGACT	0.478047	ENSMUST00000021920.8	Sptlc1
chr13|53487564|-|AGACT	0.817127	ENSMUST00000021920.8	Sptlc1
chr13|53487467|-|GGACT	0.734776	ENSMUST00000021920.8	Sptlc1
chr13|53487211|-|AGACC	0.292097	ENSMUST00000021920.8	Sptlc1
chr13|53487177|-|AGACC	0.32322	ENSMUST00000021920.8	Sptlc1
chr13|53486949|-|GAACC	0.230955	ENSMUST00000021920.8	Sptlc1
chr13|53486810|-|AAACC	0.0621241	ENSMUST00000021920.8	Sptlc1
chr5|104583053|+|AAACC	0.0991065	ENSMUST00000031243.15	Spp1
chr5|104584242|+|GGACT	0.438353	ENSMUST00000031243.15	Spp1
chr5|104587131|+|AAACT	0.278535	ENSMUST00000031243.15	Spp1
chr5|104587204|+|AGACC	0.25916	ENSMUST00000031243.15	Spp1
chr5|104587231|+|GGACT	0.542181	ENSMUST00000031243.15	Spp1
chr5|104587278|+|AGACC	0.271957	ENSMUST00000031243.15	Spp1
chr5|104587303|+|AGACA	0.270883	ENSMUST00000031243.15	Spp1
chr5|104587370|+|GGACT	0.754069	ENSMUST00000031243.15	Spp1
chr5|104587409|+|GAACA	0.224864	ENSMUST00000031243.15	Spp1
chr5|104588117|+|GGACC	0.338853	ENSMUST00000031243.15	Spp1
chr5|104588207|+|GGACA	0.502212	ENSMUST00000031243.15	Spp1
chr5|104588250|+|GAACC	0.202944	ENSMUST00000031243.15	Spp1
chr5|104588263|+|AAACA	0.26352	ENSMUST00000031243.15	Spp1
chr5|104588271|+|AGACT	0.531504	ENSMUST00000031243.15	Spp1
chr5|104588355|+|GAACA	0.37467	ENSMUST00000031243.15	Spp1
chr5|104588387|+|GGACA	0.406394	ENSMUST00000031243.15	Spp1
chr5|104588402|+|AGACC	0.295754	ENSMUST00000031243.15	Spp1
chr5|104588498|+|AAACA	0.0971354	ENSMUST00000031243.15	Spp1
chr5|104588528|+|AAACA	0.250229	ENSMUST00000031243.15	Spp1
chr5|104588657|+|AAACA	0.0927181	ENSMUST00000031243.15	Spp1
chr5|104588773|+|AAACA	0.379221	ENSMUST00000031243.15	Spp1
chr5|104588791|+|AAACA	0.306325	ENSMUST00000031243.15	Spp1
chr5|104588812|+|AAACT	0.369969	ENSMUST00000031243.15	Spp1
chrX|36347729|-|AGACT	0.512422	ENSMUST00000115231.4	Rpl39
chrX|36347697|-|AAACA	0.317321	ENSMUST00000115231.4	Rpl39
chrX|36347654|-|AAACT	0.285201	ENSMUST00000115231.4	Rpl39
chrX|36346384|-|AGACA	0.285226	ENSMUST00000115231.4	Rpl39
chrX|36346334|-|AGACT	0.500932	ENSMUST00000115231.4	Rpl39
chrX|36346274|-|AAACC	0.0985138	ENSMUST00000115231.4	Rpl39
chrX|36346266|-|AGACT	0.415015	ENSMUST00000115231.4	Rpl39
chr6|67244157|+|GGACC	0.421449	ENSMUST00000203077.3	Serbp1
chr6|67244187|+|GAACA	0.32831	ENSMUST00000203077.3	Serbp1
chr6|67244261|+|AGACC	0.273881	ENSMUST00000203077.3	Serbp1
chr6|67244284|+|AAACA	0.175803	ENSMUST00000203077.3	Serbp1
chr6|67244310|+|AGACC	0.242609	ENSMUST00000203077.3	Serbp1
chr6|67244319|+|GAACC	0.185443	ENSMUST00000203077.3	Serbp1
chr6|67248204|+|AGACC	0.251053	ENSMUST00000203077.3	Serbp1
chr6|67248234|+|AAACT	0.326847	ENSMUST00000203077.3	Serbp1
chr6|67248871|+|AGACC	0.519225	ENSMUST00000203077.3	Serbp1
chr6|67249158|+|GGACA	0.443209	ENSMUST00000203077.3	Serbp1
chr6|67249193|+|GAACT	0.405621	ENSMUST00000203077.3	Serbp1
chr6|67249879|+|AAACA	0.151753	ENSMUST00000203077.3	Serbp1
chr6|67254825|+|AGACC	0.462137	ENSMUST00000203077.3	Serbp1
chr6|67254856|+|AAACC	0.122274	ENSMUST00000203077.3	Serbp1
chr6|67254877|+|GGACA	0.500657	ENSMUST00000203077.3	Serbp1
chr6|67258657|+|GGACC	0.343109	ENSMUST00000203077.3	Serbp1
chr6|67258717|+|AGACT	0.603195	ENSMUST00000203077.3	Serbp1
chr6|67258783|+|AAACC	0.17905	ENSMUST00000203077.3	Serbp1
chr6|67258797|+|GGACT	0.599604	ENSMUST00000203077.3	Serbp1
chr6|67260979|+|GGACC	0.337732	ENSMUST00000203077.3	Serbp1
chr6|67261019|+|AAACA	0.169312	ENSMUST00000203077.3	Serbp1
chr6|67261055|+|GGACT	0.828898	ENSMUST00000203077.3	Serbp1
chr6|67261084|+|AGACT	0.903653	ENSMUST00000203077.3	Serbp1
chr6|67261111|+|GAACT	0.651415	ENSMUST00000203077.3	Serbp1
chr6|67261260|+|AAACT	0.250815	ENSMUST00000203077.3	Serbp1
chr6|67261279|+|GAACA	0.467191	ENSMUST00000203077.3	Serbp1
chr10|81016771|+|GGACA	0.545386	ENSMUST00000047864.11	Eef2
chr10|81016954|+|GGACA	0.441427	ENSMUST00000047864.11	Eef2
chr10|81017081|+|AAACA	0.327279	ENSMUST00000047864.11	Eef2
chr10|81017367|+|GAACA	0.406108	ENSMUST00000047864.11	Eef2
chr10|81017894|+|GGACA	0.396722	ENSMUST00000047864.11	Eef2
chr10|81017906|+|GGACA	0.640557	ENSMUST00000047864.11	Eef2
chr10|81017910|+|AAACT	0.611147	ENSMUST00000047864.11	Eef2
chr10|81017963|+|AGACA	0.28617	ENSMUST00000047864.11	Eef2
chr10|81017973|+|AGACT	0.876057	ENSMUST00000047864.11	Eef2
chr10|81018094|+|GGACT	0.954471	ENSMUST00000047864.11	Eef2
chr10|81018119|+|GGACA	0.383009	ENSMUST00000047864.11	Eef2
chr10|81018272|+|AGACT	0.449358	ENSMUST00000047864.11	Eef2
chr10|81018313|+|AAACT	0.490778	ENSMUST00000047864.11	Eef2
chr10|81013503|+|GAACT	0.489665	ENSMUST00000047864.11	Eef2
chr10|81013536|+|GGACA	0.465429	ENSMUST00000047864.11	Eef2
chr10|81013557|+|GAACA	0.34154	ENSMUST00000047864.11	Eef2
chr10|81013581|+|GGACC	0.546984	ENSMUST00000047864.11	Eef2
chr10|81013928|+|GAACT	0.399542	ENSMUST00000047864.11	Eef2
chr10|81013997|+|GGACT	0.671553	ENSMUST00000047864.11	Eef2
chr10|81014057|+|GGACT	0.679032	ENSMUST00000047864.11	Eef2
chr10|81014529|+|AGACA	0.363656	ENSMUST00000047864.11	Eef2
chr10|81014535|+|AAACT	0.258542	ENSMUST00000047864.11	Eef2
chr10|81014587|+|GAACA	0.241662	ENSMUST00000047864.11	Eef2
chr10|81014596|+|GGACC	0.597405	ENSMUST00000047864.11	Eef2
chr10|81014643|+|AGACC	0.123848	ENSMUST00000047864.11	Eef2
chr10|81015066|+|GGACA	0.532808	ENSMUST00000047864.11	Eef2
chr10|81015090|+|AGACC	0.203547	ENSMUST00000047864.11	Eef2
chr10|81015240|+|AAACT	0.313374	ENSMUST00000047864.11	Eef2
chr10|81015272|+|GGACC	0.398186	ENSMUST00000047864.11	Eef2
chr10|81015397|+|GAACT	0.437674	ENSMUST00000047864.11	Eef2
chr10|81015414|+|AGACA	0.325203	ENSMUST00000047864.11	Eef2
chr10|81015439|+|GGACA	0.492773	ENSMUST00000047864.11	Eef2
chr10|81015451|+|GGACA	0.48795	ENSMUST00000047864.11	Eef2
chr10|81015460|+|GGACA	0.445186	ENSMUST00000047864.11	Eef2
chr10|81015466|+|AGACA	0.222833	ENSMUST00000047864.11	Eef2
chr15|103207913|+|GAACT	0.387346	ENSMUST00000230893.2	Copz1
chr15|103208056|+|GGACC	0.260945	ENSMUST00000230893.2	Copz1
chr15|103208202|+|AGACT	0.351779	ENSMUST00000230893.2	Copz1
chr5|145124009|-|AAACT	0.40936	ENSMUST00000161741.8	Atp5j2
chr5|145121346|-|GAACT	0.603747	ENSMUST00000161741.8	Atp5j2
chr5|145120676|-|AAACA	0.449526	ENSMUST00000161741.8	Atp5j2
chr5|145120568|-|GAACC	0.154177	ENSMUST00000161741.8	Atp5j2
chr5|145120547|-|GAACT	0.676659	ENSMUST00000161741.8	Atp5j2
chr3|37768913|+|GAACT	0.601596	ENSMUST00000051955.9	Rps23
chr3|37768944|+|GGACC	0.263775	ENSMUST00000051955.9	Rps23
chr3|37768963|+|AAACA	0.160911	ENSMUST00000051955.9	Rps23
chr3|37769068|+|AAACA	0.361724	ENSMUST00000051955.9	Rps23
chr3|37769163|+|GAACT	0.437251	ENSMUST00000051955.9	Rps23
chr3|37769336|+|AAACA	0.196198	ENSMUST00000051955.9	Rps23
chr11|52011852|+|GAACT	0.397228	ENSMUST00000020608.3	Ppp2ca
chr11|52012788|+|AGACT	0.476341	ENSMUST00000020608.3	Ppp2ca
chr11|52012813|+|AAACT	0.295376	ENSMUST00000020608.3	Ppp2ca
chr11|52012834|+|GAACC	0.430524	ENSMUST00000020608.3	Ppp2ca
chr11|52012909|+|AAACT	0.383638	ENSMUST00000020608.3	Ppp2ca
chr11|52012925|+|GGACC	0.734325	ENSMUST00000020608.3	Ppp2ca
chr11|52012992|+|GAACC	0.222313	ENSMUST00000020608.3	Ppp2ca
chr11|52013083|+|AGACT	0.928363	ENSMUST00000020608.3	Ppp2ca
chr11|52013102|+|AAACA	0.238631	ENSMUST00000020608.3	Ppp2ca
chr11|52013177|+|AAACA	0.117243	ENSMUST00000020608.3	Ppp2ca
chr11|52013198|+|GAACA	0.433844	ENSMUST00000020608.3	Ppp2ca
chr11|52013341|+|AAACC	0.120492	ENSMUST00000020608.3	Ppp2ca
chr11|52013360|+|GAACA	0.338743	ENSMUST00000020608.3	Ppp2ca
chr11|52013365|+|GAACT	0.423884	ENSMUST00000020608.3	Ppp2ca
chr11|52013425|+|AAACT	0.366806	ENSMUST00000020608.3	Ppp2ca
chr2|154714233|-|AAACT	0.194229	ENSMUST00000166171.8	Eif2s2
chr2|154713926|-|AGACT	0.475951	ENSMUST00000166171.8	Eif2s2
chr2|154713876|-|AAACT	0.316856	ENSMUST00000166171.8	Eif2s2
chr2|154713844|-|AAACT	0.179274	ENSMUST00000166171.8	Eif2s2
chr2|154713821|-|AAACC	0.189163	ENSMUST00000166171.8	Eif2s2
chr2|154713718|-|GGACA	0.448089	ENSMUST00000166171.8	Eif2s2
chr2|154713686|-|AGACT	0.436861	ENSMUST00000166171.8	Eif2s2
chr2|154713658|-|GAACA	0.425397	ENSMUST00000166171.8	Eif2s2
chr2|154713545|-|GAACC	0.365021	ENSMUST00000166171.8	Eif2s2
chr2|154713452|-|GAACT	0.418457	ENSMUST00000166171.8	Eif2s2
chr2|32852657|+|AAACT	0.216112	ENSMUST00000126610.2	Rpl12
chr2|32852671|+|GAACA	0.227583	ENSMUST00000126610.2	Rpl12
chr2|32852675|+|AGACA	0.327609	ENSMUST00000126610.2	Rpl12
chr2|32853058|+|AGACA	0.337473	ENSMUST00000126610.2	Rpl12
chr2|32853076|+|GAACA	0.416183	ENSMUST00000126610.2	Rpl12
chr2|32853513|+|AAACA	0.105962	ENSMUST00000126610.2	Rpl12
chr2|32853524|+|GAACA	0.531283	ENSMUST00000126610.2	Rpl12
chr2|32853567|+|AGACA	0.311137	ENSMUST00000126610.2	Rpl12
chr2|32853588|+|GAACT	0.56512	ENSMUST00000126610.2	Rpl12
chr2|32853755|+|GAACT	0.391273	ENSMUST00000126610.2	Rpl12
chr2|32854038|+|AGACT	0.270995	ENSMUST00000126610.2	Rpl12
chr7|140668310|+|GGACA	0.448474	ENSMUST00000066873.5	Pkp3
chr7|140668425|+|GAACC	0.129754	ENSMUST00000066873.5	Pkp3
chr7|140668497|+|GGACA	0.427418	ENSMUST00000066873.5	Pkp3
chr7|140668771|+|GAACT	0.463148	ENSMUST00000066873.5	Pkp3
chr7|140669190|+|GAACA	0.246523	ENSMUST00000066873.5	Pkp3
chr7|140669207|+|GAACC	0.0752898	ENSMUST00000066873.5	Pkp3
chr7|140669219|+|GGACC	0.265272	ENSMUST00000066873.5	Pkp3
chr7|140669276|+|AAACC	0.0483429	ENSMUST00000066873.5	Pkp3
chr7|140669297|+|GAACA	0.276968	ENSMUST00000066873.5	Pkp3
chr7|140669617|+|GGACC	0.224545	ENSMUST00000066873.5	Pkp3
chr7|140670063|+|GGACT	0.542955	ENSMUST00000066873.5	Pkp3
chr7|140670175|+|GGACC	0.741884	ENSMUST00000066873.5	Pkp3
chr7|140670251|+|GAACA	0.48977	ENSMUST00000066873.5	Pkp3
chr3|137570916|+|GGACT	0.280963	ENSMUST00000041045.14	H2az1
chr3|137570933|+|AGACA	0.433052	ENSMUST00000041045.14	H2az1
chr3|137571320|+|GGACA	0.432857	ENSMUST00000041045.14	H2az1
chr3|137571803|+|AGACT	0.21859	ENSMUST00000041045.14	H2az1
chr3|137572190|+|GGACA	0.300607	ENSMUST00000041045.14	H2az1
chr3|137572200|+|AGACT	0.498571	ENSMUST00000041045.14	H2az1
chr3|137572237|+|GGACT	0.702223	ENSMUST00000041045.14	H2az1
chr3|137572283|+|GGACT	0.923052	ENSMUST00000041045.14	H2az1
chr3|137572301|+|AAACA	0.178245	ENSMUST00000041045.14	H2az1
chr3|137572474|+|AAACT	0.320106	ENSMUST00000041045.14	H2az1
chr3|137572534|+|AGACA	0.371461	ENSMUST00000041045.14	H2az1
chr4|41349168|+|AGACT	0.504149	ENSMUST00000072866.12	Ubap1
chr4|41349215|+|GGACA	0.380047	ENSMUST00000072866.12	Ubap1
chr4|41366918|+|GGACA	0.427682	ENSMUST00000072866.12	Ubap1
chr4|41371727|+|GGACT	0.41114	ENSMUST00000072866.12	Ubap1
chr4|41371767|+|AGACA	0.437796	ENSMUST00000072866.12	Ubap1
chr4|41371778|+|AAACA	0.107097	ENSMUST00000072866.12	Ubap1
chr4|41378971|+|AAACC	0.152054	ENSMUST00000072866.12	Ubap1
chr4|41378997|+|AAACT	0.341622	ENSMUST00000072866.12	Ubap1
chr4|41379106|+|AGACT	0.526976	ENSMUST00000072866.12	Ubap1
chr4|41379245|+|AGACT	0.689283	ENSMUST00000072866.12	Ubap1
chr4|41379278|+|GGACC	0.497971	ENSMUST00000072866.12	Ubap1
chr4|41379304|+|AAACC	0.136341	ENSMUST00000072866.12	Ubap1
chr4|41379332|+|AAACA	0.288309	ENSMUST00000072866.12	Ubap1
chr4|41379346|+|GAACC	0.327387	ENSMUST00000072866.12	Ubap1
chr4|41379354|+|GGACC	0.798516	ENSMUST00000072866.12	Ubap1
chr4|41379377|+|GGACA	0.880587	ENSMUST00000072866.12	Ubap1
chr4|41379458|+|AGACT	0.834596	ENSMUST00000072866.12	Ubap1
chr4|41379477|+|AAACC	0.143895	ENSMUST00000072866.12	Ubap1
chr4|41379597|+|AAACT	0.428779	ENSMUST00000072866.12	Ubap1
chr4|41379625|+|AGACA	0.782991	ENSMUST00000072866.12	Ubap1
chr4|41379734|+|GGACC	0.583552	ENSMUST00000072866.12	Ubap1
chr4|41379761|+|GAACT	0.81025	ENSMUST00000072866.12	Ubap1
chr4|41379767|+|GAACA	0.593208	ENSMUST00000072866.12	Ubap1
chr4|41387243|+|GAACT	0.468858	ENSMUST00000072866.12	Ubap1
chr4|41387283|+|AGACA	0.273633	ENSMUST00000072866.12	Ubap1
chr4|41388122|+|GGACA	0.583299	ENSMUST00000072866.12	Ubap1
chr4|41388731|+|GAACT	0.569055	ENSMUST00000072866.12	Ubap1
chr4|41388739|+|AGACA	0.660251	ENSMUST00000072866.12	Ubap1
chr4|41388778|+|GGACA	0.604	ENSMUST00000072866.12	Ubap1
chr4|41388793|+|AGACC	0.291981	ENSMUST00000072866.12	Ubap1
chr4|41388823|+|AGACC	0.210285	ENSMUST00000072866.12	Ubap1
chr4|41388903|+|GGACA	0.791473	ENSMUST00000072866.12	Ubap1
chr4|41389044|+|AAACA	0.116663	ENSMUST00000072866.12	Ubap1
chr11|57405033|-|GAACT	0.467531	ENSMUST00000020831.13	Fam114a2
chr11|57404972|-|AGACC	0.106542	ENSMUST00000020831.13	Fam114a2
chr11|57404965|-|AGACC	0.250284	ENSMUST00000020831.13	Fam114a2
chr11|57404960|-|AAACC	0.0584264	ENSMUST00000020831.13	Fam114a2
chr11|57404558|-|AGACT	0.359021	ENSMUST00000020831.13	Fam114a2
chr11|57404534|-|AGACT	0.357838	ENSMUST00000020831.13	Fam114a2
chr11|57404159|-|GGACA	0.320649	ENSMUST00000020831.13	Fam114a2
chr11|57404125|-|AGACT	0.369034	ENSMUST00000020831.13	Fam114a2
chr11|57398399|-|AGACA	0.14801	ENSMUST00000020831.13	Fam114a2
chr11|57398374|-|GGACC	0.251606	ENSMUST00000020831.13	Fam114a2
chr11|57398357|-|GAACC	0.204161	ENSMUST00000020831.13	Fam114a2
chr11|57398336|-|GGACT	0.445245	ENSMUST00000020831.13	Fam114a2
chr11|57397761|-|AAACA	0.193087	ENSMUST00000020831.13	Fam114a2
chr11|57397757|-|AGACA	0.192561	ENSMUST00000020831.13	Fam114a2
chr11|57397749|-|AAACT	0.289627	ENSMUST00000020831.13	Fam114a2
chr11|57396148|-|GAACT	0.450135	ENSMUST00000020831.13	Fam114a2
chr11|57396141|-|AGACA	0.355527	ENSMUST00000020831.13	Fam114a2
chr11|57396133|-|AGACT	0.507224	ENSMUST00000020831.13	Fam114a2
chr11|57396064|-|AGACA	0.280508	ENSMUST00000020831.13	Fam114a2
chr11|57383922|-|GAACA	0.350802	ENSMUST00000020831.13	Fam114a2
chr11|57383842|-|AAACA	0.212248	ENSMUST00000020831.13	Fam114a2
chr11|57382816|-|AAACA	0.247133	ENSMUST00000020831.13	Fam114a2
chr11|57382756|-|AGACT	0.253703	ENSMUST00000020831.13	Fam114a2
chr11|57380985|-|AGACC	0.174719	ENSMUST00000020831.13	Fam114a2
chr11|57374959|-|AAACA	0.371241	ENSMUST00000020831.13	Fam114a2
chr11|57374885|-|AGACA	0.221661	ENSMUST00000020831.13	Fam114a2
chr11|57374851|-|AGACC	0.300916	ENSMUST00000020831.13	Fam114a2
chr11|57374839|-|GAACC	0.170989	ENSMUST00000020831.13	Fam114a2
chr11|57374597|-|AAACC	0.135759	ENSMUST00000020831.13	Fam114a2
chr11|57374547|-|GGACT	0.94026	ENSMUST00000020831.13	Fam114a2
chr11|57374529|-|AAACA	0.250354	ENSMUST00000020831.13	Fam114a2
chr11|57374520|-|AGACT	0.940073	ENSMUST00000020831.13	Fam114a2
chr11|57374468|-|GAACA	0.342675	ENSMUST00000020831.13	Fam114a2
chr11|57374463|-|AAACC	0.0893656	ENSMUST00000020831.13	Fam114a2
chr11|57374377|-|GAACT	0.527075	ENSMUST00000020831.13	Fam114a2
chr11|57374371|-|AGACT	0.374346	ENSMUST00000020831.13	Fam114a2
chr11|57374342|-|GGACA	0.232704	ENSMUST00000020831.13	Fam114a2
chr11|57374308|-|AAACT	0.417086	ENSMUST00000020831.13	Fam114a2
chr11|57374288|-|GAACC	0.274132	ENSMUST00000020831.13	Fam114a2
chr11|57374241|-|AGACC	0.501437	ENSMUST00000020831.13	Fam114a2
chr11|57373852|-|AAACC	0.143098	ENSMUST00000020831.13	Fam114a2
chr9|78275323|-|AGACC	0.134275	ENSMUST00000071991.6	Dppa5a
chr9|78275122|-|GAACC	0.2601	ENSMUST00000071991.6	Dppa5a
chr9|78275103|-|GAACT	0.348694	ENSMUST00000071991.6	Dppa5a
chr9|78275071|-|AAACA	0.255948	ENSMUST00000071991.6	Dppa5a
chr9|78274547|-|AGACC	0.178725	ENSMUST00000071991.6	Dppa5a
chr1|24653580|-|AAACT	0.285278	ENSMUST00000082408.1	mt-Atp6
chr1|24653568|-|AAACA	0.165605	ENSMUST00000082408.1	mt-Atp6
chr1|24653534|-|GAACA	0.511165	ENSMUST00000082408.1	mt-Atp6
chr1|24653528|-|GAACC	0.179124	ENSMUST00000082408.1	mt-Atp6
chr1|24653373|-|AAACT	0.356729	ENSMUST00000082408.1	mt-Atp6
chr1|24653336|-|GAACT	0.506342	ENSMUST00000082408.1	mt-Atp6
chr1|24653297|-|AAACA	0.218177	ENSMUST00000082408.1	mt-Atp6
chr1|24653232|-|GGACA	0.518201	ENSMUST00000082408.1	mt-Atp6
chr11|93928437|-|AAACC	0.155221	ENSMUST00000077856.13	Rpl27
chr11|93928372|-|GAACA	0.616793	ENSMUST00000077856.13	Rpl27
chr11|93928351|-|GGACC	0.647762	ENSMUST00000077856.13	Rpl27
chr11|93928180|-|GGACA	0.322189	ENSMUST00000077856.13	Rpl27
chr11|93928175|-|AGACT	0.261387	ENSMUST00000077856.13	Rpl27
chr11|93928147|-|GGACC	0.30685	ENSMUST00000077856.13	Rpl27
chr11|93928085|-|AGACA	0.225138	ENSMUST00000077856.13	Rpl27
chr11|93928075|-|GAACA	0.298643	ENSMUST00000077856.13	Rpl27
chr11|75623831|+|AGACC	0.208706	ENSMUST00000067664.10	Ywhae
chr11|75642770|+|AAACC	0.0707339	ENSMUST00000067664.10	Ywhae
chr11|75642843|+|GAACA	0.355299	ENSMUST00000067664.10	Ywhae
chr11|75642857|+|AAACA	0.152106	ENSMUST00000067664.10	Ywhae
chr11|75642872|+|GGACA	0.270099	ENSMUST00000067664.10	Ywhae
chr11|75646406|+|AAACT	0.258457	ENSMUST00000067664.10	Ywhae
chr11|75646449|+|GGACA	0.492378	ENSMUST00000067664.10	Ywhae
chr11|75646453|+|AAACA	0.10928	ENSMUST00000067664.10	Ywhae
chr11|75647651|+|GGACT	0.64636	ENSMUST00000067664.10	Ywhae
chr11|75647711|+|GAACA	0.506539	ENSMUST00000067664.10	Ywhae
chr11|75647757|+|GAACT	0.379425	ENSMUST00000067664.10	Ywhae
chr11|75650154|+|GAACT	0.446979	ENSMUST00000067664.10	Ywhae
chr11|75650159|+|GGACA	0.552676	ENSMUST00000067664.10	Ywhae
chr11|75650186|+|GGACT	0.544605	ENSMUST00000067664.10	Ywhae
chr11|75650233|+|GGACC	0.482471	ENSMUST00000067664.10	Ywhae
chr11|75650240|+|AGACA	0.392546	ENSMUST00000067664.10	Ywhae
chr11|75655524|+|AAACC	0.208046	ENSMUST00000067664.10	Ywhae
chr11|75655582|+|GAACC	0.391732	ENSMUST00000067664.10	Ywhae
chr11|75655685|+|AAACA	0.207088	ENSMUST00000067664.10	Ywhae
chr11|75655689|+|AAACA	0.0959554	ENSMUST00000067664.10	Ywhae
chr11|75655693|+|AAACA	0.116673	ENSMUST00000067664.10	Ywhae
chr11|75655697|+|AAACA	0.164223	ENSMUST00000067664.10	Ywhae
chr11|75655701|+|AAACA	0.261156	ENSMUST00000067664.10	Ywhae
chr11|75655786|+|GGACT	0.87309	ENSMUST00000067664.10	Ywhae
chr11|75655880|+|AGACT	0.57771	ENSMUST00000067664.10	Ywhae
chr11|75655986|+|AAACT	0.355759	ENSMUST00000067664.10	Ywhae
chr11|75656048|+|AAACT	0.328597	ENSMUST00000067664.10	Ywhae
chr11|75656060|+|GAACT	0.367574	ENSMUST00000067664.10	Ywhae
chr11|52122901|+|GAACT	0.476513	ENSMUST00000037324.12	Skp1
chr11|52127729|+|AAACA	0.0963344	ENSMUST00000037324.12	Skp1
chr11|52127748|+|AGACC	0.208345	ENSMUST00000037324.12	Skp1
chr11|52134500|+|AAACA	0.121132	ENSMUST00000037324.12	Skp1
chr11|52134514|+|GGACA	0.406721	ENSMUST00000037324.12	Skp1
chr11|52134536|+|GGACC	0.338205	ENSMUST00000037324.12	Skp1
chr11|52134565|+|GAACA	0.234877	ENSMUST00000037324.12	Skp1
chr11|52134576|+|GAACT	0.48975	ENSMUST00000037324.12	Skp1
chr11|52135815|+|AAACT	0.354601	ENSMUST00000037324.12	Skp1
chr11|52135824|+|AGACA	0.376693	ENSMUST00000037324.12	Skp1
chr11|52135856|+|AGACT	0.308983	ENSMUST00000037324.12	Skp1
chr11|52135883|+|AAACT	0.243366	ENSMUST00000037324.12	Skp1
chr11|52135904|+|AAACC	0.0948699	ENSMUST00000037324.12	Skp1
chr11|52136825|+|GAACC	0.187132	ENSMUST00000037324.12	Skp1
chr11|52136848|+|GAACT	0.351167	ENSMUST00000037324.12	Skp1
chr11|52136940|+|AGACA	0.384032	ENSMUST00000037324.12	Skp1
chr11|52136944|+|AAACA	0.0818248	ENSMUST00000037324.12	Skp1
chr11|52136989|+|AGACC	0.187704	ENSMUST00000037324.12	Skp1
chr11|52137051|+|AAACC	0.16277	ENSMUST00000037324.12	Skp1
chr11|52137056|+|GAACT	0.448457	ENSMUST00000037324.12	Skp1
chr11|52137177|+|AAACA	0.167655	ENSMUST00000037324.12	Skp1
chr11|52137215|+|AAACA	0.269982	ENSMUST00000037324.12	Skp1
chr11|52137241|+|AAACT	0.320929	ENSMUST00000037324.12	Skp1
chr11|52137450|+|GAACT	0.461056	ENSMUST00000037324.12	Skp1
chr5|136133487|+|AGACT	0.199132	ENSMUST00000122887.2	Rasa4
chr5|136134474|+|GAACC	0.168781	ENSMUST00000122887.2	Rasa4
chr5|136134558|+|GGACA	0.77896	ENSMUST00000122887.2	Rasa4
chr5|136134585|+|GGACA	0.580835	ENSMUST00000122887.2	Rasa4
chr5|136134590|+|AGACA	0.296467	ENSMUST00000122887.2	Rasa4
chr13|104974814|+|AAACA	0.0770737	ENSMUST00000022230.15	Srek1ip1
chr13|104974856|+|AAACT	0.351867	ENSMUST00000022230.15	Srek1ip1
chr13|104974979|+|GAACT	0.568397	ENSMUST00000022230.15	Srek1ip1
chr13|104975282|+|AAACA	0.118432	ENSMUST00000022230.15	Srek1ip1
chr13|104975310|+|GAACA	0.278984	ENSMUST00000022230.15	Srek1ip1
chr13|104975469|+|AAACT	0.675544	ENSMUST00000022230.15	Srek1ip1
chr13|104975683|+|GAACT	0.590939	ENSMUST00000022230.15	Srek1ip1
chr13|104975696|+|GAACT	0.275444	ENSMUST00000022230.15	Srek1ip1
chr10|80128667|+|AGACC	0.302512	ENSMUST00000068408.14	Rps15
chr10|80129523|+|GAACC	0.234033	ENSMUST00000068408.14	Rps15
chr10|80129631|+|GGACA	0.664724	ENSMUST00000068408.14	Rps15
chr10|80129687|+|AGACC	0.269934	ENSMUST00000068408.14	Rps15
chr10|80129710|+|AAACC	0.150513	ENSMUST00000068408.14	Rps15
chr10|80129848|+|AAACC	0.0756133	ENSMUST00000068408.14	Rps15
chr10|80129930|+|AGACT	0.423335	ENSMUST00000068408.14	Rps15
chr3|86049860|-|GAACA	0.256584	ENSMUST00000029722.7	Rps3a1
chr3|86049085|-|AGACT	0.275933	ENSMUST00000029722.7	Rps3a1
chr3|86049043|-|GAACA	0.311761	ENSMUST00000029722.7	Rps3a1
chr3|86049032|-|AGACA	0.206992	ENSMUST00000029722.7	Rps3a1
chr3|86049017|-|GGACT	0.429467	ENSMUST00000029722.7	Rps3a1
chr3|86049008|-|GAACC	0.236958	ENSMUST00000029722.7	Rps3a1
chr3|86048616|-|AAACT	0.292142	ENSMUST00000029722.7	Rps3a1
chr3|86048577|-|GGACA	0.551907	ENSMUST00000029722.7	Rps3a1
chr3|86046555|-|AGACC	0.185857	ENSMUST00000029722.7	Rps3a1
chr3|86046453|-|AGACA	0.221765	ENSMUST00000029722.7	Rps3a1
chr3|86046378|-|AGACT	0.405296	ENSMUST00000029722.7	Rps3a1
chr3|86046349|-|AAACT	0.484388	ENSMUST00000029722.7	Rps3a1
chr3|86045891|-|AGACA	0.314803	ENSMUST00000029722.7	Rps3a1
chr3|86045876|-|AGACA	0.52358	ENSMUST00000029722.7	Rps3a1
chr3|86045803|-|AAACC	0.709246	ENSMUST00000029722.7	Rps3a1
chr3|86045320|-|GAACC	0.401825	ENSMUST00000029722.7	Rps3a1
chrX|101231960|-|AAACA	0.104729	ENSMUST00000033683.8	Rps4x
chrX|101231933|-|AAACA	0.37555	ENSMUST00000033683.8	Rps4x
chrX|101231541|-|GAACA	0.298073	ENSMUST00000033683.8	Rps4x
chrX|101231537|-|AGACT	0.34895	ENSMUST00000033683.8	Rps4x
chrX|101231458|-|GGACC	0.476606	ENSMUST00000033683.8	Rps4x
chrX|101231038|-|AGACC	0.160171	ENSMUST00000033683.8	Rps4x
chrX|101231028|-|GAACT	0.443501	ENSMUST00000033683.8	Rps4x
chrX|101230038|-|AGACA	0.253146	ENSMUST00000033683.8	Rps4x
chrX|101229263|-|GAACC	0.15872	ENSMUST00000033683.8	Rps4x
chrX|101229199|-|AGACA	0.547067	ENSMUST00000033683.8	Rps4x
chrX|101228729|-|AAACC	0.245461	ENSMUST00000033683.8	Rps4x
chrX|101228670|-|AGACA	0.398852	ENSMUST00000033683.8	Rps4x
chr3|87822664|+|AAACA	0.250899	ENSMUST00000249431.1	Hdgf
chr3|87822669|+|GGACA	0.581441	ENSMUST00000249431.1	Hdgf
chr3|87822723|+|GAACA	0.487648	ENSMUST00000249431.1	Hdgf
chr3|87822774|+|AGACT	0.475981	ENSMUST00000249431.1	Hdgf
chr3|87822803|+|GGACC	0.264678	ENSMUST00000249431.1	Hdgf
chr3|87822894|+|AGACC	0.20967	ENSMUST00000249431.1	Hdgf
chr3|87822957|+|AGACA	0.264867	ENSMUST00000249431.1	Hdgf
chr3|87822971|+|AGACC	0.0974534	ENSMUST00000249431.1	Hdgf
chr3|87823031|+|AAACC	0.128356	ENSMUST00000249431.1	Hdgf
chr3|87823181|+|GGACA	0.663224	ENSMUST00000249431.1	Hdgf
chr10|81329286|-|GGACT	0.731333	ENSMUST00000020463.14	Ncln
chr10|81329002|-|AGACT	0.646738	ENSMUST00000020463.14	Ncln
chr10|81328942|-|AGACC	0.178087	ENSMUST00000020463.14	Ncln
chr10|81327863|-|GGACC	0.258108	ENSMUST00000020463.14	Ncln
chr10|81327088|-|AGACT	0.4371	ENSMUST00000020463.14	Ncln
chr10|81326078|-|GGACA	0.46131	ENSMUST00000020463.14	Ncln
chr10|81326069|-|GGACC	0.429434	ENSMUST00000020463.14	Ncln
chr10|81325954|-|AGACT	0.360476	ENSMUST00000020463.14	Ncln
chr10|81325936|-|GGACA	0.46597	ENSMUST00000020463.14	Ncln
chr10|81325909|-|GGACA	0.613917	ENSMUST00000020463.14	Ncln
chr10|81325850|-|GGACA	0.455606	ENSMUST00000020463.14	Ncln
chr10|81325731|-|GAACA	0.167213	ENSMUST00000020463.14	Ncln
chr10|81324459|-|GGACT	0.486232	ENSMUST00000020463.14	Ncln
chr10|81324451|-|AGACC	0.152332	ENSMUST00000020463.14	Ncln
chr10|81324438|-|GAACA	0.334239	ENSMUST00000020463.14	Ncln
chr10|81324287|-|AGACA	0.317796	ENSMUST00000020463.14	Ncln
chr10|81324170|-|AGACT	0.543326	ENSMUST00000020463.14	Ncln
chr10|81324158|-|GGACT	0.802366	ENSMUST00000020463.14	Ncln
chr10|81324108|-|GGACA	0.468481	ENSMUST00000020463.14	Ncln
chr10|81323732|-|GGACC	0.387189	ENSMUST00000020463.14	Ncln
chr10|81323407|-|AGACT	0.504467	ENSMUST00000020463.14	Ncln
chr10|81323323|-|AGACC	0.162169	ENSMUST00000020463.14	Ncln
chr10|81323314|-|GAACC	0.2837	ENSMUST00000020463.14	Ncln
chr10|81323277|-|GGACA	0.52972	ENSMUST00000020463.14	Ncln
chr10|81322993|-|GGACA	0.966126	ENSMUST00000020463.14	Ncln
chr10|81322776|-|GAACA	0.595732	ENSMUST00000020463.14	Ncln
chr10|81322720|-|GGACA	0.424455	ENSMUST00000020463.14	Ncln
chr10|81322692|-|GGACC	0.271642	ENSMUST00000020463.14	Ncln
chr10|81322637|-|GGACC	0.561413	ENSMUST00000020463.14	Ncln
chr10|81322626|-|AGACC	0.125522	ENSMUST00000020463.14	Ncln
chr10|81322404|-|GGACA	0.736631	ENSMUST00000020463.14	Ncln
chr1|86458073|+|AAACC	0.127447	ENSMUST00000045897.15	Ptma
chr1|86458107|+|AGACT	0.510367	ENSMUST00000045897.15	Ptma
chr1|86458160|+|AAACC	0.10805	ENSMUST00000045897.15	Ptma
chr1|86458181|+|AAACA	0.141746	ENSMUST00000045897.15	Ptma
chr1|86458195|+|AAACA	0.189415	ENSMUST00000045897.15	Ptma
chr1|86458372|+|AAACA	0.135911	ENSMUST00000045897.15	Ptma
chr1|86458389|+|AAACC	0.0886143	ENSMUST00000045897.15	Ptma
chr10|127882086|+|GAACA	0.31454	ENSMUST00000092048.13	Naca
chr10|127882091|+|AGACT	0.235054	ENSMUST00000092048.13	Naca
chr10|127882627|+|GAACC	0.140556	ENSMUST00000092048.13	Naca
chr10|127883538|+|AAACT	0.225736	ENSMUST00000092048.13	Naca
chr10|127883616|+|AAACC	0.116693	ENSMUST00000092048.13	Naca
chr10|127883645|+|AGACA	0.464125	ENSMUST00000092048.13	Naca
chr10|127883941|+|AAACA	0.169934	ENSMUST00000092048.13	Naca
chr10|127883953|+|AAACA	0.245991	ENSMUST00000092048.13	Naca
chr10|127883961|+|AGACT	0.285577	ENSMUST00000092048.13	Naca
chr10|127884142|+|GGACA	0.359653	ENSMUST00000092048.13	Naca
chr10|127884149|+|GAACT	0.415631	ENSMUST00000092048.13	Naca
chr10|127884205|+|AAACA	0.199634	ENSMUST00000092048.13	Naca
chr10|127884393|+|AGACA	0.31951	ENSMUST00000092048.13	Naca
chr10|127884435|+|GAACT	0.69793	ENSMUST00000092048.13	Naca
chr5|129097318|+|GGACA	0.390633	ENSMUST00000031383.14	Ran
chr5|129097330|+|AGACT	0.313377	ENSMUST00000031383.14	Ran
chr5|129097781|+|AGACA	0.238216	ENSMUST00000031383.14	Ran
chr5|129097979|+|GGACC	0.351347	ENSMUST00000031383.14	Ran
chr5|129098002|+|GGACA	0.570796	ENSMUST00000031383.14	Ran
chr5|129099160|+|AAACA	0.115921	ENSMUST00000031383.14	Ran
chr5|129099202|+|AGACA	0.318791	ENSMUST00000031383.14	Ran
chr5|129099572|+|GGACC	0.367363	ENSMUST00000031383.14	Ran
chr5|129100046|+|AAACA	0.143127	ENSMUST00000031383.14	Ran
chr5|129100065|+|GGACT	0.865777	ENSMUST00000031383.14	Ran
chr5|129100088|+|GAACA	0.394808	ENSMUST00000031383.14	Ran
chr5|129100123|+|AGACT	0.76447	ENSMUST00000031383.14	Ran
chr3|28860656|+|AGACA	0.222049	ENSMUST00000194649.2	Rpl22l1
chr3|28860695|+|GGACC	0.405979	ENSMUST00000194649.2	Rpl22l1
chr3|28860888|+|GAACA	0.379521	ENSMUST00000194649.2	Rpl22l1
chr3|28860925|+|AAACT	0.232875	ENSMUST00000194649.2	Rpl22l1
chr3|28860993|+|AAACA	0.361163	ENSMUST00000194649.2	Rpl22l1
chr3|28861418|+|AGACT	0.37298	ENSMUST00000194649.2	Rpl22l1
chr3|28861426|+|GAACT	0.406044	ENSMUST00000194649.2	Rpl22l1
chr3|28861476|+|GGACT	0.668504	ENSMUST00000194649.2	Rpl22l1
chr3|28861533|+|GGACT	0.859974	ENSMUST00000194649.2	Rpl22l1
chr17|45884147|-|GGACT	0.521705	ENSMUST00000024739.14	Hsp90ab1
chr17|45882798|-|AGACC	0.31326	ENSMUST00000024739.14	Hsp90ab1
chr17|45882734|-|AAACA	0.195993	ENSMUST00000024739.14	Hsp90ab1
chr17|45882538|-|GGACA	0.401381	ENSMUST00000024739.14	Hsp90ab1
chr17|45882511|-|GGACC	0.277033	ENSMUST00000024739.14	Hsp90ab1
chr17|45882496|-|GGACA	0.454518	ENSMUST00000024739.14	Hsp90ab1
chr17|45882430|-|GGACA	0.551958	ENSMUST00000024739.14	Hsp90ab1
chr17|45882383|-|GAACC	0.275889	ENSMUST00000024739.14	Hsp90ab1
chr17|45882093|-|AGACA	0.245271	ENSMUST00000024739.14	Hsp90ab1
chr17|45881949|-|AGACC	0.264659	ENSMUST00000024739.14	Hsp90ab1
chr17|45881677|-|AGACC	0.146764	ENSMUST00000024739.14	Hsp90ab1
chr17|45881672|-|AGACA	0.226106	ENSMUST00000024739.14	Hsp90ab1
chr17|45881628|-|AAACA	0.175155	ENSMUST00000024739.14	Hsp90ab1
chr17|45881350|-|AGACA	0.143748	ENSMUST00000024739.14	Hsp90ab1
chr17|45881336|-|AAACA	0.260813	ENSMUST00000024739.14	Hsp90ab1
chr17|45881293|-|GAACA	0.255806	ENSMUST00000024739.14	Hsp90ab1
chr17|45881288|-|AGACA	0.146082	ENSMUST00000024739.14	Hsp90ab1
chr17|45881273|-|GGACC	0.317629	ENSMUST00000024739.14	Hsp90ab1
chr17|45881266|-|AAACC	0.116533	ENSMUST00000024739.14	Hsp90ab1
chr17|45881200|-|GGACC	0.388712	ENSMUST00000024739.14	Hsp90ab1
chr17|45880673|-|GAACA	0.349297	ENSMUST00000024739.14	Hsp90ab1
chr17|45880658|-|GAACA	0.298162	ENSMUST00000024739.14	Hsp90ab1
chr17|45880619|-|GGACA	0.693127	ENSMUST00000024739.14	Hsp90ab1
chr17|45880556|-|GGACC	0.283244	ENSMUST00000024739.14	Hsp90ab1
chr17|45880544|-|GAACA	0.51038	ENSMUST00000024739.14	Hsp90ab1
chr17|45880490|-|GAACA	0.23684	ENSMUST00000024739.14	Hsp90ab1
chr17|45880445|-|GGACA	0.33151	ENSMUST00000024739.14	Hsp90ab1
chr17|45880436|-|GAACT	0.513497	ENSMUST00000024739.14	Hsp90ab1
chr17|45880193|-|AGACC	0.23162	ENSMUST00000024739.14	Hsp90ab1
chr17|45879800|-|GGACA	0.328735	ENSMUST00000024739.14	Hsp90ab1
chr17|45879425|-|GGACA	0.443431	ENSMUST00000024739.14	Hsp90ab1
chr17|45879382|-|AGACA	0.266216	ENSMUST00000024739.14	Hsp90ab1
chr17|45879348|-|AAACA	0.0976903	ENSMUST00000024739.14	Hsp90ab1
chr17|45879311|-|AGACC	0.193757	ENSMUST00000024739.14	Hsp90ab1
chr17|45879286|-|AGACA	0.216505	ENSMUST00000024739.14	Hsp90ab1
chr17|45879262|-|GGACC	0.275615	ENSMUST00000024739.14	Hsp90ab1
chr17|45879239|-|AAACT	0.275641	ENSMUST00000024739.14	Hsp90ab1
chr17|45879197|-|AAACC	0.0704698	ENSMUST00000024739.14	Hsp90ab1
chr17|45879165|-|AAACT	0.425987	ENSMUST00000024739.14	Hsp90ab1
chr17|34043442|-|GGACA	0.477469	ENSMUST00000173844.8	Rps28
chr17|34043299|-|GGACC	0.404628	ENSMUST00000173844.8	Rps28
chr17|34043285|-|GGACA	0.540175	ENSMUST00000173844.8	Rps28
chr16|76200514|-|GAACT	0.713396	ENSMUST00000178310.9	Fau
chr16|76200273|-|AGACT	0.440332	ENSMUST00000178310.9	Fau
chr16|76200256|-|AAACA	0.167499	ENSMUST00000178310.9	Fau
chr16|76200234|-|AGACA	0.301998	ENSMUST00000178310.9	Fau
chr5|76332105|+|AGACC	0.230703	ENSMUST00000031144.14	Tmem165
chr5|76332120|+|GAACC	0.30057	ENSMUST00000031144.14	Tmem165
chr5|76347308|+|GAACT	0.396155	ENSMUST00000031144.14	Tmem165
chr5|76352493|+|GAACC	0.157303	ENSMUST00000031144.14	Tmem165
chr5|76352498|+|AAACT	0.238294	ENSMUST00000031144.14	Tmem165
chr5|76352523|+|AAACT	0.245885	ENSMUST00000031144.14	Tmem165
chr5|76355650|+|GGACC	0.413949	ENSMUST00000031144.14	Tmem165
chr5|76355684|+|GGACA	0.369614	ENSMUST00000031144.14	Tmem165
chr5|76355751|+|GAACT	0.353763	ENSMUST00000031144.14	Tmem165
chr5|76356515|+|AAACA	0.202211	ENSMUST00000031144.14	Tmem165
chr5|76356745|+|AAACA	0.18118	ENSMUST00000031144.14	Tmem165
chr5|76356831|+|AAACC	0.149227	ENSMUST00000031144.14	Tmem165
chr5|76356957|+|GGACA	0.516446	ENSMUST00000031144.14	Tmem165
chr5|76356995|+|GGACT	0.845581	ENSMUST00000031144.14	Tmem165
chr5|76357065|+|AAACA	0.19716	ENSMUST00000031144.14	Tmem165
chr6|106776972|-|AAACC	0.119583	ENSMUST00000113239.10	Crbn
chr6|106772955|-|AGACA	0.370498	ENSMUST00000113239.10	Crbn
chr6|106772913|-|AGACC	0.13651	ENSMUST00000113239.10	Crbn
chr6|106772888|-|AAACC	0.0614694	ENSMUST00000113239.10	Crbn
chr6|106772874|-|AAACT	0.38923	ENSMUST00000113239.10	Crbn
chr6|106772122|-|GAACT	0.3149	ENSMUST00000113239.10	Crbn
chr6|106772047|-|AGACA	0.236604	ENSMUST00000113239.10	Crbn
chr6|106771998|-|GAACT	0.3452	ENSMUST00000113239.10	Crbn
chr6|106771983|-|AGACA	0.184104	ENSMUST00000113239.10	Crbn
chr6|106771978|-|GGACC	0.343123	ENSMUST00000113239.10	Crbn
chr6|106771267|-|GGACA	0.255204	ENSMUST00000113239.10	Crbn
chr6|106771169|-|GAACT	0.647253	ENSMUST00000113239.10	Crbn
chr6|106771162|-|GAACA	0.205199	ENSMUST00000113239.10	Crbn
chr6|106767847|-|AAACC	0.0859672	ENSMUST00000113239.10	Crbn
chr6|106767830|-|AGACC	0.225965	ENSMUST00000113239.10	Crbn
chr6|106760467|-|AAACA	0.194688	ENSMUST00000113239.10	Crbn
chr6|106760444|-|AAACA	0.194561	ENSMUST00000113239.10	Crbn
chr6|106759987|-|AGACT	0.596259	ENSMUST00000113239.10	Crbn
chr6|106759885|-|GGACA	0.528279	ENSMUST00000113239.10	Crbn
chr6|106759876|-|GAACA	0.294615	ENSMUST00000113239.10	Crbn
chr6|106759468|-|AAACA	0.0874628	ENSMUST00000113239.10	Crbn
chr6|106759455|-|AAACA	0.170997	ENSMUST00000113239.10	Crbn
chr6|106758737|-|AGACA	0.273022	ENSMUST00000113239.10	Crbn
chr6|106758061|-|GGACC	0.454477	ENSMUST00000113239.10	Crbn
chr6|106757997|-|AGACA	0.300931	ENSMUST00000113239.10	Crbn
chr6|106757935|-|AGACT	0.889293	ENSMUST00000113239.10	Crbn
chr6|106757913|-|AGACA	0.234406	ENSMUST00000113239.10	Crbn
chr6|106757742|-|AAACA	0.525807	ENSMUST00000113239.10	Crbn
chr6|106757653|-|AAACA	0.114242	ENSMUST00000113239.10	Crbn
chr6|106757622|-|GAACA	0.438312	ENSMUST00000113239.10	Crbn
chr6|106757563|-|AAACT	0.370863	ENSMUST00000113239.10	Crbn
chr6|106757513|-|GGACT	0.553524	ENSMUST00000113239.10	Crbn
chr6|106757456|-|GAACA	0.446842	ENSMUST00000113239.10	Crbn
chr6|106757311|-|GAACA	0.395233	ENSMUST00000113239.10	Crbn
chr6|106757276|-|AAACA	0.26875	ENSMUST00000113239.10	Crbn
chr6|106757262|-|AAACA	0.216784	ENSMUST00000113239.10	Crbn
chr15|103152754|+|GAACT	0.472151	ENSMUST00000036004.16	Hnrnpa1
chr15|103152800|+|AGACA	0.374083	ENSMUST00000036004.16	Hnrnpa1
chr15|103152811|+|AGACA	0.471646	ENSMUST00000036004.16	Hnrnpa1
chr15|103152836|+|AAACT	0.205983	ENSMUST00000036004.16	Hnrnpa1
chr15|103152844|+|GGACT	0.754455	ENSMUST00000036004.16	Hnrnpa1
chr15|103152933|+|AGACC	0.378981	ENSMUST00000036004.16	Hnrnpa1
chr15|103153062|+|AAACT	0.224036	ENSMUST00000036004.16	Hnrnpa1
chr15|103153164|+|AAACC	0.146884	ENSMUST00000036004.16	Hnrnpa1
chr15|103153180|+|AAACT	0.222894	ENSMUST00000036004.16	Hnrnpa1
chr19|46024413|-|AAACC	0.0791844	ENSMUST00000152946.8	Ldb1
chr19|46024373|-|GAACT	0.337189	ENSMUST00000152946.8	Ldb1
chr19|46024368|-|GGACA	0.387425	ENSMUST00000152946.8	Ldb1
chr19|46024187|-|GGACC	0.231242	ENSMUST00000152946.8	Ldb1
chr19|46024021|-|GGACC	0.238616	ENSMUST00000152946.8	Ldb1
chr19|46023875|-|AAACC	0.0712224	ENSMUST00000152946.8	Ldb1
chr19|46023126|-|GGACC	0.199208	ENSMUST00000152946.8	Ldb1
chr19|46023096|-|AAACA	0.532187	ENSMUST00000152946.8	Ldb1
chr19|46022922|-|GAACT	0.40073	ENSMUST00000152946.8	Ldb1
chr19|46022903|-|AGACC	0.187674	ENSMUST00000152946.8	Ldb1
chr19|46022881|-|AGACT	0.677224	ENSMUST00000152946.8	Ldb1
chr19|46022870|-|AGACC	0.185987	ENSMUST00000152946.8	Ldb1
chr19|46021698|-|GAACA	0.198005	ENSMUST00000152946.8	Ldb1
chr19|46021659|-|GGACA	0.572548	ENSMUST00000152946.8	Ldb1
chr19|46021614|-|GAACA	0.315178	ENSMUST00000152946.8	Ldb1
chr19|46021473|-|AGACT	0.961542	ENSMUST00000152946.8	Ldb1
chr19|46021425|-|GGACT	0.846188	ENSMUST00000152946.8	Ldb1
chr19|46021420|-|GGACT	0.841967	ENSMUST00000152946.8	Ldb1
chr19|46021312|-|GGACC	0.916644	ENSMUST00000152946.8	Ldb1
chr9|108216669|+|GGACT	0.619733	ENSMUST00000082429.8	Gpx1
chr9|108216706|+|GGACC	0.364619	ENSMUST00000082429.8	Gpx1
chr9|108216715|+|GGACT	0.636103	ENSMUST00000082429.8	Gpx1
chr9|108216751|+|GGACA	0.336808	ENSMUST00000082429.8	Gpx1
chr9|108217211|+|GAACT	0.375672	ENSMUST00000082429.8	Gpx1
chr9|108217290|+|GAACC	0.195291	ENSMUST00000082429.8	Gpx1
chr9|108217303|+|AAACC	0.0848476	ENSMUST00000082429.8	Gpx1
chr9|108217426|+|AAACA	0.231152	ENSMUST00000082429.8	Gpx1
chr1|24654500|-|AAACT	0.448374	ENSMUST00000082405.1	mt-Co2
chr1|24654460|-|AAACC	0.0956988	ENSMUST00000082405.1	mt-Co2
chr1|24654451|-|GAACT	0.494559	ENSMUST00000082405.1	mt-Co2
chr1|24654352|-|AAACC	0.232306	ENSMUST00000082405.1	mt-Co2
chr1|24654303|-|AGACC	0.209861	ENSMUST00000082405.1	mt-Co2
chr1|24654260|-|AAACC	0.125153	ENSMUST00000082405.1	mt-Co2
chr1|24654251|-|GAACT	0.619489	ENSMUST00000082405.1	mt-Co2
chr1|24654206|-|GAACT	0.563361	ENSMUST00000082405.1	mt-Co2
chr1|24654140|-|GGACT	0.464889	ENSMUST00000082405.1	mt-Co2
chr1|24654133|-|AAACT	0.385644	ENSMUST00000082405.1	mt-Co2
chr1|24654087|-|AAACC	0.519757	ENSMUST00000082405.1	mt-Co2
chr1|24653985|-|AAACT	0.606347	ENSMUST00000082405.1	mt-Co2
chr5|33432248|-|AGACT	0.675049	ENSMUST00000079746.10	Ctbp1
chr5|33432196|-|GGACT	0.431531	ENSMUST00000079746.10	Ctbp1
chr5|33424312|-|GGACT	0.62813	ENSMUST00000079746.10	Ctbp1
chr5|33416640|-|AGACT	0.311018	ENSMUST00000079746.10	Ctbp1
chr5|33416616|-|GAACC	0.229338	ENSMUST00000079746.10	Ctbp1
chr5|33416602|-|GAACC	0.161911	ENSMUST00000079746.10	Ctbp1
chr5|33416503|-|AGACC	0.36058	ENSMUST00000079746.10	Ctbp1
chr5|33416486|-|GGACT	0.546738	ENSMUST00000079746.10	Ctbp1
chr5|33408290|-|GGACC	0.468743	ENSMUST00000079746.10	Ctbp1
chr5|33407840|-|AGACA	0.289932	ENSMUST00000079746.10	Ctbp1
chr5|33407820|-|GAACA	0.466935	ENSMUST00000079746.10	Ctbp1
chr5|33407046|-|GGACC	0.185499	ENSMUST00000079746.10	Ctbp1
chr5|33406544|-|AAACT	0.352923	ENSMUST00000079746.10	Ctbp1
chr5|33406529|-|GGACC	0.521989	ENSMUST00000079746.10	Ctbp1
chr5|33406493|-|GGACC	0.260303	ENSMUST00000079746.10	Ctbp1
chr5|33405891|-|AGACT	0.323788	ENSMUST00000079746.10	Ctbp1
chr5|33405866|-|AGACC	0.236408	ENSMUST00000079746.10	Ctbp1
chr5|33405788|-|GGACC	0.689508	ENSMUST00000079746.10	Ctbp1
chr5|33405739|-|AGACT	0.882221	ENSMUST00000079746.10	Ctbp1
chr5|33405564|-|GAACA	0.600307	ENSMUST00000079746.10	Ctbp1
chr5|33405521|-|AAACC	0.178884	ENSMUST00000079746.10	Ctbp1
chr5|33405426|-|GGACA	0.639323	ENSMUST00000079746.10	Ctbp1
chr5|33405338|-|AAACA	0.394092	ENSMUST00000079746.10	Ctbp1
chr5|33405304|-|GAACC	0.207921	ENSMUST00000079746.10	Ctbp1
chr5|33405234|-|GGACC	0.491908	ENSMUST00000079746.10	Ctbp1
chr5|33405195|-|AGACC	0.195892	ENSMUST00000079746.10	Ctbp1
chr4|148678794|+|AGACC	0.233781	ENSMUST00000006611.9	Srm
chr4|148678810|+|GGACC	0.456916	ENSMUST00000006611.9	Srm
chr4|148678837|+|GGACC	0.622059	ENSMUST00000006611.9	Srm
chr4|148678851|+|GGACC	0.480332	ENSMUST00000006611.9	Srm
chr4|148678856|+|AGACT	0.324145	ENSMUST00000006611.9	Srm
chr4|148678946|+|GGACT	0.838532	ENSMUST00000006611.9	Srm
chr4|134198095|+|GGACC	0.520139	ENSMUST00000030636.11	Stmn1
chr4|134200197|+|GAACA	0.420406	ENSMUST00000030636.11	Stmn1
chr4|134200260|+|GAACC	0.566061	ENSMUST00000030636.11	Stmn1
chr4|134200644|+|GGACA	0.348666	ENSMUST00000030636.11	Stmn1
chr4|134200671|+|GAACA	0.264313	ENSMUST00000030636.11	Stmn1
chr4|134200686|+|AGACC	0.171556	ENSMUST00000030636.11	Stmn1
chr4|134200700|+|AGACT	0.407206	ENSMUST00000030636.11	Stmn1
chr4|134200727|+|GAACT	0.383482	ENSMUST00000030636.11	Stmn1
chr4|134200765|+|AGACT	0.889604	ENSMUST00000030636.11	Stmn1
chr4|134200826|+|GGACC	0.393371	ENSMUST00000030636.11	Stmn1
chr4|134200845|+|AGACC	0.148279	ENSMUST00000030636.11	Stmn1
chr4|134200878|+|AAACT	0.21087	ENSMUST00000030636.11	Stmn1
chr4|134201128|+|AAACT	0.293894	ENSMUST00000030636.11	Stmn1
chr8|84293530|+|GGACC	0.40441	ENSMUST00000036996.6	Ndufb7
chr8|84297561|+|AGACA	0.362287	ENSMUST00000036996.6	Ndufb7
chr8|84297609|+|GGACT	0.82937	ENSMUST00000036996.6	Ndufb7
chr8|84298216|+|GGACC	0.613586	ENSMUST00000036996.6	Ndufb7
chrX|101228651|-|AAACA	0.102819	ENSMUST00000033683.8	Rps4x
chrX|101228620|-|AGACA	0.39468	ENSMUST00000033683.8	Rps4x
chrX|101228564|-|AAACA	0.151149	ENSMUST00000033683.8	Rps4x
chr9|103940267|-|GGACC	0.226338	ENSMUST00000035166.12	Uba5
chr9|103940092|-|GAACT	0.694473	ENSMUST00000035166.12	Uba5
chr9|103940076|-|GAACC	0.394273	ENSMUST00000035166.12	Uba5
chr9|103940040|-|GGACC	0.246037	ENSMUST00000035166.12	Uba5
chr9|103934108|-|GGACT	0.724185	ENSMUST00000035166.12	Uba5
chr9|103934084|-|GAACA	0.461069	ENSMUST00000035166.12	Uba5
chr9|103933086|-|GAACA	0.564234	ENSMUST00000035166.12	Uba5
chr9|103933031|-|GAACA	0.230576	ENSMUST00000035166.12	Uba5
chr9|103933022|-|GAACA	0.339122	ENSMUST00000035166.12	Uba5
chr9|103932452|-|GGACA	0.460441	ENSMUST00000035166.12	Uba5
chr9|103932420|-|GGACA	0.35687	ENSMUST00000035166.12	Uba5
chr9|103931646|-|GAACT	0.448493	ENSMUST00000035166.12	Uba5
chr9|103931636|-|AGACA	0.328779	ENSMUST00000035166.12	Uba5
chr9|103931347|-|AAACC	0.0735866	ENSMUST00000035166.12	Uba5
chr9|103927083|-|AAACC	0.0395787	ENSMUST00000035166.12	Uba5
chr9|103927062|-|AAACT	0.357918	ENSMUST00000035166.12	Uba5
chr9|103926733|-|GGACA	0.362744	ENSMUST00000035166.12	Uba5
chr9|103926505|-|GAACT	0.535259	ENSMUST00000035166.12	Uba5
chr9|103926497|-|GAACT	0.427708	ENSMUST00000035166.12	Uba5
chr9|103924851|-|AGACT	0.285021	ENSMUST00000035166.12	Uba5
chr9|103924801|-|AGACA	0.678269	ENSMUST00000035166.12	Uba5
chr9|103924746|-|GAACA	0.310362	ENSMUST00000035166.12	Uba5
chr9|103924737|-|GAACT	0.535738	ENSMUST00000035166.12	Uba5
chr9|103924728|-|AAACT	0.67413	ENSMUST00000035166.12	Uba5
chr9|103924671|-|GAACT	0.835323	ENSMUST00000035166.12	Uba5
chr9|103924602|-|GGACC	0.428186	ENSMUST00000035166.12	Uba5
chr9|103924540|-|GGACT	0.920194	ENSMUST00000035166.12	Uba5
chr9|103924479|-|GGACA	0.923108	ENSMUST00000035166.12	Uba5
chr9|103924440|-|AAACA	0.311912	ENSMUST00000035166.12	Uba5
chr9|103924422|-|AAACA	0.138104	ENSMUST00000035166.12	Uba5
chr9|120401259|+|GAACA	0.325368	ENSMUST00000165532.3	Rpl14
chr9|120401848|+|GGACC	0.372468	ENSMUST00000165532.3	Rpl14
chr9|120402846|+|AGACT	0.38372	ENSMUST00000165532.3	Rpl14
chr9|120403165|+|GAACA	0.306146	ENSMUST00000165532.3	Rpl14
chr9|120403179|+|AGACT	0.28566	ENSMUST00000165532.3	Rpl14
chr9|120403193|+|AAACT	0.519637	ENSMUST00000165532.3	Rpl14
chr9|120403316|+|GGACC	0.384273	ENSMUST00000165532.3	Rpl14
chr9|120403410|+|AGACC	0.247744	ENSMUST00000165532.3	Rpl14
chr4|152411996|+|GGACT	0.542818	ENSMUST00000139685.8	Rpl22
chr4|152416775|+|GAACA	0.478971	ENSMUST00000139685.8	Rpl22
chr4|152416787|+|AGACT	0.447929	ENSMUST00000139685.8	Rpl22
chr4|152416883|+|GGACA	0.375019	ENSMUST00000139685.8	Rpl22
chr4|63466828|+|GAACC	0.395159	ENSMUST00000035301.7	Atp6v1g1
chr4|63466874|+|GAACA	0.420047	ENSMUST00000035301.7	Atp6v1g1
chr4|63468227|+|AGACC	0.225021	ENSMUST00000035301.7	Atp6v1g1
chr4|63468255|+|GAACT	0.597174	ENSMUST00000035301.7	Atp6v1g1
chr4|63468270|+|GAACA	0.29606	ENSMUST00000035301.7	Atp6v1g1
chr4|63468336|+|AAACT	0.404607	ENSMUST00000035301.7	Atp6v1g1
chr4|63468414|+|AAACC	0.20323	ENSMUST00000035301.7	Atp6v1g1
chr18|48179967|+|GAACT	0.316661	ENSMUST00000235307.2	Eno1b
chr18|48179975|+|AGACA	0.385964	ENSMUST00000235307.2	Eno1b
chr18|48179986|+|AGACC	0.255336	ENSMUST00000235307.2	Eno1b
chr18|48180037|+|AAACT	0.499514	ENSMUST00000235307.2	Eno1b
chr18|48180482|+|GAACA	0.369042	ENSMUST00000235307.2	Eno1b
chr18|48180508|+|AGACT	0.21942	ENSMUST00000235307.2	Eno1b
chr18|48180602|+|GGACT	0.533811	ENSMUST00000235307.2	Eno1b
chr18|48180680|+|GAACT	0.501589	ENSMUST00000235307.2	Eno1b
chr18|48180857|+|GAACC	0.149423	ENSMUST00000235307.2	Eno1b
chr18|48180949|+|AAACT	0.213366	ENSMUST00000235307.2	Eno1b
chr18|48180956|+|GGACA	0.252451	ENSMUST00000235307.2	Eno1b
chr18|48180971|+|AGACC	0.280911	ENSMUST00000235307.2	Eno1b
chr18|48181006|+|AGACT	0.237704	ENSMUST00000235307.2	Eno1b
chr18|48181112|+|GAACC	0.10299	ENSMUST00000235307.2	Eno1b
chr18|48181136|+|GGACC	0.607629	ENSMUST00000235307.2	Eno1b
chr18|48181279|+|AGACC	0.258502	ENSMUST00000235307.2	Eno1b
chr18|48181360|+|GAACT	0.426937	ENSMUST00000235307.2	Eno1b
chr9|119957547|+|AAACT	0.236329	ENSMUST00000035105.7	Rpsa
chr9|119957622|+|GAACC	0.17791	ENSMUST00000035105.7	Rpsa
chr9|119958239|+|AAACC	0.164498	ENSMUST00000035105.7	Rpsa
chr9|119958250|+|GGACC	0.336508	ENSMUST00000035105.7	Rpsa
chr9|119958332|+|GAACA	0.336112	ENSMUST00000035105.7	Rpsa
chr9|119959250|+|GGACC	0.37674	ENSMUST00000035105.7	Rpsa
chr9|119959404|+|GGACA	0.601718	ENSMUST00000035105.7	Rpsa
chr9|119959952|+|AGACC	0.250956	ENSMUST00000035105.7	Rpsa
chr9|119960132|+|GGACC	0.45602	ENSMUST00000035105.7	Rpsa
chr9|119960469|+|AGACT	0.320412	ENSMUST00000035105.7	Rpsa
chr17|56916675|-|AGACT	0.490381	ENSMUST00000052832.6	Micos13
chr17|56915866|-|AGACA	0.640856	ENSMUST00000052832.6	Micos13
chr17|56915661|-|AAACT	0.295731	ENSMUST00000052832.6	Micos13
chr17|56915643|-|GAACT	0.387646	ENSMUST00000052832.6	Micos13
chr17|56914756|-|GAACA	0.238361	ENSMUST00000052832.6	Micos13
chr17|56914708|-|AGACC	0.251428	ENSMUST00000052832.6	Micos13
chr17|56914693|-|AGACA	0.44619	ENSMUST00000052832.6	Micos13
chr17|56914679|-|GGACC	0.450723	ENSMUST00000052832.6	Micos13
chr17|56914634|-|GGACT	0.732863	ENSMUST00000052832.6	Micos13
chrM|8802|+|GAACC	0.23928	ENSMUST00000082409.1	mt-Co3
chrM|8840|+|GGACT	0.501646	ENSMUST00000082409.1	mt-Co3
chrM|9076|+|AAACC	0.0876586	ENSMUST00000082409.1	mt-Co3
chrM|9116|+|GGACT	0.580629	ENSMUST00000082409.1	mt-Co3
chrM|9156|+|AAACA	0.142018	ENSMUST00000082409.1	mt-Co3
chrM|9221|+|GGACT	0.557059	ENSMUST00000082409.1	mt-Co3
chrM|9296|+|AAACA	0.54882	ENSMUST00000082409.1	mt-Co3
chr13|29509618|-|GAACA	0.237673	ENSMUST00000006353.14	Cdkal1
chr13|29509600|-|AAACA	0.63222	ENSMUST00000006353.14	Cdkal1
chr13|29509562|-|AAACA	0.427554	ENSMUST00000006353.14	Cdkal1
chr13|29509517|-|AAACC	0.156051	ENSMUST00000006353.14	Cdkal1
chr13|29509504|-|GAACT	0.67656	ENSMUST00000006353.14	Cdkal1
chr13|29509498|-|GGACC	0.709793	ENSMUST00000006353.14	Cdkal1
chr13|29509476|-|GGACT	0.736429	ENSMUST00000006353.14	Cdkal1
chr13|29509422|-|AAACT	0.698555	ENSMUST00000006353.14	Cdkal1
chr13|29509414|-|AAACA	0.412983	ENSMUST00000006353.14	Cdkal1
chr13|29509410|-|AAACC	0.197507	ENSMUST00000006353.14	Cdkal1
chr8|122548608|-|AGACC	0.14178	ENSMUST00000045884.17	Klhdc4
chr8|122548579|-|AGACC	0.131629	ENSMUST00000045884.17	Klhdc4
chr8|122548561|-|AGACC	0.0815114	ENSMUST00000045884.17	Klhdc4
chr8|122548546|-|AAACA	0.141884	ENSMUST00000045884.17	Klhdc4
chr9|64082215|+|GAACT	0.409184	ENSMUST00000034966.9	Rpl4
chr9|64082242|+|AAACA	0.339253	ENSMUST00000034966.9	Rpl4
chr9|64082249|+|AGACA	0.492072	ENSMUST00000034966.9	Rpl4
chr9|64082484|+|AGACC	0.328164	ENSMUST00000034966.9	Rpl4
chr9|64082550|+|GGACC	0.338251	ENSMUST00000034966.9	Rpl4
chr9|64082902|+|AAACC	0.104896	ENSMUST00000034966.9	Rpl4
chr9|64083442|+|AGACC	0.236444	ENSMUST00000034966.9	Rpl4
chr9|64083471|+|AAACT	0.312022	ENSMUST00000034966.9	Rpl4
chr9|64084269|+|AAACC	0.310303	ENSMUST00000034966.9	Rpl4
chr9|64084633|+|GAACA	0.426908	ENSMUST00000034966.9	Rpl4
chr9|64084643|+|AAACT	0.337461	ENSMUST00000034966.9	Rpl4
chr9|64085026|+|GAACA	0.229105	ENSMUST00000034966.9	Rpl4
chr9|64085223|+|GAACC	0.196631	ENSMUST00000034966.9	Rpl4
chr9|64085247|+|GAACC	0.139039	ENSMUST00000034966.9	Rpl4
chr9|64085261|+|AGACT	0.247854	ENSMUST00000034966.9	Rpl4
chr9|64085510|+|AAACT	0.394352	ENSMUST00000034966.9	Rpl4
chr9|64085586|+|GGACT	0.588603	ENSMUST00000034966.9	Rpl4
chr9|64085593|+|AGACA	0.244104	ENSMUST00000034966.9	Rpl4
chr9|64085678|+|AAACC	0.163139	ENSMUST00000034966.9	Rpl4
chr9|64085727|+|AAACT	0.435989	ENSMUST00000034966.9	Rpl4
chr9|64085765|+|AGACC	0.457879	ENSMUST00000034966.9	Rpl4
chr7|45368702|+|GGACC	0.555865	ENSMUST00000210640.2	Rpl18
chr7|45368738|+|GGACA	0.652145	ENSMUST00000210640.2	Rpl18
chr7|45368977|+|GGACC	0.302011	ENSMUST00000210640.2	Rpl18
chr7|45369028|+|GAACC	0.215361	ENSMUST00000210640.2	Rpl18
chr7|45369375|+|GAACA	0.372986	ENSMUST00000210640.2	Rpl18
chr7|45369380|+|AGACT	0.412132	ENSMUST00000210640.2	Rpl18
chr7|45369892|+|GAACC	0.181841	ENSMUST00000210640.2	Rpl18
chr7|45370138|+|AAACC	0.0937887	ENSMUST00000210640.2	Rpl18
chr7|45370209|+|AAACT	0.439726	ENSMUST00000210640.2	Rpl18
chr7|45370242|+|AAACA	0.266397	ENSMUST00000210640.2	Rpl18
chr18|77866175|+|GAACT	0.309913	ENSMUST00000026495.15	Atp5a1
chr18|77866182|+|GAACC	0.233077	ENSMUST00000026495.15	Atp5a1
chr18|77866252|+|GGACA	0.380364	ENSMUST00000026495.15	Atp5a1
chr18|77866450|+|AGACC	0.149261	ENSMUST00000026495.15	Atp5a1
chr18|77866519|+|AGACC	0.282928	ENSMUST00000026495.15	Atp5a1
chr18|77866590|+|AGACA	0.289588	ENSMUST00000026495.15	Atp5a1
chr18|77866594|+|AGACT	0.40695	ENSMUST00000026495.15	Atp5a1
chr18|77866783|+|AAACA	0.139169	ENSMUST00000026495.15	Atp5a1
chr18|77866834|+|GGACC	0.519051	ENSMUST00000026495.15	Atp5a1
chr18|77866914|+|AGACT	0.480229	ENSMUST00000026495.15	Atp5a1
chr18|77867632|+|AGACA	0.305299	ENSMUST00000026495.15	Atp5a1
chr18|77867941|+|AAACA	0.204468	ENSMUST00000026495.15	Atp5a1
chr18|77868000|+|GGACA	0.412292	ENSMUST00000026495.15	Atp5a1
chr18|77868697|+|AAACA	0.11487	ENSMUST00000026495.15	Atp5a1
chr18|77868775|+|AAACC	0.0721976	ENSMUST00000026495.15	Atp5a1
chr18|77869049|+|GGACA	0.534157	ENSMUST00000026495.15	Atp5a1
chr18|77869518|+|GAACA	0.226096	ENSMUST00000026495.15	Atp5a1
chr18|77869563|+|AAACT	0.210437	ENSMUST00000026495.15	Atp5a1
chr18|77870022|+|GAACA	0.447401	ENSMUST00000026495.15	Atp5a1
chr18|77870057|+|AAACT	0.38447	ENSMUST00000026495.15	Atp5a1
chr18|77870076|+|GAACC	0.26253	ENSMUST00000026495.15	Atp5a1
chr6|122690849|+|GAACT	0.506044	ENSMUST00000112581.8	Nanog
chr6|122690862|+|AGACC	0.381656	ENSMUST00000112581.8	Nanog
chr6|122690878|+|GAACT	0.521263	ENSMUST00000112581.8	Nanog
chr6|122690921|+|GGACC	0.769025	ENSMUST00000112581.8	Nanog
chr6|122690997|+|AAACC	0.122252	ENSMUST00000112581.8	Nanog
chr6|122691004|+|GGACT	0.568364	ENSMUST00000112581.8	Nanog
chr6|122691011|+|GAACA	0.502067	ENSMUST00000112581.8	Nanog
chr6|122691123|+|AGACA	0.378858	ENSMUST00000112581.8	Nanog
chr6|122691169|+|GAACA	0.236398	ENSMUST00000112581.8	Nanog
chr6|122691311|+|AGACA	0.402775	ENSMUST00000112581.8	Nanog
chr6|122691319|+|GGACC	0.384028	ENSMUST00000112581.8	Nanog
chr6|122691390|+|AGACA	0.381051	ENSMUST00000112581.8	Nanog
chr6|122691414|+|AAACT	0.392284	ENSMUST00000112581.8	Nanog
chr6|122691540|+|GAACC	0.492682	ENSMUST00000112581.8	Nanog
chr6|122691555|+|GGACT	0.618362	ENSMUST00000112581.8	Nanog
chr6|122691565|+|AAACA	0.198628	ENSMUST00000112581.8	Nanog
chr6|122691575|+|AAACA	0.193607	ENSMUST00000112581.8	Nanog
chr9|50256201|-|GAACA	0.258381	ENSMUST00000076364.6	Rpl10-ps3
chr9|50255905|-|AGACA	0.385151	ENSMUST00000076364.6	Rpl10-ps3
chr9|50255824|-|GAACC	0.171051	ENSMUST00000076364.6	Rpl10-ps3
chr9|50255811|-|GAACA	0.233423	ENSMUST00000076364.6	Rpl10-ps3
chr9|50255804|-|GAACA	0.436052	ENSMUST00000076364.6	Rpl10-ps3
chr9|50255694|-|AGACA	0.211825	ENSMUST00000076364.6	Rpl10-ps3
chr9|50255622|-|GGACA	0.479653	ENSMUST00000076364.6	Rpl10-ps3
chr7|44773728|-|GGACA	0.357371	ENSMUST00000003521.10	Rps11
chr7|44772934|-|AAACA	0.26592	ENSMUST00000003521.10	Rps11
chr7|44772908|-|AAACC	0.164643	ENSMUST00000003521.10	Rps11
chr7|44772894|-|AAACT	0.196012	ENSMUST00000003521.10	Rps11
chr7|44772640|-|AGACA	0.352301	ENSMUST00000003521.10	Rps11
chr7|44772353|-|GGACC	0.264262	ENSMUST00000003521.10	Rps11
chr7|44772334|-|GGACT	0.474246	ENSMUST00000003521.10	Rps11
chr7|44772283|-|GAACA	0.395086	ENSMUST00000003521.10	Rps11
chr7|44771965|-|AGACA	0.599555	ENSMUST00000003521.10	Rps11
chr7|44771927|-|AGACT	0.231461	ENSMUST00000003521.10	Rps11
chr7|44771854|-|GGACT	0.510081	ENSMUST00000003521.10	Rps11
chr7|44771834|-|GAACA	0.374135	ENSMUST00000003521.10	Rps11
chr10|79890406|+|GGACA	0.659447	ENSMUST00000105372.9	Gpx4
chr10|79890580|+|AAACT	0.467211	ENSMUST00000105372.9	Gpx4
chr10|79890590|+|AAACT	0.523482	ENSMUST00000105372.9	Gpx4
chr10|79891771|+|GAACT	0.628546	ENSMUST00000105372.9	Gpx4
chr10|79892033|+|GGACC	0.294966	ENSMUST00000105372.9	Gpx4
chr10|79892146|+|AAACC	0.142544	ENSMUST00000105372.9	Gpx4
chr10|79892175|+|GGACC	0.456715	ENSMUST00000105372.9	Gpx4
chr8|73073287|+|GAACC	0.575736	ENSMUST00000067912.8	Klf2
chr8|73073313|+|GGACC	0.326411	ENSMUST00000067912.8	Klf2
chr8|73073319|+|AAACA	0.239269	ENSMUST00000067912.8	Klf2
chr8|73073331|+|GGACT	0.782398	ENSMUST00000067912.8	Klf2
chr8|73073471|+|GAACA	0.296173	ENSMUST00000067912.8	Klf2
chr8|73073496|+|GGACC	0.653719	ENSMUST00000067912.8	Klf2
chr8|73073620|+|GGACC	0.557938	ENSMUST00000067912.8	Klf2
chr8|73073706|+|GGACA	0.665667	ENSMUST00000067912.8	Klf2
chr8|73074038|+|AGACC	0.338912	ENSMUST00000067912.8	Klf2
chr8|73074685|+|AGACC	0.458592	ENSMUST00000067912.8	Klf2
chr8|73074834|+|AAACA	0.542314	ENSMUST00000067912.8	Klf2
chr8|73074838|+|AGACT	0.9311	ENSMUST00000067912.8	Klf2
chr8|73074853|+|GGACC	0.913893	ENSMUST00000067912.8	Klf2
chr8|73074861|+|GGACA	0.656525	ENSMUST00000067912.8	Klf2
chr8|73074871|+|GGACA	0.416387	ENSMUST00000067912.8	Klf2
chr8|73074946|+|AGACA	0.17054	ENSMUST00000067912.8	Klf2
chr8|73075092|+|AGACT	0.675806	ENSMUST00000067912.8	Klf2
chr14|45567312|+|GGACC	0.284406	ENSMUST00000022380.9	Psmc6
chr14|45567336|+|GGACT	0.485969	ENSMUST00000022380.9	Psmc6
chr14|45568294|+|GAACA	0.193595	ENSMUST00000022380.9	Psmc6
chr14|45568306|+|GAACT	0.394033	ENSMUST00000022380.9	Psmc6
chr14|45568363|+|GGACA	0.378196	ENSMUST00000022380.9	Psmc6
chr14|45568464|+|AAACA	0.172091	ENSMUST00000022380.9	Psmc6
chr14|45569385|+|GGACC	0.372515	ENSMUST00000022380.9	Psmc6
chr14|45572137|+|GAACC	0.211988	ENSMUST00000022380.9	Psmc6
chr14|45572467|+|GAACA	0.226084	ENSMUST00000022380.9	Psmc6
chr14|45575015|+|GGACC	0.550856	ENSMUST00000022380.9	Psmc6
chr14|45578098|+|AAACA	0.176785	ENSMUST00000022380.9	Psmc6
chr14|45578132|+|GGACT	0.666919	ENSMUST00000022380.9	Psmc6
chr14|45578252|+|AGACA	0.213888	ENSMUST00000022380.9	Psmc6
chr14|45578309|+|GGACC	0.682827	ENSMUST00000022380.9	Psmc6
chr14|45578762|+|GAACA	0.314272	ENSMUST00000022380.9	Psmc6
chr14|45578789|+|GAACT	0.286529	ENSMUST00000022380.9	Psmc6
chr14|45580919|+|AAACA	0.153637	ENSMUST00000022380.9	Psmc6
chr14|45580923|+|AGACC	0.213806	ENSMUST00000022380.9	Psmc6
chr14|45581123|+|GAACA	0.314898	ENSMUST00000022380.9	Psmc6
chr14|45581159|+|GGACC	0.32829	ENSMUST00000022380.9	Psmc6
chr14|45584246|+|AGACC	0.168111	ENSMUST00000022380.9	Psmc6
chr14|45586085|+|AGACT	0.365829	ENSMUST00000022380.9	Psmc6
chr14|45586142|+|GGACT	0.793587	ENSMUST00000022380.9	Psmc6
chr14|45586149|+|AAACC	0.134085	ENSMUST00000022380.9	Psmc6
chr14|45586191|+|AGACA	0.373057	ENSMUST00000022380.9	Psmc6
chr14|45586266|+|AAACA	0.104253	ENSMUST00000022380.9	Psmc6
chr14|76082885|+|GGACC	0.245368	ENSMUST00000110894.9	Tpt1
chr14|76083655|+|GAACA	0.339699	ENSMUST00000110894.9	Tpt1
chr14|76083764|+|GAACC	0.157403	ENSMUST00000110894.9	Tpt1
chr14|76083781|+|AAACC	0.120929	ENSMUST00000110894.9	Tpt1
chr14|76083821|+|AGACT	0.362081	ENSMUST00000110894.9	Tpt1
chr14|76084146|+|AAACT	0.167328	ENSMUST00000110894.9	Tpt1
chr14|76084161|+|AAACC	0.110924	ENSMUST00000110894.9	Tpt1
chr14|76084700|+|AAACA	0.137558	ENSMUST00000110894.9	Tpt1
chr14|76084733|+|GGACT	0.505398	ENSMUST00000110894.9	Tpt1
chr14|76085604|+|GGACT	0.564674	ENSMUST00000110894.9	Tpt1
chr14|76085611|+|GGACA	0.373973	ENSMUST00000110894.9	Tpt1
chr14|76085620|+|GGACT	0.859529	ENSMUST00000110894.9	Tpt1
chr14|76085695|+|AAACA	0.334715	ENSMUST00000110894.9	Tpt1
chr1|58630249|+|AGACA	0.344086	ENSMUST00000027193.9	Ndufb3
chr1|58630262|+|GGACA	0.618391	ENSMUST00000027193.9	Ndufb3
chr1|58630268|+|GGACA	0.540807	ENSMUST00000027193.9	Ndufb3
chr1|58630274|+|GAACA	0.436237	ENSMUST00000027193.9	Ndufb3
chr1|58630280|+|GGACA	0.539056	ENSMUST00000027193.9	Ndufb3
chr1|58630286|+|GAACA	0.476838	ENSMUST00000027193.9	Ndufb3
chr1|58630292|+|GGACA	0.530374	ENSMUST00000027193.9	Ndufb3
chr1|58630313|+|GAACT	0.482065	ENSMUST00000027193.9	Ndufb3
chr1|58630328|+|AGACA	0.314274	ENSMUST00000027193.9	Ndufb3
chr3|32790890|-|AAACA	0.338107	ENSMUST00000043966.8	Mrpl47
chr3|32788376|-|GAACA	0.398173	ENSMUST00000043966.8	Mrpl47
chr3|32788312|-|GGACT	0.419283	ENSMUST00000043966.8	Mrpl47
chr3|32787787|-|GGACC	0.385629	ENSMUST00000043966.8	Mrpl47
chr3|32787768|-|GAACA	0.256831	ENSMUST00000043966.8	Mrpl47
chr3|32787753|-|AGACT	0.205305	ENSMUST00000043966.8	Mrpl47
chr3|32785382|-|AAACA	0.283325	ENSMUST00000043966.8	Mrpl47
chr3|32784291|-|AGACC	0.21777	ENSMUST00000043966.8	Mrpl47
chr3|32784271|-|AGACC	0.187833	ENSMUST00000043966.8	Mrpl47
chr3|32784251|-|GGACA	0.35331	ENSMUST00000043966.8	Mrpl47
chr3|32781866|-|AGACT	0.267769	ENSMUST00000043966.8	Mrpl47
chr3|32781851|-|AAACA	0.267831	ENSMUST00000043966.8	Mrpl47
chr3|32781736|-|AGACC	0.170392	ENSMUST00000043966.8	Mrpl47
chr6|29406142|+|AGACT	0.239455	ENSMUST00000115275.8	Ccdc136
chr6|29406150|+|GAACC	0.0607382	ENSMUST00000115275.8	Ccdc136
chr6|29409228|+|GAACT	0.235405	ENSMUST00000115275.8	Ccdc136
chr6|29410074|+|GGACA	0.375851	ENSMUST00000115275.8	Ccdc136
chr6|29410151|+|GAACT	0.223405	ENSMUST00000115275.8	Ccdc136
chr6|29410217|+|GAACA	0.129486	ENSMUST00000115275.8	Ccdc136
chr6|29410228|+|GGACA	0.516985	ENSMUST00000115275.8	Ccdc136
chr6|29410237|+|GGACA	0.805338	ENSMUST00000115275.8	Ccdc136
chr6|29411254|+|GAACT	0.243413	ENSMUST00000115275.8	Ccdc136
chr6|29411295|+|GAACC	0.148629	ENSMUST00000115275.8	Ccdc136
chr6|29411367|+|AGACC	0.115564	ENSMUST00000115275.8	Ccdc136
chr6|29411808|+|AGACT	0.299653	ENSMUST00000115275.8	Ccdc136
chr6|29411828|+|AGACT	0.229859	ENSMUST00000115275.8	Ccdc136
chr6|29412508|+|GGACT	0.499075	ENSMUST00000115275.8	Ccdc136
chr6|29413004|+|GGACT	0.324936	ENSMUST00000115275.8	Ccdc136
chr6|29413073|+|AAACT	0.157772	ENSMUST00000115275.8	Ccdc136
chr6|29413082|+|AAACA	0.0971192	ENSMUST00000115275.8	Ccdc136
chr6|29414805|+|AGACT	0.247653	ENSMUST00000115275.8	Ccdc136
chr6|29414822|+|GGACA	0.353951	ENSMUST00000115275.8	Ccdc136
chr6|29414868|+|GAACA	0.298259	ENSMUST00000115275.8	Ccdc136
chr6|29414888|+|GGACC	0.32756	ENSMUST00000115275.8	Ccdc136
chr6|29415488|+|AAACA	0.382676	ENSMUST00000115275.8	Ccdc136
chr6|29415521|+|AAACC	0.041183	ENSMUST00000115275.8	Ccdc136
chr6|29415608|+|GAACC	0.206954	ENSMUST00000115275.8	Ccdc136
chr6|29417087|+|GGACC	0.832435	ENSMUST00000115275.8	Ccdc136
chr6|29417130|+|AAACA	0.250885	ENSMUST00000115275.8	Ccdc136
chr6|29417233|+|AAACT	0.112257	ENSMUST00000115275.8	Ccdc136
chr6|29417279|+|GAACT	0.679095	ENSMUST00000115275.8	Ccdc136
chr6|29417309|+|GAACT	0.300012	ENSMUST00000115275.8	Ccdc136
chr6|29417392|+|AAACC	0.315146	ENSMUST00000115275.8	Ccdc136
chr6|29417512|+|AGACC	0.236472	ENSMUST00000115275.8	Ccdc136
chr6|29417552|+|GGACC	0.779695	ENSMUST00000115275.8	Ccdc136
chr6|29417570|+|AGACT	0.195007	ENSMUST00000115275.8	Ccdc136
chr6|29417943|+|AAACA	0.178892	ENSMUST00000115275.8	Ccdc136
chr6|29426625|+|GAACA	0.525414	ENSMUST00000115275.8	Ccdc136
chr6|29426738|+|AGACC	0.135983	ENSMUST00000115275.8	Ccdc136
chr6|29426744|+|GGACC	0.422591	ENSMUST00000115275.8	Ccdc136
chr6|29426859|+|AGACT	0.916953	ENSMUST00000115275.8	Ccdc136
chr6|29426912|+|GAACC	0.455987	ENSMUST00000115275.8	Ccdc136
chr12|75678028|-|AGACA	0.548002	ENSMUST00000062370.9	Wdr89
chr12|75677944|-|GAACA	0.475944	ENSMUST00000062370.9	Wdr89
chrM|6007|+|GGACC	0.336588	ENSMUST00000082402.1	mt-Co1
chrM|6125|+|GAACC	0.228069	ENSMUST00000082402.1	mt-Co1
chrM|6226|+|AGACA	0.543203	ENSMUST00000082402.1	mt-Co1
chrM|6592|+|AAACA	0.112595	ENSMUST00000082402.1	mt-Co1
chrM|6652|+|AGACT	0.443481	ENSMUST00000082402.1	mt-Co1
chrM|6679|+|AAACA	0.171333	ENSMUST00000082402.1	mt-Co1
chrM|6848|+|GAACC	0.288679	ENSMUST00000082402.1	mt-Co1
chr17|24939288|+|GGACC	0.30698	ENSMUST00000170715.8	Rps2
chr17|24939419|+|AGACA	0.185883	ENSMUST00000170715.8	Rps2
chr17|24939545|+|GGACA	0.461965	ENSMUST00000170715.8	Rps2
chr17|24939676|+|AGACT	0.429656	ENSMUST00000170715.8	Rps2
chr17|24939694|+|GGACC	0.49722	ENSMUST00000170715.8	Rps2
chr17|24939962|+|GGACT	0.676884	ENSMUST00000170715.8	Rps2
chr17|24940082|+|GAACA	0.187309	ENSMUST00000170715.8	Rps2
chr17|24940626|+|AGACT	0.189973	ENSMUST00000170715.8	Rps2
chr17|24940662|+|AGACT	0.3926	ENSMUST00000170715.8	Rps2
chr17|24940801|+|AAACC	0.0864692	ENSMUST00000170715.8	Rps2
chr17|24940828|+|GGACC	0.441642	ENSMUST00000170715.8	Rps2
chr9|71393035|-|GGACT	0.523057	ENSMUST00000034720.12	Polr2m
chr9|71392980|-|AGACT	0.460293	ENSMUST00000034720.12	Polr2m
chr9|71391043|-|AGACA	0.338518	ENSMUST00000034720.12	Polr2m
chr9|71391030|-|AAACT	0.414185	ENSMUST00000034720.12	Polr2m
chr9|71390982|-|GAACT	0.580198	ENSMUST00000034720.12	Polr2m
chr9|71390959|-|AGACT	0.920944	ENSMUST00000034720.12	Polr2m
chr9|71390911|-|AGACA	0.370709	ENSMUST00000034720.12	Polr2m
chr9|71390845|-|AGACA	0.845202	ENSMUST00000034720.12	Polr2m
chr9|71390816|-|AAACA	0.328507	ENSMUST00000034720.12	Polr2m
chr9|71390808|-|GGACC	0.303106	ENSMUST00000034720.12	Polr2m
chr9|71390774|-|AGACT	0.798176	ENSMUST00000034720.12	Polr2m
chr9|71390749|-|AAACA	0.385637	ENSMUST00000034720.12	Polr2m
chr9|71390596|-|AGACC	0.217383	ENSMUST00000034720.12	Polr2m
chr9|71390586|-|GAACC	0.130136	ENSMUST00000034720.12	Polr2m
chr9|71390572|-|AAACA	0.184339	ENSMUST00000034720.12	Polr2m
chr9|71390557|-|GAACT	0.680217	ENSMUST00000034720.12	Polr2m
chr9|71390547|-|GAACT	0.608626	ENSMUST00000034720.12	Polr2m
chr9|71390534|-|AGACT	0.2991	ENSMUST00000034720.12	Polr2m
chr9|71390485|-|AAACC	0.124382	ENSMUST00000034720.12	Polr2m
chr9|71390456|-|AGACC	0.337885	ENSMUST00000034720.12	Polr2m
chr9|71386793|-|AAACT	0.321035	ENSMUST00000034720.12	Polr2m
chr9|71386781|-|AGACT	0.832909	ENSMUST00000034720.12	Polr2m
chr9|71386676|-|AGACA	0.38629	ENSMUST00000034720.12	Polr2m
chr9|71386665|-|GGACA	0.406586	ENSMUST00000034720.12	Polr2m
chr9|71386623|-|GAACT	0.693205	ENSMUST00000034720.12	Polr2m
chr9|71386603|-|AGACC	0.211484	ENSMUST00000034720.12	Polr2m
chr9|71386592|-|AGACC	0.561045	ENSMUST00000034720.12	Polr2m
chr9|71386579|-|GGACA	0.803662	ENSMUST00000034720.12	Polr2m
chr9|71386536|-|GAACC	0.332473	ENSMUST00000034720.12	Polr2m
chr9|71386481|-|GAACC	0.424817	ENSMUST00000034720.12	Polr2m
chr9|71386234|-|GGACA	0.870303	ENSMUST00000034720.12	Polr2m
chr9|71386207|-|AAACA	0.269113	ENSMUST00000034720.12	Polr2m
chr9|71386195|-|AGACA	0.261181	ENSMUST00000034720.12	Polr2m
chr9|71386119|-|GGACA	0.614256	ENSMUST00000034720.12	Polr2m
chr9|71386036|-|GAACT	0.553626	ENSMUST00000034720.12	Polr2m
chr9|71385979|-|AAACC	0.240904	ENSMUST00000034720.12	Polr2m
chr9|71385919|-|AAACC	0.119813	ENSMUST00000034720.12	Polr2m
chr9|71385890|-|AAACC	0.167382	ENSMUST00000034720.12	Polr2m
chr9|71385786|-|GAACT	0.584044	ENSMUST00000034720.12	Polr2m
chr4|132260882|-|AGACA	0.365045	ENSMUST00000067496.7	Atpif1
chr4|132260816|-|AAACC	0.123354	ENSMUST00000067496.7	Atpif1
chr4|132260797|-|GGACT	0.36978	ENSMUST00000067496.7	Atpif1
chr4|132258127|-|AGACT	0.347843	ENSMUST00000067496.7	Atpif1
chr4|132258119|-|GAACA	0.381814	ENSMUST00000067496.7	Atpif1
chr4|132258098|-|AAACA	0.227661	ENSMUST00000067496.7	Atpif1
chr4|132257938|-|AGACA	0.54593	ENSMUST00000067496.7	Atpif1
chr11|106671512|-|AAACA	0.248187	ENSMUST00000021062.12	Ddx5
chr11|106671450|-|AAACT	0.248297	ENSMUST00000021062.12	Ddx5
chr11|106671327|-|GGACC	0.321092	ENSMUST00000021062.12	Ddx5
chr11|106671255|-|AGACA	0.3622	ENSMUST00000021062.12	Ddx5
chr11|33102800|-|AAACA	0.181882	ENSMUST00000093201.13	Npm1
chr11|33102726|-|GAACT	0.533293	ENSMUST00000093201.13	Npm1
chr11|33102637|-|GAACT	0.691261	ENSMUST00000093201.13	Npm1
chr11|33102589|-|GGACA	0.460175	ENSMUST00000093201.13	Npm1
chr8|57964969|+|AAACC	0.158958	ENSMUST00000067925.8	Hmgb2
chr8|57965613|+|AGACA	0.35718	ENSMUST00000067925.8	Hmgb2
chr8|57965696|+|AGACC	0.237653	ENSMUST00000067925.8	Hmgb2
chr8|57965742|+|GAACT	0.460136	ENSMUST00000067925.8	Hmgb2
chr8|57966096|+|AGACC	0.141827	ENSMUST00000067925.8	Hmgb2
chr8|57966175|+|GAACT	0.502617	ENSMUST00000067925.8	Hmgb2
chr8|57966217|+|AGACC	0.0911514	ENSMUST00000067925.8	Hmgb2
chr8|57966236|+|AGACC	0.511002	ENSMUST00000067925.8	Hmgb2
chr8|57966375|+|GAACA	0.256662	ENSMUST00000067925.8	Hmgb2
chr8|57966411|+|AAACT	0.253765	ENSMUST00000067925.8	Hmgb2
chr8|57966450|+|AAACA	0.164928	ENSMUST00000067925.8	Hmgb2
chr8|57966477|+|AAACT	0.238248	ENSMUST00000067925.8	Hmgb2
chr8|57967086|+|GAACC	0.171198	ENSMUST00000067925.8	Hmgb2
chr8|57967258|+|AAACT	0.450531	ENSMUST00000067925.8	Hmgb2
chr8|57967429|+|AAACT	0.381586	ENSMUST00000067925.8	Hmgb2
chr11|69886741|+|GGACA	0.410106	ENSMUST00000018716.10	Phf23
chr11|69886768|+|AAACA	0.238723	ENSMUST00000018716.10	Phf23
chr11|69886824|+|GGACC	0.302661	ENSMUST00000018716.10	Phf23
chr11|69888442|+|AAACC	0.109699	ENSMUST00000018716.10	Phf23
chr11|69888449|+|AGACT	0.493149	ENSMUST00000018716.10	Phf23
chr11|69888593|+|GAACC	0.206661	ENSMUST00000018716.10	Phf23
chr11|69889185|+|AGACA	0.627789	ENSMUST00000018716.10	Phf23
chr11|69889200|+|GGACT	0.804747	ENSMUST00000018716.10	Phf23
chr11|69889215|+|GGACC	0.672667	ENSMUST00000018716.10	Phf23
chr11|69889223|+|GAACT	0.584424	ENSMUST00000018716.10	Phf23
chr11|69889232|+|AGACT	0.67336	ENSMUST00000018716.10	Phf23
chr11|69889297|+|GGACC	0.353856	ENSMUST00000018716.10	Phf23
chr11|69889371|+|GGACT	0.807359	ENSMUST00000018716.10	Phf23
chr11|69889485|+|GGACC	0.403735	ENSMUST00000018716.10	Phf23
chr11|69889509|+|GGACC	0.850299	ENSMUST00000018716.10	Phf23
chr11|69889531|+|GGACC	0.915319	ENSMUST00000018716.10	Phf23
chr11|69889567|+|AGACC	0.294257	ENSMUST00000018716.10	Phf23
chr11|69889657|+|AGACT	0.553932	ENSMUST00000018716.10	Phf23
chr11|69889701|+|AGACT	0.867646	ENSMUST00000018716.10	Phf23
chr11|69889883|+|AAACA	0.259692	ENSMUST00000018716.10	Phf23
chr11|69889941|+|GGACA	0.338689	ENSMUST00000018716.10	Phf23
chr11|69890183|+|AGACC	0.172766	ENSMUST00000018716.10	Phf23
chr11|69890224|+|GAACT	0.679282	ENSMUST00000018716.10	Phf23
chr11|69890272|+|GAACC	0.262275	ENSMUST00000018716.10	Phf23
chr11|69890295|+|GAACT	0.659901	ENSMUST00000018716.10	Phf23
chr11|69890315|+|GAACT	0.809415	ENSMUST00000018716.10	Phf23
chr11|69890440|+|GGACT	0.914555	ENSMUST00000018716.10	Phf23
chr11|69890489|+|AGACA	0.322239	ENSMUST00000018716.10	Phf23
chr11|69890546|+|AAACT	0.286312	ENSMUST00000018716.10	Phf23
chr11|69890577|+|AAACT	0.437121	ENSMUST00000018716.10	Phf23
chr11|69890784|+|AGACA	0.292183	ENSMUST00000018716.10	Phf23
chr14|8516286|+|AAACA	0.169779	ENSMUST00000065865.10	Thoc7
chr14|8518539|+|AGACA	0.155088	ENSMUST00000065865.10	Thoc7
chr14|8518550|+|AGACA	0.421475	ENSMUST00000065865.10	Thoc7
chr14|8519579|+|AAACA	0.175819	ENSMUST00000065865.10	Thoc7
chr14|8519612|+|GAACT	0.493996	ENSMUST00000065865.10	Thoc7
chr14|8519622|+|AGACA	0.346786	ENSMUST00000065865.10	Thoc7
chr14|8520490|+|AGACC	0.278769	ENSMUST00000065865.10	Thoc7
chr14|8520508|+|GGACT	0.891413	ENSMUST00000065865.10	Thoc7
chr14|8520531|+|GGACA	0.547397	ENSMUST00000065865.10	Thoc7
chr14|8520703|+|AAACA	0.324911	ENSMUST00000065865.10	Thoc7
chr5|145020759|+|GGACC	0.402979	ENSMUST00000127694.8	Arpc1a
chr5|145020767|+|AGACC	0.123459	ENSMUST00000127694.8	Arpc1a
chr5|145027980|+|AAACA	0.102674	ENSMUST00000127694.8	Arpc1a
chr5|145028042|+|GAACA	0.226776	ENSMUST00000127694.8	Arpc1a
chr5|145029353|+|GAACA	0.432346	ENSMUST00000127694.8	Arpc1a
chr5|145032910|+|AGACC	0.253796	ENSMUST00000127694.8	Arpc1a
chr5|145033018|+|GAACA	0.272996	ENSMUST00000127694.8	Arpc1a
chr5|145034079|+|GGACT	0.575502	ENSMUST00000127694.8	Arpc1a
chr5|145038016|+|GAACC	0.351009	ENSMUST00000127694.8	Arpc1a
chr5|145039162|+|AGACT	0.22741	ENSMUST00000127694.8	Arpc1a
chr5|145041268|+|GAACA	0.381939	ENSMUST00000127694.8	Arpc1a
chr5|145041311|+|GAACA	0.611648	ENSMUST00000127694.8	Arpc1a
chr5|145041573|+|AAACT	0.172726	ENSMUST00000127694.8	Arpc1a
chr5|145041588|+|AAACA	0.141759	ENSMUST00000127694.8	Arpc1a
chr5|145041638|+|GGACA	0.478252	ENSMUST00000127694.8	Arpc1a
chr5|145041659|+|GGACC	0.773815	ENSMUST00000127694.8	Arpc1a
chr5|145041679|+|AAACA	0.185186	ENSMUST00000127694.8	Arpc1a
chr5|145041692|+|GAACA	0.334192	ENSMUST00000127694.8	Arpc1a
chr5|145043878|+|GGACA	0.321056	ENSMUST00000127694.8	Arpc1a
chr5|145045187|+|AGACC	0.195384	ENSMUST00000127694.8	Arpc1a
chr5|145045259|+|GAACA	0.325158	ENSMUST00000127694.8	Arpc1a
chr5|145045264|+|GGACT	0.63534	ENSMUST00000127694.8	Arpc1a
chr5|145045315|+|AAACA	0.177216	ENSMUST00000127694.8	Arpc1a
chr2|132082539|-|AGACC	0.310051	ENSMUST00000110163.8	Tmem230
chr2|132082419|-|AGACT	0.592905	ENSMUST00000110163.8	Tmem230
chr2|132082356|-|AGACA	0.413768	ENSMUST00000110163.8	Tmem230
chr2|132082343|-|GAACT	0.700723	ENSMUST00000110163.8	Tmem230
chr2|132082294|-|AAACA	0.180771	ENSMUST00000110163.8	Tmem230
chr2|132082231|-|GGACA	0.905209	ENSMUST00000110163.8	Tmem230
chr2|132082197|-|AAACT	0.167098	ENSMUST00000110163.8	Tmem230
chr2|132082088|-|GAACC	0.193777	ENSMUST00000110163.8	Tmem230
chr2|132081891|-|AAACC	0.105523	ENSMUST00000110163.8	Tmem230
chr2|132081825|-|AAACC	0.127082	ENSMUST00000110163.8	Tmem230
chr2|132081706|-|AGACC	0.206215	ENSMUST00000110163.8	Tmem230
chr2|132081684|-|AAACT	0.196367	ENSMUST00000110163.8	Tmem230
chr2|132081647|-|AAACT	0.225046	ENSMUST00000110163.8	Tmem230
chr2|132081591|-|GGACT	0.823418	ENSMUST00000110163.8	Tmem230
chr2|132081586|-|AGACT	0.597885	ENSMUST00000110163.8	Tmem230
chr2|132081564|-|AAACT	0.483151	ENSMUST00000110163.8	Tmem230
chr2|132081486|-|AGACT	0.417239	ENSMUST00000110163.8	Tmem230
chr6|115784810|-|GGACC	0.351921	ENSMUST00000203816.2	Rpl32
chr6|115784782|-|AGACC	0.269212	ENSMUST00000203816.2	Rpl32
chr6|115784124|-|AAACT	0.244545	ENSMUST00000203816.2	Rpl32
chr6|115784114|-|AAACC	0.092576	ENSMUST00000203816.2	Rpl32
chr6|115784029|-|AAACC	0.205496	ENSMUST00000203816.2	Rpl32
chr6|115782608|-|GAACC	0.507724	ENSMUST00000203816.2	Rpl32
chr2|35080013|-|AAACT	0.167008	ENSMUST00000028238.15	Rab14
chr2|35076690|-|AAACA	0.0817735	ENSMUST00000028238.15	Rab14
chr2|35073815|-|AGACT	0.238687	ENSMUST00000028238.15	Rab14
chr2|35073775|-|AAACA	0.320562	ENSMUST00000028238.15	Rab14
chr2|35072406|-|GAACA	0.583129	ENSMUST00000028238.15	Rab14
chr2|35072351|-|AAACC	0.0453981	ENSMUST00000028238.15	Rab14
chr2|35072315|-|GAACC	0.278825	ENSMUST00000028238.15	Rab14
chr2|35072157|-|AAACA	0.262368	ENSMUST00000028238.15	Rab14
chr2|35072142|-|AAACA	0.210915	ENSMUST00000028238.15	Rab14
chr2|35072124|-|AAACT	0.188072	ENSMUST00000028238.15	Rab14
chr2|35072116|-|AAACA	0.107974	ENSMUST00000028238.15	Rab14
chr2|35072048|-|AGACT	0.461006	ENSMUST00000028238.15	Rab14
chr2|35071994|-|AAACT	0.356274	ENSMUST00000028238.15	Rab14
chr2|35071976|-|GGACC	0.658686	ENSMUST00000028238.15	Rab14
chr2|35071890|-|AAACT	0.250197	ENSMUST00000028238.15	Rab14
chr2|35071603|-|GAACC	0.231501	ENSMUST00000028238.15	Rab14
chr2|35071535|-|GAACA	0.294123	ENSMUST00000028238.15	Rab14
chr2|35071458|-|AGACA	0.322509	ENSMUST00000028238.15	Rab14
chr2|35071398|-|GGACA	0.373639	ENSMUST00000028238.15	Rab14
chr2|35071394|-|AGACA	0.244057	ENSMUST00000028238.15	Rab14
chr2|35071358|-|AAACA	0.233067	ENSMUST00000028238.15	Rab14
chr2|35071257|-|AAACA	0.168637	ENSMUST00000028238.15	Rab14
chr2|35071140|-|GGACC	0.333761	ENSMUST00000028238.15	Rab14
chr2|35071126|-|GAACC	0.201717	ENSMUST00000028238.15	Rab14
chr2|35070900|-|AAACA	0.140181	ENSMUST00000028238.15	Rab14
chr2|35070712|-|AGACA	0.171277	ENSMUST00000028238.15	Rab14
chr2|35070678|-|AAACA	0.3956	ENSMUST00000028238.15	Rab14
chr2|35070627|-|AAACT	0.116101	ENSMUST00000028238.15	Rab14
chr7|35817727|+|AAACC	0.110896	ENSMUST00000237431.2	Rpl17
chr7|35817760|+|AAACC	0.151239	ENSMUST00000237431.2	Rpl17
chr7|35817781|+|GAACA	0.311126	ENSMUST00000237431.2	Rpl17
chr7|35817792|+|AAACT	0.302396	ENSMUST00000237431.2	Rpl17
chr7|35817920|+|AAACA	0.331958	ENSMUST00000237431.2	Rpl17
chr7|35817933|+|GGACA	0.658438	ENSMUST00000237431.2	Rpl17
chr7|35818007|+|GAACT	0.617235	ENSMUST00000237431.2	Rpl17
chr7|35818043|+|GAACA	0.389194	ENSMUST00000237431.2	Rpl17
chr7|35818057|+|GAACA	0.307522	ENSMUST00000237431.2	Rpl17
chr7|35818083|+|GAACC	0.633309	ENSMUST00000237431.2	Rpl17
chr7|35818160|+|GAACA	0.363673	ENSMUST00000237431.2	Rpl17
chr7|35818220|+|AAACT	0.270771	ENSMUST00000237431.2	Rpl17
chr7|35818229|+|AAACA	0.319396	ENSMUST00000237431.2	Rpl17
chr7|35818235|+|AAACT	0.281984	ENSMUST00000237431.2	Rpl17
chr7|24584909|+|GGACA	0.411376	ENSMUST00000129847.8	Rps19
chr7|24584928|+|AAACA	0.369211	ENSMUST00000129847.8	Rps19
chr7|24584957|+|GAACT	0.491953	ENSMUST00000129847.8	Rps19
chr16|22931961|+|AAACT	0.546283	ENSMUST00000077605.12	Eif4a2
chr16|22931979|+|AGACA	0.246133	ENSMUST00000077605.12	Eif4a2
chr16|22932005|+|AGACT	0.682049	ENSMUST00000077605.12	Eif4a2
chr16|22932262|+|AGACT	0.911195	ENSMUST00000077605.12	Eif4a2
chr16|22932384|+|GGACT	0.874015	ENSMUST00000077605.12	Eif4a2
chr16|22932428|+|AAACT	0.341166	ENSMUST00000077605.12	Eif4a2
chr16|22932572|+|GAACT	0.595243	ENSMUST00000077605.12	Eif4a2
chr16|22932577|+|GGACC	0.421632	ENSMUST00000077605.12	Eif4a2
chr16|22932623|+|AAACC	0.0957112	ENSMUST00000077605.12	Eif4a2
chr17|29319262|+|AGACA	0.216134	ENSMUST00000233296.2	Cdkn1a
chr17|29319323|+|GGACC	0.72109	ENSMUST00000233296.2	Cdkn1a
chr17|29319423|+|GGACA	0.373794	ENSMUST00000233296.2	Cdkn1a
chr17|29319504|+|AAACA	0.19501	ENSMUST00000233296.2	Cdkn1a
chr17|29319535|+|GGACT	0.939753	ENSMUST00000233296.2	Cdkn1a
chr17|29319564|+|GAACA	0.36682	ENSMUST00000233296.2	Cdkn1a
chr17|29319623|+|GGACA	0.550837	ENSMUST00000233296.2	Cdkn1a
chr3|25265733|-|AAACC	0.055254	ENSMUST00000086423.6	Gm10184
chr3|25265725|-|AAACT	0.323692	ENSMUST00000086423.6	Gm10184
chr3|25265698|-|GGACA	0.354176	ENSMUST00000086423.6	Gm10184
chr3|25265688|-|GAACA	0.437297	ENSMUST00000086423.6	Gm10184
chr3|25265667|-|GGACC	0.286808	ENSMUST00000086423.6	Gm10184
chr3|25265601|-|GGACT	0.37512	ENSMUST00000086423.6	Gm10184
chr3|25265593|-|AGACA	0.334936	ENSMUST00000086423.6	Gm10184
chr3|25265545|-|GGACT	0.540471	ENSMUST00000086423.6	Gm10184
chr3|25265501|-|GAACC	0.185451	ENSMUST00000086423.6	Gm10184
chr3|25265490|-|GAACC	0.12872	ENSMUST00000086423.6	Gm10184
chr3|25265411|-|AAACT	0.284276	ENSMUST00000086423.6	Gm10184
chr3|25265401|-|AGACA	0.249816	ENSMUST00000086423.6	Gm10184
chr3|25265301|-|GAACT	0.34608	ENSMUST00000086423.6	Gm10184
chr3|25265242|-|AAACT	0.374981	ENSMUST00000086423.6	Gm10184
chr3|25265194|-|GGACC	0.361697	ENSMUST00000086423.6	Gm10184
chr3|25265094|-|GAACT	0.601716	ENSMUST00000086423.6	Gm10184
chr3|25265047|-|AAACT	0.387407	ENSMUST00000086423.6	Gm10184
chr3|25265036|-|GAACA	0.496571	ENSMUST00000086423.6	Gm10184
chr3|25265026|-|AAACT	0.325559	ENSMUST00000086423.6	Gm10184
chr17|87754241|-|AAACC	0.104906	ENSMUST00000040440.7	Calm2
chr17|87743318|-|GGACA	0.249317	ENSMUST00000040440.7	Calm2
chr17|87743294|-|GGACA	0.338087	ENSMUST00000040440.7	Calm2
chr17|87743269|-|GAACC	0.165491	ENSMUST00000040440.7	Calm2
chr17|87743253|-|GAACT	0.325438	ENSMUST00000040440.7	Calm2
chr17|87743245|-|GGACA	0.472169	ENSMUST00000040440.7	Calm2
chr17|87743081|-|AGACA	0.215381	ENSMUST00000040440.7	Calm2
chr17|87743075|-|AGACA	0.340694	ENSMUST00000040440.7	Calm2
chr17|87742590|-|AAACC	0.0832841	ENSMUST00000040440.7	Calm2
chr17|87742536|-|AGACA	0.467831	ENSMUST00000040440.7	Calm2
chr17|87742512|-|AAACT	0.24055	ENSMUST00000040440.7	Calm2
chr17|87741452|-|AGACA	0.328112	ENSMUST00000040440.7	Calm2
chr17|87741327|-|GGACT	0.586182	ENSMUST00000040440.7	Calm2
chr17|87741277|-|AAACC	0.0824949	ENSMUST00000040440.7	Calm2
chr17|87741197|-|AAACT	0.293055	ENSMUST00000040440.7	Calm2
chr17|87741169|-|GAACA	0.321276	ENSMUST00000040440.7	Calm2
chr17|87741131|-|GAACT	0.364743	ENSMUST00000040440.7	Calm2
chr17|87741084|-|GGACT	0.733761	ENSMUST00000040440.7	Calm2
chr17|87741077|-|GGACA	0.613986	ENSMUST00000040440.7	Calm2
chr17|87741012|-|GGACA	0.483526	ENSMUST00000040440.7	Calm2
chr17|87740976|-|GAACA	0.480141	ENSMUST00000040440.7	Calm2
chr17|87740945|-|AAACT	0.311067	ENSMUST00000040440.7	Calm2
chr17|87740921|-|AAACC	0.228949	ENSMUST00000040440.7	Calm2
chr5|121343507|+|AAACC	0.122727	ENSMUST00000031617.13	Rpl6
chr5|121343629|+|AAACC	0.0516381	ENSMUST00000031617.13	Rpl6
chr5|121343721|+|AGACC	0.116993	ENSMUST00000031617.13	Rpl6
chr5|121343865|+|AAACA	0.379623	ENSMUST00000031617.13	Rpl6
chr5|121343878|+|GGACA	0.409126	ENSMUST00000031617.13	Rpl6
chr5|121344835|+|GAACT	0.37415	ENSMUST00000031617.13	Rpl6
chr5|121345235|+|GGACA	0.44433	ENSMUST00000031617.13	Rpl6
chr5|121346489|+|GAACA	0.321189	ENSMUST00000031617.13	Rpl6
chr5|121346554|+|AAACA	0.127847	ENSMUST00000031617.13	Rpl6
chr5|121346985|+|AAACT	0.31395	ENSMUST00000031617.13	Rpl6
chr5|121347015|+|AAACA	0.226459	ENSMUST00000031617.13	Rpl6
chr14|20754326|+|GAACT	0.73911	ENSMUST00000071215.5	Chchd1
chr9|61821197|-|GAACC	0.254477	ENSMUST00000008036.9	Rplp1
chr9|61820605|-|AAACT	0.284586	ENSMUST00000008036.9	Rplp1
chr11|69556923|-|GAACT	0.395381	ENSMUST00000018918.12	Cd68
chr11|69556856|-|GGACC	0.357134	ENSMUST00000018918.12	Cd68
chr11|69556754|-|GAACA	0.155764	ENSMUST00000018918.12	Cd68
chr11|69556744|-|AGACT	0.193564	ENSMUST00000018918.12	Cd68
chr11|69556602|-|GGACC	0.587032	ENSMUST00000018918.12	Cd68
chr11|69556467|-|GGACC	0.540914	ENSMUST00000018918.12	Cd68
chr11|69556420|-|GAACT	0.603157	ENSMUST00000018918.12	Cd68
chr11|69556159|-|AAACC	0.135579	ENSMUST00000018918.12	Cd68
chr11|69556097|-|GGACA	0.650451	ENSMUST00000018918.12	Cd68
chr11|69556076|-|AAACA	0.17689	ENSMUST00000018918.12	Cd68
chr11|69555938|-|GGACC	0.261725	ENSMUST00000018918.12	Cd68
chr11|69555905|-|GGACT	0.540997	ENSMUST00000018918.12	Cd68
chr11|69555742|-|GGACA	0.488883	ENSMUST00000018918.12	Cd68
chr11|69555590|-|GGACA	0.382193	ENSMUST00000018918.12	Cd68
chr11|69555099|-|GAACA	0.162052	ENSMUST00000018918.12	Cd68
chr11|69555057|-|AAACA	0.118013	ENSMUST00000018918.12	Cd68
chr7|80994738|-|AGACC	0.224999	ENSMUST00000080813.5	Rps17
chr7|80994617|-|GAACA	0.215232	ENSMUST00000080813.5	Rps17
chr7|80992596|-|GGACT	0.459615	ENSMUST00000080813.5	Rps17
chr7|80992537|-|AAACA	0.128914	ENSMUST00000080813.5	Rps17
chr4|3835516|-|GAACA	0.316084	ENSMUST00000138502.2	Rps20
chr4|3835000|-|GGACT	0.461474	ENSMUST00000138502.2	Rps20
chr4|3834957|-|GGACC	0.337097	ENSMUST00000138502.2	Rps20
chr4|3834683|-|AGACT	0.191912	ENSMUST00000138502.2	Rps20
chr4|3834659|-|AAACA	0.179065	ENSMUST00000138502.2	Rps20
chr4|3834635|-|AGACC	0.132996	ENSMUST00000138502.2	Rps20
chr4|3834499|-|AGACA	0.37837	ENSMUST00000138502.2	Rps20
chr6|124787780|-|AGACC	0.23482	ENSMUST00000239432.2	Tpi1
chr6|124787716|-|GAACC	0.350207	ENSMUST00000239432.2	Tpi1
chr6|124787691|-|AAACA	0.192135	ENSMUST00000239432.2	Tpi1
chr11|101519251|+|AAACC	0.571574	ENSMUST00000010506.10	Rdm1
chr11|101519264|+|AGACA	0.426971	ENSMUST00000010506.10	Rdm1
chr11|101521076|+|GAACC	0.812753	ENSMUST00000010506.10	Rdm1
chr11|101521081|+|AGACA	0.410314	ENSMUST00000010506.10	Rdm1
chr11|101521116|+|AAACA	0.17	ENSMUST00000010506.10	Rdm1
chr11|101521135|+|GAACT	0.480723	ENSMUST00000010506.10	Rdm1
chr11|101521663|+|GGACT	0.524674	ENSMUST00000010506.10	Rdm1
chr11|101524657|+|AGACA	0.27538	ENSMUST00000010506.10	Rdm1
chr11|101526650|+|AGACC	0.184057	ENSMUST00000010506.10	Rdm1
chr1|72750873|+|GGACC	0.28439	ENSMUST00000059980.11	Rpl37a
chr1|72751301|+|AGACC	0.250857	ENSMUST00000059980.11	Rpl37a
chr1|72751355|+|AAACA	0.368261	ENSMUST00000059980.11	Rpl37a
chr1|72751376|+|GGACC	0.49881	ENSMUST00000059980.11	Rpl37a
chr1|72752700|+|AGACT	0.319386	ENSMUST00000059980.11	Rpl37a
chr1|72752709|+|GAACT	0.520299	ENSMUST00000059980.11	Rpl37a
chr1|72752717|+|AGACC	0.213334	ENSMUST00000059980.11	Rpl37a
chr1|72752742|+|AGACT	0.375919	ENSMUST00000059980.11	Rpl37a
chr1|72752814|+|AAACA	0.27423	ENSMUST00000059980.11	Rpl37a
chr1|72752864|+|AGACA	0.277814	ENSMUST00000059980.11	Rpl37a
chr2|26801127|+|GAACT	0.496011	ENSMUST00000102898.5	Rpl7a
chr2|26801435|+|GGACA	0.585118	ENSMUST00000102898.5	Rpl7a
chr2|26801440|+|GGACA	0.440968	ENSMUST00000102898.5	Rpl7a
chr2|26801495|+|AGACT	0.367318	ENSMUST00000102898.5	Rpl7a
chr2|26801572|+|GGACA	0.44013	ENSMUST00000102898.5	Rpl7a
chr2|26801580|+|AGACA	0.2214	ENSMUST00000102898.5	Rpl7a
chr2|26802072|+|AGACA	0.399813	ENSMUST00000102898.5	Rpl7a
chr2|26802152|+|AGACC	0.558587	ENSMUST00000102898.5	Rpl7a
chr2|26802408|+|GAACA	0.341781	ENSMUST00000102898.5	Rpl7a
chr2|26802447|+|AGACC	0.329483	ENSMUST00000102898.5	Rpl7a
chr2|26802779|+|AGACA	0.257148	ENSMUST00000102898.5	Rpl7a
chr2|26803005|+|AGACA	0.186383	ENSMUST00000102898.5	Rpl7a
chr2|26803043|+|GGACC	0.268587	ENSMUST00000102898.5	Rpl7a
chr2|26803260|+|GAACT	0.479175	ENSMUST00000102898.5	Rpl7a
chr3|89008106|-|GAACC	0.266195	ENSMUST00000081848.13	Fdps
chr3|89008015|-|GGACA	0.188897	ENSMUST00000081848.13	Fdps
chr3|89006661|-|AAACA	0.142839	ENSMUST00000081848.13	Fdps
chr3|89006610|-|GAACT	0.307796	ENSMUST00000081848.13	Fdps
chr3|89002949|-|GGACT	0.462955	ENSMUST00000081848.13	Fdps
chr3|89002927|-|GGACA	0.7354	ENSMUST00000081848.13	Fdps
chr3|89002683|-|GAACC	0.282067	ENSMUST00000081848.13	Fdps
chr3|89002397|-|AGACA	0.278703	ENSMUST00000081848.13	Fdps
chr3|89002382|-|AGACT	0.243855	ENSMUST00000081848.13	Fdps
chr3|89002375|-|AGACC	0.264015	ENSMUST00000081848.13	Fdps
chr3|89001813|-|GAACA	0.382855	ENSMUST00000081848.13	Fdps
chr3|89001647|-|AGACC	0.219454	ENSMUST00000081848.13	Fdps
chr3|89001608|-|GGACA	0.319085	ENSMUST00000081848.13	Fdps
chr3|89001131|-|GGACC	0.340782	ENSMUST00000081848.13	Fdps
chr3|89001053|-|AGACA	0.27303	ENSMUST00000081848.13	Fdps
chr3|89000983|-|GAACT	0.406313	ENSMUST00000081848.13	Fdps
chr3|89000975|-|AAACA	0.165015	ENSMUST00000081848.13	Fdps
chr5|115486666|-|AGACC	0.330441	ENSMUST00000040154.10	Cox6a1
chr5|115486629|-|GGACC	0.445441	ENSMUST00000040154.10	Cox6a1
chr5|115483933|-|GAACC	0.162968	ENSMUST00000040154.10	Cox6a1
chr5|115483896|-|GAACC	0.367321	ENSMUST00000040154.10	Cox6a1
chr5|115483869|-|GGACC	0.605014	ENSMUST00000040154.10	Cox6a1
chr5|115483850|-|GGACC	0.562791	ENSMUST00000040154.10	Cox6a1
chr5|115483833|-|GGACC	0.51787	ENSMUST00000040154.10	Cox6a1
chr5|115483824|-|AAACC	0.073814	ENSMUST00000040154.10	Cox6a1
chr9|78386111|-|AGACA	0.370972	ENSMUST00000042235.15	Eef1a1
chr9|78386080|-|GGACA	0.574371	ENSMUST00000042235.15	Eef1a1
chr9|78385956|-|GAACT	0.572892	ENSMUST00000042235.15	Eef1a1
chr9|78385915|-|AGACT	0.910469	ENSMUST00000042235.15	Eef1a1
chr9|78385886|-|AAACC	0.115976	ENSMUST00000042235.15	Eef1a1
chr9|78385860|-|GGACC	0.50837	ENSMUST00000042235.15	Eef1a1
chr9|78385795|-|AAACA	0.394819	ENSMUST00000042235.15	Eef1a1
chr9|78385760|-|AGACC	0.255899	ENSMUST00000042235.15	Eef1a1
chr9|78385751|-|AAACA	0.170568	ENSMUST00000042235.15	Eef1a1
chr15|76788503|+|AGACT	0.382609	ENSMUST00000004072.10	Rpl8
chr15|76788610|+|GGACT	0.647094	ENSMUST00000004072.10	Rpl8
chr15|76788740|+|GGACA	0.293285	ENSMUST00000004072.10	Rpl8
chr15|76788817|+|GGACA	0.541135	ENSMUST00000004072.10	Rpl8
chr15|76788855|+|GGACA	0.401905	ENSMUST00000004072.10	Rpl8
chr15|76789094|+|AAACC	0.231942	ENSMUST00000004072.10	Rpl8
chr15|76789102|+|GGACA	0.363047	ENSMUST00000004072.10	Rpl8
chr15|76789132|+|GAACT	0.58274	ENSMUST00000004072.10	Rpl8
chr15|76789164|+|AGACC	0.339113	ENSMUST00000004072.10	Rpl8
chr15|76789173|+|AGACT	0.258666	ENSMUST00000004072.10	Rpl8
chr15|76790137|+|GAACT	0.450141	ENSMUST00000004072.10	Rpl8
chr15|76790368|+|AAACC	0.0600057	ENSMUST00000004072.10	Rpl8
chr15|76790432|+|GGACT	0.606199	ENSMUST00000004072.10	Rpl8
chr15|76790450|+|GAACC	0.298984	ENSMUST00000004072.10	Rpl8
chr15|76790456|+|AAACT	0.272367	ENSMUST00000004072.10	Rpl8
chr15|76790475|+|GAACT	0.519903	ENSMUST00000004072.10	Rpl8
chr17|71153354|-|AGACA	0.340447	ENSMUST00000118283.8	Tgif1
chr17|71153345|-|GGACA	0.820978	ENSMUST00000118283.8	Tgif1
chr17|71153333|-|GGACC	0.416273	ENSMUST00000118283.8	Tgif1
chr17|71153255|-|AGACT	0.341174	ENSMUST00000118283.8	Tgif1
chr17|71153242|-|GAACA	0.203542	ENSMUST00000118283.8	Tgif1
chr17|71153187|-|AGACA	0.315924	ENSMUST00000118283.8	Tgif1
chr17|71152119|-|AAACT	0.405128	ENSMUST00000118283.8	Tgif1
chr17|71152070|-|GGACC	0.809484	ENSMUST00000118283.8	Tgif1
chr17|71152049|-|AGACC	0.269165	ENSMUST00000118283.8	Tgif1
chr17|71152034|-|AAACC	0.0726996	ENSMUST00000118283.8	Tgif1
chr17|71151926|-|GGACA	0.765571	ENSMUST00000118283.8	Tgif1
chr17|71151882|-|AGACA	0.601607	ENSMUST00000118283.8	Tgif1
chr17|71151858|-|GGACA	0.886971	ENSMUST00000118283.8	Tgif1
chr17|71151842|-|GGACC	0.668787	ENSMUST00000118283.8	Tgif1
chr17|71151831|-|AAACC	0.0864337	ENSMUST00000118283.8	Tgif1
chr17|71151786|-|AGACC	0.213717	ENSMUST00000118283.8	Tgif1
chr17|71151704|-|AAACT	0.116727	ENSMUST00000118283.8	Tgif1
chr17|71151679|-|AAACA	0.144054	ENSMUST00000118283.8	Tgif1
chr17|71151674|-|AAACA	0.334894	ENSMUST00000118283.8	Tgif1
chr17|71151523|-|GAACT	0.742283	ENSMUST00000118283.8	Tgif1
chr17|71151516|-|AAACT	0.510445	ENSMUST00000118283.8	Tgif1
chr17|71151498|-|AAACA	0.21493	ENSMUST00000118283.8	Tgif1
chr17|71151414|-|AGACT	0.330905	ENSMUST00000118283.8	Tgif1
chr17|71151391|-|AGACT	0.927832	ENSMUST00000118283.8	Tgif1
chr17|71151312|-|AAACT	0.368729	ENSMUST00000118283.8	Tgif1
chr12|111505878|+|AAACA	0.177196	ENSMUST00000166123.9	Eif5
chr12|111505937|+|AGACC	0.650903	ENSMUST00000166123.9	Eif5
chr12|111505944|+|GAACT	0.41023	ENSMUST00000166123.9	Eif5
chr12|111505981|+|AGACA	0.275723	ENSMUST00000166123.9	Eif5
chr12|111506081|+|AGACC	0.228209	ENSMUST00000166123.9	Eif5
chr12|111506262|+|AGACA	0.274098	ENSMUST00000166123.9	Eif5
chr12|111506602|+|AGACC	0.175005	ENSMUST00000166123.9	Eif5
chr12|111506669|+|AGACA	0.35344	ENSMUST00000166123.9	Eif5
chr12|111506728|+|AAACA	0.128438	ENSMUST00000166123.9	Eif5
chr12|111506916|+|AAACA	0.0746721	ENSMUST00000166123.9	Eif5
chr12|111506975|+|AAACT	0.36064	ENSMUST00000166123.9	Eif5
chr12|111506998|+|AAACC	0.0521124	ENSMUST00000166123.9	Eif5
chr12|111508200|+|GGACA	0.411175	ENSMUST00000166123.9	Eif5
chr12|111508232|+|AGACA	0.541424	ENSMUST00000166123.9	Eif5
chr12|111508703|+|GAACT	0.309096	ENSMUST00000166123.9	Eif5
chr12|111509176|+|AGACT	0.377898	ENSMUST00000166123.9	Eif5
chr12|111509987|+|GAACT	0.377268	ENSMUST00000166123.9	Eif5
chr12|111510978|+|AAACT	0.128918	ENSMUST00000166123.9	Eif5
chr12|111511002|+|AAACT	0.316637	ENSMUST00000166123.9	Eif5
chr12|111511217|+|AGACA	0.341095	ENSMUST00000166123.9	Eif5
chr12|111511289|+|AAACC	0.160848	ENSMUST00000166123.9	Eif5
chr12|111511301|+|GGACA	0.586636	ENSMUST00000166123.9	Eif5
chr12|111511364|+|AGACT	0.814263	ENSMUST00000166123.9	Eif5
chr12|111511461|+|GAACT	0.4798	ENSMUST00000166123.9	Eif5
chr12|111511468|+|AAACT	0.290768	ENSMUST00000166123.9	Eif5
chr12|111511483|+|AAACA	0.105497	ENSMUST00000166123.9	Eif5
chr12|111511496|+|GAACT	0.600327	ENSMUST00000166123.9	Eif5
chr12|111511677|+|AAACT	0.225648	ENSMUST00000166123.9	Eif5
chr12|111511875|+|AAACA	0.341959	ENSMUST00000166123.9	Eif5
chr12|111511909|+|AAACA	0.163325	ENSMUST00000166123.9	Eif5
chr12|111511961|+|AGACA	0.40306	ENSMUST00000166123.9	Eif5
chr12|111512142|+|AAACT	0.340638	ENSMUST00000166123.9	Eif5
chr12|111512181|+|AGACT	0.718009	ENSMUST00000166123.9	Eif5
chr12|111512230|+|AGACT	0.885045	ENSMUST00000166123.9	Eif5
chr12|111512291|+|GGACT	0.800276	ENSMUST00000166123.9	Eif5
chr12|111512298|+|AGACA	0.644927	ENSMUST00000166123.9	Eif5
chr12|111512365|+|AAACT	0.223888	ENSMUST00000166123.9	Eif5
chr12|111512385|+|AAACA	0.331462	ENSMUST00000166123.9	Eif5
chr12|111512517|+|AGACT	0.468541	ENSMUST00000166123.9	Eif5
chr12|111512527|+|AAACA	0.109157	ENSMUST00000166123.9	Eif5
chr12|111512579|+|GAACT	0.388979	ENSMUST00000166123.9	Eif5
chr12|111512836|+|AGACA	0.411679	ENSMUST00000166123.9	Eif5
chr12|111512878|+|AAACC	0.0771784	ENSMUST00000166123.9	Eif5
chr12|111512987|+|AAACA	0.309683	ENSMUST00000166123.9	Eif5
chr12|111513009|+|AAACA	0.15847	ENSMUST00000166123.9	Eif5
chr12|28685464|-|GAACT	0.429855	ENSMUST00000074267.5	Rps7
chr12|28685436|-|GAACT	0.447784	ENSMUST00000074267.5	Rps7
chr12|28681735|-|GGACT	0.526696	ENSMUST00000074267.5	Rps7
chr12|28681689|-|AAACT	0.288304	ENSMUST00000074267.5	Rps7
chr12|28681654|-|AGACA	0.327861	ENSMUST00000074267.5	Rps7
chr12|28681639|-|GAACA	0.367709	ENSMUST00000074267.5	Rps7
chr12|28681629|-|GAACA	0.406539	ENSMUST00000074267.5	Rps7
chr12|28681186|-|AAACT	0.29492	ENSMUST00000074267.5	Rps7
chr15|5147131|+|AAACA	0.123197	ENSMUST00000045356.9	Rpl37
chr15|5147142|+|GGACT	0.641628	ENSMUST00000045356.9	Rpl37
chr15|5148049|+|AGACA	0.438126	ENSMUST00000045356.9	Rpl37
chr15|5148068|+|GAACA	0.366468	ENSMUST00000045356.9	Rpl37
chr15|5148079|+|AAACC	0.0705279	ENSMUST00000045356.9	Rpl37
chr11|120237618|-|AGACC	0.319813	ENSMUST00000106215.11	Actg1
chr11|120237572|-|AGACC	0.160026	ENSMUST00000106215.11	Actg1
chr11|120237211|-|GGACT	0.934824	ENSMUST00000106215.11	Actg1
chr11|120237119|-|AAACT	0.224684	ENSMUST00000106215.11	Actg1
chr11|120237050|-|GAACT	0.465322	ENSMUST00000106215.11	Actg1
chr11|120236841|-|AGACT	0.376221	ENSMUST00000106215.11	Actg1
chr11|120236804|-|GAACC	0.280465	ENSMUST00000106215.11	Actg1
chr11|120236748|-|GGACC	0.375722	ENSMUST00000106215.11	Actg1
chr11|120236573|-|GAACA	0.536081	ENSMUST00000106215.11	Actg1
chr8|70755043|-|GAACA	0.253645	ENSMUST00000008004.10	Ddx49
chr8|70753746|-|GGACT	0.31495	ENSMUST00000008004.10	Ddx49
chr8|70753726|-|AAACA	0.126616	ENSMUST00000008004.10	Ddx49
chr8|70753711|-|AGACA	0.229664	ENSMUST00000008004.10	Ddx49
chr8|70753668|-|GGACC	0.230626	ENSMUST00000008004.10	Ddx49
chr8|70750754|-|GGACT	0.403586	ENSMUST00000008004.10	Ddx49
chr8|70750647|-|GGACA	0.504285	ENSMUST00000008004.10	Ddx49
chr8|70749913|-|AGACC	0.211979	ENSMUST00000008004.10	Ddx49
chr8|70749905|-|AGACC	0.264668	ENSMUST00000008004.10	Ddx49
chr8|70749608|-|AGACC	0.136338	ENSMUST00000008004.10	Ddx49
chr8|70749598|-|GGACC	0.480091	ENSMUST00000008004.10	Ddx49
chr8|70749586|-|GGACT	0.495819	ENSMUST00000008004.10	Ddx49
chr8|70749107|-|AGACC	0.197756	ENSMUST00000008004.10	Ddx49
chr8|70748106|-|GGACA	0.36193	ENSMUST00000008004.10	Ddx49
chr8|70746547|-|AAACT	0.373685	ENSMUST00000008004.10	Ddx49
chr8|70746499|-|AAACA	0.118299	ENSMUST00000008004.10	Ddx49
chr8|70746336|-|GGACC	0.325175	ENSMUST00000008004.10	Ddx49
chr8|70746330|-|AGACC	0.20587	ENSMUST00000008004.10	Ddx49
chr8|70746282|-|AAACC	0.319865	ENSMUST00000008004.10	Ddx49
chr8|70746253|-|AGACA	0.28859	ENSMUST00000008004.10	Ddx49
chr8|70746162|-|GGACT	0.554923	ENSMUST00000008004.10	Ddx49
chr8|70746150|-|AAACC	0.149905	ENSMUST00000008004.10	Ddx49
chr8|70746119|-|AAACA	0.212907	ENSMUST00000008004.10	Ddx49
chr9|106306682|+|GGACT	0.710971	ENSMUST00000150576.8	Rpl29
chr9|106307175|+|AGACA	0.291822	ENSMUST00000150576.8	Rpl29
chr9|106307193|+|GAACC	0.392449	ENSMUST00000150576.8	Rpl29
chr9|106307538|+|AAACC	0.127516	ENSMUST00000150576.8	Rpl29
chr9|106308290|+|GAACA	0.342616	ENSMUST00000150576.8	Rpl29
chr9|106308435|+|AAACT	0.180432	ENSMUST00000150576.8	Rpl29
chr9|106308538|+|AAACC	0.565531	ENSMUST00000150576.8	Rpl29
chr1|24652857|-|GAACC	0.234917	ENSMUST00000082409.1	mt-Co3
chr1|24652819|-|GGACT	0.505648	ENSMUST00000082409.1	mt-Co3
chr1|24652583|-|AAACC	0.0841899	ENSMUST00000082409.1	mt-Co3
chr1|24652543|-|GGACT	0.576704	ENSMUST00000082409.1	mt-Co3
chr1|24652503|-|AAACA	0.136643	ENSMUST00000082409.1	mt-Co3
chr1|24652438|-|GGACT	0.552357	ENSMUST00000082409.1	mt-Co3
chr1|24652363|-|AAACA	0.545436	ENSMUST00000082409.1	mt-Co3
chr2|84657944|+|GGACT	0.684124	ENSMUST00000028470.10	Timm10
chr2|84657951|+|AGACC	0.274255	ENSMUST00000028470.10	Timm10
chr2|84660217|+|GGACC	0.485863	ENSMUST00000028470.10	Timm10
chr2|84660241|+|GGACA	0.527966	ENSMUST00000028470.10	Timm10
chr2|84660414|+|AAACC	0.124546	ENSMUST00000028470.10	Timm10
chr2|84660448|+|GGACC	0.382158	ENSMUST00000028470.10	Timm10
chr2|84660488|+|GGACT	0.491781	ENSMUST00000028470.10	Timm10
chr8|125637480|-|GAACT	0.413054	ENSMUST00000034469.7	Egln1
chr8|125637387|-|GGACT	0.691225	ENSMUST00000034469.7	Egln1
chr8|125637379|-|GGACA	0.449056	ENSMUST00000034469.7	Egln1
chr8|125637370|-|GGACA	0.683452	ENSMUST00000034469.7	Egln1
chr8|125637362|-|AGACA	0.584949	ENSMUST00000034469.7	Egln1
chr8|125637286|-|GGACT	0.965158	ENSMUST00000034469.7	Egln1
chr8|125637193|-|GGACA	0.869675	ENSMUST00000034469.7	Egln1
chr8|125637186|-|AAACA	0.176984	ENSMUST00000034469.7	Egln1
chr8|125637141|-|AGACC	0.213215	ENSMUST00000034469.7	Egln1
chr8|125637053|-|AAACT	0.611634	ENSMUST00000034469.7	Egln1
chr8|125636990|-|AAACC	0.0869388	ENSMUST00000034469.7	Egln1
chrM|8079|+|AAACT	0.284199	ENSMUST00000082408.1	mt-Atp6
chrM|8091|+|AAACA	0.166079	ENSMUST00000082408.1	mt-Atp6
chrM|8125|+|GAACA	0.508141	ENSMUST00000082408.1	mt-Atp6
chrM|8131|+|GAACC	0.174801	ENSMUST00000082408.1	mt-Atp6
chrM|8286|+|AAACT	0.354911	ENSMUST00000082408.1	mt-Atp6
chrM|8323|+|GAACT	0.516497	ENSMUST00000082408.1	mt-Atp6
chrM|8362|+|AAACA	0.209035	ENSMUST00000082408.1	mt-Atp6
chrM|8427|+|GGACA	0.517274	ENSMUST00000082408.1	mt-Atp6
chr11|120845048|+|GGACT	0.628964	ENSMUST00000168579.8	Slc16a3
chr11|120846626|+|GGACC	0.614619	ENSMUST00000168579.8	Slc16a3
[truncated: 305,001+ more rows]

## Sheet: site>=20reads
site	pro	ENST	Gene
chr3|121220245|+|GGACT	0.466148	ENSMUST00000029773.13	Cnn3
chr3|121220261|+|GAACC	0.172887	ENSMUST00000029773.13	Cnn3
chr3|121220372|+|GGACA	0.465326	ENSMUST00000029773.13	Cnn3
chr3|121220397|+|GAACT	0.382173	ENSMUST00000029773.13	Cnn3
chr3|121220415|+|AAACA	0.422702	ENSMUST00000029773.13	Cnn3
chr3|121220473|+|GAACA	0.212484	ENSMUST00000029773.13	Cnn3
chr3|121243941|+|GAACT	0.487169	ENSMUST00000029773.13	Cnn3
chr3|121243949|+|AAACA	0.169474	ENSMUST00000029773.13	Cnn3
chr3|121245538|+|AAACA	0.0914167	ENSMUST00000029773.13	Cnn3
chr3|121245588|+|AAACA	0.0846581	ENSMUST00000029773.13	Cnn3
chr3|121245592|+|AAACA	0.153054	ENSMUST00000029773.13	Cnn3
chr3|121248644|+|GGACT	0.539815	ENSMUST00000029773.13	Cnn3
chr3|121248681|+|GGACA	0.350029	ENSMUST00000029773.13	Cnn3
chr3|121248685|+|AAACC	0.0559546	ENSMUST00000029773.13	Cnn3
chr3|121248698|+|AGACC	0.235391	ENSMUST00000029773.13	Cnn3
chr3|121250762|+|AGACA	0.352974	ENSMUST00000029773.13	Cnn3
chr3|121250798|+|GGACA	0.521631	ENSMUST00000029773.13	Cnn3
chr3|121250916|+|GAACC	0.22911	ENSMUST00000029773.13	Cnn3
chr3|121251124|+|AGACC	0.317601	ENSMUST00000029773.13	Cnn3
chr3|121251166|+|AAACA	0.175724	ENSMUST00000029773.13	Cnn3
chr3|121251333|+|GGACA	0.439946	ENSMUST00000029773.13	Cnn3
chr3|121251389|+|AAACT	0.459684	ENSMUST00000029773.13	Cnn3
chr3|121251403|+|GAACA	0.248016	ENSMUST00000029773.13	Cnn3
chr3|121251413|+|AAACT	0.29837	ENSMUST00000029773.13	Cnn3
chr3|121251469|+|AGACT	0.360971	ENSMUST00000029773.13	Cnn3
chr3|121251530|+|AGACC	0.277981	ENSMUST00000029773.13	Cnn3
chr3|121251693|+|GGACA	0.622282	ENSMUST00000029773.13	Cnn3
chr3|121251722|+|AGACT	0.326633	ENSMUST00000029773.13	Cnn3
chr3|121251801|+|AAACT	0.19556	ENSMUST00000029773.13	Cnn3
chr13|69760457|+|GAACA	0.4463	ENSMUST00000109699.11	Nsun2
chr13|69760485|+|GAACT	0.503896	ENSMUST00000109699.11	Nsun2
chr13|69760514|+|GGACC	0.252894	ENSMUST00000109699.11	Nsun2
chr13|69760539|+|GAACC	0.276952	ENSMUST00000109699.11	Nsun2
chr13|69761089|+|GAACA	0.30722	ENSMUST00000109699.11	Nsun2
chr13|69761113|+|GGACC	0.228104	ENSMUST00000109699.11	Nsun2
chr13|69761129|+|GGACA	0.20468	ENSMUST00000109699.11	Nsun2
chr13|69763543|+|GAACT	0.248575	ENSMUST00000109699.11	Nsun2
chr13|69763560|+|AAACT	0.310559	ENSMUST00000109699.11	Nsun2
chr13|69763628|+|AGACT	0.302848	ENSMUST00000109699.11	Nsun2
chr13|69765529|+|AAACA	0.168189	ENSMUST00000109699.11	Nsun2
chr13|69766232|+|AGACA	0.526839	ENSMUST00000109699.11	Nsun2
chr13|69766258|+|AGACC	0.168993	ENSMUST00000109699.11	Nsun2
chr13|69766289|+|AGACA	0.483874	ENSMUST00000109699.11	Nsun2
chr13|69767592|+|GGACA	0.479688	ENSMUST00000109699.11	Nsun2
chr13|69767661|+|AAACC	0.0904465	ENSMUST00000109699.11	Nsun2
chr13|69767686|+|AGACT	0.374541	ENSMUST00000109699.11	Nsun2
chr13|69769747|+|AAACA	0.314851	ENSMUST00000109699.11	Nsun2
chr13|69769770|+|GGACA	0.422327	ENSMUST00000109699.11	Nsun2
chr13|69769780|+|AAACA	0.133817	ENSMUST00000109699.11	Nsun2
chr13|69771362|+|GAACC	0.122544	ENSMUST00000109699.11	Nsun2
chr13|69774637|+|GGACT	0.450883	ENSMUST00000109699.11	Nsun2
chr13|69775186|+|AGACT	0.263314	ENSMUST00000109699.11	Nsun2
chr13|69775249|+|GGACC	0.340172	ENSMUST00000109699.11	Nsun2
chr13|69775759|+|GAACA	0.350674	ENSMUST00000109699.11	Nsun2
chr13|69777683|+|GAACC	0.198993	ENSMUST00000109699.11	Nsun2
chr13|69777780|+|AAACA	0.190975	ENSMUST00000109699.11	Nsun2
chr13|69777799|+|GAACA	0.360183	ENSMUST00000109699.11	Nsun2
chr13|69778799|+|GAACC	0.242617	ENSMUST00000109699.11	Nsun2
chr13|69778863|+|GAACA	0.186199	ENSMUST00000109699.11	Nsun2
chr13|69779717|+|AGACA	0.214999	ENSMUST00000109699.11	Nsun2
chr13|69779736|+|GAACC	0.161878	ENSMUST00000109699.11	Nsun2
chr13|69779752|+|AAACT	0.393844	ENSMUST00000109699.11	Nsun2
chr13|69779784|+|GGACC	0.364565	ENSMUST00000109699.11	Nsun2
chr13|69781699|+|AGACA	0.329044	ENSMUST00000109699.11	Nsun2
chr13|69781755|+|GAACT	0.609021	ENSMUST00000109699.11	Nsun2
chr13|69781899|+|AGACA	0.332595	ENSMUST00000109699.11	Nsun2
chr13|69781909|+|AGACC	0.17626	ENSMUST00000109699.11	Nsun2
chr13|69781924|+|AGACT	0.293488	ENSMUST00000109699.11	Nsun2
chr13|69782018|+|AAACC	0.171754	ENSMUST00000109699.11	Nsun2
chr13|69782041|+|GGACC	0.645103	ENSMUST00000109699.11	Nsun2
chr13|69782243|+|GGACT	0.927372	ENSMUST00000109699.11	Nsun2
chr13|69782372|+|GGACC	0.641021	ENSMUST00000109699.11	Nsun2
chrX|143152736|+|GAACA	0.349374	ENSMUST00000198039.5	Alg13
chrX|143152786|+|AGACC	0.382249	ENSMUST00000198039.5	Alg13
chrM|3046|+|AAACC	0.108537	ENSMUST00000082392.1	mt-Nd1
chrM|3121|+|AAACT	0.192533	ENSMUST00000082392.1	mt-Nd1
chrM|3165|+|AAACA	0.138313	ENSMUST00000082392.1	mt-Nd1
chrM|3240|+|AAACA	0.160518	ENSMUST00000082392.1	mt-Nd1
chrM|3260|+|GAACA	0.356397	ENSMUST00000082392.1	mt-Nd1
chrM|3327|+|AAACA	0.276748	ENSMUST00000082392.1	mt-Nd1
chrM|3331|+|AAACC	0.359836	ENSMUST00000082392.1	mt-Nd1
chrM|3482|+|GGACC	0.31086	ENSMUST00000082392.1	mt-Nd1
chrM|3509|+|GAACT	0.402526	ENSMUST00000082392.1	mt-Nd1
chrM|3625|+|AAACT	0.25812	ENSMUST00000082392.1	mt-Nd1
chr7|99131802|-|GGACA	0.394852	ENSMUST00000032998.13	Rps3
chr7|99131560|-|GGACA	0.386625	ENSMUST00000032998.13	Rps3
chr7|99130930|-|AAACT	0.333468	ENSMUST00000032998.13	Rps3
chr7|99129189|-|GGACA	0.379817	ENSMUST00000032998.13	Rps3
chr7|99129136|-|AGACC	0.226199	ENSMUST00000032998.13	Rps3
chr7|99129087|-|AGACA	0.310701	ENSMUST00000032998.13	Rps3
chr7|99128638|-|GGACC	0.296186	ENSMUST00000032998.13	Rps3
chr7|99128580|-|GAACC	0.185411	ENSMUST00000032998.13	Rps3
chr7|99128541|-|GAACA	0.639283	ENSMUST00000032998.13	Rps3
chr5|3286471|+|GAACC	0.487729	ENSMUST00000073471.13	Rpl26
chr5|3286547|+|AGACA	0.287378	ENSMUST00000073471.13	Rpl26
chr5|3286610|+|GGACA	0.641328	ENSMUST00000073471.13	Rpl26
chr5|3286765|+|GGACA	0.369115	ENSMUST00000073471.13	Rpl26
chr5|3286771|+|GGACC	0.432841	ENSMUST00000073471.13	Rpl26
chr5|3286871|+|AGACA	0.386038	ENSMUST00000073471.13	Rpl26
chr2|25114023|-|GGACT	0.686752	ENSMUST00000043584.5	Tubb4b
chr2|25114002|-|GGACT	0.434978	ENSMUST00000043584.5	Tubb4b
chr2|25113965|-|AGACC	0.245409	ENSMUST00000043584.5	Tubb4b
chr2|25113362|-|GAACA	0.296027	ENSMUST00000043584.5	Tubb4b
chr2|25113231|-|GGACT	0.528164	ENSMUST00000043584.5	Tubb4b
chr2|25113176|-|AGACA	0.166761	ENSMUST00000043584.5	Tubb4b
chr2|25113164|-|GAACA	0.291074	ENSMUST00000043584.5	Tubb4b
chr2|25113128|-|GGACA	0.686933	ENSMUST00000043584.5	Tubb4b
chr2|25113074|-|AAACA	0.134412	ENSMUST00000043584.5	Tubb4b
chr2|25113063|-|AGACC	0.295109	ENSMUST00000043584.5	Tubb4b
chr2|25113018|-|GAACC	0.211228	ENSMUST00000043584.5	Tubb4b
chr2|25112981|-|GAACC	0.188074	ENSMUST00000043584.5	Tubb4b
chr2|25112902|-|AAACT	0.273159	ENSMUST00000043584.5	Tubb4b
chr2|25112765|-|GAACA	0.568834	ENSMUST00000043584.5	Tubb4b
chr2|25112740|-|AGACA	0.564858	ENSMUST00000043584.5	Tubb4b
chr2|25112674|-|GAACA	0.324679	ENSMUST00000043584.5	Tubb4b
chr2|25112654|-|AAACA	0.245071	ENSMUST00000043584.5	Tubb4b
chr2|25112648|-|GAACA	0.494314	ENSMUST00000043584.5	Tubb4b
chr2|25112607|-|AGACA	0.29261	ENSMUST00000043584.5	Tubb4b
chr2|25112283|-|GAACT	0.677213	ENSMUST00000043584.5	Tubb4b
chr2|38895109|-|GAACA	0.417324	ENSMUST00000080861.6	Rpl35
chr2|38894861|-|GGACC	0.392788	ENSMUST00000080861.6	Rpl35
chr2|38894827|-|AAACA	0.268697	ENSMUST00000080861.6	Rpl35
chr2|38894151|-|AGACT	0.372041	ENSMUST00000080861.6	Rpl35
chr2|38894138|-|AAACC	0.12297	ENSMUST00000080861.6	Rpl35
chr2|38891755|-|AGACC	0.265468	ENSMUST00000080861.6	Rpl35
chr2|38891738|-|AGACT	0.277391	ENSMUST00000080861.6	Rpl35
chr2|38891690|-|AGACC	0.18584	ENSMUST00000080861.6	Rpl35
chr5|138980520|-|GGACC	0.209412	ENSMUST00000076095.14	Pdgfa
chr5|138979075|-|GGACC	0.435207	ENSMUST00000076095.14	Pdgfa
chr5|138979051|-|AGACT	0.38769	ENSMUST00000076095.14	Pdgfa
chr5|138974188|-|AGACA	0.204988	ENSMUST00000076095.14	Pdgfa
chr5|138972106|-|AGACC	0.301895	ENSMUST00000076095.14	Pdgfa
chr5|138972066|-|GGACC	0.406871	ENSMUST00000076095.14	Pdgfa
chr5|138964962|-|GAACA	0.135936	ENSMUST00000076095.14	Pdgfa
chr5|138964927|-|GAACC	0.129317	ENSMUST00000076095.14	Pdgfa
chr5|138964921|-|AGACC	0.213507	ENSMUST00000076095.14	Pdgfa
chr5|138964904|-|AGACA	0.268424	ENSMUST00000076095.14	Pdgfa
chr5|138962946|-|GGACA	0.425722	ENSMUST00000076095.14	Pdgfa
chr5|138962914|-|GAACA	0.179812	ENSMUST00000076095.14	Pdgfa
chr5|138962852|-|AAACT	0.538142	ENSMUST00000076095.14	Pdgfa
chr5|138962839|-|GGACA	0.643962	ENSMUST00000076095.14	Pdgfa
chr5|138962831|-|AGACA	0.842665	ENSMUST00000076095.14	Pdgfa
chr5|138962776|-|AGACA	0.79999	ENSMUST00000076095.14	Pdgfa
chr5|138962741|-|AAACA	0.134229	ENSMUST00000076095.14	Pdgfa
chr5|138962736|-|AAACC	0.0779871	ENSMUST00000076095.14	Pdgfa
chr5|138962715|-|AAACA	0.275901	ENSMUST00000076095.14	Pdgfa
chr5|138962697|-|AAACA	0.137816	ENSMUST00000076095.14	Pdgfa
chr5|138962689|-|AAACA	0.178657	ENSMUST00000076095.14	Pdgfa
chr5|138962680|-|AAACA	0.108074	ENSMUST00000076095.14	Pdgfa
chr5|138962674|-|AAACA	0.103581	ENSMUST00000076095.14	Pdgfa
chr5|138962670|-|AAACC	0.0488545	ENSMUST00000076095.14	Pdgfa
chr5|138962665|-|AAACC	0.0813118	ENSMUST00000076095.14	Pdgfa
chr5|138962642|-|AAACC	0.189149	ENSMUST00000076095.14	Pdgfa
chr5|138962627|-|AAACA	0.327807	ENSMUST00000076095.14	Pdgfa
chr5|138962619|-|AGACT	0.934435	ENSMUST00000076095.14	Pdgfa
chr5|138962585|-|GGACT	0.885799	ENSMUST00000076095.14	Pdgfa
chr5|138962465|-|GAACT	0.584342	ENSMUST00000076095.14	Pdgfa
chr5|138962460|-|GAACA	0.33334	ENSMUST00000076095.14	Pdgfa
chr5|138962404|-|GGACC	0.380311	ENSMUST00000076095.14	Pdgfa
chr5|138962214|-|GGACA	0.834226	ENSMUST00000076095.14	Pdgfa
chr5|138962183|-|AAACT	0.435467	ENSMUST00000076095.14	Pdgfa
chr5|138962160|-|AAACA	0.158443	ENSMUST00000076095.14	Pdgfa
chr7|16187092|+|AGACA	0.358931	ENSMUST00000019302.10	Tmem160
chr7|16188071|+|GGACT	0.4424	ENSMUST00000019302.10	Tmem160
chr7|16189162|+|GGACC	0.246675	ENSMUST00000019302.10	Tmem160
chr7|16189267|+|GAACT	0.437634	ENSMUST00000019302.10	Tmem160
chr7|16189279|+|GAACT	0.480564	ENSMUST00000019302.10	Tmem160
chr7|16189352|+|AAACA	0.482544	ENSMUST00000019302.10	Tmem160
chr7|16189369|+|GGACT	0.676853	ENSMUST00000019302.10	Tmem160
chr7|16189392|+|GGACA	0.706907	ENSMUST00000019302.10	Tmem160
chr7|16189400|+|AAACC	0.266855	ENSMUST00000019302.10	Tmem160
chr5|140405280|+|GGACC	0.493914	ENSMUST00000100507.8	Eif3b
chr5|140411018|+|GAACT	0.6726	ENSMUST00000100507.8	Eif3b
chr5|140411086|+|AGACA	0.665228	ENSMUST00000100507.8	Eif3b
chr5|140411110|+|AGACC	0.183136	ENSMUST00000100507.8	Eif3b
chr5|140411123|+|AAACT	0.337429	ENSMUST00000100507.8	Eif3b
chr5|140412266|+|GGACA	0.4421	ENSMUST00000100507.8	Eif3b
chr5|140412564|+|GGACA	0.442191	ENSMUST00000100507.8	Eif3b
chr5|140412591|+|AGACC	0.151946	ENSMUST00000100507.8	Eif3b
chr5|140412842|+|AGACC	0.24213	ENSMUST00000100507.8	Eif3b
chr5|140412875|+|GGACC	0.296168	ENSMUST00000100507.8	Eif3b
chr5|140413171|+|GGACA	0.349382	ENSMUST00000100507.8	Eif3b
chr5|140413253|+|GGACA	0.37029	ENSMUST00000100507.8	Eif3b
chr5|140415836|+|GGACA	0.363822	ENSMUST00000100507.8	Eif3b
chr5|140415872|+|GGACA	0.414351	ENSMUST00000100507.8	Eif3b
chr5|140416078|+|AAACA	0.159512	ENSMUST00000100507.8	Eif3b
chr5|140416742|+|GGACA	0.311132	ENSMUST00000100507.8	Eif3b
chr5|140418681|+|AGACT	0.472085	ENSMUST00000100507.8	Eif3b
chr5|140418732|+|AGACA	0.18917	ENSMUST00000100507.8	Eif3b
chr5|140418778|+|AGACA	0.205423	ENSMUST00000100507.8	Eif3b
chr5|140418867|+|GGACA	0.464078	ENSMUST00000100507.8	Eif3b
chr5|140418872|+|GGACT	0.37685	ENSMUST00000100507.8	Eif3b
chr5|140423042|+|AAACC	0.127718	ENSMUST00000100507.8	Eif3b
chr5|140423065|+|GAACC	0.166894	ENSMUST00000100507.8	Eif3b
chr5|140423155|+|GAACT	0.399981	ENSMUST00000100507.8	Eif3b
chr5|140425703|+|AGACT	0.344007	ENSMUST00000100507.8	Eif3b
chr5|140425718|+|GAACA	0.372431	ENSMUST00000100507.8	Eif3b
chr5|140425757|+|GGACC	0.412164	ENSMUST00000100507.8	Eif3b
chr5|140426745|+|GGACA	0.351037	ENSMUST00000100507.8	Eif3b
chr5|140426765|+|GGACC	0.428839	ENSMUST00000100507.8	Eif3b
chr5|140426793|+|GAACA	0.214434	ENSMUST00000100507.8	Eif3b
chr5|140426802|+|GGACC	0.323024	ENSMUST00000100507.8	Eif3b
chr5|140426827|+|AGACC	0.413299	ENSMUST00000100507.8	Eif3b
chr5|140427881|+|GAACT	0.30745	ENSMUST00000100507.8	Eif3b
chr5|140427900|+|GGACC	0.263223	ENSMUST00000100507.8	Eif3b
chr5|140427913|+|GGACT	0.736949	ENSMUST00000100507.8	Eif3b
chr5|140427944|+|GAACT	0.38173	ENSMUST00000100507.8	Eif3b
chr5|140428081|+|GGACA	0.355477	ENSMUST00000100507.8	Eif3b
chr5|140428096|+|GGACA	0.571931	ENSMUST00000100507.8	Eif3b
chr5|140428125|+|AGACC	0.201992	ENSMUST00000100507.8	Eif3b
chr5|140428713|+|GGACT	0.788644	ENSMUST00000100507.8	Eif3b
chr5|140428784|+|GGACA	0.449408	ENSMUST00000100507.8	Eif3b
chr5|140428947|+|GGACT	0.822874	ENSMUST00000100507.8	Eif3b
chr5|140428986|+|AGACC	0.347442	ENSMUST00000100507.8	Eif3b
chr5|140429028|+|AAACT	0.530071	ENSMUST00000100507.8	Eif3b
chr8|43646241|+|AGACA	0.371608	ENSMUST00000209872.2	Triml2
chr8|43646255|+|GGACC	0.427839	ENSMUST00000209872.2	Triml2
chr8|43646294|+|AGACC	0.158988	ENSMUST00000209872.2	Triml2
chr8|43646320|+|AGACA	0.436278	ENSMUST00000209872.2	Triml2
chr8|43646329|+|AGACT	0.391911	ENSMUST00000209872.2	Triml2
chr8|43646427|+|GGACA	0.465328	ENSMUST00000209872.2	Triml2
chr8|43646477|+|GGACA	0.806736	ENSMUST00000209872.2	Triml2
chr8|43646533|+|GGACC	0.786989	ENSMUST00000209872.2	Triml2
chr8|43646585|+|AAACC	0.196672	ENSMUST00000209872.2	Triml2
chr8|43646615|+|AGACT	0.634722	ENSMUST00000209872.2	Triml2
chr8|43646706|+|AAACC	0.131472	ENSMUST00000209872.2	Triml2
chr8|43646738|+|AGACA	0.886728	ENSMUST00000209872.2	Triml2
chr8|43646750|+|AGACT	0.537168	ENSMUST00000209872.2	Triml2
chr8|43646776|+|AGACT	0.33755	ENSMUST00000209872.2	Triml2
chr8|43646825|+|GAACC	0.294324	ENSMUST00000209872.2	Triml2
chr8|43646842|+|AGACA	0.423939	ENSMUST00000209872.2	Triml2
chr8|43646861|+|AGACT	0.334548	ENSMUST00000209872.2	Triml2
chr8|43646870|+|GAACA	0.29513	ENSMUST00000209872.2	Triml2
chr19|6327218|+|AGACC	0.434211	ENSMUST00000025684.4	Ehd1
chr19|6327249|+|GGACT	0.448321	ENSMUST00000025684.4	Ehd1
chr19|6327354|+|GGACC	0.258337	ENSMUST00000025684.4	Ehd1
chr19|6331283|+|GGACA	0.410048	ENSMUST00000025684.4	Ehd1
chr19|6344289|+|GGACC	0.588869	ENSMUST00000025684.4	Ehd1
chr19|6344325|+|GGACA	0.629595	ENSMUST00000025684.4	Ehd1
chr19|6344376|+|GGACA	0.367128	ENSMUST00000025684.4	Ehd1
chr19|6344397|+|GAACA	0.11342	ENSMUST00000025684.4	Ehd1
chr19|6344571|+|GGACC	0.339109	ENSMUST00000025684.4	Ehd1
chr19|6344583|+|AGACA	0.312416	ENSMUST00000025684.4	Ehd1
chr19|6347645|+|GAACA	0.292149	ENSMUST00000025684.4	Ehd1
chr19|6348106|+|GAACT	0.430069	ENSMUST00000025684.4	Ehd1
chr19|6348116|+|AGACC	0.189566	ENSMUST00000025684.4	Ehd1
chr19|6348123|+|GGACT	0.554885	ENSMUST00000025684.4	Ehd1
chr19|6348354|+|GGACA	0.606425	ENSMUST00000025684.4	Ehd1
chr19|6348495|+|GGACA	0.722167	ENSMUST00000025684.4	Ehd1
chr19|6348772|+|AGACT	0.889443	ENSMUST00000025684.4	Ehd1
chr19|6348807|+|AAACC	0.216018	ENSMUST00000025684.4	Ehd1
chr19|6348873|+|GAACA	0.647394	ENSMUST00000025684.4	Ehd1
chr19|6348896|+|GAACC	0.323016	ENSMUST00000025684.4	Ehd1
chr3|96633276|-|AAACT	0.218384	ENSMUST00000029741.9	Polr3c
chr3|96633206|-|GAACT	0.296269	ENSMUST00000029741.9	Polr3c
chr3|96633154|-|GGACC	0.611464	ENSMUST00000029741.9	Polr3c
chr3|96631122|-|AGACC	0.770451	ENSMUST00000029741.9	Polr3c
chr3|96631007|-|AGACC	0.374083	ENSMUST00000029741.9	Polr3c
chr3|96631000|-|GGACT	0.823058	ENSMUST00000029741.9	Polr3c
chr3|96630862|-|GGACA	0.619574	ENSMUST00000029741.9	Polr3c
chr3|96630843|-|AAACT	0.418139	ENSMUST00000029741.9	Polr3c
chr3|96629880|-|AAACC	0.109032	ENSMUST00000029741.9	Polr3c
chr3|96626790|-|AAACC	0.293095	ENSMUST00000029741.9	Polr3c
chr3|96626781|-|GGACC	0.477649	ENSMUST00000029741.9	Polr3c
chr3|96626642|-|AGACA	0.177761	ENSMUST00000029741.9	Polr3c
chr3|96624025|-|AAACA	0.140917	ENSMUST00000029741.9	Polr3c
chr2|75022156|-|GAACA	0.275924	ENSMUST00000102814.5	Rps6
chr2|75021902|-|GAACT	0.292231	ENSMUST00000102814.5	Rps6
chr2|75021798|-|GGACT	0.609943	ENSMUST00000102814.5	Rps6
chr2|75021790|-|AGACA	0.372984	ENSMUST00000102814.5	Rps6
chr2|75021765|-|GGACC	0.258967	ENSMUST00000102814.5	Rps6
chr2|75021679|-|AAACA	0.305879	ENSMUST00000102814.5	Rps6
chr2|75021656|-|GGACC	0.310932	ENSMUST00000102814.5	Rps6
chr2|75021562|-|GAACA	0.257646	ENSMUST00000102814.5	Rps6
chr2|75021534|-|AAACT	0.389448	ENSMUST00000102814.5	Rps6
chr2|75021489|-|GAACA	0.311471	ENSMUST00000102814.5	Rps6
chr11|69059624|+|GAACT	0.367623	ENSMUST00000036424.3	Alox12b
chr11|69060090|+|GAACC	0.132821	ENSMUST00000036424.3	Alox12b
chr11|69060104|+|AGACC	0.309374	ENSMUST00000036424.3	Alox12b
chr11|69060128|+|AGACA	0.348661	ENSMUST00000036424.3	Alox12b
chr11|69060138|+|GGACA	0.620882	ENSMUST00000036424.3	Alox12b
chr11|69060158|+|AGACC	0.269477	ENSMUST00000036424.3	Alox12b
chr11|69060188|+|GGACT	0.583479	ENSMUST00000036424.3	Alox12b
chr11|69060394|+|AGACA	0.210046	ENSMUST00000036424.3	Alox12b
chr11|69060448|+|GAACC	0.143071	ENSMUST00000036424.3	Alox12b
chr11|69060517|+|GGACC	0.612994	ENSMUST00000036424.3	Alox12b
chr11|69060535|+|GAACA	0.345764	ENSMUST00000036424.3	Alox12b
chr6|142451271|-|GGACA	0.381556	ENSMUST00000032373.12	Ldhb
chr6|142451205|-|GAACA	0.297957	ENSMUST00000032373.12	Ldhb
chr6|142451177|-|GGACA	0.493731	ENSMUST00000032373.12	Ldhb
chr6|142447169|-|GAACT	0.464898	ENSMUST00000032373.12	Ldhb
chr6|142447143|-|AGACA	0.156423	ENSMUST00000032373.12	Ldhb
chr6|142447119|-|GGACC	0.390432	ENSMUST00000032373.12	Ldhb
chr6|142447090|-|AGACT	0.24069	ENSMUST00000032373.12	Ldhb
chr6|142441439|-|AAACT	0.295927	ENSMUST00000032373.12	Ldhb
chr6|142441302|-|AGACT	0.310707	ENSMUST00000032373.12	Ldhb
chr6|142439897|-|GAACT	0.348031	ENSMUST00000032373.12	Ldhb
chr6|142439878|-|GGACA	0.419869	ENSMUST00000032373.12	Ldhb
chr6|142439874|-|AGACA	0.226901	ENSMUST00000032373.12	Ldhb
chr6|142439859|-|GAACT	0.375822	ENSMUST00000032373.12	Ldhb
chr6|142439829|-|GGACA	0.417411	ENSMUST00000032373.12	Ldhb
chr6|142438256|-|AAACC	0.10451	ENSMUST00000032373.12	Ldhb
chr6|142436203|-|GGACA	0.520116	ENSMUST00000032373.12	Ldhb
chr6|142436191|-|GGACA	0.371695	ENSMUST00000032373.12	Ldhb
chr6|142436179|-|AGACC	0.13046	ENSMUST00000032373.12	Ldhb
chr6|142436170|-|AGACC	0.212089	ENSMUST00000032373.12	Ldhb
chr6|142436140|-|GAACA	0.447747	ENSMUST00000032373.12	Ldhb
chr6|142436134|-|AAACC	0.144118	ENSMUST00000032373.12	Ldhb
chr6|142436115|-|GAACC	0.264546	ENSMUST00000032373.12	Ldhb
chr9|14412066|+|GGACC	0.29957	ENSMUST00000004200.9	Cwc15
chr9|14413212|+|GAACT	0.318113	ENSMUST00000004200.9	Cwc15
chr9|14413249|+|GAACC	0.172719	ENSMUST00000004200.9	Cwc15
chr9|14414110|+|AGACA	0.419995	ENSMUST00000004200.9	Cwc15
chr9|14414114|+|AAACC	0.126308	ENSMUST00000004200.9	Cwc15
chr9|14414145|+|AAACC	0.0853322	ENSMUST00000004200.9	Cwc15
chr9|14414164|+|GAACT	0.308959	ENSMUST00000004200.9	Cwc15
chr9|14414196|+|GGACA	0.361221	ENSMUST00000004200.9	Cwc15
chr9|14414202|+|AAACA	0.121592	ENSMUST00000004200.9	Cwc15
chr9|14414208|+|GGACC	0.567925	ENSMUST00000004200.9	Cwc15
chr9|14414936|+|AGACC	0.211967	ENSMUST00000004200.9	Cwc15
chr9|14419149|+|GAACA	0.241645	ENSMUST00000004200.9	Cwc15
chr9|14419155|+|GAACA	0.399327	ENSMUST00000004200.9	Cwc15
chr9|14419190|+|AAACA	0.266553	ENSMUST00000004200.9	Cwc15
chr9|14419205|+|AAACC	0.116083	ENSMUST00000004200.9	Cwc15
chr9|14419217|+|AAACC	0.104393	ENSMUST00000004200.9	Cwc15
chr9|14421522|+|GAACT	0.436705	ENSMUST00000004200.9	Cwc15
chr9|14421555|+|AGACA	0.175335	ENSMUST00000004200.9	Cwc15
chr9|14421651|+|AAACT	0.288429	ENSMUST00000004200.9	Cwc15
chr9|14421656|+|AAACT	0.238415	ENSMUST00000004200.9	Cwc15
chr11|75656346|+|AAACA	0.152249	ENSMUST00000067664.10	Ywhae
chr11|75656369|+|AAACT	0.178036	ENSMUST00000067664.10	Ywhae
chr11|75656380|+|AAACA	0.182853	ENSMUST00000067664.10	Ywhae
chr11|75656384|+|AAACC	0.0674343	ENSMUST00000067664.10	Ywhae
chr8|94899480|+|GGACC	0.459049	ENSMUST00000034214.8	Mt2
chr8|94899792|+|AAACA	0.243212	ENSMUST00000034214.8	Mt2
chr8|94900092|+|AGACC	0.39085	ENSMUST00000034214.8	Mt2
chr11|106152418|+|AGACT	0.196209	ENSMUST00000021049.9	Psmc5
chr11|106152448|+|GGACA	0.309441	ENSMUST00000021049.9	Psmc5
chr11|106152749|+|GGACC	0.26297	ENSMUST00000021049.9	Psmc5
chr11|106152768|+|AGACA	0.371178	ENSMUST00000021049.9	Psmc5
chr11|106152802|+|AGACT	0.381559	ENSMUST00000021049.9	Psmc5
chr11|106152833|+|GAACT	0.326951	ENSMUST00000021049.9	Psmc5
chr11|106152984|+|GAACA	0.471074	ENSMUST00000021049.9	Psmc5
chr11|106153089|+|GAACT	0.318152	ENSMUST00000021049.9	Psmc5
chr11|106153264|+|GGACT	0.416566	ENSMUST00000021049.9	Psmc5
chr11|106153417|+|GGACA	0.341364	ENSMUST00000021049.9	Psmc5
chr11|106153447|+|GAACT	0.584678	ENSMUST00000021049.9	Psmc5
chr11|106153687|+|GGACT	0.466794	ENSMUST00000021049.9	Psmc5
chr11|106153860|+|AAACA	0.109434	ENSMUST00000021049.9	Psmc5
chr11|48691318|+|GGACC	0.227543	ENSMUST00000020640.8	Rack1
chr11|48691376|+|GGACA	0.519091	ENSMUST00000020640.8	Rack1
chr11|48692490|+|AGACA	0.385139	ENSMUST00000020640.8	Rack1
chr11|48692495|+|AGACC	0.224673	ENSMUST00000020640.8	Rack1
chr11|48692528|+|AGACC	0.220147	ENSMUST00000020640.8	Rack1
chr11|48693195|+|AGACA	0.190728	ENSMUST00000020640.8	Rack1
chr11|48693200|+|AGACC	0.114546	ENSMUST00000020640.8	Rack1
chr11|48694277|+|GAACA	0.305233	ENSMUST00000020640.8	Rack1
chr11|48694313|+|GGACA	0.423331	ENSMUST00000020640.8	Rack1
chr11|48694715|+|AGACC	0.288579	ENSMUST00000020640.8	Rack1
chr11|48694746|+|GAACA	0.252603	ENSMUST00000020640.8	Rack1
chr11|48695047|+|GGACA	0.390757	ENSMUST00000020640.8	Rack1
chr11|48696373|+|GGACT	0.465683	ENSMUST00000020640.8	Rack1
chr11|48696807|+|AGACT	0.23199	ENSMUST00000020640.8	Rack1
chr11|48696829|+|AGACA	0.210067	ENSMUST00000020640.8	Rack1
chr11|48696901|+|AAACT	0.241094	ENSMUST00000020640.8	Rack1
chr4|150992810|-|AGACA	0.289139	ENSMUST00000030805.14	Park7
chr4|150991564|-|GGACC	0.277087	ENSMUST00000030805.14	Park7
chr4|150989764|-|GGACC	0.336888	ENSMUST00000030805.14	Park7
chr4|150985482|-|GGACA	0.50261	ENSMUST00000030805.14	Park7
chr4|150981860|-|GGACC	0.472114	ENSMUST00000030805.14	Park7
chr4|150981811|-|AGACA	0.51571	ENSMUST00000030805.14	Park7
chr4|150981772|-|AGACT	0.836709	ENSMUST00000030805.14	Park7
chr4|150981699|-|GAACC	0.203747	ENSMUST00000030805.14	Park7
chr4|150981633|-|GAACC	0.262778	ENSMUST00000030805.14	Park7
chr4|150981615|-|AAACA	0.501887	ENSMUST00000030805.14	Park7
chr7|101508315|-|GAACT	0.56772	ENSMUST00000106983.8	Folr1
chr7|101507724|-|GGACC	0.484116	ENSMUST00000106983.8	Folr1
chr7|101507568|-|AAACC	0.0897613	ENSMUST00000106983.8	Folr1
chr17|23889634|-|AAACC	0.222654	ENSMUST00000047436.11	Thoc6
chr17|23889323|-|GAACT	0.5026	ENSMUST00000047436.11	Thoc6
chr17|23889214|-|GGACC	0.254825	ENSMUST00000047436.11	Thoc6
chr17|23889024|-|AAACT	0.242234	ENSMUST00000047436.11	Thoc6
chr17|23888901|-|AGACT	0.351915	ENSMUST00000047436.11	Thoc6
chr17|23888524|-|AGACC	0.180109	ENSMUST00000047436.11	Thoc6
chr17|23888372|-|AGACT	0.733499	ENSMUST00000047436.11	Thoc6
chr17|23887718|-|AAACT	0.44116	ENSMUST00000047436.11	Thoc6
chr17|23887695|-|GAACT	0.465491	ENSMUST00000047436.11	Thoc6
chr17|23887669|-|AAACT	0.200403	ENSMUST00000047436.11	Thoc6
chr17|23887642|-|GAACC	0.575621	ENSMUST00000047436.11	Thoc6
chr1|167052083|-|GGACC	0.170551	ENSMUST00000053686.9	Uck2
chr1|167052062|-|GAACA	0.254212	ENSMUST00000053686.9	Uck2
chr1|167052056|-|GGACC	0.315567	ENSMUST00000053686.9	Uck2
chr1|167052019|-|AAACT	0.156959	ENSMUST00000053686.9	Uck2
chr1|167051942|-|AAACC	0.366432	ENSMUST00000053686.9	Uck2
chr1|167051840|-|GGACC	0.268577	ENSMUST00000053686.9	Uck2
chr1|167051826|-|AAACC	0.0508499	ENSMUST00000053686.9	Uck2
chr1|167051795|-|GGACA	0.448153	ENSMUST00000053686.9	Uck2
chr1|167051782|-|GGACC	0.589157	ENSMUST00000053686.9	Uck2
chr1|167051688|-|AGACC	0.255795	ENSMUST00000053686.9	Uck2
chr1|167051652|-|GAACC	0.123584	ENSMUST00000053686.9	Uck2
chr1|167051636|-|AAACA	0.261819	ENSMUST00000053686.9	Uck2
chr1|167051540|-|GGACT	0.495635	ENSMUST00000053686.9	Uck2
chr1|167051486|-|GAACA	0.224445	ENSMUST00000053686.9	Uck2
chr1|167051170|-|GAACA	0.210509	ENSMUST00000053686.9	Uck2
chr1|167051148|-|AGACC	0.409316	ENSMUST00000053686.9	Uck2
chr1|167051056|-|AGACC	0.291292	ENSMUST00000053686.9	Uck2
chr1|167050972|-|GAACC	0.234717	ENSMUST00000053686.9	Uck2
chr1|167050875|-|GGACC	0.464692	ENSMUST00000053686.9	Uck2
chr1|167050800|-|GGACA	0.382824	ENSMUST00000053686.9	Uck2
chr1|167050597|-|AGACC	0.304415	ENSMUST00000053686.9	Uck2
chr1|167050481|-|AGACA	0.265045	ENSMUST00000053686.9	Uck2
chr2|179899455|+|GGACC	0.397126	ENSMUST00000059080.7	Rps21
chr2|179899613|+|GGACC	0.396401	ENSMUST00000059080.7	Rps21
chr2|179899788|+|GGACC	0.649502	ENSMUST00000059080.7	Rps21
chr2|179899818|+|AAACC	0.208436	ENSMUST00000059080.7	Rps21
chr2|179900173|+|GAACT	0.481324	ENSMUST00000059080.7	Rps21
chr5|115697861|+|AAACC	0.0637833	ENSMUST00000086519.12	Rplp0
chr5|115697907|+|AGACA	0.38755	ENSMUST00000086519.12	Rplp0
chr5|115698843|+|AGACA	0.320677	ENSMUST00000086519.12	Rplp0
chr5|115698918|+|GAACA	0.169068	ENSMUST00000086519.12	Rplp0
chr5|115698957|+|GAACA	0.330226	ENSMUST00000086519.12	Rplp0
chr5|115698976|+|AAACT	0.212924	ENSMUST00000086519.12	Rplp0
chr5|115699026|+|GGACC	0.34335	ENSMUST00000086519.12	Rplp0
chr5|115699219|+|GAACA	0.407062	ENSMUST00000086519.12	Rplp0
chr5|115699232|+|GGACC	0.636866	ENSMUST00000086519.12	Rplp0
chr5|115699242|+|AGACC	0.102269	ENSMUST00000086519.12	Rplp0
chr5|115699413|+|AGACT	0.2836	ENSMUST00000086519.12	Rplp0
chr5|115699420|+|AGACA	0.360274	ENSMUST00000086519.12	Rplp0
chr5|115699453|+|GAACA	0.296577	ENSMUST00000086519.12	Rplp0
chr5|115699462|+|GAACA	0.287609	ENSMUST00000086519.12	Rplp0
chr5|115700596|+|AGACT	0.379091	ENSMUST00000086519.12	Rplp0
chr4|144119261|-|GAACA	0.246186	ENSMUST00000030326.10	Pramel13
chr4|144119219|-|GAACA	0.333568	ENSMUST00000030326.10	Pramel13
chr4|144119073|-|GAACA	0.317246	ENSMUST00000030326.10	Pramel13
chr4|144118944|-|GGACA	0.557798	ENSMUST00000030326.10	Pramel13
chr4|144118900|-|AAACC	0.0830523	ENSMUST00000030326.10	Pramel13
chr4|144118812|-|AAACC	0.114722	ENSMUST00000030326.10	Pramel13
chr4|144118738|-|AGACT	0.467303	ENSMUST00000030326.10	Pramel13
chr4|144118661|-|AAACA	0.0897015	ENSMUST00000030326.10	Pramel13
chr4|144118609|-|GGACC	0.61157	ENSMUST00000030326.10	Pramel13
chr4|144118599|-|AAACA	0.184313	ENSMUST00000030326.10	Pramel13
chr4|144118576|-|AAACT	0.218497	ENSMUST00000030326.10	Pramel13
chr4|144118458|-|GAACA	0.258547	ENSMUST00000030326.10	Pramel13
chr4|144118350|-|GGACT	0.555543	ENSMUST00000030326.10	Pramel13
chr15|34442848|-|AGACT	0.343927	ENSMUST00000079735.12	Rpl30
chr15|34442831|-|AGACA	0.284451	ENSMUST00000079735.12	Rpl30
chr15|34441471|-|AAACT	0.346488	ENSMUST00000079735.12	Rpl30
chr15|34441436|-|GAACT	0.635899	ENSMUST00000079735.12	Rpl30
chr15|34440719|-|GAACA	0.333024	ENSMUST00000079735.12	Rpl30
chr15|34440715|-|AGACT	0.27455	ENSMUST00000079735.12	Rpl30
chr15|34440700|-|AAACA	0.346015	ENSMUST00000079735.12	Rpl30
chr15|34440676|-|AAACT	0.459411	ENSMUST00000079735.12	Rpl30
chr13|53489407|-|GGACA	0.234013	ENSMUST00000021920.8	Sptlc1
chr13|53487879|-|GAACT	0.720387	ENSMUST00000021920.8	Sptlc1
chr13|53487868|-|AGACC	0.467173	ENSMUST00000021920.8	Sptlc1
chr13|53487693|-|AAACT	0.255854	ENSMUST00000021920.8	Sptlc1
chr13|53487619|-|GGACT	0.762112	ENSMUST00000021920.8	Sptlc1
chr13|53487601|-|GGACT	0.802784	ENSMUST00000021920.8	Sptlc1
chr13|53487572|-|AGACT	0.478047	ENSMUST00000021920.8	Sptlc1
chr13|53487564|-|AGACT	0.817127	ENSMUST00000021920.8	Sptlc1
chr13|53487467|-|GGACT	0.734776	ENSMUST00000021920.8	Sptlc1
chr13|53487211|-|AGACC	0.292097	ENSMUST00000021920.8	Sptlc1
chr13|53487177|-|AGACC	0.32322	ENSMUST00000021920.8	Sptlc1
chr13|53486949|-|GAACC	0.230955	ENSMUST00000021920.8	Sptlc1
chr13|53486810|-|AAACC	0.0621241	ENSMUST00000021920.8	Sptlc1
chr5|104583053|+|AAACC	0.0991065	ENSMUST00000031243.15	Spp1
chr5|104584242|+|GGACT	0.438353	ENSMUST00000031243.15	Spp1
chr5|104587131|+|AAACT	0.278535	ENSMUST00000031243.15	Spp1
chr5|104587204|+|AGACC	0.25916	ENSMUST00000031243.15	Spp1
chr5|104587231|+|GGACT	0.542181	ENSMUST00000031243.15	Spp1
chr5|104587278|+|AGACC	0.271957	ENSMUST00000031243.15	Spp1
chr5|104587303|+|AGACA	0.270883	ENSMUST00000031243.15	Spp1
chr5|104587370|+|GGACT	0.754069	ENSMUST00000031243.15	Spp1
chr5|104587409|+|GAACA	0.224864	ENSMUST00000031243.15	Spp1
chr5|104588117|+|GGACC	0.338853	ENSMUST00000031243.15	Spp1
chr5|104588207|+|GGACA	0.502212	ENSMUST00000031243.15	Spp1
chr5|104588250|+|GAACC	0.202944	ENSMUST00000031243.15	Spp1
chr5|104588263|+|AAACA	0.26352	ENSMUST00000031243.15	Spp1
chr5|104588271|+|AGACT	0.531504	ENSMUST00000031243.15	Spp1
chr5|104588355|+|GAACA	0.37467	ENSMUST00000031243.15	Spp1
chr5|104588387|+|GGACA	0.406394	ENSMUST00000031243.15	Spp1
chr5|104588402|+|AGACC	0.295754	ENSMUST00000031243.15	Spp1
chr5|104588498|+|AAACA	0.0971354	ENSMUST00000031243.15	Spp1
chr5|104588528|+|AAACA	0.250229	ENSMUST00000031243.15	Spp1
chr5|104588657|+|AAACA	0.0927181	ENSMUST00000031243.15	Spp1
chr5|104588773|+|AAACA	0.379221	ENSMUST00000031243.15	Spp1
chr5|104588791|+|AAACA	0.306325	ENSMUST00000031243.15	Spp1
chr5|104588812|+|AAACT	0.369969	ENSMUST00000031243.15	Spp1
chrX|36347729|-|AGACT	0.512422	ENSMUST00000115231.4	Rpl39
chrX|36347697|-|AAACA	0.317321	ENSMUST00000115231.4	Rpl39
chrX|36347654|-|AAACT	0.285201	ENSMUST00000115231.4	Rpl39
chrX|36346384|-|AGACA	0.285226	ENSMUST00000115231.4	Rpl39
chrX|36346334|-|AGACT	0.500932	ENSMUST00000115231.4	Rpl39
chrX|36346274|-|AAACC	0.0985138	ENSMUST00000115231.4	Rpl39
chrX|36346266|-|AGACT	0.415015	ENSMUST00000115231.4	Rpl39
chr6|67244157|+|GGACC	0.421449	ENSMUST00000203077.3	Serbp1
chr6|67244187|+|GAACA	0.32831	ENSMUST00000203077.3	Serbp1
chr6|67244261|+|AGACC	0.273881	ENSMUST00000203077.3	Serbp1
chr6|67244284|+|AAACA	0.175803	ENSMUST00000203077.3	Serbp1
chr6|67244310|+|AGACC	0.242609	ENSMUST00000203077.3	Serbp1
chr6|67244319|+|GAACC	0.185443	ENSMUST00000203077.3	Serbp1
chr6|67248204|+|AGACC	0.251053	ENSMUST00000203077.3	Serbp1
chr6|67248234|+|AAACT	0.326847	ENSMUST00000203077.3	Serbp1
chr6|67248871|+|AGACC	0.519225	ENSMUST00000203077.3	Serbp1
chr6|67249158|+|GGACA	0.443209	ENSMUST00000203077.3	Serbp1
chr6|67249193|+|GAACT	0.405621	ENSMUST00000203077.3	Serbp1
chr6|67249879|+|AAACA	0.151753	ENSMUST00000203077.3	Serbp1
chr6|67254825|+|AGACC	0.462137	ENSMUST00000203077.3	Serbp1
chr6|67254856|+|AAACC	0.122274	ENSMUST00000203077.3	Serbp1
chr6|67254877|+|GGACA	0.500657	ENSMUST00000203077.3	Serbp1
chr6|67258657|+|GGACC	0.343109	ENSMUST00000203077.3	Serbp1
chr6|67258717|+|AGACT	0.603195	ENSMUST00000203077.3	Serbp1
chr6|67258783|+|AAACC	0.17905	ENSMUST00000203077.3	Serbp1
chr6|67258797|+|GGACT	0.599604	ENSMUST00000203077.3	Serbp1
chr6|67260979|+|GGACC	0.337732	ENSMUST00000203077.3	Serbp1
chr6|67261019|+|AAACA	0.169312	ENSMUST00000203077.3	Serbp1
chr6|67261055|+|GGACT	0.828898	ENSMUST00000203077.3	Serbp1
chr6|67261084|+|AGACT	0.903653	ENSMUST00000203077.3	Serbp1
chr6|67261111|+|GAACT	0.651415	ENSMUST00000203077.3	Serbp1
chr6|67261260|+|AAACT	0.250815	ENSMUST00000203077.3	Serbp1
chr6|67261279|+|GAACA	0.467191	ENSMUST00000203077.3	Serbp1
chr10|81016771|+|GGACA	0.545386	ENSMUST00000047864.11	Eef2
chr10|81016954|+|GGACA	0.441427	ENSMUST00000047864.11	Eef2
chr10|81017081|+|AAACA	0.327279	ENSMUST00000047864.11	Eef2
chr10|81017367|+|GAACA	0.406108	ENSMUST00000047864.11	Eef2
chr10|81017894|+|GGACA	0.396722	ENSMUST00000047864.11	Eef2
chr10|81017906|+|GGACA	0.640557	ENSMUST00000047864.11	Eef2
chr10|81017910|+|AAACT	0.611147	ENSMUST00000047864.11	Eef2
chr10|81017963|+|AGACA	0.28617	ENSMUST00000047864.11	Eef2
chr10|81017973|+|AGACT	0.876057	ENSMUST00000047864.11	Eef2
chr10|81018094|+|GGACT	0.954471	ENSMUST00000047864.11	Eef2
chr10|81018119|+|GGACA	0.383009	ENSMUST00000047864.11	Eef2
chr10|81018272|+|AGACT	0.449358	ENSMUST00000047864.11	Eef2
chr10|81018313|+|AAACT	0.490778	ENSMUST00000047864.11	Eef2
chr10|81013503|+|GAACT	0.489665	ENSMUST00000047864.11	Eef2
chr10|81013536|+|GGACA	0.465429	ENSMUST00000047864.11	Eef2
chr10|81013557|+|GAACA	0.34154	ENSMUST00000047864.11	Eef2
chr10|81013581|+|GGACC	0.546984	ENSMUST00000047864.11	Eef2
chr10|81013928|+|GAACT	0.399542	ENSMUST00000047864.11	Eef2
chr10|81013997|+|GGACT	0.671553	ENSMUST00000047864.11	Eef2
chr10|81014057|+|GGACT	0.679032	ENSMUST00000047864.11	Eef2
chr10|81014529|+|AGACA	0.363656	ENSMUST00000047864.11	Eef2
chr10|81014535|+|AAACT	0.258542	ENSMUST00000047864.11	Eef2
chr10|81014587|+|GAACA	0.241662	ENSMUST00000047864.11	Eef2
chr10|81014596|+|GGACC	0.597405	ENSMUST00000047864.11	Eef2
chr10|81014643|+|AGACC	0.123848	ENSMUST00000047864.11	Eef2
chr10|81015066|+|GGACA	0.532808	ENSMUST00000047864.11	Eef2
chr10|81015090|+|AGACC	0.203547	ENSMUST00000047864.11	Eef2
chr10|81015240|+|AAACT	0.313374	ENSMUST00000047864.11	Eef2
chr10|81015272|+|GGACC	0.398186	ENSMUST00000047864.11	Eef2
chr10|81015397|+|GAACT	0.437674	ENSMUST00000047864.11	Eef2
chr10|81015414|+|AGACA	0.325203	ENSMUST00000047864.11	Eef2
chr10|81015439|+|GGACA	0.492773	ENSMUST00000047864.11	Eef2
chr10|81015451|+|GGACA	0.48795	ENSMUST00000047864.11	Eef2
chr10|81015460|+|GGACA	0.445186	ENSMUST00000047864.11	Eef2
chr10|81015466|+|AGACA	0.222833	ENSMUST00000047864.11	Eef2
chr15|103207913|+|GAACT	0.387346	ENSMUST00000230893.2	Copz1
chr15|103208056|+|GGACC	0.260945	ENSMUST00000230893.2	Copz1
chr15|103208202|+|AGACT	0.351779	ENSMUST00000230893.2	Copz1
chr5|145124009|-|AAACT	0.40936	ENSMUST00000161741.8	Atp5j2
chr5|145121346|-|GAACT	0.603747	ENSMUST00000161741.8	Atp5j2
chr5|145120676|-|AAACA	0.449526	ENSMUST00000161741.8	Atp5j2
chr5|145120568|-|GAACC	0.154177	ENSMUST00000161741.8	Atp5j2
chr5|145120547|-|GAACT	0.676659	ENSMUST00000161741.8	Atp5j2
chr3|37768913|+|GAACT	0.601596	ENSMUST00000051955.9	Rps23
chr3|37768944|+|GGACC	0.263775	ENSMUST00000051955.9	Rps23
chr3|37768963|+|AAACA	0.160911	ENSMUST00000051955.9	Rps23
chr3|37769068|+|AAACA	0.361724	ENSMUST00000051955.9	Rps23
chr3|37769163|+|GAACT	0.437251	ENSMUST00000051955.9	Rps23
chr3|37769336|+|AAACA	0.196198	ENSMUST00000051955.9	Rps23
chr11|52011852|+|GAACT	0.397228	ENSMUST00000020608.3	Ppp2ca
chr11|52012788|+|AGACT	0.476341	ENSMUST00000020608.3	Ppp2ca
chr11|52012813|+|AAACT	0.295376	ENSMUST00000020608.3	Ppp2ca
chr11|52012834|+|GAACC	0.430524	ENSMUST00000020608.3	Ppp2ca
chr11|52012909|+|AAACT	0.383638	ENSMUST00000020608.3	Ppp2ca
chr11|52012925|+|GGACC	0.734325	ENSMUST00000020608.3	Ppp2ca
chr11|52012992|+|GAACC	0.222313	ENSMUST00000020608.3	Ppp2ca
chr11|52013083|+|AGACT	0.928363	ENSMUST00000020608.3	Ppp2ca
chr11|52013102|+|AAACA	0.238631	ENSMUST00000020608.3	Ppp2ca
chr11|52013177|+|AAACA	0.117243	ENSMUST00000020608.3	Ppp2ca
chr11|52013198|+|GAACA	0.433844	ENSMUST00000020608.3	Ppp2ca
chr11|52013341|+|AAACC	0.120492	ENSMUST00000020608.3	Ppp2ca
chr11|52013360|+|GAACA	0.338743	ENSMUST00000020608.3	Ppp2ca
chr11|52013365|+|GAACT	0.423884	ENSMUST00000020608.3	Ppp2ca
chr11|52013425|+|AAACT	0.366806	ENSMUST00000020608.3	Ppp2ca
chr2|154714233|-|AAACT	0.194229	ENSMUST00000166171.8	Eif2s2
chr2|154713926|-|AGACT	0.475951	ENSMUST00000166171.8	Eif2s2
chr2|154713876|-|AAACT	0.316856	ENSMUST00000166171.8	Eif2s2
chr2|154713844|-|AAACT	0.179274	ENSMUST00000166171.8	Eif2s2
chr2|154713821|-|AAACC	0.189163	ENSMUST00000166171.8	Eif2s2
chr2|154713718|-|GGACA	0.448089	ENSMUST00000166171.8	Eif2s2
chr2|154713686|-|AGACT	0.436861	ENSMUST00000166171.8	Eif2s2
chr2|154713658|-|GAACA	0.425397	ENSMUST00000166171.8	Eif2s2
chr2|154713545|-|GAACC	0.365021	ENSMUST00000166171.8	Eif2s2
chr2|154713452|-|GAACT	0.418457	ENSMUST00000166171.8	Eif2s2
chr2|32852657|+|AAACT	0.216112	ENSMUST00000126610.2	Rpl12
chr2|32852671|+|GAACA	0.227583	ENSMUST00000126610.2	Rpl12
chr2|32852675|+|AGACA	0.327609	ENSMUST00000126610.2	Rpl12
chr2|32853058|+|AGACA	0.337473	ENSMUST00000126610.2	Rpl12
chr2|32853076|+|GAACA	0.416183	ENSMUST00000126610.2	Rpl12
chr2|32853513|+|AAACA	0.105962	ENSMUST00000126610.2	Rpl12
chr2|32853524|+|GAACA	0.531283	ENSMUST00000126610.2	Rpl12
chr2|32853567|+|AGACA	0.311137	ENSMUST00000126610.2	Rpl12
chr2|32853588|+|GAACT	0.56512	ENSMUST00000126610.2	Rpl12
chr2|32853755|+|GAACT	0.391273	ENSMUST00000126610.2	Rpl12
chr2|32854038|+|AGACT	0.270995	ENSMUST00000126610.2	Rpl12
chr3|137570916|+|GGACT	0.280963	ENSMUST00000041045.14	H2az1
chr3|137570933|+|AGACA	0.433052	ENSMUST00000041045.14	H2az1
chr3|137571320|+|GGACA	0.432857	ENSMUST00000041045.14	H2az1
chr3|137571803|+|AGACT	0.21859	ENSMUST00000041045.14	H2az1
chr3|137572190|+|GGACA	0.300607	ENSMUST00000041045.14	H2az1
chr3|137572200|+|AGACT	0.498571	ENSMUST00000041045.14	H2az1
chr3|137572237|+|GGACT	0.702223	ENSMUST00000041045.14	H2az1
chr3|137572283|+|GGACT	0.923052	ENSMUST00000041045.14	H2az1
chr3|137572301|+|AAACA	0.178245	ENSMUST00000041045.14	H2az1
chr3|137572474|+|AAACT	0.320106	ENSMUST00000041045.14	H2az1
chr3|137572534|+|AGACA	0.371461	ENSMUST00000041045.14	H2az1
chr4|41349168|+|AGACT	0.504149	ENSMUST00000072866.12	Ubap1
chr4|41349215|+|GGACA	0.380047	ENSMUST00000072866.12	Ubap1
chr4|41366918|+|GGACA	0.427682	ENSMUST00000072866.12	Ubap1
chr4|41371727|+|GGACT	0.41114	ENSMUST00000072866.12	Ubap1
chr4|41371767|+|AGACA	0.437796	ENSMUST00000072866.12	Ubap1
chr4|41371778|+|AAACA	0.107097	ENSMUST00000072866.12	Ubap1
chr4|41378971|+|AAACC	0.152054	ENSMUST00000072866.12	Ubap1
chr4|41378997|+|AAACT	0.341622	ENSMUST00000072866.12	Ubap1
chr4|41379106|+|AGACT	0.526976	ENSMUST00000072866.12	Ubap1
chr4|41379245|+|AGACT	0.689283	ENSMUST00000072866.12	Ubap1
chr4|41379278|+|GGACC	0.497971	ENSMUST00000072866.12	Ubap1
chr4|41379304|+|AAACC	0.136341	ENSMUST00000072866.12	Ubap1
chr4|41379332|+|AAACA	0.288309	ENSMUST00000072866.12	Ubap1
chr4|41379346|+|GAACC	0.327387	ENSMUST00000072866.12	Ubap1
chr4|41379354|+|GGACC	0.798516	ENSMUST00000072866.12	Ubap1
chr4|41379377|+|GGACA	0.880587	ENSMUST00000072866.12	Ubap1
chr4|41379458|+|AGACT	0.834596	ENSMUST00000072866.12	Ubap1
chr4|41379477|+|AAACC	0.143895	ENSMUST00000072866.12	Ubap1
chr4|41379597|+|AAACT	0.428779	ENSMUST00000072866.12	Ubap1
chr4|41379625|+|AGACA	0.782991	ENSMUST00000072866.12	Ubap1
chr4|41379734|+|GGACC	0.583552	ENSMUST00000072866.12	Ubap1
chr4|41379761|+|GAACT	0.81025	ENSMUST00000072866.12	Ubap1
chr4|41379767|+|GAACA	0.593208	ENSMUST00000072866.12	Ubap1
chr4|41387243|+|GAACT	0.468858	ENSMUST00000072866.12	Ubap1
chr4|41387283|+|AGACA	0.273633	ENSMUST00000072866.12	Ubap1
chr4|41388122|+|GGACA	0.583299	ENSMUST00000072866.12	Ubap1
chr4|41388731|+|GAACT	0.569055	ENSMUST00000072866.12	Ubap1
chr4|41388739|+|AGACA	0.660251	ENSMUST00000072866.12	Ubap1
chr4|41388778|+|GGACA	0.604	ENSMUST00000072866.12	Ubap1
chr4|41388793|+|AGACC	0.291981	ENSMUST00000072866.12	Ubap1
chr4|41388823|+|AGACC	0.210285	ENSMUST00000072866.12	Ubap1
chr4|41388903|+|GGACA	0.791473	ENSMUST00000072866.12	Ubap1
chr4|41389044|+|AAACA	0.116663	ENSMUST00000072866.12	Ubap1
chr11|57405033|-|GAACT	0.467531	ENSMUST00000020831.13	Fam114a2
chr11|57404972|-|AGACC	0.106542	ENSMUST00000020831.13	Fam114a2
chr11|57404965|-|AGACC	0.250284	ENSMUST00000020831.13	Fam114a2
chr11|57404960|-|AAACC	0.0584264	ENSMUST00000020831.13	Fam114a2
chr11|57404558|-|AGACT	0.359021	ENSMUST00000020831.13	Fam114a2
chr11|57404534|-|AGACT	0.357838	ENSMUST00000020831.13	Fam114a2
chr11|57404159|-|GGACA	0.320649	ENSMUST00000020831.13	Fam114a2
chr11|57404125|-|AGACT	0.369034	ENSMUST00000020831.13	Fam114a2
chr11|57398399|-|AGACA	0.14801	ENSMUST00000020831.13	Fam114a2
chr11|57398374|-|GGACC	0.251606	ENSMUST00000020831.13	Fam114a2
chr11|57398357|-|GAACC	0.204161	ENSMUST00000020831.13	Fam114a2
chr11|57398336|-|GGACT	0.445245	ENSMUST00000020831.13	Fam114a2
chr11|57397761|-|AAACA	0.193087	ENSMUST00000020831.13	Fam114a2
chr11|57397757|-|AGACA	0.192561	ENSMUST00000020831.13	Fam114a2
chr11|57397749|-|AAACT	0.289627	ENSMUST00000020831.13	Fam114a2
chr11|57396148|-|GAACT	0.450135	ENSMUST00000020831.13	Fam114a2
chr11|57396141|-|AGACA	0.355527	ENSMUST00000020831.13	Fam114a2
chr11|57396133|-|AGACT	0.507224	ENSMUST00000020831.13	Fam114a2
chr11|57396064|-|AGACA	0.280508	ENSMUST00000020831.13	Fam114a2
chr11|57383922|-|GAACA	0.350802	ENSMUST00000020831.13	Fam114a2
chr11|57383842|-|AAACA	0.212248	ENSMUST00000020831.13	Fam114a2
chr11|57382816|-|AAACA	0.247133	ENSMUST00000020831.13	Fam114a2
chr11|57382756|-|AGACT	0.253703	ENSMUST00000020831.13	Fam114a2
chr11|57380985|-|AGACC	0.174719	ENSMUST00000020831.13	Fam114a2
chr11|57374959|-|AAACA	0.371241	ENSMUST00000020831.13	Fam114a2
chr11|57374885|-|AGACA	0.221661	ENSMUST00000020831.13	Fam114a2
chr11|57374851|-|AGACC	0.300916	ENSMUST00000020831.13	Fam114a2
chr11|57374839|-|GAACC	0.170989	ENSMUST00000020831.13	Fam114a2
chr11|57374597|-|AAACC	0.135759	ENSMUST00000020831.13	Fam114a2
chr11|57374547|-|GGACT	0.94026	ENSMUST00000020831.13	Fam114a2
chr11|57374529|-|AAACA	0.250354	ENSMUST00000020831.13	Fam114a2
chr11|57374520|-|AGACT	0.940073	ENSMUST00000020831.13	Fam114a2
chr11|57374468|-|GAACA	0.342675	ENSMUST00000020831.13	Fam114a2
chr11|57374463|-|AAACC	0.0893656	ENSMUST00000020831.13	Fam114a2
chr11|57374377|-|GAACT	0.527075	ENSMUST00000020831.13	Fam114a2
chr11|57374371|-|AGACT	0.374346	ENSMUST00000020831.13	Fam114a2
chr11|57374342|-|GGACA	0.232704	ENSMUST00000020831.13	Fam114a2
chr11|57374308|-|AAACT	0.417086	ENSMUST00000020831.13	Fam114a2
chr11|57374288|-|GAACC	0.274132	ENSMUST00000020831.13	Fam114a2
chr11|57374241|-|AGACC	0.501437	ENSMUST00000020831.13	Fam114a2
chr11|57373852|-|AAACC	0.143098	ENSMUST00000020831.13	Fam114a2
chr9|78275323|-|AGACC	0.134275	ENSMUST00000071991.6	Dppa5a
chr9|78275122|-|GAACC	0.2601	ENSMUST00000071991.6	Dppa5a
chr9|78275103|-|GAACT	0.348694	ENSMUST00000071991.6	Dppa5a
chr9|78275071|-|AAACA	0.255948	ENSMUST00000071991.6	Dppa5a
chr9|78274547|-|AGACC	0.178725	ENSMUST00000071991.6	Dppa5a
chr1|24653580|-|AAACT	0.285278	ENSMUST00000082408.1	mt-Atp6
chr1|24653568|-|AAACA	0.165605	ENSMUST00000082408.1	mt-Atp6
chr1|24653534|-|GAACA	0.511165	ENSMUST00000082408.1	mt-Atp6
chr1|24653528|-|GAACC	0.179124	ENSMUST00000082408.1	mt-Atp6
chr1|24653373|-|AAACT	0.356729	ENSMUST00000082408.1	mt-Atp6
chr1|24653336|-|GAACT	0.506342	ENSMUST00000082408.1	mt-Atp6
chr1|24653297|-|AAACA	0.218177	ENSMUST00000082408.1	mt-Atp6
chr1|24653232|-|GGACA	0.518201	ENSMUST00000082408.1	mt-Atp6
chr11|93928437|-|AAACC	0.155221	ENSMUST00000077856.13	Rpl27
chr11|93928372|-|GAACA	0.616793	ENSMUST00000077856.13	Rpl27
chr11|93928351|-|GGACC	0.647762	ENSMUST00000077856.13	Rpl27
chr11|93928180|-|GGACA	0.322189	ENSMUST00000077856.13	Rpl27
chr11|93928175|-|AGACT	0.261387	ENSMUST00000077856.13	Rpl27
chr11|93928147|-|GGACC	0.30685	ENSMUST00000077856.13	Rpl27
chr11|93928085|-|AGACA	0.225138	ENSMUST00000077856.13	Rpl27
chr11|93928075|-|GAACA	0.298643	ENSMUST00000077856.13	Rpl27
chr11|75623831|+|AGACC	0.208706	ENSMUST00000067664.10	Ywhae
chr11|75642770|+|AAACC	0.0707339	ENSMUST00000067664.10	Ywhae
chr11|75642843|+|GAACA	0.355299	ENSMUST00000067664.10	Ywhae
chr11|75642857|+|AAACA	0.152106	ENSMUST00000067664.10	Ywhae
chr11|75642872|+|GGACA	0.270099	ENSMUST00000067664.10	Ywhae
chr11|75646406|+|AAACT	0.258457	ENSMUST00000067664.10	Ywhae
chr11|75646449|+|GGACA	0.492378	ENSMUST00000067664.10	Ywhae
chr11|75646453|+|AAACA	0.10928	ENSMUST00000067664.10	Ywhae
chr11|75647651|+|GGACT	0.64636	ENSMUST00000067664.10	Ywhae
chr11|75647711|+|GAACA	0.506539	ENSMUST00000067664.10	Ywhae
chr11|75647757|+|GAACT	0.379425	ENSMUST00000067664.10	Ywhae
chr11|75650154|+|GAACT	0.446979	ENSMUST00000067664.10	Ywhae
chr11|75650159|+|GGACA	0.552676	ENSMUST00000067664.10	Ywhae
chr11|75650186|+|GGACT	0.544605	ENSMUST00000067664.10	Ywhae
chr11|75650233|+|GGACC	0.482471	ENSMUST00000067664.10	Ywhae
chr11|75650240|+|AGACA	0.392546	ENSMUST00000067664.10	Ywhae
chr11|75655524|+|AAACC	0.208046	ENSMUST00000067664.10	Ywhae
chr11|75655582|+|GAACC	0.391732	ENSMUST00000067664.10	Ywhae
chr11|75655685|+|AAACA	0.207088	ENSMUST00000067664.10	Ywhae
chr11|75655689|+|AAACA	0.0959554	ENSMUST00000067664.10	Ywhae
chr11|75655693|+|AAACA	0.116673	ENSMUST00000067664.10	Ywhae
chr11|75655697|+|AAACA	0.164223	ENSMUST00000067664.10	Ywhae
chr11|75655701|+|AAACA	0.261156	ENSMUST00000067664.10	Ywhae
chr11|75655786|+|GGACT	0.87309	ENSMUST00000067664.10	Ywhae
chr11|75655880|+|AGACT	0.57771	ENSMUST00000067664.10	Ywhae
chr11|75655986|+|AAACT	0.355759	ENSMUST00000067664.10	Ywhae
chr11|75656048|+|AAACT	0.328597	ENSMUST00000067664.10	Ywhae
chr11|75656060|+|GAACT	0.367574	ENSMUST00000067664.10	Ywhae
chr11|52122901|+|GAACT	0.476513	ENSMUST00000037324.12	Skp1
chr11|52127729|+|AAACA	0.0963344	ENSMUST00000037324.12	Skp1
chr11|52127748|+|AGACC	0.208345	ENSMUST00000037324.12	Skp1
chr11|52134500|+|AAACA	0.121132	ENSMUST00000037324.12	Skp1
chr11|52134514|+|GGACA	0.406721	ENSMUST00000037324.12	Skp1
chr11|52134536|+|GGACC	0.338205	ENSMUST00000037324.12	Skp1
chr11|52134565|+|GAACA	0.234877	ENSMUST00000037324.12	Skp1
chr11|52134576|+|GAACT	0.48975	ENSMUST00000037324.12	Skp1
chr11|52135815|+|AAACT	0.354601	ENSMUST00000037324.12	Skp1
chr11|52135824|+|AGACA	0.376693	ENSMUST00000037324.12	Skp1
chr11|52135856|+|AGACT	0.308983	ENSMUST00000037324.12	Skp1
chr11|52135883|+|AAACT	0.243366	ENSMUST00000037324.12	Skp1
chr11|52135904|+|AAACC	0.0948699	ENSMUST00000037324.12	Skp1
chr11|52136825|+|GAACC	0.187132	ENSMUST00000037324.12	Skp1
chr11|52136848|+|GAACT	0.351167	ENSMUST00000037324.12	Skp1
chr11|52136940|+|AGACA	0.384032	ENSMUST00000037324.12	Skp1
chr11|52136944|+|AAACA	0.0818248	ENSMUST00000037324.12	Skp1
chr11|52136989|+|AGACC	0.187704	ENSMUST00000037324.12	Skp1
chr11|52137051|+|AAACC	0.16277	ENSMUST00000037324.12	Skp1
chr11|52137056|+|GAACT	0.448457	ENSMUST00000037324.12	Skp1
chr11|52137177|+|AAACA	0.167655	ENSMUST00000037324.12	Skp1
chr11|52137215|+|AAACA	0.269982	ENSMUST00000037324.12	Skp1
chr11|52137241|+|AAACT	0.320929	ENSMUST00000037324.12	Skp1
chr11|52137450|+|GAACT	0.461056	ENSMUST00000037324.12	Skp1
chr10|80128667|+|AGACC	0.302512	ENSMUST00000068408.14	Rps15
chr10|80129523|+|GAACC	0.234033	ENSMUST00000068408.14	Rps15
chr10|80129631|+|GGACA	0.664724	ENSMUST00000068408.14	Rps15
chr10|80129687|+|AGACC	0.269934	ENSMUST00000068408.14	Rps15
chr10|80129710|+|AAACC	0.150513	ENSMUST00000068408.14	Rps15
chr10|80129848|+|AAACC	0.0756133	ENSMUST00000068408.14	Rps15
chr10|80129930|+|AGACT	0.423335	ENSMUST00000068408.14	Rps15
chr3|86049860|-|GAACA	0.256584	ENSMUST00000029722.7	Rps3a1
chr3|86049085|-|AGACT	0.275933	ENSMUST00000029722.7	Rps3a1
chr3|86049043|-|GAACA	0.311761	ENSMUST00000029722.7	Rps3a1
chr3|86049032|-|AGACA	0.206992	ENSMUST00000029722.7	Rps3a1
chr3|86049017|-|GGACT	0.429467	ENSMUST00000029722.7	Rps3a1
chr3|86049008|-|GAACC	0.236958	ENSMUST00000029722.7	Rps3a1
chr3|86048616|-|AAACT	0.292142	ENSMUST00000029722.7	Rps3a1
chr3|86048577|-|GGACA	0.551907	ENSMUST00000029722.7	Rps3a1
chr3|86046555|-|AGACC	0.185857	ENSMUST00000029722.7	Rps3a1
chr3|86046453|-|AGACA	0.221765	ENSMUST00000029722.7	Rps3a1
chr3|86046378|-|AGACT	0.405296	ENSMUST00000029722.7	Rps3a1
chr3|86046349|-|AAACT	0.484388	ENSMUST00000029722.7	Rps3a1
chr3|86045891|-|AGACA	0.314803	ENSMUST00000029722.7	Rps3a1
chr3|86045876|-|AGACA	0.52358	ENSMUST00000029722.7	Rps3a1
chr3|86045803|-|AAACC	0.709246	ENSMUST00000029722.7	Rps3a1
chr3|86045320|-|GAACC	0.401825	ENSMUST00000029722.7	Rps3a1
chrX|101231960|-|AAACA	0.104729	ENSMUST00000033683.8	Rps4x
chrX|101231933|-|AAACA	0.37555	ENSMUST00000033683.8	Rps4x
chrX|101231541|-|GAACA	0.298073	ENSMUST00000033683.8	Rps4x
chrX|101231537|-|AGACT	0.34895	ENSMUST00000033683.8	Rps4x
chrX|101231458|-|GGACC	0.476606	ENSMUST00000033683.8	Rps4x
chrX|101231038|-|AGACC	0.160171	ENSMUST00000033683.8	Rps4x
chrX|101231028|-|GAACT	0.443501	ENSMUST00000033683.8	Rps4x
chrX|101230038|-|AGACA	0.253146	ENSMUST00000033683.8	Rps4x
chrX|101229263|-|GAACC	0.15872	ENSMUST00000033683.8	Rps4x
chrX|101229199|-|AGACA	0.547067	ENSMUST00000033683.8	Rps4x
chrX|101228729|-|AAACC	0.245461	ENSMUST00000033683.8	Rps4x
chrX|101228670|-|AGACA	0.398852	ENSMUST00000033683.8	Rps4x
chr3|87822664|+|AAACA	0.250899	ENSMUST00000249431.1	Hdgf
chr3|87822669|+|GGACA	0.581441	ENSMUST00000249431.1	Hdgf
chr3|87822723|+|GAACA	0.487648	ENSMUST00000249431.1	Hdgf
chr3|87822774|+|AGACT	0.475981	ENSMUST00000249431.1	Hdgf
chr3|87822803|+|GGACC	0.264678	ENSMUST00000249431.1	Hdgf
chr3|87822894|+|AGACC	0.20967	ENSMUST00000249431.1	Hdgf
chr3|87822957|+|AGACA	0.264867	ENSMUST00000249431.1	Hdgf
chr3|87822971|+|AGACC	0.0974534	ENSMUST00000249431.1	Hdgf
chr3|87823031|+|AAACC	0.128356	ENSMUST00000249431.1	Hdgf
chr3|87823181|+|GGACA	0.663224	ENSMUST00000249431.1	Hdgf
chr10|81325850|-|GGACA	0.455606	ENSMUST00000020463.14	Ncln
chr10|81325731|-|GAACA	0.167213	ENSMUST00000020463.14	Ncln
chr10|81324459|-|GGACT	0.486232	ENSMUST00000020463.14	Ncln
chr10|81324451|-|AGACC	0.152332	ENSMUST00000020463.14	Ncln
chr10|81324438|-|GAACA	0.334239	ENSMUST00000020463.14	Ncln
chr10|81324287|-|AGACA	0.317796	ENSMUST00000020463.14	Ncln
chr10|81324170|-|AGACT	0.543326	ENSMUST00000020463.14	Ncln
chr10|81324158|-|GGACT	0.802366	ENSMUST00000020463.14	Ncln
chr10|81324108|-|GGACA	0.468481	ENSMUST00000020463.14	Ncln
chr10|81323732|-|GGACC	0.387189	ENSMUST00000020463.14	Ncln
chr10|81323407|-|AGACT	0.504467	ENSMUST00000020463.14	Ncln
chr10|81323323|-|AGACC	0.162169	ENSMUST00000020463.14	Ncln
chr10|81323314|-|GAACC	0.2837	ENSMUST00000020463.14	Ncln
chr10|81323277|-|GGACA	0.52972	ENSMUST00000020463.14	Ncln
chr10|81322993|-|GGACA	0.966126	ENSMUST00000020463.14	Ncln
chr10|81322776|-|GAACA	0.595732	ENSMUST00000020463.14	Ncln
chr10|81322720|-|GGACA	0.424455	ENSMUST00000020463.14	Ncln
chr10|81322692|-|GGACC	0.271642	ENSMUST00000020463.14	Ncln
chr10|81322637|-|GGACC	0.561413	ENSMUST00000020463.14	Ncln
chr10|81322626|-|AGACC	0.125522	ENSMUST00000020463.14	Ncln
chr10|81322404|-|GGACA	0.736631	ENSMUST00000020463.14	Ncln
chr1|86458073|+|AAACC	0.127447	ENSMUST00000045897.15	Ptma
chr1|86458107|+|AGACT	0.510367	ENSMUST00000045897.15	Ptma
chr1|86458160|+|AAACC	0.10805	ENSMUST00000045897.15	Ptma
chr1|86458181|+|AAACA	0.141746	ENSMUST00000045897.15	Ptma
chr1|86458195|+|AAACA	0.189415	ENSMUST00000045897.15	Ptma
chr1|86458372|+|AAACA	0.135911	ENSMUST00000045897.15	Ptma
chr1|86458389|+|AAACC	0.0886143	ENSMUST00000045897.15	Ptma
chr10|127882086|+|GAACA	0.31454	ENSMUST00000092048.13	Naca
chr10|127882091|+|AGACT	0.235054	ENSMUST00000092048.13	Naca
chr10|127882627|+|GAACC	0.140556	ENSMUST00000092048.13	Naca
chr10|127883538|+|AAACT	0.225736	ENSMUST00000092048.13	Naca
chr10|127883616|+|AAACC	0.116693	ENSMUST00000092048.13	Naca
chr10|127883645|+|AGACA	0.464125	ENSMUST00000092048.13	Naca
chr10|127883941|+|AAACA	0.169934	ENSMUST00000092048.13	Naca
chr10|127883953|+|AAACA	0.245991	ENSMUST00000092048.13	Naca
chr10|127883961|+|AGACT	0.285577	ENSMUST00000092048.13	Naca
chr10|127884142|+|GGACA	0.359653	ENSMUST00000092048.13	Naca
chr10|127884149|+|GAACT	0.415631	ENSMUST00000092048.13	Naca
chr10|127884205|+|AAACA	0.199634	ENSMUST00000092048.13	Naca
chr10|127884393|+|AGACA	0.31951	ENSMUST00000092048.13	Naca
chr10|127884435|+|GAACT	0.69793	ENSMUST00000092048.13	Naca
chr5|129097318|+|GGACA	0.390633	ENSMUST00000031383.14	Ran
chr5|129097330|+|AGACT	0.313377	ENSMUST00000031383.14	Ran
chr5|129097781|+|AGACA	0.238216	ENSMUST00000031383.14	Ran
chr5|129097979|+|GGACC	0.351347	ENSMUST00000031383.14	Ran
chr5|129098002|+|GGACA	0.570796	ENSMUST00000031383.14	Ran
chr5|129099160|+|AAACA	0.115921	ENSMUST00000031383.14	Ran
chr5|129099202|+|AGACA	0.318791	ENSMUST00000031383.14	Ran
chr5|129099572|+|GGACC	0.367363	ENSMUST00000031383.14	Ran
chr5|129100046|+|AAACA	0.143127	ENSMUST00000031383.14	Ran
chr5|129100065|+|GGACT	0.865777	ENSMUST00000031383.14	Ran
chr5|129100088|+|GAACA	0.394808	ENSMUST00000031383.14	Ran
chr5|129100123|+|AGACT	0.76447	ENSMUST00000031383.14	Ran
chr3|28860656|+|AGACA	0.222049	ENSMUST00000194649.2	Rpl22l1
chr3|28860695|+|GGACC	0.405979	ENSMUST00000194649.2	Rpl22l1
chr3|28860888|+|GAACA	0.379521	ENSMUST00000194649.2	Rpl22l1
chr3|28860925|+|AAACT	0.232875	ENSMUST00000194649.2	Rpl22l1
chr3|28860993|+|AAACA	0.361163	ENSMUST00000194649.2	Rpl22l1
chr3|28861418|+|AGACT	0.37298	ENSMUST00000194649.2	Rpl22l1
chr3|28861426|+|GAACT	0.406044	ENSMUST00000194649.2	Rpl22l1
chr3|28861476|+|GGACT	0.668504	ENSMUST00000194649.2	Rpl22l1
chr3|28861533|+|GGACT	0.859974	ENSMUST00000194649.2	Rpl22l1
chr17|45884147|-|GGACT	0.521705	ENSMUST00000024739.14	Hsp90ab1
chr17|45882798|-|AGACC	0.31326	ENSMUST00000024739.14	Hsp90ab1
chr17|45882734|-|AAACA	0.195993	ENSMUST00000024739.14	Hsp90ab1
chr17|45882538|-|GGACA	0.401381	ENSMUST00000024739.14	Hsp90ab1
chr17|45882511|-|GGACC	0.277033	ENSMUST00000024739.14	Hsp90ab1
chr17|45882496|-|GGACA	0.454518	ENSMUST00000024739.14	Hsp90ab1
chr17|45882430|-|GGACA	0.551958	ENSMUST00000024739.14	Hsp90ab1
chr17|45882383|-|GAACC	0.275889	ENSMUST00000024739.14	Hsp90ab1
chr17|45882093|-|AGACA	0.245271	ENSMUST00000024739.14	Hsp90ab1
chr17|45881949|-|AGACC	0.264659	ENSMUST00000024739.14	Hsp90ab1
chr17|45881677|-|AGACC	0.146764	ENSMUST00000024739.14	Hsp90ab1
chr17|45881672|-|AGACA	0.226106	ENSMUST00000024739.14	Hsp90ab1
chr17|45881628|-|AAACA	0.175155	ENSMUST00000024739.14	Hsp90ab1
chr17|45881350|-|AGACA	0.143748	ENSMUST00000024739.14	Hsp90ab1
chr17|45881336|-|AAACA	0.260813	ENSMUST00000024739.14	Hsp90ab1
chr17|45881293|-|GAACA	0.255806	ENSMUST00000024739.14	Hsp90ab1
chr17|45881288|-|AGACA	0.146082	ENSMUST00000024739.14	Hsp90ab1
chr17|45881273|-|GGACC	0.317629	ENSMUST00000024739.14	Hsp90ab1
chr17|45881266|-|AAACC	0.116533	ENSMUST00000024739.14	Hsp90ab1
chr17|45881200|-|GGACC	0.388712	ENSMUST00000024739.14	Hsp90ab1
chr17|45880673|-|GAACA	0.349297	ENSMUST00000024739.14	Hsp90ab1
chr17|45880658|-|GAACA	0.298162	ENSMUST00000024739.14	Hsp90ab1
chr17|45880619|-|GGACA	0.693127	ENSMUST00000024739.14	Hsp90ab1
chr17|45880556|-|GGACC	0.283244	ENSMUST00000024739.14	Hsp90ab1
chr17|45880544|-|GAACA	0.51038	ENSMUST00000024739.14	Hsp90ab1
chr17|45880490|-|GAACA	0.23684	ENSMUST00000024739.14	Hsp90ab1
chr17|45880445|-|GGACA	0.33151	ENSMUST00000024739.14	Hsp90ab1
chr17|45880436|-|GAACT	0.513497	ENSMUST00000024739.14	Hsp90ab1
chr17|45880193|-|AGACC	0.23162	ENSMUST00000024739.14	Hsp90ab1
chr17|45879800|-|GGACA	0.328735	ENSMUST00000024739.14	Hsp90ab1
chr17|45879425|-|GGACA	0.443431	ENSMUST00000024739.14	Hsp90ab1
chr17|45879382|-|AGACA	0.266216	ENSMUST00000024739.14	Hsp90ab1
chr17|45879348|-|AAACA	0.0976903	ENSMUST00000024739.14	Hsp90ab1
chr17|45879311|-|AGACC	0.193757	ENSMUST00000024739.14	Hsp90ab1
chr17|45879286|-|AGACA	0.216505	ENSMUST00000024739.14	Hsp90ab1
chr17|45879262|-|GGACC	0.275615	ENSMUST00000024739.14	Hsp90ab1
chr17|45879239|-|AAACT	0.275641	ENSMUST00000024739.14	Hsp90ab1
chr17|45879197|-|AAACC	0.0704698	ENSMUST00000024739.14	Hsp90ab1
chr17|45879165|-|AAACT	0.425987	ENSMUST00000024739.14	Hsp90ab1
chr17|34043442|-|GGACA	0.477469	ENSMUST00000173844.8	Rps28
chr17|34043299|-|GGACC	0.404628	ENSMUST00000173844.8	Rps28
chr17|34043285|-|GGACA	0.540175	ENSMUST00000173844.8	Rps28
chr16|76200514|-|GAACT	0.713396	ENSMUST00000178310.9	Fau
chr16|76200273|-|AGACT	0.440332	ENSMUST00000178310.9	Fau
chr16|76200256|-|AAACA	0.167499	ENSMUST00000178310.9	Fau
chr16|76200234|-|AGACA	0.301998	ENSMUST00000178310.9	Fau
chr5|76332105|+|AGACC	0.230703	ENSMUST00000031144.14	Tmem165
chr5|76332120|+|GAACC	0.30057	ENSMUST00000031144.14	Tmem165
chr5|76347308|+|GAACT	0.396155	ENSMUST00000031144.14	Tmem165
chr5|76352493|+|GAACC	0.157303	ENSMUST00000031144.14	Tmem165
chr5|76352498|+|AAACT	0.238294	ENSMUST00000031144.14	Tmem165
chr5|76352523|+|AAACT	0.245885	ENSMUST00000031144.14	Tmem165
chr5|76355650|+|GGACC	0.413949	ENSMUST00000031144.14	Tmem165
chr5|76355684|+|GGACA	0.369614	ENSMUST00000031144.14	Tmem165
chr5|76355751|+|GAACT	0.353763	ENSMUST00000031144.14	Tmem165
chr5|76356515|+|AAACA	0.202211	ENSMUST00000031144.14	Tmem165
chr5|76356745|+|AAACA	0.18118	ENSMUST00000031144.14	Tmem165
chr5|76356831|+|AAACC	0.149227	ENSMUST00000031144.14	Tmem165
chr5|76356957|+|GGACA	0.516446	ENSMUST00000031144.14	Tmem165
chr5|76356995|+|GGACT	0.845581	ENSMUST00000031144.14	Tmem165
chr5|76357065|+|AAACA	0.19716	ENSMUST00000031144.14	Tmem165
chr6|106776972|-|AAACC	0.119583	ENSMUST00000113239.10	Crbn
chr6|106772913|-|AGACC	0.13651	ENSMUST00000113239.10	Crbn
chr6|106772888|-|AAACC	0.0614694	ENSMUST00000113239.10	Crbn
chr6|106772874|-|AAACT	0.38923	ENSMUST00000113239.10	Crbn
chr6|106772122|-|GAACT	0.3149	ENSMUST00000113239.10	Crbn
chr6|106772047|-|AGACA	0.236604	ENSMUST00000113239.10	Crbn
chr6|106771998|-|GAACT	0.3452	ENSMUST00000113239.10	Crbn
chr6|106771983|-|AGACA	0.184104	ENSMUST00000113239.10	Crbn
chr6|106771978|-|GGACC	0.343123	ENSMUST00000113239.10	Crbn
chr6|106771267|-|GGACA	0.255204	ENSMUST00000113239.10	Crbn
chr6|106771169|-|GAACT	0.647253	ENSMUST00000113239.10	Crbn
chr6|106771162|-|GAACA	0.205199	ENSMUST00000113239.10	Crbn
chr6|106767847|-|AAACC	0.0859672	ENSMUST00000113239.10	Crbn
chr6|106767830|-|AGACC	0.225965	ENSMUST00000113239.10	Crbn
chr6|106760467|-|AAACA	0.194688	ENSMUST00000113239.10	Crbn
chr6|106760444|-|AAACA	0.194561	ENSMUST00000113239.10	Crbn
chr6|106759987|-|AGACT	0.596259	ENSMUST00000113239.10	Crbn
chr6|106759885|-|GGACA	0.528279	ENSMUST00000113239.10	Crbn
chr6|106759876|-|GAACA	0.294615	ENSMUST00000113239.10	Crbn
chr6|106759468|-|AAACA	0.0874628	ENSMUST00000113239.10	Crbn
chr6|106759455|-|AAACA	0.170997	ENSMUST00000113239.10	Crbn
chr6|106758737|-|AGACA	0.273022	ENSMUST00000113239.10	Crbn
chr6|106758061|-|GGACC	0.454477	ENSMUST00000113239.10	Crbn
chr6|106757997|-|AGACA	0.300931	ENSMUST00000113239.10	Crbn
chr6|106757935|-|AGACT	0.889293	ENSMUST00000113239.10	Crbn
chr6|106757913|-|AGACA	0.234406	ENSMUST00000113239.10	Crbn
chr6|106757742|-|AAACA	0.525807	ENSMUST00000113239.10	Crbn
chr6|106757653|-|AAACA	0.114242	ENSMUST00000113239.10	Crbn
chr6|106757622|-|GAACA	0.438312	ENSMUST00000113239.10	Crbn
chr6|106757563|-|AAACT	0.370863	ENSMUST00000113239.10	Crbn
chr6|106757513|-|GGACT	0.553524	ENSMUST00000113239.10	Crbn
chr6|106757456|-|GAACA	0.446842	ENSMUST00000113239.10	Crbn
chr6|106757311|-|GAACA	0.395233	ENSMUST00000113239.10	Crbn
chr6|106757276|-|AAACA	0.26875	ENSMUST00000113239.10	Crbn
chr6|106757262|-|AAACA	0.216784	ENSMUST00000113239.10	Crbn
chr15|103152754|+|GAACT	0.472151	ENSMUST00000036004.16	Hnrnpa1
chr15|103152800|+|AGACA	0.374083	ENSMUST00000036004.16	Hnrnpa1
chr15|103152811|+|AGACA	0.471646	ENSMUST00000036004.16	Hnrnpa1
chr15|103152836|+|AAACT	0.205983	ENSMUST00000036004.16	Hnrnpa1
chr15|103152844|+|GGACT	0.754455	ENSMUST00000036004.16	Hnrnpa1
chr15|103152933|+|AGACC	0.378981	ENSMUST00000036004.16	Hnrnpa1
chr15|103153062|+|AAACT	0.224036	ENSMUST00000036004.16	Hnrnpa1
chr15|103153164|+|AAACC	0.146884	ENSMUST00000036004.16	Hnrnpa1
chr15|103153180|+|AAACT	0.222894	ENSMUST00000036004.16	Hnrnpa1
chr19|46024413|-|AAACC	0.0791844	ENSMUST00000152946.8	Ldb1
chr19|46024373|-|GAACT	0.337189	ENSMUST00000152946.8	Ldb1
chr19|46024368|-|GGACA	0.387425	ENSMUST00000152946.8	Ldb1
chr19|46024187|-|GGACC	0.231242	ENSMUST00000152946.8	Ldb1
chr19|46024021|-|GGACC	0.238616	ENSMUST00000152946.8	Ldb1
chr19|46023875|-|AAACC	0.0712224	ENSMUST00000152946.8	Ldb1
chr19|46023126|-|GGACC	0.199208	ENSMUST00000152946.8	Ldb1
chr19|46023096|-|AAACA	0.532187	ENSMUST00000152946.8	Ldb1
chr19|46022922|-|GAACT	0.40073	ENSMUST00000152946.8	Ldb1
chr19|46022903|-|AGACC	0.187674	ENSMUST00000152946.8	Ldb1
chr19|46022881|-|AGACT	0.677224	ENSMUST00000152946.8	Ldb1
chr19|46022870|-|AGACC	0.185987	ENSMUST00000152946.8	Ldb1
chr19|46021698|-|GAACA	0.198005	ENSMUST00000152946.8	Ldb1
chr19|46021659|-|GGACA	0.572548	ENSMUST00000152946.8	Ldb1
chr19|46021614|-|GAACA	0.315178	ENSMUST00000152946.8	Ldb1
chr19|46021473|-|AGACT	0.961542	ENSMUST00000152946.8	Ldb1
chr19|46021425|-|GGACT	0.846188	ENSMUST00000152946.8	Ldb1
chr19|46021420|-|GGACT	0.841967	ENSMUST00000152946.8	Ldb1
chr19|46021312|-|GGACC	0.916644	ENSMUST00000152946.8	Ldb1
chr9|108216669|+|GGACT	0.619733	ENSMUST00000082429.8	Gpx1
chr9|108216706|+|GGACC	0.364619	ENSMUST00000082429.8	Gpx1
chr9|108216715|+|GGACT	0.636103	ENSMUST00000082429.8	Gpx1
chr9|108216751|+|GGACA	0.336808	ENSMUST00000082429.8	Gpx1
chr9|108217211|+|GAACT	0.375672	ENSMUST00000082429.8	Gpx1
chr9|108217290|+|GAACC	0.195291	ENSMUST00000082429.8	Gpx1
chr9|108217303|+|AAACC	0.0848476	ENSMUST00000082429.8	Gpx1
chr9|108217426|+|AAACA	0.231152	ENSMUST00000082429.8	Gpx1
chr1|24654500|-|AAACT	0.448374	ENSMUST00000082405.1	mt-Co2
chr1|24654460|-|AAACC	0.0956988	ENSMUST00000082405.1	mt-Co2
chr1|24654451|-|GAACT	0.494559	ENSMUST00000082405.1	mt-Co2
chr1|24654352|-|AAACC	0.232306	ENSMUST00000082405.1	mt-Co2
chr1|24654303|-|AGACC	0.209861	ENSMUST00000082405.1	mt-Co2
chr1|24654260|-|AAACC	0.125153	ENSMUST00000082405.1	mt-Co2
chr1|24654251|-|GAACT	0.619489	ENSMUST00000082405.1	mt-Co2
chr1|24654206|-|GAACT	0.563361	ENSMUST00000082405.1	mt-Co2
chr1|24654140|-|GGACT	0.464889	ENSMUST00000082405.1	mt-Co2
chr1|24654133|-|AAACT	0.385644	ENSMUST00000082405.1	mt-Co2
chr1|24654087|-|AAACC	0.519757	ENSMUST00000082405.1	mt-Co2
chr1|24653985|-|AAACT	0.606347	ENSMUST00000082405.1	mt-Co2
chr5|33432248|-|AGACT	0.675049	ENSMUST00000079746.10	Ctbp1
chr5|33432196|-|GGACT	0.431531	ENSMUST00000079746.10	Ctbp1
chr5|33424312|-|GGACT	0.62813	ENSMUST00000079746.10	Ctbp1
chr5|33416640|-|AGACT	0.311018	ENSMUST00000079746.10	Ctbp1
chr5|33416616|-|GAACC	0.229338	ENSMUST00000079746.10	Ctbp1
chr5|33416602|-|GAACC	0.161911	ENSMUST00000079746.10	Ctbp1
chr5|33416503|-|AGACC	0.36058	ENSMUST00000079746.10	Ctbp1
chr5|33416486|-|GGACT	0.546738	ENSMUST00000079746.10	Ctbp1
chr5|33408290|-|GGACC	0.468743	ENSMUST00000079746.10	Ctbp1
chr5|33407840|-|AGACA	0.289932	ENSMUST00000079746.10	Ctbp1
chr5|33407820|-|GAACA	0.466935	ENSMUST00000079746.10	Ctbp1
chr5|33407046|-|GGACC	0.185499	ENSMUST00000079746.10	Ctbp1
chr5|33406544|-|AAACT	0.352923	ENSMUST00000079746.10	Ctbp1
chr5|33406529|-|GGACC	0.521989	ENSMUST00000079746.10	Ctbp1
chr5|33406493|-|GGACC	0.260303	ENSMUST00000079746.10	Ctbp1
chr5|33405891|-|AGACT	0.323788	ENSMUST00000079746.10	Ctbp1
chr5|33405866|-|AGACC	0.236408	ENSMUST00000079746.10	Ctbp1
chr5|33405788|-|GGACC	0.689508	ENSMUST00000079746.10	Ctbp1
chr5|33405739|-|AGACT	0.882221	ENSMUST00000079746.10	Ctbp1
chr5|33405564|-|GAACA	0.600307	ENSMUST00000079746.10	Ctbp1
chr5|33405521|-|AAACC	0.178884	ENSMUST00000079746.10	Ctbp1
chr5|33405426|-|GGACA	0.639323	ENSMUST00000079746.10	Ctbp1
chr5|33405338|-|AAACA	0.394092	ENSMUST00000079746.10	Ctbp1
chr5|33405304|-|GAACC	0.207921	ENSMUST00000079746.10	Ctbp1
chr5|33405234|-|GGACC	0.491908	ENSMUST00000079746.10	Ctbp1
chr5|33405195|-|AGACC	0.195892	ENSMUST00000079746.10	Ctbp1
chr4|148678794|+|AGACC	0.233781	ENSMUST00000006611.9	Srm
chr4|148678810|+|GGACC	0.456916	ENSMUST00000006611.9	Srm
chr4|148678837|+|GGACC	0.622059	ENSMUST00000006611.9	Srm
chr4|148678851|+|GGACC	0.480332	ENSMUST00000006611.9	Srm
chr4|148678856|+|AGACT	0.324145	ENSMUST00000006611.9	Srm
chr4|148678946|+|GGACT	0.838532	ENSMUST00000006611.9	Srm
chr4|134198095|+|GGACC	0.520139	ENSMUST00000030636.11	Stmn1
chr4|134200197|+|GAACA	0.420406	ENSMUST00000030636.11	Stmn1
chr4|134200260|+|GAACC	0.566061	ENSMUST00000030636.11	Stmn1
chr4|134200644|+|GGACA	0.348666	ENSMUST00000030636.11	Stmn1
chr4|134200671|+|GAACA	0.264313	ENSMUST00000030636.11	Stmn1
chr4|134200686|+|AGACC	0.171556	ENSMUST00000030636.11	Stmn1
chr4|134200700|+|AGACT	0.407206	ENSMUST00000030636.11	Stmn1
chr4|134200727|+|GAACT	0.383482	ENSMUST00000030636.11	Stmn1
chr4|134200765|+|AGACT	0.889604	ENSMUST00000030636.11	Stmn1
chr4|134200826|+|GGACC	0.393371	ENSMUST00000030636.11	Stmn1
chr4|134200845|+|AGACC	0.148279	ENSMUST00000030636.11	Stmn1
chr4|134200878|+|AAACT	0.21087	ENSMUST00000030636.11	Stmn1
chr4|134201128|+|AAACT	0.293894	ENSMUST00000030636.11	Stmn1
chr8|84293530|+|GGACC	0.40441	ENSMUST00000036996.6	Ndufb7
chr8|84297561|+|AGACA	0.362287	ENSMUST00000036996.6	Ndufb7
chr8|84297609|+|GGACT	0.82937	ENSMUST00000036996.6	Ndufb7
chr8|84298216|+|GGACC	0.613586	ENSMUST00000036996.6	Ndufb7
chrX|101228651|-|AAACA	0.102819	ENSMUST00000033683.8	Rps4x
chrX|101228620|-|AGACA	0.39468	ENSMUST00000033683.8	Rps4x
chrX|101228564|-|AAACA	0.151149	ENSMUST00000033683.8	Rps4x
chr9|103934108|-|GGACT	0.724185	ENSMUST00000035166.12	Uba5
chr9|103934084|-|GAACA	0.461069	ENSMUST00000035166.12	Uba5
chr9|103933086|-|GAACA	0.564234	ENSMUST00000035166.12	Uba5
chr9|103933031|-|GAACA	0.230576	ENSMUST00000035166.12	Uba5
chr9|103933022|-|GAACA	0.339122	ENSMUST00000035166.12	Uba5
chr9|103932452|-|GGACA	0.460441	ENSMUST00000035166.12	Uba5
chr9|103932420|-|GGACA	0.35687	ENSMUST00000035166.12	Uba5
chr9|103931646|-|GAACT	0.448493	ENSMUST00000035166.12	Uba5
chr9|103931636|-|AGACA	0.328779	ENSMUST00000035166.12	Uba5
chr9|103931347|-|AAACC	0.0735866	ENSMUST00000035166.12	Uba5
chr9|103927083|-|AAACC	0.0395787	ENSMUST00000035166.12	Uba5
chr9|103927062|-|AAACT	0.357918	ENSMUST00000035166.12	Uba5
chr9|103926733|-|GGACA	0.362744	ENSMUST00000035166.12	Uba5
chr9|103926505|-|GAACT	0.535259	ENSMUST00000035166.12	Uba5
chr9|103926497|-|GAACT	0.427708	ENSMUST00000035166.12	Uba5
chr9|103924851|-|AGACT	0.285021	ENSMUST00000035166.12	Uba5
chr9|103924801|-|AGACA	0.678269	ENSMUST00000035166.12	Uba5
chr9|103924746|-|GAACA	0.310362	ENSMUST00000035166.12	Uba5
chr9|103924737|-|GAACT	0.535738	ENSMUST00000035166.12	Uba5
chr9|120401259|+|GAACA	0.325368	ENSMUST00000165532.3	Rpl14
chr9|120401848|+|GGACC	0.372468	ENSMUST00000165532.3	Rpl14
chr9|120402846|+|AGACT	0.38372	ENSMUST00000165532.3	Rpl14
chr9|120403165|+|GAACA	0.306146	ENSMUST00000165532.3	Rpl14
chr9|120403179|+|AGACT	0.28566	ENSMUST00000165532.3	Rpl14
chr9|120403193|+|AAACT	0.519637	ENSMUST00000165532.3	Rpl14
chr9|120403316|+|GGACC	0.384273	ENSMUST00000165532.3	Rpl14
chr9|120403410|+|AGACC	0.247744	ENSMUST00000165532.3	Rpl14
chr4|152411996|+|GGACT	0.542818	ENSMUST00000139685.8	Rpl22
chr4|152416775|+|GAACA	0.478971	ENSMUST00000139685.8	Rpl22
chr4|152416787|+|AGACT	0.447929	ENSMUST00000139685.8	Rpl22
chr4|152416883|+|GGACA	0.375019	ENSMUST00000139685.8	Rpl22
chr4|63466828|+|GAACC	0.395159	ENSMUST00000035301.7	Atp6v1g1
chr4|63466874|+|GAACA	0.420047	ENSMUST00000035301.7	Atp6v1g1
chr4|63468227|+|AGACC	0.225021	ENSMUST00000035301.7	Atp6v1g1
chr4|63468255|+|GAACT	0.597174	ENSMUST00000035301.7	Atp6v1g1
chr4|63468270|+|GAACA	0.29606	ENSMUST00000035301.7	Atp6v1g1
chr4|63468336|+|AAACT	0.404607	ENSMUST00000035301.7	Atp6v1g1
chr4|63468414|+|AAACC	0.20323	ENSMUST00000035301.7	Atp6v1g1
chr18|48179967|+|GAACT	0.316661	ENSMUST00000235307.2	Eno1b
chr18|48179975|+|AGACA	0.385964	ENSMUST00000235307.2	Eno1b
chr18|48179986|+|AGACC	0.255336	ENSMUST00000235307.2	Eno1b
chr18|48180037|+|AAACT	0.499514	ENSMUST00000235307.2	Eno1b
chr18|48180482|+|GAACA	0.369042	ENSMUST00000235307.2	Eno1b
chr18|48180508|+|AGACT	0.21942	ENSMUST00000235307.2	Eno1b
chr18|48180602|+|GGACT	0.533811	ENSMUST00000235307.2	Eno1b
chr18|48180680|+|GAACT	0.501589	ENSMUST00000235307.2	Eno1b
chr18|48180857|+|GAACC	0.149423	ENSMUST00000235307.2	Eno1b
chr18|48180949|+|AAACT	0.213366	ENSMUST00000235307.2	Eno1b
chr18|48180956|+|GGACA	0.252451	ENSMUST00000235307.2	Eno1b
chr18|48180971|+|AGACC	0.280911	ENSMUST00000235307.2	Eno1b
chr18|48181006|+|AGACT	0.237704	ENSMUST00000235307.2	Eno1b
chr18|48181112|+|GAACC	0.10299	ENSMUST00000235307.2	Eno1b
chr18|48181136|+|GGACC	0.607629	ENSMUST00000235307.2	Eno1b
chr18|48181279|+|AGACC	0.258502	ENSMUST00000235307.2	Eno1b
chr18|48181360|+|GAACT	0.426937	ENSMUST00000235307.2	Eno1b
chr9|119957547|+|AAACT	0.236329	ENSMUST00000035105.7	Rpsa
chr9|119957622|+|GAACC	0.17791	ENSMUST00000035105.7	Rpsa
chr9|119958239|+|AAACC	0.164498	ENSMUST00000035105.7	Rpsa
chr9|119958250|+|GGACC	0.336508	ENSMUST00000035105.7	Rpsa
chr9|119958332|+|GAACA	0.336112	ENSMUST00000035105.7	Rpsa
chr9|119959250|+|GGACC	0.37674	ENSMUST00000035105.7	Rpsa
chr9|119959404|+|GGACA	0.601718	ENSMUST00000035105.7	Rpsa
chr9|119959952|+|AGACC	0.250956	ENSMUST00000035105.7	Rpsa
chr9|119960132|+|GGACC	0.45602	ENSMUST00000035105.7	Rpsa
chr9|119960469|+|AGACT	0.320412	ENSMUST00000035105.7	Rpsa
chr17|56916675|-|AGACT	0.490381	ENSMUST00000052832.6	Micos13
chr17|56915866|-|AGACA	0.640856	ENSMUST00000052832.6	Micos13
chr17|56915661|-|AAACT	0.295731	ENSMUST00000052832.6	Micos13
chr17|56915643|-|GAACT	0.387646	ENSMUST00000052832.6	Micos13
chr17|56914756|-|GAACA	0.238361	ENSMUST00000052832.6	Micos13
chr17|56914708|-|AGACC	0.251428	ENSMUST00000052832.6	Micos13
chr17|56914693|-|AGACA	0.44619	ENSMUST00000052832.6	Micos13
chr17|56914679|-|GGACC	0.450723	ENSMUST00000052832.6	Micos13
chr17|56914634|-|GGACT	0.732863	ENSMUST00000052832.6	Micos13
chrM|8802|+|GAACC	0.23928	ENSMUST00000082409.1	mt-Co3
chrM|8840|+|GGACT	0.501646	ENSMUST00000082409.1	mt-Co3
chrM|9076|+|AAACC	0.0876586	ENSMUST00000082409.1	mt-Co3
chrM|9116|+|GGACT	0.580629	ENSMUST00000082409.1	mt-Co3
chrM|9156|+|AAACA	0.142018	ENSMUST00000082409.1	mt-Co3
chrM|9221|+|GGACT	0.557059	ENSMUST00000082409.1	mt-Co3
chrM|9296|+|AAACA	0.54882	ENSMUST00000082409.1	mt-Co3
chr9|64082215|+|GAACT	0.409184	ENSMUST00000034966.9	Rpl4
chr9|64082242|+|AAACA	0.339253	ENSMUST00000034966.9	Rpl4
chr9|64082249|+|AGACA	0.492072	ENSMUST00000034966.9	Rpl4
chr9|64082484|+|AGACC	0.328164	ENSMUST00000034966.9	Rpl4
chr9|64082550|+|GGACC	0.338251	ENSMUST00000034966.9	Rpl4
chr9|64082902|+|AAACC	0.104896	ENSMUST00000034966.9	Rpl4
chr9|64083442|+|AGACC	0.236444	ENSMUST00000034966.9	Rpl4
chr9|64083471|+|AAACT	0.312022	ENSMUST00000034966.9	Rpl4
chr9|64084269|+|AAACC	0.310303	ENSMUST00000034966.9	Rpl4
chr9|64084633|+|GAACA	0.426908	ENSMUST00000034966.9	Rpl4
chr9|64084643|+|AAACT	0.337461	ENSMUST00000034966.9	Rpl4
chr9|64085026|+|GAACA	0.229105	ENSMUST00000034966.9	Rpl4
chr9|64085223|+|GAACC	0.196631	ENSMUST00000034966.9	Rpl4
chr9|64085247|+|GAACC	0.139039	ENSMUST00000034966.9	Rpl4
chr9|64085261|+|AGACT	0.247854	ENSMUST00000034966.9	Rpl4
chr9|64085510|+|AAACT	0.394352	ENSMUST00000034966.9	Rpl4
chr9|64085586|+|GGACT	0.588603	ENSMUST00000034966.9	Rpl4
chr9|64085593|+|AGACA	0.244104	ENSMUST00000034966.9	Rpl4
chr9|64085678|+|AAACC	0.163139	ENSMUST00000034966.9	Rpl4
chr9|64085727|+|AAACT	0.435989	ENSMUST00000034966.9	Rpl4
chr9|64085765|+|AGACC	0.457879	ENSMUST00000034966.9	Rpl4
chr7|45368702|+|GGACC	0.555865	ENSMUST00000210640.2	Rpl18
chr7|45368738|+|GGACA	0.652145	ENSMUST00000210640.2	Rpl18
chr7|45368977|+|GGACC	0.302011	ENSMUST00000210640.2	Rpl18
chr7|45369028|+|GAACC	0.215361	ENSMUST00000210640.2	Rpl18
chr7|45369375|+|GAACA	0.372986	ENSMUST00000210640.2	Rpl18
chr7|45369380|+|AGACT	0.412132	ENSMUST00000210640.2	Rpl18
chr7|45369892|+|GAACC	0.181841	ENSMUST00000210640.2	Rpl18
chr7|45370138|+|AAACC	0.0937887	ENSMUST00000210640.2	Rpl18
chr7|45370209|+|AAACT	0.439726	ENSMUST00000210640.2	Rpl18
chr7|45370242|+|AAACA	0.266397	ENSMUST00000210640.2	Rpl18
chr18|77866175|+|GAACT	0.309913	ENSMUST00000026495.15	Atp5a1
chr18|77866182|+|GAACC	0.233077	ENSMUST00000026495.15	Atp5a1
chr18|77866252|+|GGACA	0.380364	ENSMUST00000026495.15	Atp5a1
chr18|77866450|+|AGACC	0.149261	ENSMUST00000026495.15	Atp5a1
chr18|77866519|+|AGACC	0.282928	ENSMUST00000026495.15	Atp5a1
chr18|77866590|+|AGACA	0.289588	ENSMUST00000026495.15	Atp5a1
chr18|77866594|+|AGACT	0.40695	ENSMUST00000026495.15	Atp5a1
chr18|77866783|+|AAACA	0.139169	ENSMUST00000026495.15	Atp5a1
chr18|77866834|+|GGACC	0.519051	ENSMUST00000026495.15	Atp5a1
chr18|77866914|+|AGACT	0.480229	ENSMUST00000026495.15	Atp5a1
chr18|77867632|+|AGACA	0.305299	ENSMUST00000026495.15	Atp5a1
chr18|77867941|+|AAACA	0.204468	ENSMUST00000026495.15	Atp5a1
chr18|77868000|+|GGACA	0.412292	ENSMUST00000026495.15	Atp5a1
chr18|77868697|+|AAACA	0.11487	ENSMUST00000026495.15	Atp5a1
chr18|77868775|+|AAACC	0.0721976	ENSMUST00000026495.15	Atp5a1
chr18|77869049|+|GGACA	0.534157	ENSMUST00000026495.15	Atp5a1
chr18|77869518|+|GAACA	0.226096	ENSMUST00000026495.15	Atp5a1
chr18|77869563|+|AAACT	0.210437	ENSMUST00000026495.15	Atp5a1
chr18|77870022|+|GAACA	0.447401	ENSMUST00000026495.15	Atp5a1
chr18|77870057|+|AAACT	0.38447	ENSMUST00000026495.15	Atp5a1
chr18|77870076|+|GAACC	0.26253	ENSMUST00000026495.15	Atp5a1
chr6|122690849|+|GAACT	0.506044	ENSMUST00000112581.8	Nanog
chr6|122690862|+|AGACC	0.381656	ENSMUST00000112581.8	Nanog
chr6|122690878|+|GAACT	0.521263	ENSMUST00000112581.8	Nanog
chr6|122690921|+|GGACC	0.769025	ENSMUST00000112581.8	Nanog
chr6|122690997|+|AAACC	0.122252	ENSMUST00000112581.8	Nanog
chr6|122691004|+|GGACT	0.568364	ENSMUST00000112581.8	Nanog
chr6|122691011|+|GAACA	0.502067	ENSMUST00000112581.8	Nanog
chr6|122691123|+|AGACA	0.378858	ENSMUST00000112581.8	Nanog
chr6|122691169|+|GAACA	0.236398	ENSMUST00000112581.8	Nanog
chr6|122691311|+|AGACA	0.402775	ENSMUST00000112581.8	Nanog
chr6|122691319|+|GGACC	0.384028	ENSMUST00000112581.8	Nanog
chr6|122691390|+|AGACA	0.381051	ENSMUST00000112581.8	Nanog
chr6|122691414|+|AAACT	0.392284	ENSMUST00000112581.8	Nanog
chr6|122691540|+|GAACC	0.492682	ENSMUST00000112581.8	Nanog
chr6|122691555|+|GGACT	0.618362	ENSMUST00000112581.8	Nanog
chr6|122691565|+|AAACA	0.198628	ENSMUST00000112581.8	Nanog
chr6|122691575|+|AAACA	0.193607	ENSMUST00000112581.8	Nanog
chr9|50256201|-|GAACA	0.258381	ENSMUST00000076364.6	Rpl10-ps3
chr9|50255905|-|AGACA	0.385151	ENSMUST00000076364.6	Rpl10-ps3
chr9|50255824|-|GAACC	0.171051	ENSMUST00000076364.6	Rpl10-ps3
chr9|50255811|-|GAACA	0.233423	ENSMUST00000076364.6	Rpl10-ps3
chr9|50255804|-|GAACA	0.436052	ENSMUST00000076364.6	Rpl10-ps3
chr9|50255694|-|AGACA	0.211825	ENSMUST00000076364.6	Rpl10-ps3
chr9|50255622|-|GGACA	0.479653	ENSMUST00000076364.6	Rpl10-ps3
chr7|44773728|-|GGACA	0.357371	ENSMUST00000003521.10	Rps11
chr7|44772934|-|AAACA	0.26592	ENSMUST00000003521.10	Rps11
chr7|44772908|-|AAACC	0.164643	ENSMUST00000003521.10	Rps11
chr7|44772894|-|AAACT	0.196012	ENSMUST00000003521.10	Rps11
chr7|44772640|-|AGACA	0.352301	ENSMUST00000003521.10	Rps11
chr7|44772353|-|GGACC	0.264262	ENSMUST00000003521.10	Rps11
chr7|44772334|-|GGACT	0.474246	ENSMUST00000003521.10	Rps11
chr7|44772283|-|GAACA	0.395086	ENSMUST00000003521.10	Rps11
chr7|44771965|-|AGACA	0.599555	ENSMUST00000003521.10	Rps11
chr7|44771927|-|AGACT	0.231461	ENSMUST00000003521.10	Rps11
chr7|44771854|-|GGACT	0.510081	ENSMUST00000003521.10	Rps11
chr7|44771834|-|GAACA	0.374135	ENSMUST00000003521.10	Rps11
chr10|79890406|+|GGACA	0.659447	ENSMUST00000105372.9	Gpx4
chr10|79890580|+|AAACT	0.467211	ENSMUST00000105372.9	Gpx4
chr10|79890590|+|AAACT	0.523482	ENSMUST00000105372.9	Gpx4
chr10|79891771|+|GAACT	0.628546	ENSMUST00000105372.9	Gpx4
chr10|79892033|+|GGACC	0.294966	ENSMUST00000105372.9	Gpx4
chr10|79892146|+|AAACC	0.142544	ENSMUST00000105372.9	Gpx4
chr10|79892175|+|GGACC	0.456715	ENSMUST00000105372.9	Gpx4
chr8|73073287|+|GAACC	0.575736	ENSMUST00000067912.8	Klf2
chr8|73073313|+|GGACC	0.326411	ENSMUST00000067912.8	Klf2
chr8|73073319|+|AAACA	0.239269	ENSMUST00000067912.8	Klf2
chr8|73073331|+|GGACT	0.782398	ENSMUST00000067912.8	Klf2
chr8|73073471|+|GAACA	0.296173	ENSMUST00000067912.8	Klf2
chr8|73073496|+|GGACC	0.653719	ENSMUST00000067912.8	Klf2
chr8|73073620|+|GGACC	0.557938	ENSMUST00000067912.8	Klf2
chr8|73073706|+|GGACA	0.665667	ENSMUST00000067912.8	Klf2
chr8|73074038|+|AGACC	0.338912	ENSMUST00000067912.8	Klf2
chr8|73074685|+|AGACC	0.458592	ENSMUST00000067912.8	Klf2
chr8|73074834|+|AAACA	0.542314	ENSMUST00000067912.8	Klf2
chr8|73074838|+|AGACT	0.9311	ENSMUST00000067912.8	Klf2
chr8|73074853|+|GGACC	0.913893	ENSMUST00000067912.8	Klf2
chr8|73074861|+|GGACA	0.656525	ENSMUST00000067912.8	Klf2
chr8|73074871|+|GGACA	0.416387	ENSMUST00000067912.8	Klf2
chr8|73074946|+|AGACA	0.17054	ENSMUST00000067912.8	Klf2
chr8|73075092|+|AGACT	0.675806	ENSMUST00000067912.8	Klf2
chr14|45567312|+|GGACC	0.284406	ENSMUST00000022380.9	Psmc6
chr14|45567336|+|GGACT	0.485969	ENSMUST00000022380.9	Psmc6
chr14|45568294|+|GAACA	0.193595	ENSMUST00000022380.9	Psmc6
chr14|45568306|+|GAACT	0.394033	ENSMUST00000022380.9	Psmc6
chr14|45568363|+|GGACA	0.378196	ENSMUST00000022380.9	Psmc6
chr14|45568464|+|AAACA	0.172091	ENSMUST00000022380.9	Psmc6
chr14|45569385|+|GGACC	0.372515	ENSMUST00000022380.9	Psmc6
chr14|45572137|+|GAACC	0.211988	ENSMUST00000022380.9	Psmc6
chr14|45572467|+|GAACA	0.226084	ENSMUST00000022380.9	Psmc6
chr14|45575015|+|GGACC	0.550856	ENSMUST00000022380.9	Psmc6
chr14|45578098|+|AAACA	0.176785	ENSMUST00000022380.9	Psmc6
chr14|45578132|+|GGACT	0.666919	ENSMUST00000022380.9	Psmc6
chr14|45578252|+|AGACA	0.213888	ENSMUST00000022380.9	Psmc6
chr14|45578309|+|GGACC	0.682827	ENSMUST00000022380.9	Psmc6
chr14|45578762|+|GAACA	0.314272	ENSMUST00000022380.9	Psmc6
chr14|45578789|+|GAACT	0.286529	ENSMUST00000022380.9	Psmc6
chr14|45580919|+|AAACA	0.153637	ENSMUST00000022380.9	Psmc6
chr14|45580923|+|AGACC	0.213806	ENSMUST00000022380.9	Psmc6
chr14|45581123|+|GAACA	0.314898	ENSMUST00000022380.9	Psmc6
chr14|45581159|+|GGACC	0.32829	ENSMUST00000022380.9	Psmc6
chr14|45584246|+|AGACC	0.168111	ENSMUST00000022380.9	Psmc6
chr14|45586085|+|AGACT	0.365829	ENSMUST00000022380.9	Psmc6
chr14|45586142|+|GGACT	0.793587	ENSMUST00000022380.9	Psmc6
chr14|45586149|+|AAACC	0.134085	ENSMUST00000022380.9	Psmc6
chr14|45586191|+|AGACA	0.373057	ENSMUST00000022380.9	Psmc6
chr14|45586266|+|AAACA	0.104253	ENSMUST00000022380.9	Psmc6
chr14|76082885|+|GGACC	0.245368	ENSMUST00000110894.9	Tpt1
chr14|76083655|+|GAACA	0.339699	ENSMUST00000110894.9	Tpt1
chr14|76083764|+|GAACC	0.157403	ENSMUST00000110894.9	Tpt1
chr14|76083781|+|AAACC	0.120929	ENSMUST00000110894.9	Tpt1
chr14|76083821|+|AGACT	0.362081	ENSMUST00000110894.9	Tpt1
chr14|76084146|+|AAACT	0.167328	ENSMUST00000110894.9	Tpt1
chr14|76084161|+|AAACC	0.110924	ENSMUST00000110894.9	Tpt1
chr14|76084700|+|AAACA	0.137558	ENSMUST00000110894.9	Tpt1
chr14|76084733|+|GGACT	0.505398	ENSMUST00000110894.9	Tpt1
chr14|76085604|+|GGACT	0.564674	ENSMUST00000110894.9	Tpt1
chr14|76085611|+|GGACA	0.373973	ENSMUST00000110894.9	Tpt1
chr14|76085620|+|GGACT	0.859529	ENSMUST00000110894.9	Tpt1
chr14|76085695|+|AAACA	0.334715	ENSMUST00000110894.9	Tpt1
chr1|58630249|+|AGACA	0.344086	ENSMUST00000027193.9	Ndufb3
chr1|58630262|+|GGACA	0.618391	ENSMUST00000027193.9	Ndufb3
chr1|58630268|+|GGACA	0.540807	ENSMUST00000027193.9	Ndufb3
chr1|58630274|+|GAACA	0.436237	ENSMUST00000027193.9	Ndufb3
chr1|58630280|+|GGACA	0.539056	ENSMUST00000027193.9	Ndufb3
chr1|58630286|+|GAACA	0.476838	ENSMUST00000027193.9	Ndufb3
chr1|58630292|+|GGACA	0.530374	ENSMUST00000027193.9	Ndufb3
chr1|58630313|+|GAACT	0.482065	ENSMUST00000027193.9	Ndufb3
chr1|58630328|+|AGACA	0.314274	ENSMUST00000027193.9	Ndufb3
chr3|32788376|-|GAACA	0.398173	ENSMUST00000043966.8	Mrpl47
chr3|32788312|-|GGACT	0.419283	ENSMUST00000043966.8	Mrpl47
chr3|32787787|-|GGACC	0.385629	ENSMUST00000043966.8	Mrpl47
chr3|32787768|-|GAACA	0.256831	ENSMUST00000043966.8	Mrpl47
chr3|32787753|-|AGACT	0.205305	ENSMUST00000043966.8	Mrpl47
chr3|32785382|-|AAACA	0.283325	ENSMUST00000043966.8	Mrpl47
chr3|32784291|-|AGACC	0.21777	ENSMUST00000043966.8	Mrpl47
chr3|32784271|-|AGACC	0.187833	ENSMUST00000043966.8	Mrpl47
chr3|32784251|-|GGACA	0.35331	ENSMUST00000043966.8	Mrpl47
chr3|32781866|-|AGACT	0.267769	ENSMUST00000043966.8	Mrpl47
chr3|32781851|-|AAACA	0.267831	ENSMUST00000043966.8	Mrpl47
chr3|32781736|-|AGACC	0.170392	ENSMUST00000043966.8	Mrpl47
chr12|75678028|-|AGACA	0.548002	ENSMUST00000062370.9	Wdr89
chr12|75677944|-|GAACA	0.475944	ENSMUST00000062370.9	Wdr89
chrM|6007|+|GGACC	0.336588	ENSMUST00000082402.1	mt-Co1
chrM|6125|+|GAACC	0.228069	ENSMUST00000082402.1	mt-Co1
chrM|6226|+|AGACA	0.543203	ENSMUST00000082402.1	mt-Co1
chrM|6592|+|AAACA	0.112595	ENSMUST00000082402.1	mt-Co1
chrM|6652|+|AGACT	0.443481	ENSMUST00000082402.1	mt-Co1
chrM|6679|+|AAACA	0.171333	ENSMUST00000082402.1	mt-Co1
chrM|6848|+|GAACC	0.288679	ENSMUST00000082402.1	mt-Co1
chr17|24939288|+|GGACC	0.30698	ENSMUST00000170715.8	Rps2
chr17|24939419|+|AGACA	0.185883	ENSMUST00000170715.8	Rps2
chr17|24939545|+|GGACA	0.461965	ENSMUST00000170715.8	Rps2
chr17|24939676|+|AGACT	0.429656	ENSMUST00000170715.8	Rps2
chr17|24939694|+|GGACC	0.49722	ENSMUST00000170715.8	Rps2
chr17|24939962|+|GGACT	0.676884	ENSMUST00000170715.8	Rps2
chr17|24940082|+|GAACA	0.187309	ENSMUST00000170715.8	Rps2
chr17|24940626|+|AGACT	0.189973	ENSMUST00000170715.8	Rps2
chr17|24940662|+|AGACT	0.3926	ENSMUST00000170715.8	Rps2
chr17|24940801|+|AAACC	0.0864692	ENSMUST00000170715.8	Rps2
chr17|24940828|+|GGACC	0.441642	ENSMUST00000170715.8	Rps2
chr9|71393035|-|GGACT	0.523057	ENSMUST00000034720.12	Polr2m
chr9|71392980|-|AGACT	0.460293	ENSMUST00000034720.12	Polr2m
chr9|71391043|-|AGACA	0.338518	ENSMUST00000034720.12	Polr2m
chr9|71391030|-|AAACT	0.414185	ENSMUST00000034720.12	Polr2m
chr9|71390982|-|GAACT	0.580198	ENSMUST00000034720.12	Polr2m
chr9|71390959|-|AGACT	0.920944	ENSMUST00000034720.12	Polr2m
chr9|71390911|-|AGACA	0.370709	ENSMUST00000034720.12	Polr2m
chr9|71390845|-|AGACA	0.845202	ENSMUST00000034720.12	Polr2m
chr9|71390816|-|AAACA	0.328507	ENSMUST00000034720.12	Polr2m
chr9|71390808|-|GGACC	0.303106	ENSMUST00000034720.12	Polr2m
chr9|71390774|-|AGACT	0.798176	ENSMUST00000034720.12	Polr2m
chr9|71390749|-|AAACA	0.385637	ENSMUST00000034720.12	Polr2m
chr9|71390596|-|AGACC	0.217383	ENSMUST00000034720.12	Polr2m
chr9|71390586|-|GAACC	0.130136	ENSMUST00000034720.12	Polr2m
chr9|71390572|-|AAACA	0.184339	ENSMUST00000034720.12	Polr2m
chr9|71390557|-|GAACT	0.680217	ENSMUST00000034720.12	Polr2m
chr9|71390547|-|GAACT	0.608626	ENSMUST00000034720.12	Polr2m
chr9|71390534|-|AGACT	0.2991	ENSMUST00000034720.12	Polr2m
chr9|71390485|-|AAACC	0.124382	ENSMUST00000034720.12	Polr2m
chr9|71390456|-|AGACC	0.337885	ENSMUST00000034720.12	Polr2m
chr9|71386793|-|AAACT	0.321035	ENSMUST00000034720.12	Polr2m
chr9|71386781|-|AGACT	0.832909	ENSMUST00000034720.12	Polr2m
chr9|71386676|-|AGACA	0.38629	ENSMUST00000034720.12	Polr2m
chr9|71386665|-|GGACA	0.406586	ENSMUST00000034720.12	Polr2m
chr9|71386623|-|GAACT	0.693205	ENSMUST00000034720.12	Polr2m
chr9|71386603|-|AGACC	0.211484	ENSMUST00000034720.12	Polr2m
chr9|71386592|-|AGACC	0.561045	ENSMUST00000034720.12	Polr2m
chr9|71386579|-|GGACA	0.803662	ENSMUST00000034720.12	Polr2m
chr9|71386536|-|GAACC	0.332473	ENSMUST00000034720.12	Polr2m
chr9|71386481|-|GAACC	0.424817	ENSMUST00000034720.12	Polr2m
chr9|71386234|-|GGACA	0.870303	ENSMUST00000034720.12	Polr2m
chr9|71386207|-|AAACA	0.269113	ENSMUST00000034720.12	Polr2m
chr9|71386195|-|AGACA	0.261181	ENSMUST00000034720.12	Polr2m
chr9|71386119|-|GGACA	0.614256	ENSMUST00000034720.12	Polr2m
chr9|71386036|-|GAACT	0.553626	ENSMUST00000034720.12	Polr2m
chr9|71385979|-|AAACC	0.240904	ENSMUST00000034720.12	Polr2m
chr9|71385919|-|AAACC	0.119813	ENSMUST00000034720.12	Polr2m
chr9|71385890|-|AAACC	0.167382	ENSMUST00000034720.12	Polr2m
chr9|71385786|-|GAACT	0.584044	ENSMUST00000034720.12	Polr2m
chr4|132260882|-|AGACA	0.365045	ENSMUST00000067496.7	Atpif1
chr4|132260816|-|AAACC	0.123354	ENSMUST00000067496.7	Atpif1
chr4|132260797|-|GGACT	0.36978	ENSMUST00000067496.7	Atpif1
chr4|132258127|-|AGACT	0.347843	ENSMUST00000067496.7	Atpif1
chr4|132258119|-|GAACA	0.381814	ENSMUST00000067496.7	Atpif1
chr4|132258098|-|AAACA	0.227661	ENSMUST00000067496.7	Atpif1
chr4|132257938|-|AGACA	0.54593	ENSMUST00000067496.7	Atpif1
chr11|106671512|-|AAACA	0.248187	ENSMUST00000021062.12	Ddx5
chr11|106671450|-|AAACT	0.248297	ENSMUST00000021062.12	Ddx5
chr11|106671327|-|GGACC	0.321092	ENSMUST00000021062.12	Ddx5
chr11|106671255|-|AGACA	0.3622	ENSMUST00000021062.12	Ddx5
chr11|33102800|-|AAACA	0.181882	ENSMUST00000093201.13	Npm1
chr11|33102726|-|GAACT	0.533293	ENSMUST00000093201.13	Npm1
chr11|33102637|-|GAACT	0.691261	ENSMUST00000093201.13	Npm1
chr11|33102589|-|GGACA	0.460175	ENSMUST00000093201.13	Npm1
chr8|57964969|+|AAACC	0.158958	ENSMUST00000067925.8	Hmgb2
chr8|57965613|+|AGACA	0.35718	ENSMUST00000067925.8	Hmgb2
chr8|57965696|+|AGACC	0.237653	ENSMUST00000067925.8	Hmgb2
chr8|57965742|+|GAACT	0.460136	ENSMUST00000067925.8	Hmgb2
chr8|57966096|+|AGACC	0.141827	ENSMUST00000067925.8	Hmgb2
chr8|57966175|+|GAACT	0.502617	ENSMUST00000067925.8	Hmgb2
chr8|57966217|+|AGACC	0.0911514	ENSMUST00000067925.8	Hmgb2
chr8|57966236|+|AGACC	0.511002	ENSMUST00000067925.8	Hmgb2
chr8|57966375|+|GAACA	0.256662	ENSMUST00000067925.8	Hmgb2
chr8|57966411|+|AAACT	0.253765	ENSMUST00000067925.8	Hmgb2
chr8|57966450|+|AAACA	0.164928	ENSMUST00000067925.8	Hmgb2
chr8|57966477|+|AAACT	0.238248	ENSMUST00000067925.8	Hmgb2
chr8|57967086|+|GAACC	0.171198	ENSMUST00000067925.8	Hmgb2
chr8|57967258|+|AAACT	0.450531	ENSMUST00000067925.8	Hmgb2
chr8|57967429|+|AAACT	0.381586	ENSMUST00000067925.8	Hmgb2
chr11|69886741|+|GGACA	0.410106	ENSMUST00000018716.10	Phf23
chr11|69886768|+|AAACA	0.238723	ENSMUST00000018716.10	Phf23
chr11|69886824|+|GGACC	0.302661	ENSMUST00000018716.10	Phf23
chr11|69888442|+|AAACC	0.109699	ENSMUST00000018716.10	Phf23
chr11|69888449|+|AGACT	0.493149	ENSMUST00000018716.10	Phf23
chr11|69888593|+|GAACC	0.206661	ENSMUST00000018716.10	Phf23
chr11|69889185|+|AGACA	0.627789	ENSMUST00000018716.10	Phf23
chr11|69889200|+|GGACT	0.804747	ENSMUST00000018716.10	Phf23
chr11|69889215|+|GGACC	0.672667	ENSMUST00000018716.10	Phf23
chr11|69889223|+|GAACT	0.584424	ENSMUST00000018716.10	Phf23
chr11|69889232|+|AGACT	0.67336	ENSMUST00000018716.10	Phf23
chr11|69889297|+|GGACC	0.353856	ENSMUST00000018716.10	Phf23
chr11|69889371|+|GGACT	0.807359	ENSMUST00000018716.10	Phf23
chr11|69889485|+|GGACC	0.403735	ENSMUST00000018716.10	Phf23
chr11|69889509|+|GGACC	0.850299	ENSMUST00000018716.10	Phf23
chr11|69889531|+|GGACC	0.915319	ENSMUST00000018716.10	Phf23
chr11|69889567|+|AGACC	0.294257	ENSMUST00000018716.10	Phf23
chr11|69889657|+|AGACT	0.553932	ENSMUST00000018716.10	Phf23
chr11|69889701|+|AGACT	0.867646	ENSMUST00000018716.10	Phf23
chr11|69889883|+|AAACA	0.259692	ENSMUST00000018716.10	Phf23
chr11|69889941|+|GGACA	0.338689	ENSMUST00000018716.10	Phf23
chr11|69890183|+|AGACC	0.172766	ENSMUST00000018716.10	Phf23
chr11|69890224|+|GAACT	0.679282	ENSMUST00000018716.10	Phf23
chr11|69890272|+|GAACC	0.262275	ENSMUST00000018716.10	Phf23
chr11|69890295|+|GAACT	0.659901	ENSMUST00000018716.10	Phf23
chr11|69890315|+|GAACT	0.809415	ENSMUST00000018716.10	Phf23
chr11|69890440|+|GGACT	0.914555	ENSMUST00000018716.10	Phf23
chr11|69890489|+|AGACA	0.322239	ENSMUST00000018716.10	Phf23
chr11|69890546|+|AAACT	0.286312	ENSMUST00000018716.10	Phf23
chr11|69890577|+|AAACT	0.437121	ENSMUST00000018716.10	Phf23
chr11|69890784|+|AGACA	0.292183	ENSMUST00000018716.10	Phf23
chr14|8516286|+|AAACA	0.169779	ENSMUST00000065865.10	Thoc7
chr14|8518539|+|AGACA	0.155088	ENSMUST00000065865.10	Thoc7
chr14|8518550|+|AGACA	0.421475	ENSMUST00000065865.10	Thoc7
chr14|8519579|+|AAACA	0.175819	ENSMUST00000065865.10	Thoc7
chr14|8519612|+|GAACT	0.493996	ENSMUST00000065865.10	Thoc7
chr14|8519622|+|AGACA	0.346786	ENSMUST00000065865.10	Thoc7
chr14|8520490|+|AGACC	0.278769	ENSMUST00000065865.10	Thoc7
chr14|8520508|+|GGACT	0.891413	ENSMUST00000065865.10	Thoc7
chr14|8520531|+|GGACA	0.547397	ENSMUST00000065865.10	Thoc7
chr14|8520703|+|AAACA	0.324911	ENSMUST00000065865.10	Thoc7
chr5|145020759|+|GGACC	0.402979	ENSMUST00000127694.8	Arpc1a
chr5|145020767|+|AGACC	0.123459	ENSMUST00000127694.8	Arpc1a
chr5|145027980|+|AAACA	0.102674	ENSMUST00000127694.8	Arpc1a
chr5|145028042|+|GAACA	0.226776	ENSMUST00000127694.8	Arpc1a
chr5|145029353|+|GAACA	0.432346	ENSMUST00000127694.8	Arpc1a
chr5|145032910|+|AGACC	0.253796	ENSMUST00000127694.8	Arpc1a
chr5|145033018|+|GAACA	0.272996	ENSMUST00000127694.8	Arpc1a
chr5|145034079|+|GGACT	0.575502	ENSMUST00000127694.8	Arpc1a
chr5|145038016|+|GAACC	0.351009	ENSMUST00000127694.8	Arpc1a
chr5|145041268|+|GAACA	0.381939	ENSMUST00000127694.8	Arpc1a
chr5|145041311|+|GAACA	0.611648	ENSMUST00000127694.8	Arpc1a
chr5|145041573|+|AAACT	0.172726	ENSMUST00000127694.8	Arpc1a
chr5|145041588|+|AAACA	0.141759	ENSMUST00000127694.8	Arpc1a
chr5|145041638|+|GGACA	0.478252	ENSMUST00000127694.8	Arpc1a
chr5|145041659|+|GGACC	0.773815	ENSMUST00000127694.8	Arpc1a
chr5|145041679|+|AAACA	0.185186	ENSMUST00000127694.8	Arpc1a
chr5|145041692|+|GAACA	0.334192	ENSMUST00000127694.8	Arpc1a
chr5|145043878|+|GGACA	0.321056	ENSMUST00000127694.8	Arpc1a
chr5|145045187|+|AGACC	0.195384	ENSMUST00000127694.8	Arpc1a
chr5|145045259|+|GAACA	0.325158	ENSMUST00000127694.8	Arpc1a
chr5|145045264|+|GGACT	0.63534	ENSMUST00000127694.8	Arpc1a
chr5|145045315|+|AAACA	0.177216	ENSMUST00000127694.8	Arpc1a
chr2|132082539|-|AGACC	0.310051	ENSMUST00000110163.8	Tmem230
chr2|132082419|-|AGACT	0.592905	ENSMUST00000110163.8	Tmem230
chr2|132082356|-|AGACA	0.413768	ENSMUST00000110163.8	Tmem230
chr2|132082343|-|GAACT	0.700723	ENSMUST00000110163.8	Tmem230
chr2|132082294|-|AAACA	0.180771	ENSMUST00000110163.8	Tmem230
chr2|132082231|-|GGACA	0.905209	ENSMUST00000110163.8	Tmem230
chr2|132082197|-|AAACT	0.167098	ENSMUST00000110163.8	Tmem230
chr2|132082088|-|GAACC	0.193777	ENSMUST00000110163.8	Tmem230
chr2|132081891|-|AAACC	0.105523	ENSMUST00000110163.8	Tmem230
chr2|132081825|-|AAACC	0.127082	ENSMUST00000110163.8	Tmem230
chr2|132081706|-|AGACC	0.206215	ENSMUST00000110163.8	Tmem230
chr2|132081684|-|AAACT	0.196367	ENSMUST00000110163.8	Tmem230
chr2|132081647|-|AAACT	0.225046	ENSMUST00000110163.8	Tmem230
chr2|132081591|-|GGACT	0.823418	ENSMUST00000110163.8	Tmem230
chr2|132081586|-|AGACT	0.597885	ENSMUST00000110163.8	Tmem230
chr2|132081564|-|AAACT	0.483151	ENSMUST00000110163.8	Tmem230
chr2|132081486|-|AGACT	0.417239	ENSMUST00000110163.8	Tmem230
chr6|115784810|-|GGACC	0.351921	ENSMUST00000203816.2	Rpl32
chr6|115784782|-|AGACC	0.269212	ENSMUST00000203816.2	Rpl32
chr6|115784124|-|AAACT	0.244545	ENSMUST00000203816.2	Rpl32
chr6|115784114|-|AAACC	0.092576	ENSMUST00000203816.2	Rpl32
chr6|115784029|-|AAACC	0.205496	ENSMUST00000203816.2	Rpl32
chr6|115782608|-|GAACC	0.507724	ENSMUST00000203816.2	Rpl32
chr2|35080013|-|AAACT	0.167008	ENSMUST00000028238.15	Rab14
chr2|35076690|-|AAACA	0.0817735	ENSMUST00000028238.15	Rab14
chr2|35073815|-|AGACT	0.238687	ENSMUST00000028238.15	Rab14
chr2|35073775|-|AAACA	0.320562	ENSMUST00000028238.15	Rab14
chr2|35072406|-|GAACA	0.583129	ENSMUST00000028238.15	Rab14
chr2|35072351|-|AAACC	0.0453981	ENSMUST00000028238.15	Rab14
chr2|35072315|-|GAACC	0.278825	ENSMUST00000028238.15	Rab14
chr2|35072157|-|AAACA	0.262368	ENSMUST00000028238.15	Rab14
chr2|35072142|-|AAACA	0.210915	ENSMUST00000028238.15	Rab14
chr2|35072124|-|AAACT	0.188072	ENSMUST00000028238.15	Rab14
chr2|35072116|-|AAACA	0.107974	ENSMUST00000028238.15	Rab14
chr2|35072048|-|AGACT	0.461006	ENSMUST00000028238.15	Rab14
chr2|35071994|-|AAACT	0.356274	ENSMUST00000028238.15	Rab14
chr2|35071976|-|GGACC	0.658686	ENSMUST00000028238.15	Rab14
chr2|35071890|-|AAACT	0.250197	ENSMUST00000028238.15	Rab14
chr2|35071603|-|GAACC	0.231501	ENSMUST00000028238.15	Rab14
chr2|35071535|-|GAACA	0.294123	ENSMUST00000028238.15	Rab14
chr2|35071458|-|AGACA	0.322509	ENSMUST00000028238.15	Rab14
chr2|35071398|-|GGACA	0.373639	ENSMUST00000028238.15	Rab14
chr2|35071394|-|AGACA	0.244057	ENSMUST00000028238.15	Rab14
chr2|35071358|-|AAACA	0.233067	ENSMUST00000028238.15	Rab14
chr2|35071257|-|AAACA	0.168637	ENSMUST00000028238.15	Rab14
chr2|35071140|-|GGACC	0.333761	ENSMUST00000028238.15	Rab14
chr2|35071126|-|GAACC	0.201717	ENSMUST00000028238.15	Rab14
chr2|35070900|-|AAACA	0.140181	ENSMUST00000028238.15	Rab14
chr2|35070712|-|AGACA	0.171277	ENSMUST00000028238.15	Rab14
chr2|35070678|-|AAACA	0.3956	ENSMUST00000028238.15	Rab14
chr2|35070627|-|AAACT	0.116101	ENSMUST00000028238.15	Rab14
chr7|35817727|+|AAACC	0.110896	ENSMUST00000237431.2	Rpl17
chr7|35817760|+|AAACC	0.151239	ENSMUST00000237431.2	Rpl17
chr7|35817781|+|GAACA	0.311126	ENSMUST00000237431.2	Rpl17
chr7|35817792|+|AAACT	0.302396	ENSMUST00000237431.2	Rpl17
chr7|35817920|+|AAACA	0.331958	ENSMUST00000237431.2	Rpl17
chr7|35817933|+|GGACA	0.658438	ENSMUST00000237431.2	Rpl17
chr7|35818007|+|GAACT	0.617235	ENSMUST00000237431.2	Rpl17
chr7|35818043|+|GAACA	0.389194	ENSMUST00000237431.2	Rpl17
chr7|35818057|+|GAACA	0.307522	ENSMUST00000237431.2	Rpl17
chr7|35818083|+|GAACC	0.633309	ENSMUST00000237431.2	Rpl17
chr7|35818160|+|GAACA	0.363673	ENSMUST00000237431.2	Rpl17
chr7|35818220|+|AAACT	0.270771	ENSMUST00000237431.2	Rpl17
chr7|35818229|+|AAACA	0.319396	ENSMUST00000237431.2	Rpl17
chr7|35818235|+|AAACT	0.281984	ENSMUST00000237431.2	Rpl17
chr7|24584909|+|GGACA	0.411376	ENSMUST00000129847.8	Rps19
chr7|24584928|+|AAACA	0.369211	ENSMUST00000129847.8	Rps19
chr7|24584957|+|GAACT	0.491953	ENSMUST00000129847.8	Rps19
chr16|22931961|+|AAACT	0.546283	ENSMUST00000077605.12	Eif4a2
chr16|22931979|+|AGACA	0.246133	ENSMUST00000077605.12	Eif4a2
chr16|22932005|+|AGACT	0.682049	ENSMUST00000077605.12	Eif4a2
chr16|22932262|+|AGACT	0.911195	ENSMUST00000077605.12	Eif4a2
chr16|22932384|+|GGACT	0.874015	ENSMUST00000077605.12	Eif4a2
chr16|22932428|+|AAACT	0.341166	ENSMUST00000077605.12	Eif4a2
chr16|22932572|+|GAACT	0.595243	ENSMUST00000077605.12	Eif4a2
chr16|22932577|+|GGACC	0.421632	ENSMUST00000077605.12	Eif4a2
chr16|22932623|+|AAACC	0.0957112	ENSMUST00000077605.12	Eif4a2
chr17|29319262|+|AGACA	0.216134	ENSMUST00000233296.2	Cdkn1a
chr17|29319323|+|GGACC	0.72109	ENSMUST00000233296.2	Cdkn1a
chr17|29319423|+|GGACA	0.373794	ENSMUST00000233296.2	Cdkn1a
chr17|29319504|+|AAACA	0.19501	ENSMUST00000233296.2	Cdkn1a
chr17|29319535|+|GGACT	0.939753	ENSMUST00000233296.2	Cdkn1a
chr17|29319564|+|GAACA	0.36682	ENSMUST00000233296.2	Cdkn1a
chr17|29319623|+|GGACA	0.550837	ENSMUST00000233296.2	Cdkn1a
chr3|25265733|-|AAACC	0.055254	ENSMUST00000086423.6	Gm10184
chr3|25265725|-|AAACT	0.323692	ENSMUST00000086423.6	Gm10184
chr3|25265698|-|GGACA	0.354176	ENSMUST00000086423.6	Gm10184
chr3|25265688|-|GAACA	0.437297	ENSMUST00000086423.6	Gm10184
chr3|25265667|-|GGACC	0.286808	ENSMUST00000086423.6	Gm10184
chr3|25265601|-|GGACT	0.37512	ENSMUST00000086423.6	Gm10184
chr3|25265593|-|AGACA	0.334936	ENSMUST00000086423.6	Gm10184
chr3|25265545|-|GGACT	0.540471	ENSMUST00000086423.6	Gm10184
chr3|25265501|-|GAACC	0.185451	ENSMUST00000086423.6	Gm10184
chr3|25265490|-|GAACC	0.12872	ENSMUST00000086423.6	Gm10184
chr3|25265411|-|AAACT	0.284276	ENSMUST00000086423.6	Gm10184
chr3|25265401|-|AGACA	0.249816	ENSMUST00000086423.6	Gm10184
chr3|25265301|-|GAACT	0.34608	ENSMUST00000086423.6	Gm10184
chr3|25265242|-|AAACT	0.374981	ENSMUST00000086423.6	Gm10184
chr3|25265194|-|GGACC	0.361697	ENSMUST00000086423.6	Gm10184
chr3|25265094|-|GAACT	0.601716	ENSMUST00000086423.6	Gm10184
chr3|25265047|-|AAACT	0.387407	ENSMUST00000086423.6	Gm10184
chr3|25265036|-|GAACA	0.496571	ENSMUST00000086423.6	Gm10184
chr3|25265026|-|AAACT	0.325559	ENSMUST00000086423.6	Gm10184
chr17|87754241|-|AAACC	0.104906	ENSMUST00000040440.7	Calm2
chr17|87743318|-|GGACA	0.249317	ENSMUST00000040440.7	Calm2
chr17|87743294|-|GGACA	0.338087	ENSMUST00000040440.7	Calm2
chr17|87743269|-|GAACC	0.165491	ENSMUST00000040440.7	Calm2
chr17|87743253|-|GAACT	0.325438	ENSMUST00000040440.7	Calm2
chr17|87743245|-|GGACA	0.472169	ENSMUST00000040440.7	Calm2
chr17|87743081|-|AGACA	0.215381	ENSMUST00000040440.7	Calm2
chr17|87743075|-|AGACA	0.340694	ENSMUST00000040440.7	Calm2
chr17|87742590|-|AAACC	0.0832841	ENSMUST00000040440.7	Calm2
chr17|87742536|-|AGACA	0.467831	ENSMUST00000040440.7	Calm2
chr17|87742512|-|AAACT	0.24055	ENSMUST00000040440.7	Calm2
chr17|87741452|-|AGACA	0.328112	ENSMUST00000040440.7	Calm2
chr17|87741327|-|GGACT	0.586182	ENSMUST00000040440.7	Calm2
chr17|87741277|-|AAACC	0.0824949	ENSMUST00000040440.7	Calm2
chr17|87741197|-|AAACT	0.293055	ENSMUST00000040440.7	Calm2
chr17|87741169|-|GAACA	0.321276	ENSMUST00000040440.7	Calm2
chr17|87741131|-|GAACT	0.364743	ENSMUST00000040440.7	Calm2
chr17|87741084|-|GGACT	0.733761	ENSMUST00000040440.7	Calm2
chr17|87741077|-|GGACA	0.613986	ENSMUST00000040440.7	Calm2
chr17|87741012|-|GGACA	0.483526	ENSMUST00000040440.7	Calm2
chr17|87740976|-|GAACA	0.480141	ENSMUST00000040440.7	Calm2
chr17|87740945|-|AAACT	0.311067	ENSMUST00000040440.7	Calm2
chr17|87740921|-|AAACC	0.228949	ENSMUST00000040440.7	Calm2
chr5|121343507|+|AAACC	0.122727	ENSMUST00000031617.13	Rpl6
chr5|121343629|+|AAACC	0.0516381	ENSMUST00000031617.13	Rpl6
chr5|121343721|+|AGACC	0.116993	ENSMUST00000031617.13	Rpl6
chr5|121343865|+|AAACA	0.379623	ENSMUST00000031617.13	Rpl6
chr5|121343878|+|GGACA	0.409126	ENSMUST00000031617.13	Rpl6
chr5|121344835|+|GAACT	0.37415	ENSMUST00000031617.13	Rpl6
chr5|121345235|+|GGACA	0.44433	ENSMUST00000031617.13	Rpl6
chr5|121346489|+|GAACA	0.321189	ENSMUST00000031617.13	Rpl6
chr5|121346554|+|AAACA	0.127847	ENSMUST00000031617.13	Rpl6
chr5|121346985|+|AAACT	0.31395	ENSMUST00000031617.13	Rpl6
chr5|121347015|+|AAACA	0.226459	ENSMUST00000031617.13	Rpl6
chr14|20754326|+|GAACT	0.73911	ENSMUST00000071215.5	Chchd1
chr9|61821197|-|GAACC	0.254477	ENSMUST00000008036.9	Rplp1
chr9|61820605|-|AAACT	0.284586	ENSMUST00000008036.9	Rplp1
chr11|69556923|-|GAACT	0.395381	ENSMUST00000018918.12	Cd68
chr11|69556856|-|GGACC	0.357134	ENSMUST00000018918.12	Cd68
chr11|69556754|-|GAACA	0.155764	ENSMUST00000018918.12	Cd68
chr11|69556744|-|AGACT	0.193564	ENSMUST00000018918.12	Cd68
chr11|69556602|-|GGACC	0.587032	ENSMUST00000018918.12	Cd68
chr11|69556467|-|GGACC	0.540914	ENSMUST00000018918.12	Cd68
chr11|69556420|-|GAACT	0.603157	ENSMUST00000018918.12	Cd68
chr11|69556159|-|AAACC	0.135579	ENSMUST00000018918.12	Cd68
chr11|69556097|-|GGACA	0.650451	ENSMUST00000018918.12	Cd68
chr11|69556076|-|AAACA	0.17689	ENSMUST00000018918.12	Cd68
chr11|69555938|-|GGACC	0.261725	ENSMUST00000018918.12	Cd68
chr11|69555905|-|GGACT	0.540997	ENSMUST00000018918.12	Cd68
chr11|69555742|-|GGACA	0.488883	ENSMUST00000018918.12	Cd68
chr11|69555590|-|GGACA	0.382193	ENSMUST00000018918.12	Cd68
chr11|69555099|-|GAACA	0.162052	ENSMUST00000018918.12	Cd68
chr11|69555057|-|AAACA	0.118013	ENSMUST00000018918.12	Cd68
chr7|80994738|-|AGACC	0.224999	ENSMUST00000080813.5	Rps17
chr7|80994617|-|GAACA	0.215232	ENSMUST00000080813.5	Rps17
chr7|80992596|-|GGACT	0.459615	ENSMUST00000080813.5	Rps17
chr7|80992537|-|AAACA	0.128914	ENSMUST00000080813.5	Rps17
chr4|3835516|-|GAACA	0.316084	ENSMUST00000138502.2	Rps20
chr4|3835000|-|GGACT	0.461474	ENSMUST00000138502.2	Rps20
chr4|3834957|-|GGACC	0.337097	ENSMUST00000138502.2	Rps20
chr4|3834683|-|AGACT	0.191912	ENSMUST00000138502.2	Rps20
chr4|3834659|-|AAACA	0.179065	ENSMUST00000138502.2	Rps20
chr4|3834635|-|AGACC	0.132996	ENSMUST00000138502.2	Rps20
chr4|3834499|-|AGACA	0.37837	ENSMUST00000138502.2	Rps20
chr6|124787780|-|AGACC	0.23482	ENSMUST00000239432.2	Tpi1
chr6|124787716|-|GAACC	0.350207	ENSMUST00000239432.2	Tpi1
chr6|124787691|-|AAACA	0.192135	ENSMUST00000239432.2	Tpi1
chr11|101519251|+|AAACC	0.571574	ENSMUST00000010506.10	Rdm1
chr11|101519264|+|AGACA	0.426971	ENSMUST00000010506.10	Rdm1
chr11|101521076|+|GAACC	0.812753	ENSMUST00000010506.10	Rdm1
chr11|101521081|+|AGACA	0.410314	ENSMUST00000010506.10	Rdm1
chr11|101521116|+|AAACA	0.17	ENSMUST00000010506.10	Rdm1
chr11|101521135|+|GAACT	0.480723	ENSMUST00000010506.10	Rdm1
chr11|101521663|+|GGACT	0.524674	ENSMUST00000010506.10	Rdm1
chr11|101524657|+|AGACA	0.27538	ENSMUST00000010506.10	Rdm1
chr11|101526650|+|AGACC	0.184057	ENSMUST00000010506.10	Rdm1
chr1|72750873|+|GGACC	0.28439	ENSMUST00000059980.11	Rpl37a
chr1|72751301|+|AGACC	0.250857	ENSMUST00000059980.11	Rpl37a
chr1|72751355|+|AAACA	0.368261	ENSMUST00000059980.11	Rpl37a
chr1|72751376|+|GGACC	0.49881	ENSMUST00000059980.11	Rpl37a
chr1|72752700|+|AGACT	0.319386	ENSMUST00000059980.11	Rpl37a
chr1|72752709|+|GAACT	0.520299	ENSMUST00000059980.11	Rpl37a
chr1|72752717|+|AGACC	0.213334	ENSMUST00000059980.11	Rpl37a
chr1|72752742|+|AGACT	0.375919	ENSMUST00000059980.11	Rpl37a
chr1|72752814|+|AAACA	0.27423	ENSMUST00000059980.11	Rpl37a
chr1|72752864|+|AGACA	0.277814	ENSMUST00000059980.11	Rpl37a
chr2|26801127|+|GAACT	0.496011	ENSMUST00000102898.5	Rpl7a
chr2|26801435|+|GGACA	0.585118	ENSMUST00000102898.5	Rpl7a
chr2|26801440|+|GGACA	0.440968	ENSMUST00000102898.5	Rpl7a
chr2|26801495|+|AGACT	0.367318	ENSMUST00000102898.5	Rpl7a
chr2|26801572|+|GGACA	0.44013	ENSMUST00000102898.5	Rpl7a
chr2|26801580|+|AGACA	0.2214	ENSMUST00000102898.5	Rpl7a
chr2|26802072|+|AGACA	0.399813	ENSMUST00000102898.5	Rpl7a
chr2|26802152|+|AGACC	0.558587	ENSMUST00000102898.5	Rpl7a
chr2|26802408|+|GAACA	0.341781	ENSMUST00000102898.5	Rpl7a
chr2|26802447|+|AGACC	0.329483	ENSMUST00000102898.5	Rpl7a
chr2|26802779|+|AGACA	0.257148	ENSMUST00000102898.5	Rpl7a
chr2|26803005|+|AGACA	0.186383	ENSMUST00000102898.5	Rpl7a
chr2|26803043|+|GGACC	0.268587	ENSMUST00000102898.5	Rpl7a
chr2|26803260|+|GAACT	0.479175	ENSMUST00000102898.5	Rpl7a
chr3|89008106|-|GAACC	0.266195	ENSMUST00000081848.13	Fdps
chr3|89008015|-|GGACA	0.188897	ENSMUST00000081848.13	Fdps
chr3|89006661|-|AAACA	0.142839	ENSMUST00000081848.13	Fdps
chr3|89006610|-|GAACT	0.307796	ENSMUST00000081848.13	Fdps
chr3|89002949|-|GGACT	0.462955	ENSMUST00000081848.13	Fdps
chr3|89002927|-|GGACA	0.7354	ENSMUST00000081848.13	Fdps
chr3|89002683|-|GAACC	0.282067	ENSMUST00000081848.13	Fdps
chr3|89002397|-|AGACA	0.278703	ENSMUST00000081848.13	Fdps
chr3|89002382|-|AGACT	0.243855	ENSMUST00000081848.13	Fdps
chr3|89002375|-|AGACC	0.264015	ENSMUST00000081848.13	Fdps
chr3|89001813|-|GAACA	0.382855	ENSMUST00000081848.13	Fdps
chr3|89001647|-|AGACC	0.219454	ENSMUST00000081848.13	Fdps
chr3|89001608|-|GGACA	0.319085	ENSMUST00000081848.13	Fdps
chr3|89001131|-|GGACC	0.340782	ENSMUST00000081848.13	Fdps
chr3|89001053|-|AGACA	0.27303	ENSMUST00000081848.13	Fdps
chr3|89000983|-|GAACT	0.406313	ENSMUST00000081848.13	Fdps
chr3|89000975|-|AAACA	0.165015	ENSMUST00000081848.13	Fdps
chr5|115486666|-|AGACC	0.330441	ENSMUST00000040154.10	Cox6a1
chr5|115486629|-|GGACC	0.445441	ENSMUST00000040154.10	Cox6a1
chr5|115483933|-|GAACC	0.162968	ENSMUST00000040154.10	Cox6a1
chr5|115483896|-|GAACC	0.367321	ENSMUST00000040154.10	Cox6a1
chr5|115483869|-|GGACC	0.605014	ENSMUST00000040154.10	Cox6a1
chr5|115483850|-|GGACC	0.562791	ENSMUST00000040154.10	Cox6a1
chr5|115483833|-|GGACC	0.51787	ENSMUST00000040154.10	Cox6a1
chr5|115483824|-|AAACC	0.073814	ENSMUST00000040154.10	Cox6a1
chr9|78386111|-|AGACA	0.370972	ENSMUST00000042235.15	Eef1a1
chr9|78386080|-|GGACA	0.574371	ENSMUST00000042235.15	Eef1a1
chr9|78385956|-|GAACT	0.572892	ENSMUST00000042235.15	Eef1a1
chr9|78385915|-|AGACT	0.910469	ENSMUST00000042235.15	Eef1a1
chr9|78385886|-|AAACC	0.115976	ENSMUST00000042235.15	Eef1a1
chr9|78385860|-|GGACC	0.50837	ENSMUST00000042235.15	Eef1a1
chr9|78385795|-|AAACA	0.394819	ENSMUST00000042235.15	Eef1a1
chr9|78385760|-|AGACC	0.255899	ENSMUST00000042235.15	Eef1a1
chr9|78385751|-|AAACA	0.170568	ENSMUST00000042235.15	Eef1a1
chr15|76788503|+|AGACT	0.382609	ENSMUST00000004072.10	Rpl8
chr15|76788610|+|GGACT	0.647094	ENSMUST00000004072.10	Rpl8
chr15|76788740|+|GGACA	0.293285	ENSMUST00000004072.10	Rpl8
chr15|76788817|+|GGACA	0.541135	ENSMUST00000004072.10	Rpl8
chr15|76788855|+|GGACA	0.401905	ENSMUST00000004072.10	Rpl8
chr15|76789094|+|AAACC	0.231942	ENSMUST00000004072.10	Rpl8
chr15|76789102|+|GGACA	0.363047	ENSMUST00000004072.10	Rpl8
chr15|76789132|+|GAACT	0.58274	ENSMUST00000004072.10	Rpl8
chr15|76789164|+|AGACC	0.339113	ENSMUST00000004072.10	Rpl8
chr15|76789173|+|AGACT	0.258666	ENSMUST00000004072.10	Rpl8
chr15|76790137|+|GAACT	0.450141	ENSMUST00000004072.10	Rpl8
chr15|76790368|+|AAACC	0.0600057	ENSMUST00000004072.10	Rpl8
chr15|76790432|+|GGACT	0.606199	ENSMUST00000004072.10	Rpl8
chr15|76790450|+|GAACC	0.298984	ENSMUST00000004072.10	Rpl8
chr15|76790456|+|AAACT	0.272367	ENSMUST00000004072.10	Rpl8
chr15|76790475|+|GAACT	0.519903	ENSMUST00000004072.10	Rpl8
chr17|71153354|-|AGACA	0.340447	ENSMUST00000118283.8	Tgif1
chr17|71153345|-|GGACA	0.820978	ENSMUST00000118283.8	Tgif1
chr17|71153333|-|GGACC	0.416273	ENSMUST00000118283.8	Tgif1
chr17|71153255|-|AGACT	0.341174	ENSMUST00000118283.8	Tgif1
chr17|71153242|-|GAACA	0.203542	ENSMUST00000118283.8	Tgif1
chr17|71153187|-|AGACA	0.315924	ENSMUST00000118283.8	Tgif1
chr17|71152119|-|AAACT	0.405128	ENSMUST00000118283.8	Tgif1
chr17|71152070|-|GGACC	0.809484	ENSMUST00000118283.8	Tgif1
chr17|71152049|-|AGACC	0.269165	ENSMUST00000118283.8	Tgif1
chr17|71152034|-|AAACC	0.0726996	ENSMUST00000118283.8	Tgif1
chr17|71151926|-|GGACA	0.765571	ENSMUST00000118283.8	Tgif1
chr17|71151882|-|AGACA	0.601607	ENSMUST00000118283.8	Tgif1
chr17|71151858|-|GGACA	0.886971	ENSMUST00000118283.8	Tgif1
chr17|71151842|-|GGACC	0.668787	ENSMUST00000118283.8	Tgif1
chr17|71151831|-|AAACC	0.0864337	ENSMUST00000118283.8	Tgif1
chr17|71151786|-|AGACC	0.213717	ENSMUST00000118283.8	Tgif1
chr17|71151704|-|AAACT	0.116727	ENSMUST00000118283.8	Tgif1
chr17|71151679|-|AAACA	0.144054	ENSMUST00000118283.8	Tgif1
chr17|71151674|-|AAACA	0.334894	ENSMUST00000118283.8	Tgif1
chr17|71151523|-|GAACT	0.742283	ENSMUST00000118283.8	Tgif1
chr17|71151516|-|AAACT	0.510445	ENSMUST00000118283.8	Tgif1
chr17|71151498|-|AAACA	0.21493	ENSMUST00000118283.8	Tgif1
chr17|71151414|-|AGACT	0.330905	ENSMUST00000118283.8	Tgif1
chr17|71151391|-|AGACT	0.927832	ENSMUST00000118283.8	Tgif1
chr17|71151312|-|AAACT	0.368729	ENSMUST00000118283.8	Tgif1
chr12|111505878|+|AAACA	0.177196	ENSMUST00000166123.9	Eif5
chr12|111505937|+|AGACC	0.650903	ENSMUST00000166123.9	Eif5
chr12|111505944|+|GAACT	0.41023	ENSMUST00000166123.9	Eif5
chr12|111505981|+|AGACA	0.275723	ENSMUST00000166123.9	Eif5
chr12|111506081|+|AGACC	0.228209	ENSMUST00000166123.9	Eif5
chr12|111506262|+|AGACA	0.274098	ENSMUST00000166123.9	Eif5
chr12|111506602|+|AGACC	0.175005	ENSMUST00000166123.9	Eif5
chr12|111506669|+|AGACA	0.35344	ENSMUST00000166123.9	Eif5
chr12|111506728|+|AAACA	0.128438	ENSMUST00000166123.9	Eif5
chr12|111506916|+|AAACA	0.0746721	ENSMUST00000166123.9	Eif5
chr12|111506975|+|AAACT	0.36064	ENSMUST00000166123.9	Eif5
chr12|111506998|+|AAACC	0.0521124	ENSMUST00000166123.9	Eif5
chr12|111508200|+|GGACA	0.411175	ENSMUST00000166123.9	Eif5
chr12|111508232|+|AGACA	0.541424	ENSMUST00000166123.9	Eif5
chr12|111508703|+|GAACT	0.309096	ENSMUST00000166123.9	Eif5
chr12|111509176|+|AGACT	0.377898	ENSMUST00000166123.9	Eif5
chr12|111509987|+|GAACT	0.377268	ENSMUST00000166123.9	Eif5
chr12|111510978|+|AAACT	0.128918	ENSMUST00000166123.9	Eif5
chr12|111511002|+|AAACT	0.316637	ENSMUST00000166123.9	Eif5
chr12|111511217|+|AGACA	0.341095	ENSMUST00000166123.9	Eif5
chr12|111511289|+|AAACC	0.160848	ENSMUST00000166123.9	Eif5
chr12|111511301|+|GGACA	0.586636	ENSMUST00000166123.9	Eif5
chr12|111511364|+|AGACT	0.814263	ENSMUST00000166123.9	Eif5
chr12|111511461|+|GAACT	0.4798	ENSMUST00000166123.9	Eif5
chr12|111511468|+|AAACT	0.290768	ENSMUST00000166123.9	Eif5
chr12|111511483|+|AAACA	0.105497	ENSMUST00000166123.9	Eif5
chr12|111511496|+|GAACT	0.600327	ENSMUST00000166123.9	Eif5
chr12|111511677|+|AAACT	0.225648	ENSMUST00000166123.9	Eif5
chr12|111511875|+|AAACA	0.341959	ENSMUST00000166123.9	Eif5
chr12|111511909|+|AAACA	0.163325	ENSMUST00000166123.9	Eif5
chr12|111511961|+|AGACA	0.40306	ENSMUST00000166123.9	Eif5
chr12|111512142|+|AAACT	0.340638	ENSMUST00000166123.9	Eif5
chr12|111512181|+|AGACT	0.718009	ENSMUST00000166123.9	Eif5
chr12|111512230|+|AGACT	0.885045	ENSMUST00000166123.9	Eif5
chr12|111512291|+|GGACT	0.800276	ENSMUST00000166123.9	Eif5
chr12|111512298|+|AGACA	0.644927	ENSMUST00000166123.9	Eif5
chr12|111512365|+|AAACT	0.223888	ENSMUST00000166123.9	Eif5
chr12|111512385|+|AAACA	0.331462	ENSMUST00000166123.9	Eif5
chr12|111512517|+|AGACT	0.468541	ENSMUST00000166123.9	Eif5
chr12|111512527|+|AAACA	0.109157	ENSMUST00000166123.9	Eif5
chr12|111512579|+|GAACT	0.388979	ENSMUST00000166123.9	Eif5
chr12|111512836|+|AGACA	0.411679	ENSMUST00000166123.9	Eif5
chr12|111512878|+|AAACC	0.0771784	ENSMUST00000166123.9	Eif5
chr12|111512987|+|AAACA	0.309683	ENSMUST00000166123.9	Eif5
chr12|111513009|+|AAACA	0.15847	ENSMUST00000166123.9	Eif5
chr12|28685464|-|GAACT	0.429855	ENSMUST00000074267.5	Rps7
chr12|28685436|-|GAACT	0.447784	ENSMUST00000074267.5	Rps7
chr12|28681735|-|GGACT	0.526696	ENSMUST00000074267.5	Rps7
chr12|28681689|-|AAACT	0.288304	ENSMUST00000074267.5	Rps7
chr12|28681654|-|AGACA	0.327861	ENSMUST00000074267.5	Rps7
chr12|28681639|-|GAACA	0.367709	ENSMUST00000074267.5	Rps7
chr12|28681629|-|GAACA	0.406539	ENSMUST00000074267.5	Rps7
chr12|28681186|-|AAACT	0.29492	ENSMUST00000074267.5	Rps7
chr15|5147131|+|AAACA	0.123197	ENSMUST00000045356.9	Rpl37
chr15|5147142|+|GGACT	0.641628	ENSMUST00000045356.9	Rpl37
chr15|5148049|+|AGACA	0.438126	ENSMUST00000045356.9	Rpl37
chr15|5148068|+|GAACA	0.366468	ENSMUST00000045356.9	Rpl37
chr15|5148079|+|AAACC	0.0705279	ENSMUST00000045356.9	Rpl37
chr11|120237618|-|AGACC	0.319813	ENSMUST00000106215.11	Actg1
chr11|120237572|-|AGACC	0.160026	ENSMUST00000106215.11	Actg1
chr11|120237211|-|GGACT	0.934824	ENSMUST00000106215.11	Actg1
chr11|120237119|-|AAACT	0.224684	ENSMUST00000106215.11	Actg1
chr11|120237050|-|GAACT	0.465322	ENSMUST00000106215.11	Actg1
chr11|120236841|-|AGACT	0.376221	ENSMUST00000106215.11	Actg1
chr11|120236804|-|GAACC	0.280465	ENSMUST00000106215.11	Actg1
chr11|120236748|-|GGACC	0.375722	ENSMUST00000106215.11	Actg1
chr11|120236573|-|GAACA	0.536081	ENSMUST00000106215.11	Actg1
chr8|70755043|-|GAACA	0.253645	ENSMUST00000008004.10	Ddx49
chr8|70753746|-|GGACT	0.31495	ENSMUST00000008004.10	Ddx49
chr8|70753726|-|AAACA	0.126616	ENSMUST00000008004.10	Ddx49
chr8|70753711|-|AGACA	0.229664	ENSMUST00000008004.10	Ddx49
chr8|70753668|-|GGACC	0.230626	ENSMUST00000008004.10	Ddx49
chr8|70750754|-|GGACT	0.403586	ENSMUST00000008004.10	Ddx49
chr8|70750647|-|GGACA	0.504285	ENSMUST00000008004.10	Ddx49
chr8|70749913|-|AGACC	0.211979	ENSMUST00000008004.10	Ddx49
chr8|70749905|-|AGACC	0.264668	ENSMUST00000008004.10	Ddx49
chr8|70749608|-|AGACC	0.136338	ENSMUST00000008004.10	Ddx49
chr8|70749598|-|GGACC	0.480091	ENSMUST00000008004.10	Ddx49
chr8|70749586|-|GGACT	0.495819	ENSMUST00000008004.10	Ddx49
chr8|70749107|-|AGACC	0.197756	ENSMUST00000008004.10	Ddx49
chr8|70748106|-|GGACA	0.36193	ENSMUST00000008004.10	Ddx49
chr8|70746547|-|AAACT	0.373685	ENSMUST00000008004.10	Ddx49
chr8|70746499|-|AAACA	0.118299	ENSMUST00000008004.10	Ddx49
chr8|70746336|-|GGACC	0.325175	ENSMUST00000008004.10	Ddx49
chr8|70746330|-|AGACC	0.20587	ENSMUST00000008004.10	Ddx49
chr8|70746282|-|AAACC	0.319865	ENSMUST00000008004.10	Ddx49
chr8|70746253|-|AGACA	0.28859	ENSMUST00000008004.10	Ddx49
chr8|70746162|-|GGACT	0.554923	ENSMUST00000008004.10	Ddx49
chr8|70746150|-|AAACC	0.149905	ENSMUST00000008004.10	Ddx49
chr8|70746119|-|AAACA	0.212907	ENSMUST00000008004.10	Ddx49
chr9|106306682|+|GGACT	0.710971	ENSMUST00000150576.8	Rpl29
chr9|106307175|+|AGACA	0.291822	ENSMUST00000150576.8	Rpl29
chr9|106307193|+|GAACC	0.392449	ENSMUST00000150576.8	Rpl29
chr9|106307538|+|AAACC	0.127516	ENSMUST00000150576.8	Rpl29
chr9|106308290|+|GAACA	0.342616	ENSMUST00000150576.8	Rpl29
chr9|106308435|+|AAACT	0.180432	ENSMUST00000150576.8	Rpl29
chr9|106308538|+|AAACC	0.565531	ENSMUST00000150576.8	Rpl29
chr1|24652857|-|GAACC	0.234917	ENSMUST00000082409.1	mt-Co3
chr1|24652819|-|GGACT	0.505648	ENSMUST00000082409.1	mt-Co3
chr1|24652583|-|AAACC	0.0841899	ENSMUST00000082409.1	mt-Co3
chr1|24652543|-|GGACT	0.576704	ENSMUST00000082409.1	mt-Co3
chr1|24652503|-|AAACA	0.136643	ENSMUST00000082409.1	mt-Co3
chr1|24652438|-|GGACT	0.552357	ENSMUST00000082409.1	mt-Co3
chr1|24652363|-|AAACA	0.545436	ENSMUST00000082409.1	mt-Co3
chr2|84657944|+|GGACT	0.684124	ENSMUST00000028470.10	Timm10
chr2|84657951|+|AGACC	0.274255	ENSMUST00000028470.10	Timm10
chr2|84660217|+|GGACC	0.485863	ENSMUST00000028470.10	Timm10
chr2|84660241|+|GGACA	0.527966	ENSMUST00000028470.10	Timm10
chr2|84660414|+|AAACC	0.124546	ENSMUST00000028470.10	Timm10
chr2|84660448|+|GGACC	0.382158	ENSMUST00000028470.10	Timm10
chr2|84660488|+|GGACT	0.491781	ENSMUST00000028470.10	Timm10
chr8|125637480|-|GAACT	0.413054	ENSMUST00000034469.7	Egln1
chr8|125637387|-|GGACT	0.691225	ENSMUST00000034469.7	Egln1
chr8|125637379|-|GGACA	0.449056	ENSMUST00000034469.7	Egln1
chr8|125637370|-|GGACA	0.683452	ENSMUST00000034469.7	Egln1
chr8|125637362|-|AGACA	0.584949	ENSMUST00000034469.7	Egln1
chr8|125637286|-|GGACT	0.965158	ENSMUST00000034469.7	Egln1
chr8|125637193|-|GGACA	0.869675	ENSMUST00000034469.7	Egln1
chr8|125637186|-|AAACA	0.176984	ENSMUST00000034469.7	Egln1
chr8|125637141|-|AGACC	0.213215	ENSMUST00000034469.7	Egln1
chr8|125637053|-|AAACT	0.611634	ENSMUST00000034469.7	Egln1
chr8|125636990|-|AAACC	0.0869388	ENSMUST00000034469.7	Egln1
chrM|8079|+|AAACT	0.284199	ENSMUST00000082408.1	mt-Atp6
chrM|8091|+|AAACA	0.166079	ENSMUST00000082408.1	mt-Atp6
chrM|8125|+|GAACA	0.508141	ENSMUST00000082408.1	mt-Atp6
chrM|8131|+|GAACC	0.174801	ENSMUST00000082408.1	mt-Atp6
chrM|8286|+|AAACT	0.354911	ENSMUST00000082408.1	mt-Atp6
chrM|8323|+|GAACT	0.516497	ENSMUST00000082408.1	mt-Atp6
chrM|8362|+|AAACA	0.209035	ENSMUST00000082408.1	mt-Atp6
chrM|8427|+|GGACA	0.517274	ENSMUST00000082408.1	mt-Atp6
chr11|120845048|+|GGACT	0.628964	ENSMUST00000168579.8	Slc16a3
chr11|120846626|+|GGACC	0.614619	ENSMUST00000168579.8	Slc16a3
chr11|120846649|+|GAACC	0.39044	ENSMUST00000168579.8	Slc16a3
chr11|120847438|+|GGACT	0.710755	ENSMUST00000168579.8	Slc16a3
chr11|120847452|+|GGACC	0.422608	ENSMUST00000168579.8	Slc16a3
chr11|120847481|+|AGACC	0.286436	ENSMUST00000168579.8	Slc16a3
chr11|120847499|+|AGACC	0.376515	ENSMUST00000168579.8	Slc16a3
chr11|120847548|+|GGACT	0.881979	ENSMUST00000168579.8	Slc16a3
chr11|120847935|+|GGACC	0.432716	ENSMUST00000168579.8	Slc16a3
chr11|120848876|+|GGACT	0.923781	ENSMUST00000168579.8	Slc16a3
chr11|120848947|+|AAACC	0.191311	ENSMUST00000168579.8	Slc16a3
chr11|120849002|+|AGACT	0.895952	ENSMUST00000168579.8	Slc16a3
chr11|120849030|+|AAACA	0.364985	ENSMUST00000168579.8	Slc16a3
chr11|120849035|+|GGACC	0.817363	ENSMUST00000168579.8	Slc16a3
chr11|120849125|+|GAACC	0.389971	ENSMUST00000168579.8	Slc16a3
chr11|120849190|+|AAACC	0.17698	ENSMUST00000168579.8	Slc16a3
chr11|120849197|+|GGACC	0.488616	ENSMUST00000168579.8	Slc16a3
chr11|120849272|+|GGACC	0.581051	ENSMUST00000168579.8	Slc16a3
chr11|120849280|+|AAACC	0.20135	ENSMUST00000168579.8	Slc16a3
chr11|120849295|+|AGACA	0.354534	ENSMUST00000168579.8	Slc16a3
chr11|120849328|+|GGACA	0.650239	ENSMUST00000168579.8	Slc16a3
chr11|120849344|+|GGACA	0.513595	ENSMUST00000168579.8	Slc16a3
chr11|120849447|+|GGACA	0.637264	ENSMUST00000168579.8	Slc16a3
chr11|120849483|+|AGACC	0.339252	ENSMUST00000168579.8	Slc16a3
chr11|70909147|-|AAACA	0.139596	ENSMUST00000143850.8	Derl2
chr11|70905423|-|GGACA	0.414987	ENSMUST00000143850.8	Derl2
chr11|70905416|-|AGACT	0.345001	ENSMUST00000143850.8	Derl2
chr11|70904385|-|GAACC	0.163257	ENSMUST00000143850.8	Derl2
chr11|70904367|-|GAACT	0.313505	ENSMUST00000143850.8	Derl2
chr11|70904349|-|AAACT	0.322704	ENSMUST00000143850.8	Derl2
chr11|70904292|-|GAACT	0.354031	ENSMUST00000143850.8	Derl2
chr11|70904277|-|GGACC	0.362685	ENSMUST00000143850.8	Derl2
chr11|70903949|-|AAACA	0.0587232	ENSMUST00000143850.8	Derl2
chr11|70901248|-|GGACT	0.601236	ENSMUST00000143850.8	Derl2
chr11|70901125|-|AGACC	0.291361	ENSMUST00000143850.8	Derl2
chr11|70901110|-|AGACT	0.859293	ENSMUST00000143850.8	Derl2
chr11|70901059|-|GGACA	0.906927	ENSMUST00000143850.8	Derl2
chr11|70900986|-|AGACA	0.389053	ENSMUST00000143850.8	Derl2
chr11|70900916|-|AAACT	0.429399	ENSMUST00000143850.8	Derl2
chr11|70900909|-|AGACC	0.640684	ENSMUST00000143850.8	Derl2
chr11|70900822|-|AGACA	0.436559	ENSMUST00000143850.8	Derl2
chr11|70900787|-|GGACA	0.511401	ENSMUST00000143850.8	Derl2
chr11|70900777|-|AAACT	0.485032	ENSMUST00000143850.8	Derl2
chr7|45109204|-|GAACA	0.606335	ENSMUST00000094434.13	Ftl1
chr7|45109200|-|AGACC	0.207403	ENSMUST00000094434.13	Ftl1
chr7|45109133|-|GGACC	0.284159	ENSMUST00000094434.13	Ftl1
chr7|45109103|-|GGACC	0.31956	ENSMUST00000094434.13	Ftl1
chr7|45109003|-|GAACC	0.113706	ENSMUST00000094434.13	Ftl1
chr7|45108057|-|AAACC	0.116258	ENSMUST00000094434.13	Ftl1
chr7|45108017|-|GAACC	0.180687	ENSMUST00000094434.13	Ftl1
chr7|45107966|-|GGACC	0.44003	ENSMUST00000094434.13	Ftl1
chr7|45107663|-|AAACT	0.202117	ENSMUST00000094434.13	Ftl1
chr7|45107596|-|AGACT	0.459243	ENSMUST00000094434.13	Ftl1
chr7|45107472|-|GGACC	0.473388	ENSMUST00000094434.13	Ftl1
chr7|45107456|-|GAACC	0.259369	ENSMUST00000094434.13	Ftl1
chr7|45107399|-|GGACC	0.44824	ENSMUST00000094434.13	Ftl1
chr2|120186081|-|GGACA	0.49233	ENSMUST00000090046.12	Tmem87a
chr2|120186023|-|AGACT	0.383532	ENSMUST00000090046.12	Tmem87a
chr15|63816176|-|AGACT	0.345453	ENSMUST00000164532.3	Cyrib
chr15|63815081|-|AAACA	0.113034	ENSMUST00000164532.3	Cyrib
chr15|63813812|-|GAACA	0.468173	ENSMUST00000164532.3	Cyrib
chr15|63811529|-|AAACC	0.091409	ENSMUST00000164532.3	Cyrib
chr15|63810517|-|AGACA	0.280142	ENSMUST00000164532.3	Cyrib
chr15|63809242|-|AGACA	0.307221	ENSMUST00000164532.3	Cyrib
chr15|63809161|-|AAACT	0.311414	ENSMUST00000164532.3	Cyrib
chr15|63807470|-|GGACC	0.322885	ENSMUST00000164532.3	Cyrib
chr15|63803516|-|AAACA	0.12231	ENSMUST00000164532.3	Cyrib
chr15|63803500|-|AGACT	0.397842	ENSMUST00000164532.3	Cyrib
chr15|63803304|-|AGACT	0.414661	ENSMUST00000164532.3	Cyrib
chr15|63803243|-|AAACA	0.15593	ENSMUST00000164532.3	Cyrib
chr15|63803174|-|GAACT	0.351021	ENSMUST00000164532.3	Cyrib
chr15|63803140|-|AAACT	0.197247	ENSMUST00000164532.3	Cyrib
chr15|63803105|-|AAACT	0.226637	ENSMUST00000164532.3	Cyrib
chr15|63803083|-|AAACC	0.0644067	ENSMUST00000164532.3	Cyrib
chr15|63802986|-|AAACC	0.175233	ENSMUST00000164532.3	Cyrib
chr15|63802966|-|AGACT	0.518672	ENSMUST00000164532.3	Cyrib
chr15|63802879|-|AAACT	0.441394	ENSMUST00000164532.3	Cyrib
chr16|22939705|-|GAACT	0.317088	ENSMUST00000023598.15	Rfc4
chr16|22939696|-|AAACA	0.0786188	ENSMUST00000023598.15	Rfc4
chr16|22936807|-|GAACT	0.354017	ENSMUST00000023598.15	Rfc4
chr16|22934502|-|AAACA	0.0805904	ENSMUST00000023598.15	Rfc4
chr16|22934236|-|GAACC	0.090857	ENSMUST00000023598.15	Rfc4
chr16|22933367|-|AGACA	0.525296	ENSMUST00000023598.15	Rfc4
chr16|22933213|-|AAACT	0.289149	ENSMUST00000023598.15	Rfc4
chr16|22933052|-|GAACC	0.362897	ENSMUST00000023598.15	Rfc4
chr16|22933036|-|GGACA	0.353064	ENSMUST00000023598.15	Rfc4
chr16|22932967|-|AAACA	0.0781083	ENSMUST00000023598.15	Rfc4
chr16|22932943|-|AAACT	0.255111	ENSMUST00000023598.15	Rfc4
chr16|22932850|-|AGACA	0.299401	ENSMUST00000023598.15	Rfc4
chr16|22932822|-|GAACA	0.145154	ENSMUST00000023598.15	Rfc4
chr16|22932769|-|GAACT	0.527953	ENSMUST00000023598.15	Rfc4
chr16|22932733|-|AAACC	0.095185	ENSMUST00000023598.15	Rfc4
chr9|66854160|+|AAACA	0.139412	ENSMUST00000040917.14	Rps27l
chr9|66854907|+|AGACT	0.32843	ENSMUST00000040917.14	Rps27l
chr9|66856708|+|AGACA	0.463646	ENSMUST00000040917.14	Rps27l
chr3|90120924|-|GAACA	0.464537	ENSMUST00000053150.8	Rps27rt
chr3|90120561|-|AAACA	0.184698	ENSMUST00000053150.8	Rps27rt
chr3|90120005|-|GAACC	0.316565	ENSMUST00000053150.8	Rps27rt
chr7|4815188|-|GGACC	0.258952	ENSMUST00000079496.9	Ube2s
chr7|4814554|-|GAACT	0.542439	ENSMUST00000079496.9	Ube2s
chr7|4814482|-|AGACC	0.284954	ENSMUST00000079496.9	Ube2s
chr7|4814434|-|AGACC	0.157977	ENSMUST00000079496.9	Ube2s
chr7|4813606|-|GGACT	0.449729	ENSMUST00000079496.9	Ube2s
chr7|4813557|-|GGACT	0.497123	ENSMUST00000079496.9	Ube2s
chr7|4813458|-|GGACT	0.534767	ENSMUST00000079496.9	Ube2s
chr7|4811314|-|AGACC	0.274278	ENSMUST00000079496.9	Ube2s
chr7|4811229|-|AAACA	0.28722	ENSMUST00000079496.9	Ube2s
chr7|4811182|-|GGACA	0.414601	ENSMUST00000079496.9	Ube2s
chr7|4811051|-|GAACC	0.458005	ENSMUST00000079496.9	Ube2s
chr5|30325087|-|AGACA	0.25649	ENSMUST00000156859.3	Hadha
chr5|30324913|-|GGACC	0.466211	ENSMUST00000156859.3	Hadha
chr5|30324881|-|GAACA	0.303752	ENSMUST00000156859.3	Hadha
chr5|30324774|-|AGACC	0.209584	ENSMUST00000156859.3	Hadha
chr5|30324717|-|AGACC	0.280479	ENSMUST00000156859.3	Hadha
chr5|30324567|-|AGACC	0.288379	ENSMUST00000156859.3	Hadha
chr5|30324537|-|GAACA	0.235329	ENSMUST00000156859.3	Hadha
chr5|30324463|-|AAACA	0.161955	ENSMUST00000156859.3	Hadha
chrX|38058838|+|GGACT	0.533504	ENSMUST00000180159.8	Polr2k
[truncated: 128,218 more rows]
