# Supplementary material for: Decoding the m6A epitranscriptomic landscape for biotechnological applications using a direct RNA sequencing approach
Source: Nat Commun. 2025 Jan 18;16:798. doi: 10.1038/s41467-025-56173-6 (PMC11742432; doi:10.1038/s41467-025-56173-6)
Supplement: Supplementary file 6 — Supplementary Data 4 [file 41467_2025_56173_MOESM6_ESM.xlsx]

## Sheet: Sheet1
N1	N2	NA2	NA3	NF1	NF2	O1	O2	OA2	OA3	OF1	OF2	ENSG	symbol		Abbreviation	Full name
0	0	0	0	0	0	0	0	0	0	0	0	ENSG00000284662	OR4F16		N1	Normoxia_Control1
0	0	0	0	0	0	0	0	0	0	0	0	ENSG00000186827	TNFRSF4		N2	Normoxia_Control2
0	0	0	0	0	0	0	0	0	0	0	0	ENSG00000186891	TNFRSF18		NA2	Normoxia_shALKBH5_2
301	211	225	181	333	244	51	28	94	123	103	46	ENSG00000160072	ATAD3B		NA3	Normoxia_shALKBH5_3
45	20	30	24	28	24	17	11	14	29	18	21	ENSG00000041988	THAP3		NF1	Normoxia_shFTO_1
0	0	0	0	0	1	0	0	0	0	0	0	ENSG00000260179	NA		NF2	Normoxia_shFTO_2
0	0	0	0	0	0	0	0	0	1	0	1	ENSG00000234396	NA		O1	Hypoxia_Control1
0	0	0	1	0	0	1	0	1	1	1	0	ENSG00000225972	MTND1P23		O2	Hypoxia_Control2
0	0	0	0	0	0	0	0	0	0	0	0	ENSG00000224315	RPL7P7		OA2	Hypoxia_shALKBH5_2
0	0	0	0	0	0	0	0	1	0	0	0	ENSG00000198744	MTCO3P12		OA3	Hypoxia_shALKBH5_3
0	0	0	0	0	0	0	0	0	0	0	0	ENSG00000279928	NA		OF1	Hypoxia_shFTO_1
0	0	0	0	0	0	0	0	0	0	0	0	ENSG00000228037	LOC100996583		OF2	Hypoxia_shFTO_2
2	3	1	2	4	2	4	2	5	5	0	4	ENSG00000142611	PRDM16
14	8	5	6	21	17	5	2	4	19	8	3	ENSG00000225630	MTND2P28
46	43	37	39	67	38	32	17	18	45	32	26	ENSG00000067606	PRKCZ
20	16	9	15	25	14	19	9	7	15	13	15	ENSG00000131584	ACAP3
0	0	0	0	0	0	0	0	0	0	0	0	ENSG00000227589	NA
0	0	0	0	0	0	0	0	0	0	0	0	ENSG00000237402	NA
0	0	0	0	0	0	0	0	0	0	0	0	ENSG00000284616	NA
169	92	92	118	138	81	62	26	46	65	55	48	ENSG00000169972	PUSL1
73	56	47	63	77	52	23	12	25	25	31	16	ENSG00000157911	PEX10
0	0	0	0	0	0	0	0	0	0	0	0	ENSG00000269896	LOC100129534
36	19	22	21	34	35	34	21	18	35	15	29	ENSG00000237973	MTCO1P12
43	42	18	41	56	31	30	15	24	31	22	24	ENSG00000224051	CPTP
0	0	0	0	0	0	0	0	0	0	0	0	ENSG00000228750	NA
0	0	1	0	1	0	1	0	1	1	0	0	ENSG00000228463	RPL23AP21
0	0	0	0	0	0	0	0	0	0	0	0	ENSG00000238260	NA
0	0	0	0	0	0	0	0	0	0	0	0	ENSG00000260972	NA
21	16	16	36	27	26	14	12	16	15	22	12	ENSG00000157933	SKI
1	1	1	0	2	2	8	3	2	2	2	4	ENSG00000162591	MEGF6
0	0	0	0	0	0	0	0	0	0	0	0	ENSG00000224340	RPL21P21
0	0	0	0	0	0	0	0	0	0	0	0	ENSG00000270035	NA
0	0	0	0	0	0	0	0	0	0	0	0	ENSG00000169962	TAS1R3
0	0	0	0	0	0	0	0	0	0	0	0	ENSG00000226545	RPL27P3
0	0	0	0	0	0	0	0	0	0	0	0	ENSG00000233653	NA
0	0	0	0	0	0	0	0	0	0	0	0	ENSG00000268663	NA
0	0	0	0	0	0	0	0	0	0	0	0	ENSG00000226374	LINC01345
51	35	26	54	38	42	92	44	58	113	84	119	ENSG00000116285	ERRFI1
0	0	0	0	0	0	0	0	0	0	0	0	ENSG00000229280	EEF1DP6
61	63	31	52	76	49	22	16	23	29	32	32	ENSG00000142655	PEX14
0	0	0	0	0	0	0	0	0	0	0	0	ENSG00000232596	LINC01646
0	0	0	0	0	0	0	0	0	0	0	0	ENSG00000235054	LINC01777
0	0	0	0	0	0	0	0	0	0	0	0	ENSG00000232663	NA
0	0	0	0	0	0	0	0	0	0	0	0	ENSG00000284646	NA
0	0	0	0	0	0	0	0	0	0	0	0	ENSG00000240409	MTATP8P1
2	4	5	7	7	2	2	3	3	4	4	2	ENSG00000229344	MTCO2P12
0	0	0	0	0	0	0	0	0	0	0	0	ENSG00000231510	NA
0	0	0	0	0	0	0	0	0	0	0	0	ENSG00000149527	PLCH2
0	0	0	0	0	0	0	0	0	0	0	0	ENSG00000284739	NA
62	46	23	41	38	35	34	5	9	23	20	12	ENSG00000007923	DNAJC11
4	4	3	7	7	4	3	4	3	6	9	6	ENSG00000171621	SPSB1
0	0	0	0	0	0	0	0	0	0	0	0	ENSG00000272235	NA
0	0	0	0	0	0	0	0	0	0	0	0	ENSG00000236679	RPL23AP24
0	0	0	0	0	0	0	0	0	0	0	0	ENSG00000284694	NA
34	26	15	22	26	24	20	9	20	28	11	16	ENSG00000162441	LZIC
11	8	8	5	5	10	2	2	9	13	1	1	ENSG00000230021	LOC101928626
0	0	0	0	0	0	0	0	0	0	0	0	ENSG00000271264	NA
0	0	2	0	1	0	1	0	0	1	1	0	ENSG00000287356	NA
0	0	0	0	0	0	0	0	0	0	0	0	ENSG00000224387	NA
2	1	3	2	2	3	3	3	0	4	1	3	ENSG00000187017	ESPN
0	0	0	0	0	0	0	0	0	0	0	0	ENSG00000285629	NA
0	0	0	0	0	0	0	0	0	0	0	0	ENSG00000173673	HES3
0	0	0	0	0	0	0	0	0	0	0	0	ENSG00000227372	TP73-AS1
0	0	0	0	0	0	1	0	0	0	0	0	ENSG00000142583	SLC2A5
0	0	0	0	0	0	0	0	0	0	0	0	ENSG00000223663	NDUFB4P8
132	84	58	99	158	76	32	21	39	52	45	36	ENSG00000107404	DVL1
0	0	0	0	0	0	0	0	0	0	0	0	ENSG00000284674	LINC02781
7	5	3	13	5	2	7	8	2	1	4	2	ENSG00000177000	MTHFR
0	0	0	0	0	0	0	0	0	0	0	0	ENSG00000272161	NA
0	0	0	0	0	0	0	0	0	0	0	0	ENSG00000237094	NA
0	3	0	0	1	1	2	0	2	6	1	2	ENSG00000069424	KCNAB2
0	0	0	0	0	0	0	0	0	0	0	0	ENSG00000224338	MTCYBP45
6068	4536	3375	3843	5561	4080	6891	3530	4251	5893	4220	5758	ENSG00000074800	ENO1
2	2	0	2	1	3	3	0	1	1	1	0	ENSG00000234546	LNCTAM34A
62	58	47	61	73	47	42	7	25	47	24	22	ENSG00000116786	PLEKHM2
0	0	0	0	0	0	0	0	0	0	0	0	ENSG00000287727	NA
117	92	64	89	116	100	55	24	41	65	46	34	ENSG00000176022	B3GALT6
0	0	0	0	0	0	0	0	0	0	0	0	ENSG00000223989	NA
0	0	0	0	0	0	0	0	0	0	0	0	ENSG00000228423	NA
0	0	0	0	0	0	0	0	0	0	0	0	ENSG00000286448	NA
30	13	8	16	16	10	26	14	23	18	22	17	ENSG00000162496	DHRS3
0	0	0	0	0	0	0	0	0	0	0	0	ENSG00000237365	NA
0	0	0	0	0	0	0	0	0	0	0	0	ENSG00000131686	CA6
0	0	0	0	0	0	0	0	0	0	0	0	ENSG00000229305	LOC100129776
0	0	0	0	0	0	0	0	0	0	0	0	ENSG00000284703	NA
0	0	0	1	0	0	0	0	0	0	0	0	ENSG00000226457	RPL22P3
1	0	0	0	3	0	0	0	0	0	0	0	ENSG00000162494	LRRC38
1	0	0	2	0	2	0	1	1	2	0	3	ENSG00000173614	NMNAT1
3	1	3	2	4	2	3	0	0	1	0	1	ENSG00000248527	MTATP6P1
0	0	0	0	0	0	0	0	0	0	0	0	ENSG00000237728	CAMTA1-AS2
0	0	0	0	0	0	0	0	0	0	0	0	ENSG00000215720	NA
0	0	0	0	0	0	0	0	0	0	0	0	ENSG00000279804	PRAMEF18
18	11	10	17	12	7	17	6	9	10	8	16	ENSG00000116273	PHF13
0	0	0	0	0	0	0	0	0	0	0	0	ENSG00000241326	NA
0	0	0	0	0	0	0	0	0	0	0	0	ENSG00000285701	NA
0	0	0	0	0	0	0	0	0	0	0	0	ENSG00000233623	PGAM1P11
0	0	0	0	0	0	0	0	0	0	0	0	ENSG00000162592	CCDC27
0	0	0	0	0	0	0	0	0	0	0	0	ENSG00000116254	CHD5
46	34	16	18	35	22	17	5	20	37	20	27	ENSG00000049245	VAMP3
0	2	0	3	2	0	2	1	1	1	1	4	ENSG00000179743	SPEN-AS1
0	0	0	0	0	0	0	0	0	0	0	0	ENSG00000233645	NA
0	0	0	0	0	0	0	0	0	0	0	0	ENSG00000234064	NA
0	0	0	0	0	0	0	0	0	0	0	0	ENSG00000204624	DISP3
0	0	0	0	0	0	0	0	0	0	0	0	ENSG00000284708	NA
85	66	47	73	70	65	100	58	45	56	40	44	ENSG00000171603	CLSTN1
0	0	0	0	0	0	0	0	0	0	0	0	ENSG00000280113	NA
0	0	0	0	0	0	0	0	0	0	0	0	ENSG00000142606	MMEL1
0	0	0	0	0	0	0	0	1	0	0	0	ENSG00000235146	NA
141	107	103	139	188	121	94	51	86	128	69	93	ENSG00000177674	AGTRAP
0	0	0	0	0	1	1	1	0	1	0	0	ENSG00000162572	SCNN1D
2	2	1	1	0	2	2	0	3	1	1	3	ENSG00000171608	PIK3CD
0	0	0	0	0	0	0	0	0	0	0	0	ENSG00000225931	NA
0	0	0	0	0	0	0	0	0	0	0	0	ENSG00000236601	NA
40	26	12	37	22	23	23	11	16	21	17	13	ENSG00000171729	TMEM51
0	0	0	0	0	0	0	0	0	0	0	0	ENSG00000228150	NA
0	0	0	0	0	0	0	0	0	0	0	0	ENSG00000175262	C1orf127
41	29	23	32	54	12	21	14	14	26	22	15	ENSG00000279457	NA
0	0	0	0	0	0	0	0	0	0	0	0	ENSG00000162571	TTLL10
0	0	0	0	0	0	0	0	0	0	0	0	ENSG00000231181	RPL9P11
0	0	0	0	0	0	0	0	0	0	0	0	ENSG00000238173	NA
86	69	52	76	71	42	36	23	51	87	46	29	ENSG00000158109	TPRG1L
0	0	0	0	0	0	0	0	0	0	0	0	ENSG00000229393	NA
0	0	0	0	0	0	0	0	0	0	0	0	ENSG00000269978	NA
21	20	10	8	24	11	23	13	11	23	17	24	ENSG00000037637	FBXO42
0	0	4	2	3	2	2	3	0	4	0	4	ENSG00000184163	C1QTNF12
0	0	0	0	0	0	0	0	0	0	0	0	ENSG00000287586	NA
50	33	26	35	49	19	24	14	18	30	19	18	ENSG00000159423	ALDH4A1
13	4	5	6	3	11	19	6	9	11	10	15	ENSG00000142599	RERE
0	0	0	0	0	0	0	0	0	0	0	0	ENSG00000227169	NA
0	0	0	0	0	0	0	0	0	0	0	0	ENSG00000283356	NA
4	2	2	4	2	1	3	1	0	1	2	3	ENSG00000011021	CLCN6
0	0	0	0	0	0	0	0	0	0	0	0	ENSG00000272482	NA
0	0	0	0	1	0	1	0	0	0	0	0	ENSG00000284747	NA
0	0	0	0	0	0	0	0	0	0	0	0	ENSG00000215912	TTC34
0	0	0	0	0	0	0	0	0	0	0	0	ENSG00000120952	PRAMEF2
0	0	0	0	0	0	0	0	0	0	0	0	ENSG00000243073	PRAMEF4
0	0	0	0	0	0	0	0	0	0	0	0	ENSG00000142615	CELA2A
0	0	0	0	0	0	0	0	0	0	0	0	ENSG00000215704	CELA2B
3	5	2	6	7	4	4	4	2	3	4	1	ENSG00000065526	SPEN
721	545	557	461	709	483	395	206	404	406	262	347	ENSG00000175756	AURKAIP1
0	0	0	0	0	0	0	0	0	0	0	0	ENSG00000229484	NA
352	265	165	160	303	214	184	81	173	232	124	180	ENSG00000157916	RER1
16	21	5	14	22	12	12	6	7	13	8	5	ENSG00000157881	PANK4
69	59	44	56	83	43	48	26	34	63	41	40	ENSG00000116213	WRAP73
0	0	0	0	0	0	0	0	0	0	0	0	ENSG00000283611	TMEM274P
0	0	0	0	0	0	0	1	0	0	0	0	ENSG00000238290	NA
0	0	0	0	0	0	0	0	0	0	0	0	ENSG00000225387	NA
59	51	20	45	41	29	39	14	14	30	22	8	ENSG00000127463	EMC1
3	1	2	2	3	0	8	1	2	1	3	3	ENSG00000048707	VPS13D
1	0	0	0	0	0	0	0	0	0	0	0	ENSG00000158748	HTR6
0	0	0	0	0	0	0	0	0	0	0	0	ENSG00000235643	LINC01647
0	0	0	0	0	0	0	0	0	0	0	0	ENSG00000225196	RPL10P17
42	21	15	36	46	34	25	15	22	28	21	23	ENSG00000130762	ARHGEF16
0	0	0	0	0	0	0	0	0	0	0	0	ENSG00000187144	SPATA21
0	0	0	0	0	0	0	0	0	0	0	0	ENSG00000162444	RBP7
0	0	0	0	0	0	0	0	0	0	0	0	ENSG00000279169	PRAMEF13
0	0	0	0	0	0	0	0	0	0	0	0	ENSG00000279625	NA
4	1	1	2	0	3	7	0	3	1	2	3	ENSG00000180758	GPR157
0	0	0	0	0	0	0	0	0	0	0	0	ENSG00000231219	NA
0	0	0	0	0	0	0	0	0	0	0	0	ENSG00000229010	NA
1	3	1	0	6	2	0	4	0	1	1	2	ENSG00000184677	ZBTB40
0	0	0	0	1	1	0	0	2	0	0	0	ENSG00000230679	ENO1-AS1
0	0	0	0	0	0	0	0	0	0	0	0	ENSG00000270136	NA
0	0	0	0	0	0	0	0	0	0	0	1	ENSG00000132879	FBXO44
0	0	0	0	0	0	0	0	0	0	0	0	ENSG00000187545	PRAMEF10
3	0	1	4	0	0	1	0	3	1	0	0	ENSG00000288398	NA
0	0	0	0	1	0	0	0	0	1	0	0	ENSG00000224621	NA
0	0	0	0	0	0	0	0	0	0	0	0	ENSG00000239810	PRAMEF11
0	0	0	0	0	0	0	0	0	0	0	0	ENSG00000285833	NA
0	0	0	0	1	0	0	0	1	0	0	0	ENSG00000224459	SLC25A34-AS1
4	2	5	1	1	2	1	4	1	4	5	2	ENSG00000116731	PRDM2
0	0	0	0	0	0	0	0	0	0	0	0	ENSG00000116721	PRAMEF1
0	0	0	0	0	0	0	0	0	0	0	0	ENSG00000215785	NA
7	2	3	2	3	1	5	1	0	0	0	0	ENSG00000131697	NPHP4
0	0	0	0	0	0	0	0	0	0	0	0	ENSG00000284692	NA
0	0	0	0	0	0	0	0	0	0	0	0	ENSG00000284745	NA
0	0	0	0	0	0	0	0	0	0	0	0	ENSG00000225952	NA
0	0	0	0	0	0	0	0	0	0	0	0	ENSG00000280222	NA
5	2	1	4	4	1	7	4	0	1	0	1	ENSG00000088280	ASAP3
34	18	17	24	28	16	14	5	9	20	18	12	ENSG00000188807	TMEM201
0	0	0	0	0	0	0	0	0	0	0	0	ENSG00000284693	LINC02606
0	0	0	0	0	0	1	0	0	0	0	0	ENSG00000232298	NA
2	0	1	0	2	2	15	7	2	5	0	6	ENSG00000227634	LINC01714
0	0	1	0	0	1	0	0	0	0	1	0	ENSG00000225315	NA
8	5	3	11	4	8	10	7	5	8	3	4	ENSG00000198793	MTOR
0	0	0	0	0	0	0	0	0	0	0	0	ENSG00000078900	TP73
0	0	0	0	0	0	0	0	0	0	0	0	ENSG00000142661	MYOM3
0	0	0	0	0	0	0	0	0	0	0	0	ENSG00000285945	NA
0	0	0	0	0	0	0	0	0	0	0	0	ENSG00000171819	ANGPTL7
0	0	0	0	0	0	0	0	0	0	0	0	ENSG00000229162	NA
0	0	0	0	0	0	0	0	0	0	0	0	ENSG00000197921	HES5
0	0	0	0	0	0	0	0	0	0	0	0	ENSG00000233755	NA
922	643	398	475	940	652	401	197	474	620	386	446	ENSG00000116288	PARK7
0	0	0	0	0	0	0	0	0	0	0	0	ENSG00000238164	NA
2	2	2	2	0	2	3	1	2	2	2	1	ENSG00000233929	NA
0	0	0	0	0	0	0	0	0	0	0	0	ENSG00000287810	NA
0	0	0	0	0	0	0	0	0	0	0	0	ENSG00000271742	NA
11	15	9	14	12	8	10	10	9	10	11	7	ENSG00000142677	IL22RA1
0	1	0	0	0	0	0	0	0	0	0	0	ENSG00000131910	NR0B2
0	0	0	0	0	0	0	0	0	0	0	0	ENSG00000185436	IFNLR1
0	0	0	0	0	0	0	0	0	0	0	0	ENSG00000131914	LIN28A
0	0	0	0	0	0	0	0	0	0	0	0	ENSG00000226396	NA
0	0	0	0	0	0	0	0	0	0	0	0	ENSG00000232423	PRAMEF6
0	0	0	0	0	0	0	0	0	0	0	0	ENSG00000229247	NA
25	19	7	15	21	13	19	10	13	18	21	12	ENSG00000169504	CLIC4
0	0	0	0	0	0	0	0	0	0	0	0	ENSG00000224311	NA
0	0	1	0	0	1	0	0	0	0	1	0	ENSG00000225159	NPM1P39
0	0	0	0	0	1	0	0	0	0	0	0	ENSG00000260063	LOC101928728
0	0	0	1	0	0	1	0	0	0	0	0	ENSG00000272088	NA
0	0	0	0	0	0	0	0	0	0	0	0	ENSG00000228338	LINC01784
0	0	0	0	0	0	0	0	0	0	0	0	ENSG00000270728	NA
0	1	0	0	0	0	0	0	1	1	0	0	ENSG00000169641	LUZP1
1	2	1	3	3	3	0	0	0	2	0	1	ENSG00000181773	GPR3
58	38	41	45	55	42	50	17	30	25	33	32	ENSG00000175707	KDF1
0	0	0	0	0	0	0	0	0	0	0	0	ENSG00000241547	NA
0	0	0	0	0	0	0	0	0	0	0	0	ENSG00000224129	NA
0	0	0	0	0	0	0	0	0	0	0	0	ENSG00000234166	NA
0	0	0	0	0	0	0	0	0	0	0	0	ENSG00000230228	H3P1
1	0	0	1	1	1	0	0	0	0	1	0	ENSG00000237436	NA
33	26	26	43	38	25	30	4	40	42	15	28	ENSG00000233954	UQCRHL
1	0	0	0	1	0	1	1	0	0	0	3	ENSG00000174950	CD164L2
0	0	0	0	0	0	0	0	0	0	0	0	ENSG00000235282	NA
237	178	128	179	222	159	124	51	112	176	93	160	ENSG00000055070	SZRD1
0	0	0	0	0	0	0	0	0	0	0	0	ENSG00000225891	NA
0	1	0	1	1	0	0	2	0	0	0	2	ENSG00000175087	PDIK1L
73	40	18	41	47	38	49	28	40	45	34	51	ENSG00000171735	CAMTA1
66	59	47	56	93	55	39	26	45	74	34	38	ENSG00000157191	NECAP2
0	0	0	0	0	0	0	0	0	0	0	0	ENSG00000270733	MRPS6P1
0	0	0	0	0	0	0	0	0	0	0	0	ENSG00000284699	NA
24	20	9	17	28	15	25	14	9	10	12	13	ENSG00000133226	SRRM1
0	0	0	0	0	0	0	0	0	0	0	0	ENSG00000229985	RPL18AP5
8	8	2	3	6	9	1	4	0	6	4	6	ENSG00000162482	AKR7A3
0	0	0	0	0	0	0	0	0	0	0	0	ENSG00000230035	NA
0	0	0	0	0	0	0	0	0	0	0	0	ENSG00000235185	MICOS10-DT
0	0	0	1	0	0	0	0	0	0	0	0	ENSG00000236782	ZNF593OS
0	0	1	0	0	2	2	1	1	0	1	1	ENSG00000215910	C1orf167
13	21	8	10	13	15	3	1	11	13	13	3	ENSG00000116663	FBXO6
0	0	0	0	0	0	0	0	0	0	0	0	ENSG00000225643	NA
0	0	0	0	0	0	0	0	0	0	0	0	ENSG00000215695	RSC1A1
0	0	0	0	0	0	0	0	0	0	0	0	ENSG00000284666	NA
0	0	0	0	0	0	0	0	0	0	0	0	ENSG00000243659	NA
0	0	0	0	0	0	0	0	0	0	0	0	ENSG00000240553	NA
0	0	0	0	0	0	0	0	0	0	0	0	ENSG00000228943	NA
0	0	0	0	0	0	0	0	0	0	0	0	ENSG00000215906	LACTBL1
0	0	0	0	0	0	0	0	0	0	0	0	ENSG00000230703	NA
0	0	0	0	0	0	1	0	0	1	0	0	ENSG00000188822	CNR2
0	0	0	0	0	0	0	0	0	0	0	0	ENSG00000232848	NA
0	0	0	0	0	0	0	0	0	0	0	0	ENSG00000234397	NA
425	317	286	234	427	315	159	83	146	240	132	128	ENSG00000090273	NUDC
0	0	0	0	0	0	0	0	0	0	0	0	ENSG00000284309	NA
0	0	0	0	0	0	0	0	0	0	0	1	ENSG00000227868	TEX46
0	0	0	0	0	0	0	0	0	0	0	0	ENSG00000269925	NA
76	54	47	54	76	52	38	22	23	48	45	48	ENSG00000142751	GPN2
46	26	18	21	48	23	43	19	17	26	28	15	ENSG00000189266	PNRC2
0	0	0	0	0	0	0	0	1	0	0	0	ENSG00000162511	LAPTM5
0	0	1	0	0	0	0	0	0	0	0	0	ENSG00000158014	SLC30A2
8	3	4	8	1	9	3	3	2	4	3	5	ENSG00000204138	PHACTR4
0	0	0	0	0	0	0	0	0	0	0	0	ENSG00000233419	NA
0	0	0	0	0	0	0	0	0	0	0	0	ENSG00000235263	NA
0	0	0	0	0	0	0	0	0	0	0	0	ENSG00000228176	NA
0	0	0	0	0	0	0	0	0	0	0	0	ENSG00000229106	NA
0	0	0	0	0	0	0	0	0	0	0	0	ENSG00000236155	ZPLD2P
0	0	0	0	0	0	0	0	0	0	0	0	ENSG00000231251	NA
18	19	6	13	11	14	16	6	6	9	9	4	ENSG00000142675	CNKSR1
0	0	0	0	0	0	0	0	0	0	0	0	ENSG00000197245	FAM110D
0	0	0	0	0	0	0	0	0	0	0	0	ENSG00000231949	NA
0	0	0	0	0	0	0	0	0	0	0	0	ENSG00000261025	NA
118	73	44	98	93	74	75	52	47	92	56	62	ENSG00000116237	ICMT
27	23	11	28	37	17	38	19	16	26	24	28	ENSG00000158195	WASF2
10	11	11	15	8	13	17	7	18	8	11	16	ENSG00000130772	MED18
0	0	0	0	0	0	0	0	0	0	0	0	ENSG00000215899	EEF1A1P46
0	0	0	0	0	0	1	1	1	1	0	0	ENSG00000237429	NA
0	0	0	0	0	0	0	0	0	0	0	0	ENSG00000271398	NA
0	0	0	0	0	0	0	0	0	0	0	0	ENSG00000225011	NA
0	0	0	0	0	0	0	0	0	0	0	0	ENSG00000215905	NA
0	0	0	0	0	0	0	0	0	0	0	0	ENSG00000240731	NA
0	0	0	0	0	0	0	0	0	0	0	0	ENSG00000235069	NA
0	0	0	0	0	0	0	0	0	0	0	0	ENSG00000172746	NA
0	0	0	0	0	0	0	0	0	0	0	0	ENSG00000284676	NA
0	0	0	0	0	0	0	0	0	0	0	0	ENSG00000237058	NA
57	32	28	42	42	25	23	17	12	25	13	18	ENSG00000204160	ZDHHC18
0	0	0	0	0	0	0	0	0	0	0	0	ENSG00000233399	LINC01648
27	20	4	22	22	17	18	10	12	10	9	11	ENSG00000090020	SLC9A1
0	0	0	0	0	0	0	0	0	0	0	0	ENSG00000225990	NA
27	21	14	32	36	27	19	14	10	24	17	13	ENSG00000157978	LDLRAP1
0	0	0	0	0	0	0	0	0	0	0	0	ENSG00000226944	RNF207-AS1
8	9	9	13	17	13	5	1	4	8	3	10	ENSG00000158246	TENT5B
0	0	0	0	0	0	0	0	0	0	0	0	ENSG00000270282	NA
467	367	237	258	443	350	365	200	274	427	239	320	ENSG00000130770	ATP5IF1
16	17	13	16	24	12	21	15	17	32	17	15	ENSG00000117305	HMGCL
0	0	0	0	0	0	0	0	0	0	0	0	ENSG00000235131	NA
0	0	0	0	0	0	0	0	0	0	0	0	ENSG00000229044	NA
25	28	19	21	19	11	22	10	10	13	10	12	ENSG00000162512	SDC3
0	0	0	0	0	0	0	0	0	0	0	0	ENSG00000179840	PIK3CD-AS1
5	4	2	3	1	5	6	3	2	2	1	5	ENSG00000272449	NA
103	64	27	37	62	40	18	12	30	62	32	28	ENSG00000214973	NA
32	21	13	26	28	16	6	4	12	24	9	14	ENSG00000198746	GPATCH3
11	10	5	5	8	3	8	4	5	7	3	7	ENSG00000158006	PAFAH2
100	60	35	36	71	46	33	15	23	58	37	33	ENSG00000188529	SRSF10
1	0	0	0	0	0	0	0	0	0	0	0	ENSG00000214812	NA
23	18	7	36	31	18	26	11	11	12	16	20	ENSG00000142784	WDTC1
0	0	0	0	0	0	0	0	0	0	0	0	ENSG00000230023	LINC02800
0	0	0	0	0	0	0	0	0	0	0	0	ENSG00000227950	RPL37P9
48	23	25	27	42	25	25	15	23	21	20	26	ENSG00000117682	DHDDS
636	437	511	519	891	392	739	395	492	648	352	575	ENSG00000175793	SFN
160	126	72	90	140	87	70	43	66	133	51	67	ENSG00000126698	DNAJC8
0	0	0	0	0	0	0	0	0	0	0	0	ENSG00000229447	NA
0	0	0	0	0	0	0	0	0	0	0	0	ENSG00000229607	NA
0	0	0	0	0	0	0	0	0	0	0	0	ENSG00000229994	RPL5P4
32	21	14	22	25	12	23	13	23	24	13	17	ENSG00000130766	SESN2
181	136	109	173	144	123	194	109	125	188	126	146	ENSG00000168528	SERINC2
0	0	0	0	0	0	0	0	0	0	0	0	ENSG00000196581	AJAP1
2	1	2	1	1	0	3	2	2	3	1	2	ENSG00000169403	PTAFR
99	87	45	92	132	74	60	39	34	83	52	54	ENSG00000117676	RPS6KA1
1599	1134	743	772	1572	894	1208	674	557	1139	827	697	ENSG00000198830	HMGN2
0	0	0	0	0	0	0	0	0	0	0	0	ENSG00000225126	NA
0	0	0	0	0	0	2	0	0	0	1	0	ENSG00000084628	NKAIN1
169	110	78	77	172	91	66	45	61	88	66	74	ENSG00000060688	SNRNP40
0	0	0	0	0	0	0	0	0	0	0	0	ENSG00000236335	NA
7	5	3	11	14	6	5	0	3	3	6	2	ENSG00000171612	SLC25A33
0	0	0	0	0	0	0	0	0	0	0	0	ENSG00000241169	NA
0	0	0	0	0	0	0	0	0	0	0	0	ENSG00000278572	NA
0	0	0	0	0	0	0	0	0	0	0	0	ENSG00000227001	NA
0	0	0	0	0	0	0	0	0	0	0	0	ENSG00000270927	NA
0	0	0	0	0	0	0	0	0	0	0	0	ENSG00000226698	NA
0	0	0	0	0	0	0	0	0	0	0	0	ENSG00000284744	NA
77	59	57	69	89	42	37	24	46	62	42	48	ENSG00000162458	FBLIM1
86	43	61	59	65	40	30	22	42	64	30	31	ENSG00000188910	GJB3
0	0	0	0	0	0	0	0	0	0	0	0	ENSG00000230523	LINC01756
0	0	0	3	0	0	0	0	0	0	0	1	ENSG00000186056	MATN1-AS1
1	2	5	3	2	0	3	3	3	4	1	0	ENSG00000116138	DNAJC16
0	0	0	0	0	0	0	0	0	0	0	0	ENSG00000231207	NA
7	11	5	5	14	4	21	6	6	8	6	10	ENSG00000142765	SYTL1
4	2	2	4	5	1	2	3	1	3	2	1	ENSG00000158161	EYA3
0	0	0	0	0	0	0	0	0	0	0	0	ENSG00000270330	NA
400	293	282	265	370	303	79	42	122	179	96	130	ENSG00000142684	ZNF593
4	5	2	5	7	6	8	2	3	8	4	6	ENSG00000060642	PIGV
0	0	0	0	0	0	0	0	0	0	0	0	ENSG00000224064	RPL32P6
0	0	0	0	0	0	0	0	0	0	0	0	ENSG00000234619	RPL7P11
0	0	0	0	0	0	0	0	0	0	0	0	ENSG00000121769	FABP3
0	0	0	0	0	0	0	0	0	0	0	0	ENSG00000236963	NA
0	0	0	0	0	0	0	0	0	0	0	0	ENSG00000232557	NA
0	0	0	0	0	0	0	0	0	0	0	0	ENSG00000157330	CFAP107
31	18	19	12	33	30	10	8	15	15	17	8	ENSG00000162413	KLHL21
113	72	88	123	156	79	67	31	59	100	69	50	ENSG00000142627	EPHA2
0	0	0	0	0	0	0	0	0	0	0	0	ENSG00000284668	LINC02780
0	0	0	0	0	0	0	0	0	0	0	0	ENSG00000233234	NA
3	0	0	0	4	1	0	1	0	2	1	0	ENSG00000142632	ARHGEF19
0	0	0	0	0	0	0	0	0	0	0	0	ENSG00000234593	KAZN-AS1
0	0	0	0	0	0	0	0	0	0	0	0	ENSG00000162490	DRAXIN
4	0	2	6	5	0	11	7	3	2	2	7	ENSG00000158292	GPR153
0	0	0	0	0	0	0	0	0	0	0	0	ENSG00000270605	NA
2	0	1	2	1	0	0	1	2	2	1	0	ENSG00000238199	NA
7	3	4	5	5	0	12	3	6	6	5	4	ENSG00000142733	MAP3K6
4	7	3	1	2	6	2	0	0	2	0	0	ENSG00000189337	KAZN
0	0	0	0	0	0	0	0	0	0	0	0	ENSG00000270601	PRAMEF5
0	0	0	0	0	0	0	0	0	0	0	0	ENSG00000233268	NA
0	0	0	0	0	0	0	0	0	0	0	0	ENSG00000232912	NA
5	4	1	3	0	1	2	2	9	7	1	3	ENSG00000235084	NA
0	0	0	0	0	0	0	0	0	0	0	0	ENSG00000235143	LOC400748
0	0	0	0	0	0	0	0	0	0	0	0	ENSG00000225478	NA
9	7	5	9	6	10	17	7	5	10	9	10	ENSG00000225077	NA
54	28	24	36	34	32	12	10	13	21	4	10	ENSG00000028137	TNFRSF1B
0	0	0	0	0	0	0	0	0	0	0	0	ENSG00000223944	NA
0	0	0	0	0	0	0	0	0	0	0	0	ENSG00000238249	NA
11	8	3	6	15	2	8	3	4	9	4	6	ENSG00000187952	NA
0	0	0	0	0	0	0	0	0	0	0	0	ENSG00000237938	NA
0	0	0	0	0	0	0	0	0	0	0	0	ENSG00000227409	ZMYM4-AS1
0	0	0	0	0	0	0	0	0	0	0	0	ENSG00000204464	TMEM51-AS2
0	0	0	0	0	0	0	0	0	0	0	0	ENSG00000233372	NA
0	1	1	1	0	2	0	0	0	0	0	0	ENSG00000162460	TMEM82
0	0	0	0	0	0	0	0	0	0	0	0	ENSG00000283259	NA
9	4	3	8	7	1	7	3	2	4	3	2	ENSG00000142687	KIAA0319L
2	0	0	0	1	0	1	0	1	0	0	0	ENSG00000284543	NA
0	0	0	0	0	1	0	0	0	0	0	0	ENSG00000223382	LINC01778
0	0	0	0	0	0	0	0	0	0	0	0	ENSG00000226166	NA
20	7	9	8	17	7	11	5	8	12	9	6	ENSG00000130939	UBE4B
0	0	0	0	0	0	0	0	0	0	0	0	ENSG00000236216	NA
1	1	1	0	0	0	0	1	0	0	0	1	ENSG00000175147	TMEM51-AS1
0	0	0	0	0	0	0	0	0	0	0	0	ENSG00000236266	NA
0	0	0	0	0	0	0	0	0	0	0	0	ENSG00000127472	PLA2G5
0	0	0	0	0	0	0	0	0	0	0	0	ENSG00000231103	NA
46	20	22	43	41	30	29	19	30	23	24	24	ENSG00000060656	PTPRU
0	0	0	0	0	0	0	0	0	0	0	0	ENSG00000163867	ZMYM6
0	0	0	0	0	0	0	0	0	0	0	0	ENSG00000232768	NA
0	0	0	0	0	1	0	0	0	0	0	0	ENSG00000225294	NA
0	0	0	0	0	0	0	0	0	0	0	0	ENSG00000230214	FTLP18
6	1	1	1	2	2	2	1	0	3	1	3	ENSG00000189280	GJB5
1	2	0	1	6	0	1	1	4	4	1	4	ENSG00000134698	AGO4
0	0	0	0	0	0	0	0	0	0	0	0	ENSG00000226487	NA
91	57	49	52	62	48	27	28	35	55	35	24	ENSG00000134690	CDCA8
0	0	0	0	0	0	0	0	0	0	0	0	ENSG00000272420	NA
0	0	0	0	0	0	0	0	0	0	0	0	ENSG00000224333	NA
0	0	0	0	0	0	0	0	0	0	0	0	ENSG00000226664	NA
2	1	0	3	7	3	3	4	0	3	1	3	ENSG00000132881	CPLANE2
0	0	0	0	0	0	0	0	0	0	0	0	ENSG00000273274	ZBTB8B
0	0	0	0	0	0	0	0	0	0	0	0	ENSG00000224321	NA
6	2	0	5	3	4	0	2	1	2	1	3	ENSG00000233621	ZC3H12A-DT
0	0	0	0	0	0	0	0	0	0	0	0	ENSG00000228940	LOC100128362
0	0	0	0	0	0	0	0	0	0	0	0	ENSG00000116251	RPL22
0	0	0	0	0	0	0	0	0	0	0	0	ENSG00000272510	NA
0	1	0	0	0	0	0	0	0	0	0	0	ENSG00000158286	RNF207
0	0	0	0	0	0	0	0	0	0	0	0	ENSG00000236648	LINC02810
0	0	0	0	0	0	0	0	0	0	0	0	ENSG00000232273	NA
1	2	0	2	1	3	3	0	0	0	0	1	ENSG00000237276	NA
0	0	0	0	0	0	0	0	0	0	0	1	ENSG00000227959	NA
0	0	0	0	0	0	0	0	0	0	0	0	ENSG00000009709	PAX7
8	11	4	4	7	4	5	5	5	9	3	9	ENSG00000043514	TRIT1
0	0	0	0	0	0	0	0	0	0	0	0	ENSG00000186543	NA
0	0	0	1	0	0	0	0	0	0	0	0	ENSG00000287396	LOC124903825
0	1	0	0	1	0	2	0	0	2	2	2	ENSG00000231789	PIK3CD-AS2
1	2	2	2	2	1	1	0	0	5	1	2	ENSG00000162510	MATN1
0	0	0	0	0	0	0	0	0	0	0	0	ENSG00000179002	TAS1R2
0	0	0	0	0	0	0	0	0	0	0	0	ENSG00000223589	NA
0	0	0	0	0	0	0	0	0	0	0	0	ENSG00000188984	AADACL3
0	0	0	0	0	0	0	0	0	0	0	0	ENSG00000229259	NA
0	0	0	0	0	0	0	0	0	0	0	0	ENSG00000270171	NA
1	1	0	0	0	0	0	0	0	1	0	1	ENSG00000158008	EXTL1
0	0	0	0	0	0	0	0	0	0	0	0	ENSG00000269732	NA
16	14	5	9	20	7	6	8	7	6	2	7	ENSG00000130940	CASZ1
0	0	0	0	0	0	0	0	0	0	0	0	ENSG00000116771	AGMAT
0	0	0	0	0	0	0	0	0	0	0	0	ENSG00000237301	NA
266	201	160	190	244	209	193	95	125	199	105	174	ENSG00000162585	FAAP20
0	0	0	0	0	0	0	0	0	0	0	2	ENSG00000163879	DNALI1
0	0	0	0	0	0	0	0	0	0	0	0	ENSG00000227527	NA
0	2	0	0	2	0	3	0	0	0	0	2	ENSG00000127129	EDN2
0	0	0	0	0	0	0	0	0	0	0	0	ENSG00000228823	NA
15	7	4	11	13	9	5	5	2	6	5	5	ENSG00000010803	SCMH1
0	0	0	0	0	0	0	0	0	0	0	0	ENSG00000229901	FOXO6-AS1
20	18	21	25	26	26	18	3	10	15	8	22	ENSG00000169991	IFFO2
4	3	2	5	4	0	4	1	3	5	0	0	ENSG00000116954	RRAGC
0	0	0	0	0	0	0	0	0	0	0	0	ENSG00000117013	KCNQ4
194	130	76	64	163	115	105	67	108	171	78	154	ENSG00000228589	NA
0	0	0	0	0	0	0	0	0	0	0	0	ENSG00000163873	GRIK3
0	0	0	0	0	0	0	0	0	0	0	0	ENSG00000233431	LINC02596
0	0	0	0	0	0	0	0	0	0	0	0	ENSG00000117215	PLA2G2D
0	0	0	0	0	0	0	0	0	0	0	0	ENSG00000223583	RPL17P9
101	67	59	55	93	85	33	15	29	48	34	22	ENSG00000196449	YRDC
0	0	0	0	0	0	0	0	0	0	0	0	ENSG00000250575	NA
0	0	0	0	0	0	0	0	0	0	0	0	ENSG00000237700	PRAMEF33
93	70	55	103	133	89	60	34	59	90	74	104	ENSG00000253368	TRNP1
177	131	133	183	202	131	133	59	97	132	93	121	ENSG00000179862	CITED4
3	0	0	5	2	3	1	0	2	5	0	6	ENSG00000116661	FBXO2
0	0	0	0	0	0	0	0	0	0	0	0	ENSG00000230163	NA
0	0	0	0	0	0	0	0	0	0	0	0	ENSG00000287400	NA
0	0	0	0	0	0	0	0	0	0	0	0	ENSG00000227538	NA
0	0	0	0	1	0	1	0	0	0	0	2	ENSG00000232208	NA
0	0	0	0	0	0	0	0	0	0	0	0	ENSG00000162461	SLC25A34
0	0	0	0	0	0	0	0	0	0	0	0	ENSG00000236500	NA
0	0	0	0	0	0	0	1	0	0	0	0	ENSG00000044012	GUCA2B
173	128	92	147	171	107	113	64	75	103	111	56	ENSG00000179051	RCC2
0	0	0	0	0	0	0	0	0	0	0	0	ENSG00000215895	HSPA5P1
0	0	0	0	0	0	0	0	0	0	0	0	ENSG00000231868	NA
0	0	0	0	0	0	0	0	0	0	0	0	ENSG00000284650	LOC124904027
0	0	0	0	0	0	0	0	0	0	0	0	ENSG00000237329	NA
0	0	0	0	0	0	0	0	0	0	0	0	ENSG00000236948	NA
0	0	0	0	0	0	0	0	0	0	0	0	ENSG00000270850	NA
198	147	98	85	189	107	50	28	70	99	66	69	ENSG00000053372	MRTO4
0	0	0	0	0	0	0	0	0	0	0	0	ENSG00000287510	NA
458	310	241	271	360	282	283	162	172	292	170	186	ENSG00000126067	PSMB2
0	0	0	0	0	0	0	0	0	0	0	0	ENSG00000274944	NA
50	44	30	29	52	35	29	13	20	33	29	23	ENSG00000066136	NFYC
23	14	12	10	19	17	10	4	11	4	11	9	ENSG00000132906	CASP9
0	0	0	0	0	0	0	0	0	0	0	0	ENSG00000286668	NA
0	0	1	1	3	2	2	1	0	2	0	0	ENSG00000197312	DDI2
0	0	0	0	0	0	0	0	0	0	0	0	ENSG00000284748	NA
0	0	0	0	0	0	0	0	0	0	0	0	ENSG00000272078	NA
1216	816	535	777	1115	868	808	453	784	1022	511	943	ENSG00000173660	UQCRH
0	0	0	0	0	0	0	0	0	0	0	0	ENSG00000224592	NA
0	0	0	0	0	0	0	0	0	0	0	0	ENSG00000233728	NA
0	0	0	0	0	0	0	0	0	0	0	0	ENSG00000230451	RPS29P6
0	0	0	0	0	0	0	0	0	0	0	0	ENSG00000215893	NA
0	0	0	0	0	0	0	0	0	0	0	0	ENSG00000231606	NA
0	0	0	0	0	0	0	0	0	0	0	0	ENSG00000215900	NA
4	8	2	1	9	5	2	3	1	1	1	2	ENSG00000092847	AGO1
0	0	0	0	0	0	0	0	0	0	0	0	ENSG00000284632	NA
0	0	0	0	0	0	0	0	0	0	0	0	ENSG00000204510	PRAMEF7
0	0	0	0	0	0	0	0	0	0	0	0	ENSG00000241014	GPR199P
19	16	16	21	38	21	19	10	13	16	13	13	ENSG00000054118	THRAP3
0	0	0	0	0	0	0	0	0	0	0	0	ENSG00000254553	NA
0	0	0	0	0	0	0	0	0	0	0	0	ENSG00000230415	NA
0	0	0	0	0	0	0	0	0	0	0	0	ENSG00000177181	RIMKLA
0	0	0	0	0	0	0	0	0	0	0	0	ENSG00000284653	NA
10	7	12	3	2	2	6	1	10	9	1	7	ENSG00000237749	NA
0	0	0	0	0	0	0	0	0	0	0	0	ENSG00000224863	LINC01398
0	0	0	0	0	0	0	0	0	0	0	0	ENSG00000276747	PADI6
0	0	0	0	0	0	0	0	0	0	0	0	ENSG00000284705	NA
1	1	0	0	4	0	0	1	0	0	1	1	ENSG00000287828	NA
0	0	0	0	0	0	0	0	0	0	0	0	ENSG00000228776	NA
0	0	0	0	0	0	0	0	0	0	0	0	ENSG00000236009	NA
0	0	0	0	0	2	0	0	0	2	2	0	ENSG00000228526	MIR34AHG
0	0	0	0	1	0	0	0	0	0	0	0	ENSG00000159339	PADI4
0	0	0	0	0	0	1	0	0	0	0	0	ENSG00000284678	NA
0	0	0	0	0	0	0	0	0	0	0	0	ENSG00000162373	BEND5
0	0	0	0	0	0	0	0	0	0	0	0	ENSG00000223814	NA
384	288	329	288	456	310	160	100	148	208	163	140	ENSG00000197982	C1orf122
0	0	0	0	0	0	0	0	0	0	0	0	ENSG00000225158	HSPE1P24
0	0	0	0	0	0	0	0	0	0	0	0	ENSG00000261781	LINC01654
2	1	1	2	1	0	1	0	0	0	0	0	ENSG00000183317	EPHA10
0	0	0	0	0	0	0	0	0	0	0	0	ENSG00000250894	PRAMEF31P
0	0	0	0	0	0	0	0	0	1	0	1	ENSG00000232022	NA
80	58	48	71	65	62	37	25	29	44	40	30	ENSG00000183386	FHL3
0	0	0	0	0	0	0	0	0	0	0	0	ENSG00000284743	NA
0	0	0	0	0	0	1	1	0	1	1	0	ENSG00000229528	NA
0	0	0	0	0	0	0	0	0	0	0	0	ENSG00000158315	RHBDL2
0	0	0	0	0	0	0	0	0	0	0	0	ENSG00000232514	RPL21P25
0	0	0	0	0	0	0	0	0	0	0	0	ENSG00000229213	NA
0	0	0	0	0	0	0	0	0	0	0	0	ENSG00000243749	TMEM35B
8	3	5	2	4	2	5	0	1	6	1	3	ENSG00000204084	INPP5B
0	0	0	0	0	0	0	0	0	0	0	0	ENSG00000286064	NA
0	0	0	0	0	0	0	0	0	0	0	0	ENSG00000235358	NA
1	0	0	0	0	0	1	0	0	0	0	0	ENSG00000186973	FAM183A
0	0	0	0	0	0	0	0	0	0	0	0	ENSG00000233118	NA
0	0	0	0	0	0	0	0	0	0	0	0	ENSG00000271806	NA
0	0	0	0	0	0	0	1	0	0	0	0	ENSG00000142698	C1orf94
0	0	0	0	0	0	0	0	0	0	0	0	ENSG00000272084	NA
1	3	1	3	6	6	6	3	2	4	4	1	ENSG00000146463	ZMYM4
0	0	0	0	0	0	0	0	0	0	0	0	ENSG00000279214	NA
24	24	12	14	41	25	17	6	12	27	19	14	ENSG00000183520	UTP11
0	0	0	0	0	0	0	0	0	0	0	0	ENSG00000271164	NA
8	5	3	9	11	12	8	4	9	11	10	9	ENSG00000090686	USP48
95	56	27	47	70	51	34	16	34	58	20	30	ENSG00000085998	POMGNT1
0	0	0	0	0	0	0	0	0	0	0	0	ENSG00000271741	NA
0	0	0	0	0	0	0	0	0	0	0	0	ENSG00000226957	NA
0	0	0	0	0	0	0	0	0	0	0	0	ENSG00000211454	AKR7L
0	0	0	0	0	0	0	0	0	0	0	0	ENSG00000214141	NA
1	0	1	0	0	0	0	0	0	0	0	0	ENSG00000142686	C1orf216
0	0	0	0	0	0	0	0	0	0	0	0	ENSG00000224751	NA
0	0	0	0	0	0	0	0	0	0	0	0	ENSG00000286597	NA
0	0	0	0	0	0	0	0	0	0	0	0	ENSG00000279096	NA
0	0	0	0	0	0	0	0	0	0	0	0	ENSG00000227857	LOC101929626
0	0	0	0	0	0	0	0	0	0	0	0	ENSG00000213987	NA
8	6	3	0	8	8	1	1	1	2	4	3	ENSG00000117148	ACTL8
0	0	0	0	0	0	0	0	0	0	0	0	ENSG00000230585	NA
74	47	43	36	66	47	40	30	34	51	38	46	ENSG00000127125	PPCS
1	2	0	1	2	3	1	2	0	3	0	0	ENSG00000197429	IPP
3	3	0	2	3	0	7	2	1	1	4	4	ENSG00000117000	RLF
0	0	0	0	0	0	0	0	0	0	0	0	ENSG00000284989	NA
56	46	40	64	61	50	53	35	35	43	40	37	ENSG00000178585	CTNNBIP1
0	0	0	0	0	0	0	0	0	0	0	0	ENSG00000231630	NA
1	2	1	2	1	1	7	1	1	7	1	1	ENSG00000092853	CLSPN
0	0	0	0	0	0	0	0	0	0	0	0	ENSG00000255811	NA
0	1	1	1	1	1	5	0	1	1	0	4	ENSG00000236253	SLC25A3P1
0	0	0	0	0	0	0	0	0	0	0	0	ENSG00000198754	OXCT2
30	21	10	7	13	10	9	5	12	22	8	7	ENSG00000134697	GNL2
0	0	0	0	0	0	0	0	0	0	0	0	ENSG00000187513	GJA4
0	0	0	0	0	0	0	0	0	0	0	0	ENSG00000278139	P3R3URF-PIK3R3
0	0	0	0	0	0	0	0	0	0	0	0	ENSG00000238145	TUBAP8
0	0	0	0	0	0	0	0	0	0	0	0	ENSG00000225142	NA
0	0	0	0	0	0	0	0	0	0	0	0	ENSG00000230138	NA
0	0	0	0	0	0	0	0	0	0	0	0	ENSG00000230116	RPS3AP11
0	0	0	0	0	0	0	0	0	0	0	0	ENSG00000223390	NA
0	0	0	0	0	0	0	0	0	0	0	0	ENSG00000285823	LINC02793
0	0	0	0	0	0	0	0	0	0	0	0	ENSG00000284720	LOC124904023
0	0	0	0	0	0	0	0	0	0	0	0	ENSG00000225028	NA
0	0	0	1	0	0	0	0	0	0	0	0	ENSG00000286640	LOC124904158
0	0	0	0	0	0	0	0	0	0	0	0	ENSG00000225671	NA
4	1	2	3	3	1	7	5	2	1	2	0	ENSG00000116151	MORN1
0	0	0	0	0	0	0	0	0	0	0	0	ENSG00000226147	NA
0	0	0	0	0	0	0	0	0	0	0	0	ENSG00000182873	PRKCZ-AS1
0	0	0	0	0	0	0	0	0	0	0	0	ENSG00000286518	NA
22	31	35	28	38	14	18	6	26	37	16	19	ENSG00000178715	RPS16P1
0	0	0	0	0	0	0	0	0	0	0	0	ENSG00000284641	LOC124903871
0	0	0	0	0	0	0	0	0	0	0	0	ENSG00000006555	TTC22
0	0	0	0	0	0	0	0	0	0	0	0	ENSG00000236111	RPL6P1
0	0	0	0	0	0	0	0	0	0	0	0	ENSG00000066056	TIE1
0	0	0	0	0	0	0	0	0	0	0	0	ENSG00000214114	MYCBP
0	0	0	0	0	0	0	0	0	0	0	0	ENSG00000173436	MICOS10
0	0	0	0	0	0	0	0	0	0	0	0	ENSG00000116544	DLGAP3
0	0	0	0	0	0	0	0	0	0	0	0	ENSG00000231900	GOT2P1
0	0	0	0	0	1	1	0	0	1	0	0	ENSG00000236723	NA
2	5	3	0	3	4	4	2	3	2	1	7	ENSG00000204060	FOXO6
1	0	0	0	0	1	0	0	0	1	0	0	ENSG00000232467	NA
0	0	0	0	0	0	0	0	0	1	0	1	ENSG00000186094	AGBL4
0	1	1	4	8	0	7	4	4	6	4	7	ENSG00000117016	RIMS3
0	0	0	0	0	0	0	0	0	0	0	0	ENSG00000270241	LOC100420336
0	1	0	0	0	0	0	0	0	0	0	0	ENSG00000121310	ECHDC2
0	0	0	0	0	0	0	0	0	0	0	0	ENSG00000169213	RAB3B
0	0	0	0	0	0	0	0	0	0	0	0	ENSG00000229846	NA
137	82	76	76	118	97	66	31	61	91	46	89	ENSG00000163866	SMIM12
0	0	0	0	0	0	0	0	0	0	0	0	ENSG00000225779	NA
1	2	0	0	0	0	0	0	0	0	0	0	ENSG00000236546	MYCL-AS1
0	0	0	0	0	0	0	0	0	0	0	0	ENSG00000233114	NA
1	1	1	1	1	1	0	0	0	0	0	1	ENSG00000228436	LOC105378663
0	0	0	0	0	0	0	0	0	0	0	0	ENSG00000284601	LOC105378736
0	0	0	0	0	0	0	0	0	0	0	0	ENSG00000049249	TNFRSF9
0	0	0	0	0	0	0	0	0	0	0	0	ENSG00000284719	NA
0	0	0	0	0	0	0	0	0	1	0	0	ENSG00000237130	NA
106	98	49	56	81	74	31	23	38	65	43	27	ENSG00000171793	CTPS1
5	3	2	5	5	5	10	3	6	10	3	11	ENSG00000116990	MYCL
0	0	0	0	0	0	0	0	0	0	0	0	ENSG00000143001	TMEM61
0	0	0	0	0	0	0	0	0	0	0	0	ENSG00000229716	NA
0	0	0	0	0	0	0	0	0	0	0	0	ENSG00000236876	NA
0	1	0	0	0	0	0	0	0	0	0	0	ENSG00000226133	NA
0	0	0	0	0	0	0	0	0	0	0	0	ENSG00000227416	NA
0	0	0	0	0	0	0	0	0	0	0	0	ENSG00000232335	NA
0	0	0	0	0	0	0	0	0	0	0	0	ENSG00000260971	NA
0	0	0	0	0	0	0	0	0	0	0	0	ENSG00000274386	TMEM269
0	0	0	0	0	0	0	0	0	0	0	0	ENSG00000259832	NA
0	0	0	0	0	0	0	0	0	0	0	0	ENSG00000284696	LINC02808
0	0	0	0	0	0	0	0	0	0	0	0	ENSG00000238242	NA
0	0	0	0	0	0	0	0	0	0	0	0	ENSG00000285839	NA
0	0	0	0	0	0	0	0	0	0	0	0	ENSG00000237290	LINC01343
0	0	0	0	0	0	0	0	0	0	0	0	ENSG00000232762	NA
199	151	128	130	213	149	92	52	95	94	72	68	ENSG00000117419	ERI3
66	53	27	37	55	51	40	21	26	60	45	52	ENSG00000162384	CZIB
1	0	0	0	2	1	1	0	1	0	2	0	ENSG00000162391	FAM151A
0	0	0	0	0	0	0	0	0	0	0	0	ENSG00000174348	PODN
0	0	0	0	0	0	0	0	0	0	0	0	ENSG00000154198	CYP4Z2P
22	13	3	3	15	12	16	6	5	8	6	3	ENSG00000117859	OSBPL9
0	0	0	0	0	0	0	0	0	0	0	0	ENSG00000228121	NA
14	15	11	16	14	7	18	7	10	11	4	15	ENSG00000253313	C1orf210
39	26	26	37	36	28	21	19	19	31	21	9	ENSG00000040487	SLC66A1
12	3	3	7	11	4	10	3	8	12	8	11	ENSG00000162396	PARS2
0	0	0	0	0	0	0	0	0	0	0	0	ENSG00000203995	ZYG11A
0	0	0	0	0	0	0	0	0	0	0	0	ENSG00000227742	NA
10	10	0	12	4	2	16	5	8	2	5	5	ENSG00000117713	ARID1A
0	0	0	0	0	0	0	0	0	0	0	0	ENSG00000230114	AGBL4-AS1
31	19	10	10	26	17	13	9	22	15	13	19	ENSG00000177868	SVBP
0	0	0	0	0	0	0	0	0	0	1	0	ENSG00000284686	NA
3	4	0	3	8	3	2	3	2	2	1	4	ENSG00000162378	ZYG11B
0	0	0	0	0	0	0	0	0	0	0	0	ENSG00000233079	LINC01755
4	2	2	3	0	1	2	1	0	2	2	2	ENSG00000162599	NFIA
0	0	0	0	0	0	0	0	0	0	0	0	ENSG00000259818	NA
0	0	0	0	0	0	0	0	0	0	0	0	ENSG00000229444	ST3GAL3-AS1
0	0	0	0	0	0	0	0	0	0	0	0	ENSG00000240563	L1TD1
0	0	0	0	0	0	0	0	0	0	0	0	ENSG00000234318	NA
0	0	0	0	0	0	0	0	0	0	0	0	ENSG00000284773	NA
0	0	0	0	0	0	0	0	0	0	0	0	ENSG00000234481	NA
0	1	0	0	2	0	2	0	1	1	0	0	ENSG00000117862	TXNDC12
0	0	0	0	0	1	0	0	0	1	0	0	ENSG00000162551	ALPL
0	0	0	0	0	0	0	0	0	0	0	0	ENSG00000235612	NA
0	0	0	0	0	0	0	0	0	0	0	0	ENSG00000228369	TXNDC12-AS1
131	96	42	55	68	61	35	19	43	82	32	35	ENSG00000183431	SF3A3
0	0	0	0	0	0	0	0	0	0	0	0	ENSG00000227485	NA
0	0	1	0	0	1	0	0	0	0	0	1	ENSG00000224609	HSD52
0	0	0	0	0	0	0	0	0	0	0	0	ENSG00000235545	NA
0	0	0	0	0	0	0	0	0	0	0	0	ENSG00000236646	NA
6	2	9	12	4	2	15	1	6	10	3	8	ENSG00000169174	PCSK9
0	0	0	0	0	0	0	0	0	0	0	0	ENSG00000288527	NA
0	0	0	0	0	0	0	0	0	0	0	0	ENSG00000231252	LOC101926964
0	0	0	0	0	0	0	0	0	0	0	0	ENSG00000232198	MTCO2P34
0	0	0	0	0	0	0	0	0	0	0	0	ENSG00000236180	NA
0	0	0	0	0	0	0	0	0	0	0	0	ENSG00000231622	NA
0	0	0	0	0	0	0	0	0	0	0	0	ENSG00000238063	NA
0	0	0	0	0	0	0	0	0	0	0	0	ENSG00000235804	NA
0	0	0	0	0	0	0	0	0	0	0	0	ENSG00000227104	PIGQP1
0	0	0	0	0	0	0	0	0	0	1	0	ENSG00000243725	TTC4
0	0	0	0	0	0	0	0	0	0	0	0	ENSG00000116985	BMP8B
8	4	6	6	5	12	1	3	3	10	4	2	ENSG00000134716	CYP2J2
0	0	0	0	0	0	0	0	0	0	0	0	ENSG00000171872	KLF17
0	1	0	0	0	0	0	0	0	0	0	0	ENSG00000162407	PLPP3
0	0	0	0	0	0	0	0	0	0	0	0	ENSG00000285079	NA
0	0	0	0	0	0	0	0	0	0	0	0	ENSG00000169218	RSPO1
10	11	5	5	13	4	5	1	9	13	7	9	ENSG00000163877	SNIP1
314	331	245	350	380	243	129	77	253	432	195	221	ENSG00000228929	RPS13P2
0	0	0	0	0	0	0	0	0	0	0	0	ENSG00000224570	NA
0	0	0	0	0	0	0	0	0	0	0	0	ENSG00000224980	RPL23AP85
0	0	0	0	0	0	0	0	0	0	0	0	ENSG00000185031	NA
0	0	0	0	0	0	0	0	0	0	0	0	ENSG00000278967	NA
12	10	2	5	10	7	16	6	7	23	19	8	ENSG00000157184	CPT2
0	0	0	0	0	0	0	0	0	0	0	0	ENSG00000272491	NA
7	11	3	7	4	4	12	4	3	8	7	2	ENSG00000198815	FOXJ3
2	3	1	1	2	2	0	0	0	1	0	1	ENSG00000134744	TUT4
0	0	0	0	0	0	0	0	0	0	0	0	ENSG00000226883	NA
2	6	2	4	2	3	2	2	2	3	2	3	ENSG00000162437	RAVER2
0	0	0	0	0	0	0	0	0	0	0	0	ENSG00000233910	GTF2F2P2
0	0	0	0	0	0	0	0	0	0	0	0	ENSG00000287703	NA
0	0	0	0	0	0	0	0	0	0	0	0	ENSG00000283039	KLF18
0	0	0	0	0	0	0	0	0	0	0	0	ENSG00000229032	NA
0	0	0	0	0	0	0	0	0	0	0	0	ENSG00000229294	NA
176	120	136	115	190	98	147	103	145	180	128	153	ENSG00000184292	TACSTD2
0	0	0	0	0	0	0	0	0	0	0	0	ENSG00000187140	FOXD3
0	0	0	0	1	1	0	3	1	0	0	1	ENSG00000226754	MAGOH-DT
0	0	0	0	0	0	0	0	0	0	0	0	ENSG00000228431	ARL5AP3
0	0	0	0	0	0	0	0	0	0	0	0	ENSG00000279324	NA
0	0	0	0	0	0	0	0	0	0	0	0	ENSG00000232993	NA
0	0	0	0	0	0	0	0	0	0	0	0	ENSG00000234088	RPS15AP7
0	0	0	0	0	0	0	0	0	0	0	0	ENSG00000186409	CCDC30
0	0	0	0	0	0	0	0	0	0	0	0	ENSG00000236973	GAPDHP51
0	0	0	0	0	0	0	0	0	0	0	0	ENSG00000162595	DIRAS3
0	0	0	0	0	0	0	0	0	0	0	0	ENSG00000227947	LINC01738
0	0	0	0	0	0	0	0	0	0	0	0	ENSG00000277397	NA
0	0	0	0	0	0	1	0	0	0	0	0	ENSG00000271200	NA
0	0	0	0	0	0	0	0	0	0	0	0	ENSG00000235446	NA
0	0	0	0	0	0	0	0	0	0	0	0	ENSG00000261196	CYP4A43P
0	0	0	0	0	1	0	0	0	0	1	0	ENSG00000224209	LINC00466
0	0	0	0	0	0	0	0	0	0	0	0	ENSG00000171357	LURAP1
0	0	0	0	0	0	0	0	0	0	0	0	ENSG00000237853	NFIA-AS1
182	106	84	87	189	100	99	59	89	132	88	76	ENSG00000162385	MAGOH
0	0	0	0	0	0	0	0	0	0	0	0	ENSG00000231413	NA
1	0	0	0	0	0	0	0	0	0	1	0	ENSG00000234264	DEPDC1-AS1
0	0	0	0	0	0	0	0	0	0	0	0	ENSG00000242391	NA
28	15	6	17	24	16	17	7	7	10	12	5	ENSG00000086015	MAST2
0	0	1	0	0	0	0	0	1	0	0	0	ENSG00000223883	LINC01707
0	0	0	0	0	0	0	0	0	0	0	0	ENSG00000284808	NA
0	0	0	0	0	0	0	0	0	0	0	0	ENSG00000184588	PDE4B
0	0	0	0	0	0	0	0	0	0	0	0	ENSG00000242267	NA
0	0	0	0	0	0	0	0	0	0	0	0	ENSG00000237227	NA
11	2	14	11	18	8	32	21	10	15	5	25	ENSG00000117472	TSPAN1
0	0	0	0	0	0	0	0	0	0	0	0	ENSG00000275350	TUBB6P1
0	0	0	0	0	0	0	0	0	0	0	0	ENSG00000116652	NA
0	0	0	0	0	0	0	0	0	0	0	0	ENSG00000203605	NA
10	15	1	5	7	10	20	12	16	8	16	8	ENSG00000123080	CDKN2C
0	0	0	0	0	0	0	0	0	0	0	0	ENSG00000177452	RPL19P3
0	0	0	0	0	0	0	0	0	0	0	0	ENSG00000285778	NA
530	401	279	311	512	331	295	164	296	425	266	310	ENSG00000077549	CAPZB
0	0	0	0	0	0	0	0	0	0	0	0	ENSG00000233407	NA
0	0	0	1	0	0	1	0	0	0	0	0	ENSG00000225675	LRP8-DT
0	0	0	0	0	0	0	0	0	0	0	0	ENSG00000237622	ELOCP18
0	0	0	0	0	0	0	0	0	0	0	0	ENSG00000162598	C1orf87
0	0	0	0	0	0	0	0	0	0	0	0	ENSG00000280317	NA
6	0	1	7	4	3	7	2	1	2	3	4	ENSG00000162415	ZSWIM5
0	0	0	0	0	1	0	0	0	0	0	0	ENSG00000229133	RPS7P4
4	5	1	5	3	3	2	4	2	0	1	0	ENSG00000185483	ROR1
0	0	0	0	0	0	0	0	0	0	0	0	ENSG00000162600	OMA1
3	6	5	1	2	5	0	5	3	5	1	3	ENSG00000116704	SLC35D1
0	0	0	0	0	0	0	0	0	0	0	0	ENSG00000225623	AGBL4-IT1
0	0	0	0	0	0	0	0	0	0	0	0	ENSG00000261213	NA
0	0	0	0	0	0	0	0	0	0	0	0	ENSG00000227644	NA
10	10	6	5	15	7	15	7	3	6	4	6	ENSG00000157193	LRP8
12	5	1	3	9	3	2	6	4	7	10	4	ENSG00000116205	TCEANC2
0	0	0	0	0	0	0	0	0	0	0	0	ENSG00000198841	KTI12
158	105	63	93	135	82	77	32	74	111	65	69	ENSG00000116212	LRRC42
0	0	0	0	0	0	0	0	0	0	0	0	ENSG00000234204	NA
79	66	39	57	70	59	62	45	37	54	38	39	ENSG00000116729	WLS
0	0	0	0	0	0	0	0	0	0	0	0	ENSG00000224127	NA
0	0	0	0	0	0	0	0	0	0	0	0	ENSG00000233099	NA
0	0	0	0	0	0	0	0	0	0	0	0	ENSG00000233994	GDI2P2
0	0	0	0	0	0	0	0	0	0	0	0	ENSG00000237180	NA
0	0	0	0	0	0	0	0	0	0	0	0	ENSG00000223956	LINC01767
0	0	0	0	0	0	0	0	0	0	0	0	ENSG00000213561	NA
4	6	2	5	15	13	2	6	4	7	2	5	ENSG00000234496	NA
0	0	0	0	0	0	0	0	0	0	0	0	ENSG00000233973	LINC01360
0	0	0	0	0	0	0	0	0	0	0	0	ENSG00000237552	LINC02567
0	0	0	0	0	0	0	0	0	0	0	0	ENSG00000132854	KANK4
0	0	0	0	0	0	0	0	0	0	0	0	ENSG00000227556	NA
0	0	0	0	0	0	0	0	0	0	0	0	ENSG00000162616	DNAJB4
0	0	0	0	0	0	0	0	0	0	0	0	ENSG00000271355	NA
13	9	5	6	17	5	15	4	6	10	4	6	ENSG00000162607	USP1
0	0	0	0	0	0	0	0	0	0	0	0	ENSG00000233602	ERI3-IT1
0	0	0	0	0	0	0	0	0	0	0	0	ENSG00000233271	NA
0	0	0	0	0	0	0	0	0	0	0	0	ENSG00000285954	NA
0	0	0	0	0	0	0	0	0	0	0	0	ENSG00000233333	NA
0	0	0	0	0	0	0	0	0	0	0	0	ENSG00000154027	AK5
0	0	0	0	0	0	0	0	0	0	0	0	ENSG00000234108	NA
0	0	0	0	0	0	0	0	0	0	0	0	ENSG00000232676	ADH5P2
0	0	0	0	0	0	0	0	0	0	0	0	ENSG00000225167	NA
1	0	0	0	0	1	0	1	2	0	2	0	ENSG00000132122	SPATA6
0	0	0	0	0	0	0	0	0	0	0	0	ENSG00000213579	NA
0	0	0	0	0	0	0	0	0	0	0	0	ENSG00000137960	GIPC2
0	0	0	0	0	0	0	0	0	0	0	0	ENSG00000227288	NA
0	0	0	0	0	0	0	0	0	0	0	0	ENSG00000237852	NA
0	0	0	0	0	0	0	0	0	0	0	0	ENSG00000116745	RPE65
0	0	0	0	0	0	0	0	0	0	0	0	ENSG00000132855	ANGPTL3
1	0	0	0	0	0	0	0	0	0	0	0	ENSG00000285407	NA
0	0	0	0	0	0	0	0	0	0	0	0	ENSG00000272506	NA
18	21	7	11	22	17	12	9	17	21	11	14	ENSG00000172380	GNG12
0	0	0	0	0	0	0	0	0	0	0	0	ENSG00000286429	LOC102724319
0	0	0	0	0	0	0	0	0	0	0	0	ENSG00000272855	NA
0	0	0	0	0	0	0	0	0	0	0	0	ENSG00000270549	NA
0	0	0	0	0	0	0	0	0	0	0	0	ENSG00000237163	NA
0	0	0	0	0	0	0	0	0	0	0	0	ENSG00000234184	LINC01781
0	0	0	0	0	0	0	0	0	0	0	0	ENSG00000229636	KRT8P21
5	0	0	3	2	0	4	0	0	0	1	2	ENSG00000116675	DNAJC6
0	0	0	0	0	0	0	0	0	0	0	0	ENSG00000224149	NA
16	13	5	10	9	13	34	13	30	20	14	17	ENSG00000162433	AK4
0	0	0	0	0	0	0	0	0	0	0	0	ENSG00000213625	LEPROT
17	11	5	10	19	16	28	13	6	18	13	13	ENSG00000085999	RAD54L
0	0	0	0	0	0	0	0	0	0	0	0	ENSG00000227207	RPL31P12
0	0	0	0	0	0	0	0	0	0	0	0	ENSG00000227016	NA
1	1	1	3	0	3	2	0	1	3	0	1	ENSG00000236200	NA
0	0	0	0	0	0	0	0	0	0	0	0	ENSG00000233664	NA
0	0	0	0	0	0	1	0	0	0	0	0	ENSG00000237928	NFIA-AS2
4	2	1	2	0	1	1	0	1	1	0	1	ENSG00000158966	CACHD1
0	0	0	0	0	0	2	0	0	0	0	0	ENSG00000284882	NA
0	0	0	0	0	0	0	0	0	0	0	0	ENSG00000213703	NA
0	1	0	2	3	1	3	0	1	2	0	1	ENSG00000203965	EFCAB7
0	0	0	0	0	0	0	0	0	0	0	0	ENSG00000223479	NA
0	0	0	0	0	0	0	0	0	0	0	0	ENSG00000234953	LOC101927434
0	0	0	0	0	0	0	0	0	0	0	0	ENSG00000233674	NA
2	3	1	0	4	1	0	0	0	1	0	0	ENSG00000153898	MCOLN2
0	0	0	0	0	0	0	0	0	0	0	0	ENSG00000233290	NA
0	0	0	0	0	0	0	0	0	0	0	0	ENSG00000117069	ST6GALNAC5
0	0	0	0	0	0	0	0	0	0	0	0	ENSG00000229943	NA
0	0	0	0	0	0	0	0	0	0	0	0	ENSG00000187048	CYP4A11
0	0	0	0	0	0	0	0	0	0	0	0	ENSG00000286918	NA
0	0	0	0	0	0	0	0	0	0	0	0	ENSG00000228734	NA
2	4	0	1	0	4	2	0	1	4	1	2	ENSG00000125703	ATG4C
0	0	0	0	0	0	0	0	0	0	0	0	ENSG00000228056	NA
0	0	0	0	0	1	0	0	0	0	0	0	ENSG00000285041	NA
68	41	27	28	54	39	39	18	45	60	27	60	ENSG00000185839	AK2P1
0	0	0	0	0	0	0	0	0	0	0	0	ENSG00000285808	NA
0	0	0	0	0	0	0	0	0	0	0	0	ENSG00000236676	NA
0	0	0	0	0	0	0	0	0	0	0	0	ENSG00000275678	NA
0	0	0	0	0	0	0	0	0	0	0	0	ENSG00000229440	NA
0	0	0	0	0	0	0	0	0	0	0	0	ENSG00000234144	COX6CP13
0	0	0	0	0	0	0	0	0	0	0	0	ENSG00000226891	LINC01359
0	0	0	0	0	0	0	0	0	0	0	0	ENSG00000213540	NA
0	0	0	0	0	0	0	0	0	0	0	0	ENSG00000277670	NA
0	0	0	0	0	0	0	0	0	0	0	0	ENSG00000227466	PDE4B-AS1
0	0	0	0	0	0	0	0	0	0	0	0	ENSG00000154007	ASB17
0	0	0	0	0	0	0	0	0	0	0	0	ENSG00000225242	COX6B1P7
0	0	0	0	0	0	0	0	0	0	0	0	ENSG00000230498	NA
0	0	0	0	0	0	0	0	0	0	0	0	ENSG00000229554	RPL21P24
0	0	0	0	0	0	0	0	0	0	0	0	ENSG00000285851	NA
0	0	0	0	0	0	0	0	0	0	0	0	ENSG00000285782	NA
0	0	0	0	0	0	1	0	0	0	0	0	ENSG00000162618	ADGRL4
0	0	0	0	0	0	0	0	0	0	0	0	ENSG00000224493	NA
0	0	0	0	0	0	0	0	0	0	0	0	ENSG00000131233	GJA9
0	0	0	0	0	0	0	0	0	0	0	0	ENSG00000272371	NA
0	0	0	0	0	0	0	0	0	0	0	0	ENSG00000287647	NA
0	0	0	0	0	0	0	0	0	0	0	0	ENSG00000229225	NA
0	0	0	0	0	0	0	0	0	0	0	0	ENSG00000230863	NA
0	0	0	0	0	0	0	0	0	0	0	0	ENSG00000234383	NA
0	0	0	0	1	0	0	0	0	0	0	0	ENSG00000271576	NA
0	0	0	0	0	0	0	0	0	0	0	0	ENSG00000213560	NA
0	0	0	1	0	0	1	0	0	0	0	0	ENSG00000153936	HS2ST1
0	0	0	0	0	0	0	0	0	0	0	0	ENSG00000267734	NA
0	0	0	0	0	0	0	0	0	0	0	0	ENSG00000287224	NA
0	0	0	0	0	0	0	0	0	0	0	0	ENSG00000225598	NA
0	0	0	0	0	0	0	0	0	0	0	0	ENSG00000227883	ATP6V0E1P4
0	0	0	0	0	0	0	0	0	0	0	0	ENSG00000174021	GNG5
83	39	39	41	72	51	30	14	39	59	29	39	ENSG00000084072	PPIE
0	0	0	0	0	0	0	0	0	0	0	0	ENSG00000286455	NA
0	0	0	0	0	0	0	0	0	0	0	0	ENSG00000225087	LOC105378798
0	0	0	0	0	0	0	0	0	0	0	0	ENSG00000224986	PPP1R8P1
0	0	0	0	0	0	0	0	0	0	0	0	ENSG00000285374	NA
8	2	1	1	1	1	3	0	1	0	2	3	ENSG00000180488	MIGA1
0	0	0	0	0	0	0	0	0	0	0	0	ENSG00000280378	NA
0	0	0	0	0	0	0	0	0	0	0	0	ENSG00000286863	NA
0	0	0	0	0	0	0	0	0	0	0	0	ENSG00000016490	CLCA1
0	0	0	0	0	0	0	0	0	0	0	0	ENSG00000233595	MTND2P29
5	4	1	7	3	1	2	0	0	2	4	3	ENSG00000188786	MTF1
2	4	2	1	7	0	1	0	1	1	2	4	ENSG00000117151	CTBS
7	4	1	5	8	11	14	14	4	10	15	3	ENSG00000162434	JAK1
0	0	0	0	0	0	0	0	0	0	0	0	ENSG00000230053	NA
0	0	0	0	0	0	0	0	0	0	0	0	ENSG00000137941	TTLL7
2	0	1	0	0	1	1	2	0	0	0	1	ENSG00000273338	NA
24	20	17	20	20	24	24	10	5	32	9	22	ENSG00000116717	GADD45A
0	0	0	0	0	0	0	0	0	0	0	0	ENSG00000223720	NA
0	0	0	0	0	0	0	0	0	0	0	0	ENSG00000224326	NA
0	0	0	0	0	0	0	0	0	0	0	0	ENSG00000235002	RPS15AP8
0	0	1	0	0	2	0	0	0	0	0	0	ENSG00000286548	NA
0	0	0	0	0	0	0	0	0	0	0	0	ENSG00000137968	SLC44A5
0	0	0	0	0	0	0	0	0	0	0	0	ENSG00000066135	KDM4A
0	0	0	0	0	0	0	0	0	0	0	0	ENSG00000230027	NA
0	0	0	0	0	0	0	0	0	0	0	0	ENSG00000233061	TTLL7-IT1
0	0	0	0	0	0	0	0	0	0	0	0	ENSG00000272094	NA
0	0	0	0	0	0	0	0	0	0	0	0	ENSG00000228853	NEGR1-IT1
0	0	0	0	0	0	0	0	0	0	0	0	ENSG00000215874	CAPNS1P1
0	1	0	3	0	1	2	0	0	1	1	0	ENSG00000232453	LINC02777
0	0	0	0	1	0	0	0	0	0	0	0	ENSG00000260386	LDC1P
0	0	0	0	0	0	0	0	0	0	0	0	ENSG00000284895	NA
7	4	2	5	6	1	1	1	3	3	3	0	ENSG00000117174	ZNHIT6
0	0	0	0	0	0	0	0	0	0	0	0	ENSG00000237413	MGC27382
0	0	0	0	0	0	0	0	0	0	0	0	ENSG00000184313	MROH7
0	0	0	0	0	0	0	0	0	0	0	0	ENSG00000224494	HNRNPA3P14
0	0	0	0	0	0	0	0	0	0	0	0	ENSG00000284645	NA
0	0	0	0	0	0	0	0	0	0	0	0	ENSG00000225605	NA
0	0	0	0	0	0	0	0	0	0	0	0	ENSG00000226476	LINC01748
1	2	2	1	2	3	2	3	3	3	4	4	ENSG00000234807	LOC101926907
0	0	0	0	0	0	0	0	0	0	0	0	ENSG00000225446	NA
0	0	0	0	0	0	0	0	0	0	0	0	ENSG00000288543	NA
0	0	0	0	0	0	0	0	0	0	0	0	ENSG00000234683	NA
0	0	0	0	0	0	0	0	0	0	0	0	ENSG00000122420	PTGFR
0	0	0	0	0	0	0	0	0	0	0	0	ENSG00000284240	LINC02801
0	0	0	0	0	0	0	0	0	0	0	0	ENSG00000267561	NA
0	0	0	0	0	0	0	0	0	0	0	0	ENSG00000236290	EEF1GP7
40	25	10	16	29	16	20	6	21	33	17	16	ENSG00000143013	LMO4
277	228	208	203	332	188	167	92	275	373	129	231	ENSG00000226084	RPL17P6
71	57	26	50	73	48	28	10	27	49	42	35	ENSG00000134748	PRPF38A
0	1	1	0	2	3	0	0	0	2	2	1	ENSG00000097096	SYDE2
19	14	3	10	14	5	6	4	8	21	11	10	ENSG00000142892	PIGK
0	0	0	0	0	0	0	0	0	0	0	0	ENSG00000242598	NA
0	0	0	0	0	0	0	0	0	0	0	0	ENSG00000219102	HNRNPA3P12
4	5	2	2	2	2	2	5	1	1	1	1	ENSG00000184005	ST6GALNAC3
1	0	0	0	0	0	0	0	0	0	0	0	ENSG00000230953	NA
0	0	0	0	0	0	0	0	0	0	0	1	ENSG00000287743	NA
0	0	0	0	0	0	0	0	0	0	0	0	ENSG00000229332	NA
0	0	0	0	0	0	0	0	0	0	0	0	ENSG00000227937	MTND2P30
0	0	0	0	0	0	0	0	0	0	0	0	ENSG00000229752	RPL7P10
1	0	0	0	1	1	0	0	0	0	0	0	ENSG00000237505	PKN2-AS1
0	0	0	0	0	0	0	0	0	0	0	0	ENSG00000285462	NA
0	0	0	0	0	0	0	0	0	0	0	0	ENSG00000233216	NA
3	0	0	1	2	3	5	0	1	4	1	7	ENSG00000197273	GUCA2A
0	0	0	0	0	0	0	0	0	0	0	0	ENSG00000226804	NA
0	0	0	0	0	0	0	0	0	0	0	0	ENSG00000285325	NA
39	23	13	25	30	33	19	7	17	29	22	12	ENSG00000058804	NDC1
0	0	0	0	0	0	0	0	0	0	0	0	ENSG00000230728	NA
4	3	3	3	2	4	0	1	2	5	5	0	ENSG00000162402	USP24
0	0	0	0	0	0	0	0	0	0	0	0	ENSG00000232846	SLC25A6P3
3	7	4	3	5	0	1	0	2	5	1	3	ENSG00000219201	NA
0	0	0	0	0	0	0	0	0	0	0	0	ENSG00000287661	NA
0	0	0	0	0	0	0	0	0	0	0	0	ENSG00000230787	PSAT1P3
6	6	6	7	8	5	9	5	9	9	6	14	ENSG00000116641	DOCK7
0	0	0	0	0	0	0	0	0	0	0	0	ENSG00000235927	NEXN-AS1
0	0	0	0	0	0	0	0	0	0	0	0	ENSG00000223920	NA
0	0	0	0	0	0	0	0	0	0	0	0	ENSG00000237453	NA
1	0	0	0	0	0	0	0	0	0	0	1	ENSG00000281207	SLFNL1-AS1
0	0	0	0	0	0	0	0	0	0	0	0	ENSG00000172260	NEGR1
0	0	0	0	0	0	0	0	0	0	0	0	ENSG00000285473	NA
0	0	0	0	0	0	0	0	0	0	0	0	ENSG00000237959	NA
0	0	0	0	0	0	0	0	0	0	0	0	ENSG00000231364	NA
0	0	0	0	0	0	0	0	0	0	0	0	ENSG00000234578	NA
35	28	12	25	32	24	12	4	9	31	14	10	ENSG00000185104	FAF1
0	0	0	0	0	1	0	0	0	0	0	0	ENSG00000117480	FAAH
0	0	0	0	0	0	0	0	0	0	0	0	ENSG00000227960	NA
21	11	5	7	16	13	11	6	7	15	6	6	ENSG00000137944	KYAT3
0	0	0	0	0	0	0	0	0	0	0	0	ENSG00000237568	NA
0	0	0	0	0	0	0	0	0	0	0	0	ENSG00000229505	NA
0	0	0	0	0	0	0	0	0	0	0	0	ENSG00000228187	LOC100421400
1	0	0	0	0	0	0	0	0	0	0	0	ENSG00000285201	NA
0	0	0	0	0	0	0	0	0	0	0	0	ENSG00000182183	SHISAL2A
0	0	0	0	0	0	0	0	0	0	0	0	ENSG00000236407	NA
0	0	0	0	0	0	0	0	0	0	0	0	ENSG00000232284	GNG12-AS1
0	0	0	0	0	0	0	0	0	0	0	0	ENSG00000236915	CLCA4-AS1
0	0	0	0	0	0	0	0	0	0	0	0	ENSG00000271949	NA
0	0	0	0	0	0	0	0	0	0	0	0	ENSG00000227062	NA
7	5	3	1	9	1	4	4	7	10	4	9	ENSG00000067334	DNTTIP2
0	0	0	0	0	0	0	0	0	0	0	0	ENSG00000235011	NA
0	0	0	0	0	0	0	0	0	0	0	0	ENSG00000284734	NA
0	0	0	0	0	0	0	0	0	0	0	0	ENSG00000215875	ST13P20
0	0	0	0	0	0	0	0	0	0	0	0	ENSG00000235673	RPS2P13
0	0	0	0	0	0	0	0	0	0	0	0	ENSG00000225938	NA
1	0	0	0	1	0	1	0	0	0	0	0	ENSG00000180869	LINC01555
0	0	0	0	0	0	0	0	0	0	0	0	ENSG00000226938	NA
0	0	0	0	0	0	0	0	0	0	0	0	ENSG00000213559	HNRNPA1P64
0	0	0	0	0	0	0	0	0	0	0	0	ENSG00000287587	NA
4	4	1	2	1	1	3	0	2	3	2	1	ENSG00000122417	ODF2L
90	66	33	71	67	48	71	34	34	43	59	44	ENSG00000142949	PTPRF
166	101	93	159	141	105	136	69	89	134	66	80	ENSG00000116133	DHCR24
22	15	5	9	21	10	8	8	7	19	11	9	ENSG00000235105	NA
0	0	0	0	0	0	0	0	0	0	0	0	ENSG00000285210	NA
0	0	0	0	0	0	0	0	0	0	0	0	ENSG00000232882	NA
0	0	0	0	0	0	0	0	0	0	0	0	ENSG00000224466	NA
0	0	0	0	0	0	1	0	0	0	0	1	ENSG00000171502	COL24A1
0	0	0	0	0	0	0	0	0	0	0	0	ENSG00000162399	BSND
0	0	0	0	0	0	0	0	0	0	0	0	ENSG00000231349	LOC100420166
0	0	0	0	0	0	0	0	0	0	0	0	ENSG00000116157	GPX7
28	16	12	27	27	13	13	8	16	16	13	13	ENSG00000143036	SLC44A3
0	0	0	0	0	0	0	0	0	0	0	0	ENSG00000232672	ACTG1P21
0	0	0	0	0	0	0	0	0	0	0	0	ENSG00000230817	LINC01362
0	0	0	0	0	0	0	0	0	0	0	0	ENSG00000235613	NSRP1P1
0	0	0	0	0	0	0	0	0	0	0	0	ENSG00000237478	NA
1	3	1	6	5	3	6	0	3	6	2	1	ENSG00000065243	PKN2
0	0	0	0	0	0	0	0	0	0	0	0	ENSG00000226759	DAB1-AS1
0	0	0	0	0	0	0	0	0	0	0	0	ENSG00000226960	MTCO1P21
0	0	0	0	0	0	0	0	0	0	0	0	ENSG00000233877	NA
0	0	0	0	0	0	0	0	0	0	0	0	ENSG00000284637	NA
0	0	0	0	0	0	0	0	0	0	0	0	ENSG00000234080	RPS2P11
1	0	0	0	0	0	0	0	0	0	0	0	ENSG00000237899	NA
11	5	4	7	14	4	2	1	10	14	5	10	ENSG00000238081	NA
0	0	0	0	0	0	0	0	0	0	0	0	ENSG00000234784	NA
0	0	0	0	0	0	0	0	0	0	0	0	ENSG00000225492	GBP1P1
0	0	0	0	0	0	0	0	0	0	0	0	ENSG00000223905	LOC100418965
0	0	0	0	0	0	0	0	0	0	0	0	ENSG00000227290	LINC01364
0	0	0	0	0	0	0	0	0	0	0	0	ENSG00000229486	NA
0	0	0	0	0	0	0	0	0	0	0	0	ENSG00000223683	RPSAP65
0	0	0	0	0	0	0	0	0	0	0	0	ENSG00000282898	NA
43	31	13	31	29	15	17	10	21	30	12	14	ENSG00000117500	TMED5
0	0	0	0	0	0	0	0	0	0	0	0	ENSG00000285409	NA
0	0	0	0	0	0	0	0	0	0	0	0	ENSG00000016602	CLCA4
0	0	0	0	0	0	0	0	0	0	0	0	ENSG00000171790	SLFNL1
0	0	0	0	0	1	0	0	0	0	0	0	ENSG00000231090	MIR4422HG
21	20	12	15	26	9	10	8	8	18	6	10	ENSG00000117528	ABCD3
0	0	0	0	0	0	0	0	0	0	0	0	ENSG00000271723	MROH7-TTC4
0	0	0	0	0	0	0	1	0	0	0	0	ENSG00000066185	ZMYND12
18	10	11	11	19	19	3	4	8	16	9	13	ENSG00000172339	ALG14
6	2	0	5	4	2	3	0	1	3	2	3	ENSG00000036549	ZZZ3
0	0	0	0	0	0	0	0	0	0	0	0	ENSG00000287724	NA
0	0	0	0	0	0	0	0	0	0	0	0	ENSG00000229567	NA
28	25	18	22	32	23	25	10	26	21	8	19	ENSG00000058799	YIPF1
0	0	0	0	0	0	0	0	0	0	0	0	ENSG00000233235	NA
0	0	0	0	0	0	0	0	0	0	0	0	ENSG00000225191	LOC100131348
0	0	0	0	0	0	0	0	0	0	0	0	ENSG00000287870	NA
0	0	0	2	0	1	1	0	0	0	0	0	ENSG00000235563	NA
0	0	0	0	0	0	0	0	0	0	0	0	ENSG00000232048	HNRNPCP9
0	0	0	0	0	0	0	0	0	0	0	0	ENSG00000232857	NA
0	0	0	0	0	0	0	0	0	0	0	0	ENSG00000284846	NA
0	0	0	0	0	0	0	0	0	0	0	0	ENSG00000273637	NA
0	0	1	0	1	0	1	0	0	0	0	0	ENSG00000272145	NA
0	0	0	0	0	0	0	0	0	0	0	0	ENSG00000235251	LOC100421465
0	0	0	1	0	0	0	0	1	0	0	0	ENSG00000203985	LDLRAD1
0	0	0	0	0	0	0	0	0	0	0	0	ENSG00000228838	NA
0	0	0	0	0	0	0	0	0	0	0	0	ENSG00000283761	NA
0	0	0	0	0	0	0	0	0	0	0	0	ENSG00000284716	NA
0	0	1	0	1	0	2	1	1	1	0	1	ENSG00000189433	GJB4
0	0	0	0	0	0	0	0	0	0	0	0	ENSG00000230759	NA
0	0	0	0	0	0	0	0	0	0	0	0	ENSG00000231866	LOC100652967
57	48	37	45	67	43	51	31	31	44	35	33	ENSG00000179178	TMEM125
0	0	0	0	0	0	0	0	0	0	0	0	ENSG00000229687	RPL37P7
0	0	0	0	0	0	0	0	0	0	0	0	ENSG00000142700	DMRTA2
0	0	0	0	0	0	0	0	0	0	0	0	ENSG00000285525	NA
0	0	0	0	0	0	0	0	0	0	0	0	ENSG00000236098	NA
197	117	93	89	210	148	100	52	88	146	81	90	ENSG00000233514	NA
0	0	0	0	1	0	2	0	1	0	1	0	ENSG00000127124	HIVEP3
0	0	0	0	0	0	0	0	0	0	0	0	ENSG00000235055	LOC100133029
0	0	0	0	0	0	0	0	0	0	0	0	ENSG00000266993	NA
0	1	0	0	0	0	0	0	0	0	0	0	ENSG00000153923	CLCA3P
88	78	41	58	60	49	58	29	44	80	42	38	ENSG00000097033	SH3GLB1
0	0	0	0	0	0	0	0	0	0	0	0	ENSG00000223675	NA
0	0	0	0	0	0	0	0	0	0	0	0	ENSG00000182330	PRAMEF8
32	27	21	19	27	29	17	14	17	32	14	22	ENSG00000162604	TM2D1
0	0	0	0	0	0	0	0	0	0	0	0	ENSG00000229316	NA
47	45	32	33	50	26	49	29	29	53	28	21	ENSG00000116171	SCP2
0	0	0	0	0	0	0	0	0	0	0	0	ENSG00000287406	NA
1	4	0	2	4	4	6	2	5	3	3	3	ENSG00000134709	HOOK1
0	0	0	0	0	0	0	0	0	0	0	0	ENSG00000225767	NA
0	0	0	0	0	0	0	0	0	0	0	0	ENSG00000234099	NA
4	5	0	3	5	7	3	5	1	7	7	5	ENSG00000137936	BCAR3
0	0	0	0	0	0	0	0	0	0	0	0	ENSG00000235308	NA
0	0	0	0	0	0	0	0	0	0	0	0	ENSG00000232752	MTCO3P21
0	0	0	0	0	0	0	0	0	0	0	0	ENSG00000235829	NA
0	0	0	0	0	0	0	0	0	0	0	0	ENSG00000143032	BARHL2
0	0	0	0	0	0	0	0	0	0	0	0	ENSG00000228971	LINC02607
0	0	0	0	0	0	0	0	0	0	0	0	ENSG00000226745	NA
56	40	37	26	46	36	26	14	21	20	28	18	ENSG00000178028	DMAP1
1	0	0	0	0	0	0	0	0	0	0	0	ENSG00000280040	NA
31	28	9	14	15	18	35	8	18	32	20	20	ENSG00000168710	AHCYL1
93	64	42	69	102	50	34	24	61	96	66	68	ENSG00000117519	CNN3
0	0	0	0	0	0	0	0	0	0	0	0	ENSG00000270507	NA
0	0	0	0	0	0	0	0	0	0	0	0	ENSG00000238037	OOSP1P1
0	0	0	0	0	0	0	0	0	0	0	0	ENSG00000215869	LOC100129138
0	0	0	0	0	0	0	0	0	0	0	0	ENSG00000134215	VAV3
0	0	0	0	0	0	0	0	0	0	0	0	ENSG00000227935	NA
0	0	0	0	0	0	0	0	0	0	0	0	ENSG00000229887	HNRNPA1P6
3	0	3	3	0	1	1	2	1	6	1	0	ENSG00000228502	NA
0	0	0	0	0	0	0	0	0	0	0	0	ENSG00000236268	LINC01361
0	0	0	0	0	0	0	0	0	0	0	0	ENSG00000225568	LOC100421468
0	0	0	0	0	0	0	0	0	0	0	0	ENSG00000271277	NA
0	0	0	0	0	0	0	0	0	0	0	0	ENSG00000236888	NA
0	0	0	0	0	0	0	0	0	0	0	0	ENSG00000279778	NA
0	0	0	0	0	0	0	0	0	0	0	0	ENSG00000232015	NA
0	0	0	0	0	0	0	0	0	0	0	0	ENSG00000230955	NA
0	0	0	0	0	0	0	0	0	0	0	0	ENSG00000230828	NA
1	1	0	2	0	0	0	0	0	0	0	0	ENSG00000188641	DPYD
0	0	0	0	0	0	0	0	0	0	0	1	ENSG00000152078	TLCD4
0	0	0	0	0	0	0	0	0	0	0	0	ENSG00000237279	NA
0	0	0	0	0	0	0	0	0	0	0	0	ENSG00000233359	NA
0	0	0	0	0	0	0	0	0	0	0	0	ENSG00000237352	NA
0	0	0	0	0	0	0	0	0	0	0	0	ENSG00000215887	NA
0	0	0	0	0	0	0	0	0	0	0	0	ENSG00000237954	NA
0	0	0	0	0	0	0	0	0	0	0	0	ENSG00000185668	POU3F1
5	2	0	1	3	0	3	0	2	0	1	0	ENSG00000171492	LRRC8D
0	0	0	0	0	0	0	0	0	0	0	0	ENSG00000233129	NA
0	0	0	0	0	0	0	0	0	0	0	0	ENSG00000230798	FOXD3-AS1
0	0	0	0	0	0	0	0	0	0	0	0	ENSG00000170989	S1PR1
0	0	0	0	0	0	0	1	0	0	0	0	ENSG00000186086	NBPF6
0	0	0	0	0	0	0	0	0	0	0	0	ENSG00000055732	MCOLN3
0	0	0	0	0	0	0	0	0	0	0	0	ENSG00000258634	NA
0	0	0	0	0	0	0	0	0	0	0	0	ENSG00000271914	NA
0	0	0	0	0	0	0	0	0	0	0	0	ENSG00000233557	NA
0	0	0	0	0	0	0	0	0	0	0	0	ENSG00000237897	NA
7	6	0	5	3	2	9	4	7	10	1	3	ENSG00000116299	ELAPOR1
2	2	0	5	5	2	5	1	6	5	2	0	ENSG00000137962	ARHGAP29
0	0	0	0	0	0	0	0	0	0	0	0	ENSG00000230881	NA
0	0	0	0	0	0	0	0	0	0	0	0	ENSG00000227832	NA
0	0	0	0	0	0	0	0	0	0	0	0	ENSG00000198691	ABCA4
0	0	0	0	1	0	0	0	0	0	0	0	ENSG00000286692	NA
0	0	0	0	0	0	0	0	0	0	0	0	ENSG00000236674	LOC441887
0	0	0	0	0	0	0	0	0	0	0	0	ENSG00000260464	NA
0	0	0	0	0	0	0	1	0	0	0	0	ENSG00000237435	LINC02790
0	0	0	0	0	0	0	0	0	0	0	0	ENSG00000232825	PLPPR5-AS1
0	0	0	0	0	0	0	0	0	0	0	0	ENSG00000231996	NA
0	0	0	1	0	0	0	0	1	1	0	0	ENSG00000273204	NA
176	143	90	121	142	122	268	135	140	187	166	234	ENSG00000079739	PGM1
0	0	0	0	0	0	0	0	0	0	0	0	ENSG00000242396	NA
0	0	0	0	0	0	0	0	0	0	0	0	ENSG00000117154	IGSF21
36	55	34	25	34	33	7	2	23	18	12	15	ENSG00000162377	COA7
0	0	0	0	0	0	0	0	0	0	0	0	ENSG00000224613	RNPC3-DT
0	0	0	0	0	0	0	0	0	0	0	0	ENSG00000176378	NA
194	121	97	93	173	104	84	58	87	136	82	108	ENSG00000116670	MAD2L2
0	0	0	0	0	0	0	0	0	0	0	0	ENSG00000215871	NA
0	0	0	0	0	0	0	0	0	0	0	0	ENSG00000287372	NA
0	0	0	0	0	0	0	0	0	0	0	0	ENSG00000232542	NA
0	0	0	0	0	0	0	0	0	0	0	0	ENSG00000231095	NA
3	5	2	7	3	5	3	4	5	4	3	5	ENSG00000116774	OLFML3
4	2	2	5	4	3	1	3	3	2	2	3	ENSG00000224081	SLC44A3-AS1
0	0	0	0	0	0	0	0	0	0	0	0	ENSG00000235299	MRPL53P1
0	0	0	0	0	0	0	0	0	0	0	0	ENSG00000287756	NA
10	8	3	4	7	7	2	0	3	4	2	3	ENSG00000269113	TRABD2B
0	0	0	0	0	0	0	0	0	0	0	0	ENSG00000284652	NA
53	44	29	35	38	28	11	9	19	40	15	21	ENSG00000023909	GCLM
42	46	24	23	49	26	17	13	20	39	22	13	ENSG00000117133	RPF1
0	2	2	3	0	3	2	0	2	0	0	1	ENSG00000069702	TGFBR3
0	0	0	0	0	0	0	0	0	0	0	0	ENSG00000232185	NA
0	0	0	0	0	0	0	0	0	0	0	0	ENSG00000230489	VAV3-AS1
0	0	0	0	0	0	0	0	0	0	0	0	ENSG00000230721	RPL17P5
0	0	0	0	0	0	0	0	0	0	0	0	ENSG00000228399	RPS20P6
0	0	0	0	0	0	0	0	0	0	0	0	ENSG00000236776	RPL21P23
0	0	0	0	0	0	0	0	0	0	0	0	ENSG00000285928	NA
0	0	0	0	0	0	0	0	0	0	0	0	ENSG00000224685	NA
0	0	0	0	0	0	0	0	0	0	0	0	ENSG00000287076	NA
0	0	0	0	0	0	0	0	0	0	0	0	ENSG00000237480	NA
3	0	0	0	0	1	1	0	0	1	1	1	ENSG00000117461	PIK3R3
0	0	0	0	0	0	0	0	0	0	0	0	ENSG00000271252	NA
0	0	0	0	0	0	0	0	0	0	0	0	ENSG00000230427	ALG14-AS1
0	0	0	0	0	0	0	0	0	0	0	0	ENSG00000237003	RPL36AP11
0	0	0	0	0	0	0	0	0	0	0	0	ENSG00000235794	MTND3P21
0	0	0	0	0	0	0	0	0	0	0	0	ENSG00000286758	NA
4	0	0	1	0	1	3	1	0	2	4	1	ENSG00000235501	NA
0	0	0	0	0	0	0	0	0	0	0	0	ENSG00000237337	NA
2	2	1	2	1	2	0	0	1	0	0	1	ENSG00000233184	DPH5-DT
0	0	0	0	0	0	0	0	0	0	0	0	ENSG00000233983	LOC124904580
6	5	3	6	2	1	5	2	0	2	0	3	ENSG00000198198	SZT2
0	0	0	0	0	0	0	0	0	0	0	0	ENSG00000225183	NA
0	0	0	0	0	0	0	0	0	0	0	0	ENSG00000230402	NA
10	11	3	9	8	7	5	2	3	7	9	7	ENSG00000116793	PHTF1
0	0	0	0	0	0	0	0	0	0	0	0	ENSG00000286899	NA
0	0	0	0	0	0	0	0	0	1	0	0	ENSG00000134201	GSTM5
0	0	0	0	0	0	0	0	0	0	0	0	ENSG00000238122	NA
0	0	0	0	0	0	0	0	0	0	0	0	ENSG00000260879	NA
2	0	2	3	0	1	0	0	0	0	0	2	ENSG00000116455	WDR77
5	7	0	10	6	3	4	1	5	3	1	4	ENSG00000213366	GSTM2
0	0	0	0	0	0	0	0	0	0	0	0	ENSG00000230864	NA
0	0	0	0	0	0	0	0	0	0	0	0	ENSG00000283354	NA
0	0	0	0	0	0	0	0	0	0	0	0	ENSG00000232918	RPL21P26
61	54	21	34	58	22	20	7	20	28	29	20	ENSG00000236360	NA
63	62	64	75	92	78	66	32	62	81	26	55	ENSG00000183298	RPSAP19
0	0	0	0	0	0	0	0	0	0	0	0	ENSG00000234332	NA
15	7	5	13	7	2	10	6	5	12	4	9	ENSG00000117525	F3
0	0	0	0	0	0	0	0	0	0	0	0	ENSG00000099260	PALMD
0	0	0	0	0	0	0	0	0	0	0	0	ENSG00000225079	FTH1P22
0	0	0	0	0	0	0	0	0	0	0	0	ENSG00000226483	LOC100420170
0	0	0	0	0	0	0	0	0	0	0	0	ENSG00000224238	NA
0	0	0	0	0	0	0	0	0	0	0	0	ENSG00000229537	LINC01739
0	0	0	0	0	0	0	0	0	0	0	0	ENSG00000282608	ADORA3
0	0	0	0	0	0	0	0	0	0	0	0	ENSG00000162699	NA
0	0	0	0	0	1	0	0	0	0	0	0	ENSG00000134258	VTCN1
0	0	0	0	0	0	0	0	0	0	0	0	ENSG00000268993	RPL22P6
0	0	0	0	0	0	0	0	0	0	0	0	ENSG00000162692	VCAM1
0	0	0	0	0	0	0	0	0	0	0	0	ENSG00000203914	HSP90B3P
0	0	0	0	1	0	0	1	0	0	0	1	ENSG00000227070	NA
0	0	0	0	0	0	0	0	0	0	0	0	ENSG00000270457	NA
9	13	6	8	10	12	8	6	6	5	6	5	ENSG00000163349	HIPK1
0	0	0	0	0	0	0	0	0	0	0	0	ENSG00000203858	HSD3BP2
31	25	20	19	43	27	21	4	8	19	7	19	ENSG00000134222	PSRC1
0	0	0	0	0	0	0	0	0	0	0	0	ENSG00000231987	LINC01787
0	1	1	1	0	1	0	0	0	0	0	1	ENSG00000228057	SEC63P1
0	0	0	0	0	0	0	0	0	0	0	0	ENSG00000261593	CYP4A27P
0	0	0	0	0	0	0	0	0	0	0	0	ENSG00000224445	LINC01708
0	0	0	0	0	0	0	0	0	0	0	0	ENSG00000267272	LINC01140
0	0	0	0	0	0	0	0	0	0	0	0	ENSG00000229842	MTATP6P13
0	0	0	0	0	0	0	0	0	0	0	0	ENSG00000270631	LOC100287840
0	0	0	0	0	0	0	0	0	0	0	0	ENSG00000237343	NA
0	0	0	0	0	0	0	0	0	0	0	0	ENSG00000229201	NA
0	0	0	0	0	0	0	0	0	0	0	0	ENSG00000181656	GPR88
0	0	0	0	0	0	0	0	0	0	0	0	ENSG00000122481	RWDD3
3	1	0	2	4	1	1	3	1	1	2	3	ENSG00000198162	MAN1A2
0	0	0	0	0	0	0	0	0	0	0	2	ENSG00000238198	LRIG2-DT
1	0	0	0	0	0	0	0	0	0	0	0	ENSG00000233593	LINC02609
1	0	0	4	1	2	1	0	4	2	0	5	ENSG00000196369	SRGAP2B
0	0	0	0	0	0	0	0	0	0	0	0	ENSG00000171517	LPAR3
0	0	0	0	0	0	0	0	0	0	0	0	ENSG00000228852	NA
0	0	0	0	0	0	0	0	0	0	0	0	ENSG00000234367	NA
0	0	0	0	0	0	0	0	0	0	0	0	ENSG00000225206	MIR137HG
0	0	0	0	0	0	0	0	0	0	0	0	ENSG00000203864	LINC02868
0	0	0	0	0	0	0	0	0	0	0	0	ENSG00000233482	NA
0	1	0	0	0	0	0	0	0	0	0	0	ENSG00000271644	NA
0	0	0	0	0	0	0	0	0	0	0	0	ENSG00000230250	LINC01753
0	0	0	0	0	0	0	0	0	0	0	0	ENSG00000232622	NA
38	38	28	19	44	25	19	6	13	24	22	15	ENSG00000117543	DPH5
0	0	0	0	0	0	0	0	0	0	0	0	ENSG00000287374	NA
0	0	0	0	0	0	0	0	0	0	0	0	ENSG00000232878	DPYD-AS1
2	6	3	2	5	4	5	5	4	5	3	6	ENSG00000143079	CTTNBP2NL
5	3	3	5	3	7	2	2	4	4	2	4	ENSG00000227963	RBM15-AS1
0	0	0	0	0	0	0	0	0	0	0	0	ENSG00000275064	NA
46	25	13	42	43	30	42	24	27	34	20	30	ENSG00000134243	SORT1
0	0	0	0	0	0	0	0	0	0	0	0	ENSG00000225297	NA
0	0	0	0	0	0	0	0	0	0	0	0	ENSG00000227034	NA
0	0	0	0	0	0	0	0	0	0	0	0	ENSG00000232450	RPS2P14
0	0	0	0	0	0	0	0	0	0	0	0	ENSG00000283752	NA
0	0	0	0	0	0	0	0	0	0	0	0	ENSG00000223575	NA
0	0	0	0	0	0	0	0	0	0	0	0	ENSG00000230768	LINC01676
0	0	0	0	0	0	0	0	0	0	0	0	ENSG00000271578	NA
6	13	8	8	9	8	7	7	3	6	6	9	ENSG00000134250	NOTCH2
0	0	0	0	0	0	0	0	0	0	0	0	ENSG00000234790	NUTF2P4
0	0	0	0	1	0	0	0	0	0	0	0	ENSG00000162643	DNAI3
0	0	0	0	0	0	0	0	0	1	0	0	ENSG00000235527	HIPK1-AS1
0	0	0	0	0	0	0	0	0	0	0	0	ENSG00000235202	LINC01525
0	0	0	0	0	0	0	0	0	0	0	0	ENSG00000272715	NA
0	0	0	0	0	0	0	0	0	0	0	0	ENSG00000235038	NA
37	18	11	15	25	21	20	5	7	15	16	10	ENSG00000143093	STRIP1
0	0	0	0	0	0	0	0	0	0	0	0	ENSG00000271291	NA
56	51	29	49	57	44	63	20	58	66	44	39	ENSG00000188761	BCL2L15
3	8	4	3	6	5	6	2	9	11	2	1	ENSG00000226415	NA
25	16	4	15	27	12	15	7	11	12	14	8	ENSG00000085491	SLC25A24
0	0	0	0	0	0	0	0	0	0	0	0	ENSG00000117598	PLPPR5
0	0	0	0	0	0	1	0	1	0	1	1	ENSG00000221986	MYBPHL
0	0	0	0	0	0	0	0	0	0	0	0	ENSG00000173947	PIFO
0	0	0	0	0	0	0	0	0	0	0	0	ENSG00000241361	SLC25A24P1
0	0	0	0	0	0	0	0	0	0	0	0	ENSG00000230434	NA
5	2	2	1	5	4	5	1	1	4	2	3	ENSG00000226067	NA
0	0	0	0	0	0	0	0	0	0	0	0	ENSG00000230718	NA
0	1	0	0	0	0	0	0	0	0	0	2	ENSG00000134198	TSPAN2
0	0	0	0	0	0	0	0	0	0	0	0	ENSG00000235595	NA
0	0	0	0	0	0	0	0	0	0	0	0	ENSG00000226053	LINC01776
0	0	0	0	0	0	0	0	0	0	0	0	ENSG00000226128	RPL26P9
5	7	3	4	4	4	2	0	2	2	2	4	ENSG00000215784	FAM72D
50	37	31	34	41	27	77	25	26	41	28	36	ENSG00000155363	MOV10
0	0	0	2	3	1	2	0	1	3	2	1	ENSG00000198799	LRIG2
0	0	0	0	0	0	0	0	0	0	0	0	ENSG00000279513	NA
2	1	1	4	3	4	2	0	0	2	2	0	ENSG00000231365	WARS2-AS1
375	291	166	219	388	248	166	85	157	311	152	178	ENSG00000143106	PSMA5
0	0	0	0	0	0	0	0	0	0	0	0	ENSG00000117620	SLC35A3
0	0	0	0	0	0	0	0	0	0	0	0	ENSG00000280186	NA
0	0	0	0	0	0	0	0	1	0	0	0	ENSG00000280099	NA
0	0	0	0	0	0	0	0	0	0	0	0	ENSG00000277199	NA
0	0	0	0	0	0	0	0	0	0	0	0	ENSG00000234222	LIX1L-AS1
0	0	0	0	0	0	0	0	0	0	0	0	ENSG00000223906	NA
7	5	4	1	2	6	5	1	1	3	1	0	ENSG00000162688	AGL
0	0	0	0	0	0	0	0	0	0	0	0	ENSG00000197106	SLC6A17
0	0	0	0	0	0	0	0	0	0	0	0	ENSG00000259946	NA
1	0	2	0	0	2	2	0	2	0	0	0	ENSG00000271601	LIX1L
0	1	0	0	1	0	1	0	0	1	0	0	ENSG00000236137	CD101-AS1
0	0	0	0	0	1	1	0	0	0	0	0	ENSG00000203859	HSD3B2
0	0	0	0	0	0	0	0	0	0	0	0	ENSG00000228086	NA
0	0	0	0	0	0	0	0	0	0	0	0	ENSG00000213421	RPL7AP17
0	0	0	0	0	0	0	0	0	0	0	0	ENSG00000134242	PTPN22
0	0	0	0	0	0	0	0	0	0	0	0	ENSG00000234020	NA
0	0	0	0	1	0	0	0	0	0	0	0	ENSG00000060718	COL11A1
0	0	0	0	0	0	0	0	0	0	0	0	ENSG00000236804	RPS3AP12
0	0	0	0	0	0	0	0	0	0	0	0	ENSG00000231072	NA
0	0	0	0	0	0	0	0	0	0	0	0	ENSG00000273406	NA
0	0	0	0	0	0	0	0	0	0	0	0	ENSG00000276216	NA
0	0	0	0	0	0	2	0	0	0	0	0	ENSG00000185946	RNPC3
20	18	13	14	15	9	14	7	6	16	7	17	ENSG00000162627	SNX7
12	13	7	7	16	5	6	4	7	9	6	7	ENSG00000134262	AP4B1
0	0	0	0	0	0	0	0	0	0	0	0	ENSG00000226715	LINC01709
60	48	29	37	51	29	20	27	15	53	32	28	ENSG00000186141	POLR3C
183	127	101	112	201	129	75	32	74	171	53	71	ENSG00000031698	SARS1
8	7	2	10	7	3	0	3	4	7	4	3	ENSG00000162695	SLC30A7
0	0	0	0	0	0	0	0	0	0	0	0	ENSG00000233586	NA
3	1	0	1	0	2	2	0	1	1	1	0	ENSG00000226419	SLC16A1-AS1
0	0	0	0	0	0	0	0	0	0	0	0	ENSG00000134184	GSTM1
0	0	0	0	0	0	0	0	0	0	0	0	ENSG00000273825	NA
0	0	0	0	0	0	0	0	0	0	0	0	ENSG00000286620	NA
26	26	15	27	29	18	26	16	25	29	27	19	ENSG00000265808	SEC22B
1	1	0	0	0	1	3	1	0	1	0	1	ENSG00000162601	MYSM1
0	0	0	0	0	0	0	0	0	0	0	0	ENSG00000261290	CYP4A44P
0	0	0	0	0	0	0	0	0	0	0	0	ENSG00000271810	NA
2	0	0	1	0	0	0	0	0	0	0	0	ENSG00000272031	ANKRD34A
0	0	0	0	0	0	0	0	0	0	0	0	ENSG00000275129	NA
0	0	0	0	0	0	0	0	0	0	0	0	ENSG00000225923	LOC101060164
0	0	1	0	0	1	0	0	3	0	0	0	ENSG00000174332	GLIS1
24	21	12	23	23	18	20	15	9	14	20	6	ENSG00000134247	PTGFRN
14	11	13	18	30	16	10	2	14	30	21	23	ENSG00000215866	LINC01356
0	0	0	0	0	0	0	0	0	0	0	0	ENSG00000187481	NA
1	0	0	0	0	1	0	0	0	0	0	0	ENSG00000226835	ARHGAP29-AS1
38	26	14	20	23	21	27	12	23	20	15	23	ENSG00000116752	BCAS2
7	4	2	1	4	3	5	7	2	5	6	2	ENSG00000162664	ZNF326
0	0	0	0	0	0	0	0	0	0	0	0	ENSG00000236866	TENT5C-DT
0	0	0	0	0	0	0	0	0	0	0	0	ENSG00000286172	RNVU1-8
0	1	0	0	1	1	1	0	0	0	2	1	ENSG00000134253	TRIM45
0	0	0	0	0	0	0	0	0	0	0	0	ENSG00000277655	NA
0	0	0	0	0	0	0	0	0	0	0	0	ENSG00000233730	LINC01765
0	0	0	0	0	0	0	0	0	0	0	0	ENSG00000223416	NA
0	1	0	0	0	0	0	0	0	0	0	0	ENSG00000213226	LOC100130018
0	0	0	0	0	0	0	0	0	0	0	0	ENSG00000179571	NBPF17P
1	0	2	4	1	1	2	0	0	4	1	3	ENSG00000231752	EMBP1
0	0	0	0	0	0	0	0	0	0	0	0	ENSG00000227850	SEPTIN2P1
0	0	0	0	0	0	0	0	0	0	0	0	ENSG00000243967	NA
0	0	0	0	0	0	0	0	0	0	0	0	ENSG00000235777	DPYD-AS2
0	0	0	0	0	0	0	0	0	0	0	0	ENSG00000260246	NA
37	21	21	28	38	27	18	2	11	19	19	9	ENSG00000173218	VANGL1
0	0	0	0	0	0	0	0	0	1	0	1	ENSG00000168509	HJV
0	0	0	0	0	0	0	0	0	0	0	0	ENSG00000285532	NA
0	0	0	0	0	0	0	0	0	0	0	0	ENSG00000278182	NA
0	0	0	0	0	0	0	0	0	0	0	0	ENSG00000226755	NA
1	0	0	0	0	0	0	0	0	0	0	0	ENSG00000232650	LINC01780
0	0	0	0	0	0	0	0	0	0	0	0	ENSG00000121933	TMIGD3
2	1	0	1	0	2	2	2	0	0	2	0	ENSG00000183508	TENT5C
0	0	0	0	0	0	0	0	0	0	0	0	ENSG00000227712	NA
0	0	0	0	0	0	0	0	0	0	0	0	ENSG00000174827	PDZK1
0	0	0	0	0	0	0	0	0	0	0	0	ENSG00000234225	NA
0	0	0	0	0	0	0	0	0	0	0	0	ENSG00000277095	NA
0	0	0	0	0	0	0	0	0	0	0	0	ENSG00000236806	RPL7AP15
1	0	0	0	1	0	0	0	0	0	0	0	ENSG00000272150	NBPF25P
1	0	0	0	0	0	0	0	0	0	0	0	ENSG00000234283	NA
1	0	0	0	0	0	0	0	0	0	0	0	ENSG00000237188	NA
0	0	0	0	0	0	0	0	0	0	0	0	ENSG00000278431	NA
0	0	0	0	0	0	0	0	0	0	0	0	ENSG00000227212	NA
3	2	1	1	1	1	0	1	0	0	0	1	ENSG00000270231	NBPF8
0	0	0	0	0	0	0	0	0	0	0	0	ENSG00000232780	NA
13	8	2	5	14	5	8	4	2	10	9	3	ENSG00000136631	VPS45
0	0	0	0	0	0	0	0	0	0	0	0	ENSG00000274927	LOC124904398
0	0	1	0	0	0	0	0	1	0	0	0	ENSG00000261737	NA
0	0	0	0	0	0	0	0	0	0	0	0	ENSG00000264145	NA
0	0	0	0	0	0	0	0	0	0	0	0	ENSG00000286019	NOTCH2NLB
0	0	0	0	0	0	0	0	0	0	0	0	ENSG00000258673	LINC01397
0	0	0	0	0	0	0	0	0	0	0	0	ENSG00000238256	MTND5P20
52	40	23	30	35	48	27	16	32	36	24	21	ENSG00000265491	RNF115
0	0	0	0	0	0	0	0	0	0	0	0	ENSG00000198765	SYCP1
0	0	0	0	0	0	0	0	0	0	0	0	ENSG00000224335	NA
0	0	0	1	0	0	0	0	0	0	0	0	ENSG00000287190	NA
0	0	0	0	1	0	0	0	1	1	0	0	ENSG00000277702	NA
15	20	14	17	36	15	15	3	6	25	12	16	ENSG00000143398	PIP5K1A
0	0	0	0	0	0	0	0	0	0	0	0	ENSG00000236140	NA
3	1	0	1	0	0	1	0	1	0	1	0	ENSG00000228084	NA
0	0	0	0	0	0	0	0	0	0	0	1	ENSG00000225075	NA
6	5	3	3	4	4	7	3	1	3	4	2	ENSG00000196505	GDAP2
52	39	29	33	49	39	22	16	13	36	26	18	ENSG00000117360	PRPF3
0	0	0	0	0	0	0	0	0	0	0	0	ENSG00000154451	GBP5
0	0	0	0	0	0	0	0	0	0	0	0	ENSG00000225871	NA
0	0	0	0	0	0	0	0	0	0	0	0	ENSG00000223489	NEFHP1
7	6	8	5	13	4	6	6	7	8	11	10	ENSG00000118655	DCLRE1B
0	0	0	0	0	0	0	0	0	0	0	0	ENSG00000230546	NA
11	4	3	2	9	4	5	0	4	4	8	4	ENSG00000269713	NBPF9
0	0	0	0	0	0	0	0	0	0	0	0	ENSG00000213262	NA
0	0	0	0	0	0	0	0	0	0	0	0	ENSG00000274423	NA
3	0	1	0	2	0	0	0	2	0	2	0	ENSG00000285554	NA
0	0	0	0	0	0	0	0	0	0	0	0	ENSG00000232536	NA
0	0	0	0	0	0	0	0	0	0	0	0	ENSG00000287015	NA
0	0	0	0	0	0	0	0	0	0	0	0	ENSG00000256374	NA
0	1	0	0	2	0	1	0	0	0	3	0	ENSG00000268043	NBPF12
0	0	0	0	0	0	0	0	0	0	0	0	ENSG00000241720	NA
49	36	28	29	31	34	20	7	43	55	28	32	ENSG00000116489	CAPZA1
0	0	0	0	0	0	0	0	0	0	0	0	ENSG00000235526	NA
0	0	0	0	0	0	0	0	0	0	0	0	ENSG00000228347	NA
0	0	0	0	0	0	0	0	0	0	0	0	ENSG00000276975	NA
0	0	0	0	0	0	0	0	0	0	0	0	ENSG00000236012	NA
0	0	0	0	0	0	0	0	0	0	0	0	ENSG00000270911	LOC100419654
0	0	0	0	0	0	0	0	0	0	0	0	ENSG00000272824	NA
0	0	0	0	0	0	0	0	0	1	0	0	ENSG00000155367	PPM1J
0	0	0	0	0	0	0	0	0	0	0	0	ENSG00000134200	TSHB
11	9	2	6	5	6	6	4	6	8	8	7	ENSG00000143442	POGZ
0	0	0	0	0	0	0	0	0	0	0	0	ENSG00000234257	SOD2P1
0	0	0	0	0	0	0	0	0	0	0	0	ENSG00000274019	NA
0	0	0	0	1	0	1	0	0	1	0	0	ENSG00000118292	C1orf54
0	0	0	0	0	0	0	0	0	0	0	0	ENSG00000231128	NA
30	21	5	11	22	13	9	4	9	13	9	4	ENSG00000065183	WDR3
0	0	0	0	0	0	0	0	0	0	0	0	ENSG00000235942	LCE6A
1	0	0	0	0	0	0	0	0	0	0	0	ENSG00000023902	PLEKHO1
0	0	0	0	0	0	0	0	0	0	0	0	ENSG00000227082	LINC02798
0	0	0	0	0	0	0	0	0	0	0	0	ENSG00000228626	NA
0	0	0	0	0	0	0	0	0	0	0	0	ENSG00000226126	PSMC1P12
0	0	0	0	0	0	0	0	0	0	0	0	ENSG00000163393	SLC22A15
0	0	0	0	0	0	0	0	0	0	0	0	ENSG00000131778	CHD1L
162	115	91	76	148	87	75	41	74	119	76	87	ENSG00000163156	SCNM1
0	0	0	0	0	0	0	0	0	0	0	0	ENSG00000143631	FLG
0	0	0	0	0	0	0	0	0	0	0	0	ENSG00000254539	NA
1583	1070	804	945	1465	983	751	460	769	1130	682	869	ENSG00000159377	PSMB4
0	0	0	0	0	0	0	0	0	0	0	0	ENSG00000270339	PPIAL4H
0	0	0	0	0	0	0	0	0	0	0	0	ENSG00000156150	ALX3
1	0	1	0	0	1	0	0	0	0	0	0	ENSG00000169469	SPRR1B
0	0	0	0	0	0	0	0	0	0	0	0	ENSG00000228453	NA
0	0	0	0	0	0	0	0	0	0	0	0	ENSG00000274642	NA
0	0	0	0	0	0	0	0	0	0	0	0	ENSG00000177551	NHLH2
5	2	4	6	4	7	3	1	5	4	5	3	ENSG00000197323	TRIM33
0	0	0	0	0	0	0	0	0	0	0	0	ENSG00000213244	NA
0	0	0	0	0	0	0	0	0	0	0	0	ENSG00000233029	LOC100996318
2	3	1	5	5	3	2	3	3	9	2	9	ENSG00000237975	FLG-AS1
0	0	0	0	0	0	0	0	0	0	0	0	ENSG00000261168	NA
0	0	0	0	0	0	0	0	0	0	0	0	ENSG00000287980	LOC105378930
0	0	0	0	0	0	0	0	0	0	0	0	ENSG00000226716	NA
0	0	0	0	0	0	0	0	0	0	0	0	ENSG00000229283	NA
0	0	0	0	0	0	0	0	0	0	0	0	ENSG00000271419	LOC100421116
0	0	0	0	0	0	0	0	0	0	0	0	ENSG00000244094	SPRR2F
15	13	3	8	13	11	12	4	6	5	9	3	ENSG00000178104	PDE4DIP
0	0	0	0	0	0	0	0	0	0	0	0	ENSG00000226172	LOC105378933
0	0	1	0	2	3	0	0	1	0	1	1	ENSG00000079335	CDC14A
0	0	0	0	0	0	0	0	0	0	0	0	ENSG00000143119	CD53
0	0	0	0	0	0	0	0	0	0	0	0	ENSG00000285215	NA
0	0	0	0	0	0	0	0	0	0	0	0	ENSG00000227733	LOC101927468
0	0	0	0	0	0	0	0	0	0	0	0	ENSG00000237278	RLIMP2
0	0	0	0	0	0	0	0	0	0	0	0	ENSG00000226167	AP4B1-AS1
0	0	0	0	0	0	0	0	0	0	0	0	ENSG00000285062	NA
486	297	273	468	514	290	254	143	300	272	230	299	ENSG00000117362	APH1A
29	27	28	42	48	27	47	17	26	34	28	32	ENSG00000160685	ZBTB7B
0	0	0	0	0	0	0	0	0	0	0	0	ENSG00000233432	MTIF2P1
0	0	0	0	0	0	0	0	0	0	0	0	ENSG00000227700	NA
0	0	0	0	0	0	0	0	0	0	0	0	ENSG00000229911	NA
0	0	0	0	1	0	0	0	0	0	0	0	ENSG00000224481	LOC124904403
0	0	0	0	0	0	0	0	0	0	0	0	ENSG00000143520	FLG2
2	4	0	3	4	0	5	1	1	1	2	0	ENSG00000171943	SRGAP2C
0	0	0	0	0	1	0	0	0	0	0	1	ENSG00000196734	LCE1B
0	0	0	0	0	0	0	0	0	0	0	0	ENSG00000270719	NA
0	0	1	0	0	0	0	0	0	0	0	0	ENSG00000155761	SPAG17
0	0	0	0	0	0	1	0	0	0	1	5	ENSG00000159208	CIART
30	19	15	30	42	22	34	16	14	24	13	25	ENSG00000143373	ZNF687
0	0	0	0	0	0	0	0	0	0	0	0	ENSG00000230806	SRGAP2-AS1
11	2	0	5	5	5	3	2	0	3	2	3	ENSG00000116830	TTF2
0	0	0	0	0	0	0	0	0	0	0	1	ENSG00000143556	S100A7
0	0	0	0	0	0	0	0	0	0	0	0	ENSG00000286219	NOTCH2NLC
0	0	0	0	0	0	0	0	0	0	0	0	ENSG00000227242	NA
0	1	0	0	0	1	0	1	0	1	0	0	ENSG00000234422	UBE2WP1
0	0	0	0	0	0	0	0	0	0	0	0	ENSG00000163218	PGLYRP4
0	1	0	0	0	0	0	0	0	0	0	0	ENSG00000231246	LINC02884
0	0	0	0	0	0	0	0	0	0	0	0	ENSG00000227056	RPL6P2
1147	825	479	552	1078	743	593	360	615	878	568	656	ENSG00000173207	CKS1B
4	6	1	3	10	4	2	1	5	4	1	3	ENSG00000143614	GATAD2B
0	0	0	0	0	0	0	0	0	0	0	0	ENSG00000227091	SLC6A17-AS1
0	0	0	0	0	0	0	0	0	0	0	0	ENSG00000236427	NA
0	0	0	0	0	0	0	0	0	0	0	0	ENSG00000169418	NPR1
0	0	0	0	0	0	0	0	0	0	0	0	ENSG00000285946	LCE7A
0	0	0	0	0	0	0	0	0	0	0	0	ENSG00000214204	NA
4	3	1	4	0	3	4	1	3	1	2	4	ENSG00000081026	MAGI3
1	0	2	0	0	0	0	0	0	1	0	0	ENSG00000232093	NA
0	0	0	0	0	0	0	0	0	0	0	0	ENSG00000225650	NA
0	0	0	0	0	0	0	0	0	0	0	0	ENSG00000227179	PGBP
0	0	0	0	0	0	0	0	0	0	0	0	ENSG00000229035	NA
55	40	17	25	44	26	31	16	32	54	30	43	ENSG00000116473	RAP1A
0	0	0	0	1	0	0	0	0	0	0	0	ENSG00000085465	OVGP1
0	1	1	1	0	0	0	0	0	0	0	0	ENSG00000224965	NA
7	3	2	6	8	4	6	2	1	2	2	2	ENSG00000271380	NA
0	0	0	0	0	0	0	0	0	0	0	0	ENSG00000228127	LINC01649
0	0	0	0	0	0	0	0	0	0	0	0	ENSG00000226984	RPL26P10
0	0	0	0	0	0	0	0	0	0	0	0	ENSG00000226822	NA
0	0	0	0	0	0	0	0	0	0	0	0	ENSG00000197364	NA
0	0	0	0	0	0	0	0	0	0	0	0	ENSG00000273481	NA
0	0	0	0	0	0	0	0	0	0	0	0	ENSG00000186150	UBL4B
11	3	3	1	3	2	11	6	5	6	1	7	ENSG00000143554	SLC27A3
1	0	0	0	2	0	2	2	0	2	1	0	ENSG00000143458	GABPB2
0	0	0	0	0	0	0	0	0	0	0	0	ENSG00000230932	NA
7	6	6	11	15	10	3	3	5	9	4	12	ENSG00000224363	NA
0	0	0	0	0	0	0	0	0	0	0	0	ENSG00000223861	RPS10P6
0	0	0	0	0	0	0	0	0	0	0	0	ENSG00000118298	CA14
0	0	0	0	0	0	3	4	2	0	0	2	ENSG00000143595	AQP10
0	0	0	0	0	0	0	0	0	0	0	0	ENSG00000073754	CD5L
0	1	0	0	1	0	0	0	0	0	0	0	ENSG00000143546	S100A8
0	0	0	0	0	0	0	0	0	0	0	0	ENSG00000233712	NA
0	0	0	0	0	0	0	0	0	0	0	0	ENSG00000228826	NA
0	0	0	0	0	0	0	0	0	0	0	0	ENSG00000233907	LINC01761
0	0	0	0	0	0	0	0	0	0	0	0	ENSG00000225036	CDK4P1
0	0	0	1	1	0	0	0	0	1	0	0	ENSG00000237842	NA
0	0	0	0	0	0	0	0	0	0	0	0	ENSG00000228420	NA
0	0	0	0	0	0	0	0	0	0	0	0	ENSG00000275296	NA
0	0	1	0	0	0	0	0	0	1	0	2	ENSG00000233839	RPS19P2
0	0	0	0	0	0	0	0	0	0	0	0	ENSG00000261595	NA
0	0	0	0	0	0	0	0	0	0	0	0	ENSG00000250890	NA
0	0	0	0	0	0	0	0	0	0	0	0	ENSG00000232240	NA
7	3	2	5	2	3	5	1	1	3	1	1	ENSG00000143416	SELENBP1
0	0	0	0	0	0	0	0	0	0	0	0	ENSG00000227217	NA
2	1	0	0	0	1	0	0	1	0	0	1	ENSG00000272583	NA
0	0	0	0	0	0	0	0	0	0	0	0	ENSG00000231827	LOC343052
7	6	8	6	10	11	2	2	5	5	4	5	ENSG00000280649	NA
0	0	0	0	0	0	0	0	0	0	0	0	ENSG00000260948	NA
1	2	0	0	0	0	0	0	0	1	0	1	ENSG00000131781	FMO5
0	0	0	0	0	0	0	0	0	0	0	0	ENSG00000286106	NOTCH2NLR
0	0	0	0	0	0	0	0	0	0	0	0	ENSG00000276509	NA
0	0	0	0	0	0	0	0	0	0	0	0	ENSG00000223599	NA
1	2	1	4	4	4	0	1	0	1	1	1	ENSG00000121851	POLR3GL
0	0	0	0	0	0	0	0	0	0	0	0	ENSG00000233792	NA
0	0	0	0	0	0	0	0	0	0	0	0	ENSG00000283342	NA
0	1	0	0	0	0	0	0	0	0	0	0	ENSG00000226026	RWDD3-DT
0	0	0	0	0	0	0	0	0	0	0	0	ENSG00000224645	NA
0	0	0	0	0	0	0	0	0	0	0	0	ENSG00000230921	HAO2-IT1
0	0	0	0	0	0	0	0	0	0	0	0	ENSG00000286151	NA
0	0	0	0	0	0	0	0	0	0	0	0	ENSG00000234388	NA
512	398	282	317	541	336	326	178	338	382	272	328	ENSG00000134202	GSTM3
2	1	2	3	5	3	4	1	4	3	2	1	ENSG00000285184	NA
0	0	0	0	0	0	0	0	0	0	0	0	ENSG00000235015	NA
0	0	0	0	0	0	0	0	0	0	0	0	ENSG00000278273	NA
0	0	0	0	0	0	0	0	0	0	0	0	ENSG00000271736	NA
0	0	0	0	0	0	0	0	0	0	0	0	ENSG00000235988	NA
0	0	0	0	0	0	0	0	0	0	0	0	ENSG00000233717	NA
0	0	0	1	0	0	0	0	0	0	0	0	ENSG00000231551	PDE4DIPP6
9	6	29	8	52	28	9	3	31	8	37	17	ENSG00000163220	S100A9
0	0	0	0	0	0	0	0	0	0	0	0	ENSG00000224784	S100A15A
0	0	0	0	0	0	0	0	0	0	0	0	ENSG00000227295	NA
8	1	2	4	4	3	1	2	3	2	3	3	ENSG00000163155	LYSMD1
10	6	5	4	5	4	11	1	7	3	2	11	ENSG00000163216	SPRR2D
0	0	0	0	0	0	0	0	0	0	0	0	ENSG00000143603	KCNN3
0	0	0	0	0	0	0	0	0	0	0	0	ENSG00000270392	PFN1P2
256	172	143	129	297	187	90	44	96	137	84	91	ENSG00000160688	FLAD1
0	0	0	0	0	0	0	0	0	0	0	0	ENSG00000233008	LOC101927560
0	0	0	0	0	0	0	0	0	0	0	0	ENSG00000243613	NA
0	0	0	0	0	0	0	0	1	0	1	0	ENSG00000224520	KRT8P45
364	280	130	172	330	196	137	92	175	346	186	152	ENSG00000116459	ATP5PB
51	37	20	34	34	28	19	8	14	41	17	19	ENSG00000271121	NA
0	0	0	0	0	0	0	0	0	0	0	0	ENSG00000241975	NA
0	0	0	0	0	0	0	0	0	0	0	0	ENSG00000271143	LOC101928952
246	149	139	122	211	154	79	48	109	113	75	92	ENSG00000163344	PMVK
1	0	0	4	1	1	0	0	2	0	0	0	ENSG00000162738	VANGL2
0	0	0	0	0	0	0	0	0	0	0	0	ENSG00000270976	NA
0	0	0	0	0	0	1	0	0	0	0	0	ENSG00000228217	NA
0	0	0	0	0	0	0	0	0	0	0	0	ENSG00000270342	NA
0	1	0	1	1	0	0	0	1	0	0	0	ENSG00000143552	NUP210L
7	5	6	7	5	4	4	3	3	9	2	2	ENSG00000186364	NUDT17
0	2	0	0	0	0	1	2	0	0	1	0	ENSG00000246203	NA
0	0	0	0	0	0	0	0	0	0	0	0	ENSG00000175984	DENND2C
0	0	0	0	0	0	0	1	0	0	0	0	ENSG00000143127	ITGA10
0	0	0	0	0	0	0	0	0	0	1	0	ENSG00000186844	LCE1A
0	0	0	0	0	0	0	0	0	0	0	0	ENSG00000231100	NA
1	0	3	0	0	1	5	1	0	4	1	2	ENSG00000241794	SPRR2A
10	4	3	3	27	6	8	8	8	5	11	10	ENSG00000203783	PRR9
209	177	146	223	218	216	236	81	192	180	137	140	ENSG00000143549	TPM3
0	0	0	0	0	0	0	0	0	0	0	0	ENSG00000116824	CD2
0	0	0	0	0	0	0	0	0	0	0	0	ENSG00000235887	NA
0	0	1	0	0	0	0	0	0	0	0	0	ENSG00000235795	NA
0	0	0	0	0	0	0	0	0	0	0	0	ENSG00000237460	NA
0	0	0	0	0	0	0	0	0	0	0	0	ENSG00000236327	NA
0	0	0	0	0	0	0	0	0	0	0	0	ENSG00000233337	UBE2FP3
9	5	0	1	4	4	4	2	1	7	8	1	ENSG00000088035	ALG6
1	0	0	0	2	1	1	1	0	0	0	0	ENSG00000223804	NA
3	4	4	3	3	5	4	2	1	1	2	2	ENSG00000232671	ZNF687-AS1
0	0	0	0	0	0	0	0	0	0	0	0	ENSG00000236887	RPS15P1
0	0	0	0	0	0	0	0	0	0	0	0	ENSG00000163354	DCST2
0	0	0	0	0	0	0	0	0	0	0	0	ENSG00000230779	RPLP0P4
0	0	0	0	0	0	0	0	0	0	0	0	ENSG00000163206	SMCP
1	7	1	1	11	5	4	2	3	2	3	6	ENSG00000024526	DEPDC1
0	0	0	0	0	1	0	0	0	0	0	0	ENSG00000236480	NA
0	0	0	0	0	0	0	0	0	0	0	0	ENSG00000235756	NA
1	1	0	1	0	0	0	1	0	2	1	0	ENSG00000225603	NA
0	0	0	0	0	0	0	0	0	0	0	0	ENSG00000173810	NA
0	1	0	0	0	0	0	1	1	1	0	0	ENSG00000273136	NBPF26
5	7	1	0	2	1	3	2	1	3	1	3	ENSG00000162825	NBPF20
0	0	0	0	0	0	0	0	0	0	0	0	ENSG00000235005	NA
0	0	0	0	0	0	0	0	0	0	0	0	ENSG00000271890	NA
1	1	2	3	3	0	3	5	3	4	2	2	ENSG00000169474	SPRR1A
0	0	0	0	0	0	0	0	0	0	0	0	ENSG00000238107	NA
0	0	0	0	0	0	0	0	0	0	0	0	ENSG00000198019	FCGR1BP
0	0	0	0	0	0	0	0	0	0	0	0	ENSG00000286005	NA
8	2	0	4	4	1	2	1	6	2	0	2	ENSG00000227425	NA
0	0	0	0	0	0	0	0	0	0	0	0	ENSG00000233222	NA
0	0	0	0	0	0	0	0	0	0	0	0	ENSG00000225279	NA
2	3	0	2	1	2	1	2	0	3	2	2	ENSG00000237976	NA
6	2	3	9	6	3	4	1	3	3	2	5	ENSG00000281571	NA
0	0	0	0	0	0	0	0	0	0	0	0	ENSG00000229101	NA
0	0	0	0	0	0	0	0	0	0	0	0	ENSG00000224927	NA
0	0	0	0	0	0	0	0	0	0	0	0	ENSG00000239216	NA
0	0	0	0	0	0	0	0	0	0	0	0	ENSG00000163352	LENEP
1	1	1	1	0	1	3	1	2	0	0	1	ENSG00000283360	NA
1	0	0	0	0	0	0	0	0	0	0	0	ENSG00000270361	NA
0	0	0	0	0	0	0	0	0	0	0	0	ENSG00000283227	SPRR5
0	0	0	0	0	0	0	0	0	0	0	0	ENSG00000225670	NA
0	0	0	0	0	0	0	0	0	0	0	0	ENSG00000258465	NA
0	0	0	0	0	0	0	0	0	0	0	0	ENSG00000288460	SMIM42
4	11	4	12	4	7	5	3	1	7	5	2	ENSG00000117262	GPR89A
0	0	0	0	0	0	0	0	0	0	0	0	ENSG00000203782	LORICRIN
0	0	0	0	0	0	0	0	0	0	0	0	ENSG00000227907	NA
0	0	0	0	0	0	0	0	0	0	0	0	ENSG00000229002	NA
0	0	0	0	0	0	0	0	0	0	0	0	ENSG00000163263	CFAP141
0	0	0	1	0	0	0	1	1	2	0	0	ENSG00000274265	NA
0	0	0	0	0	0	0	0	0	0	0	0	ENSG00000284700	NA
0	0	0	0	0	0	0	0	0	0	0	0	ENSG00000237076	NA
17	7	2	14	16	8	13	1	7	9	7	5	ENSG00000143624	INTS3
0	0	0	0	0	0	0	0	0	0	0	0	ENSG00000253831	ETV3L
0	0	0	0	0	0	0	0	0	0	0	0	ENSG00000287979	NA
0	0	0	0	0	0	0	0	0	0	0	0	ENSG00000227970	NR1H5P
0	0	0	0	0	0	0	0	0	0	0	0	ENSG00000223345	H2BP1
1	0	0	1	3	0	0	0	3	1	4	2	ENSG00000163221	S100A12
0	0	0	0	0	0	0	0	1	0	0	0	ENSG00000271567	PPIAL4E
1	0	0	1	1	0	2	1	0	2	0	0	ENSG00000270629	NBPF14
0	0	0	0	0	0	0	0	0	0	0	0	ENSG00000261055	NA
0	0	0	0	0	0	0	0	0	0	0	0	ENSG00000231613	NA
23	23	11	10	26	14	16	13	11	41	19	14	ENSG00000137947	GTF2B
0	0	0	3	0	0	0	0	0	0	0	1	ENSG00000233328	NA
0	0	0	0	0	0	0	0	0	0	0	0	ENSG00000231700	NA
0	0	0	0	0	0	0	0	0	0	1	0	ENSG00000211451	GNRHR2
0	0	0	0	0	0	0	0	0	0	0	0	ENSG00000236689	MTCO2P21
0	0	0	0	1	0	2	1	0	1	0	0	ENSG00000233589	NA
0	0	0	0	0	0	0	0	0	0	0	0	ENSG00000234604	NA
0	0	0	0	0	0	0	0	0	0	0	0	ENSG00000117586	TNFSF4
4	1	2	6	3	2	1	2	0	2	1	2	ENSG00000239887	C1orf226
0	0	0	0	0	0	0	0	0	0	0	0	ENSG00000175658	NA
0	0	0	0	0	0	0	0	0	0	0	0	ENSG00000184330	S100A7A
4	3	4	3	3	0	2	4	1	2	2	3	ENSG00000014914	MTMR11
0	0	0	0	0	0	0	0	0	0	0	0	ENSG00000243960	NA
0	0	0	0	0	0	0	0	0	0	0	0	ENSG00000230946	NA
0	0	0	0	0	0	0	0	0	0	0	0	ENSG00000226028	NA
0	0	0	0	0	0	0	0	0	0	0	0	ENSG00000227667	LOC107985222
0	0	0	0	0	0	0	0	0	0	0	0	ENSG00000162728	KCNJ9
1	0	0	2	0	1	2	0	3	3	1	2	ENSG00000229021	NA
0	0	0	0	0	0	0	0	0	0	0	0	ENSG00000231029	RPS18P4
101	48	31	24	66	33	37	17	25	33	31	37	ENSG00000223612	NA
0	0	0	0	0	0	0	0	0	0	0	0	ENSG00000203825	NA
16	9	4	4	4	5	6	1	2	6	6	2	ENSG00000184371	CSF1
0	0	0	0	0	0	0	0	0	0	0	0	ENSG00000233449	MTATP6P14
0	0	0	0	0	0	0	0	0	0	0	0	ENSG00000242943	NA
0	0	0	0	0	1	0	0	0	0	0	0	ENSG00000233203	NA
0	0	0	0	0	0	0	0	0	0	0	0	ENSG00000232366	VDAC1P9
0	0	0	0	0	0	0	0	0	0	0	0	ENSG00000232499	LOC100421402
26	29	16	32	37	18	25	14	17	33	26	15	ENSG00000143375	CGN
0	0	0	1	0	0	1	0	1	0	0	1	ENSG00000271425	NBPF10
0	0	0	0	0	0	0	0	0	0	0	0	ENSG00000232265	LINC02805
0	0	0	0	0	0	0	0	0	0	0	0	ENSG00000163154	TNFAIP8L2
0	0	0	0	0	0	0	0	0	0	0	0	ENSG00000232995	RGS5
0	0	0	0	0	0	0	0	0	0	0	0	ENSG00000236957	LOC105371458
130	85	42	69	102	70	85	34	50	82	59	42	ENSG00000143569	UBAP2L
0	0	0	0	0	0	0	0	0	0	0	0	ENSG00000238087	FMO8P
0	0	0	0	0	0	0	0	0	0	0	0	ENSG00000227777	RPL7AP19
0	0	0	0	0	0	0	0	0	0	0	0	ENSG00000287218	NA
0	0	0	0	0	0	0	0	0	0	0	0	ENSG00000235700	CYCSP52
0	0	0	0	0	0	0	0	0	0	0	0	ENSG00000223945	RPL6P31
0	0	0	0	0	0	0	0	0	0	0	0	ENSG00000230832	NA
0	0	0	0	0	0	0	0	0	0	0	0	ENSG00000177173	NA
0	0	0	0	0	0	0	0	0	0	0	0	ENSG00000244619	NA
0	0	0	0	0	0	0	0	0	0	0	0	ENSG00000184148	SPRR4
0	0	0	0	0	0	0	0	0	0	0	0	ENSG00000228697	LOC101928565
0	0	0	0	0	0	0	0	0	0	0	0	ENSG00000223656	HMGB3P10
3	2	3	2	2	2	1	0	0	1	1	3	ENSG00000277406	NA
0	0	0	0	0	0	0	0	0	0	0	0	ENSG00000238022	NA
0	0	0	0	0	0	0	0	0	0	0	0	ENSG00000231671	LINC01307
0	0	0	0	0	0	0	0	0	0	0	0	ENSG00000196184	OR10J1
95	74	55	89	124	78	76	16	51	67	44	50	ENSG00000162729	IGSF8
321	225	150	213	251	196	212	135	161	245	122	222	ENSG00000143158	MPC2
41	28	9	19	30	17	16	13	16	27	15	26	ENSG00000237008	NA
0	0	0	0	0	0	0	0	0	0	0	0	ENSG00000271092	TLCD4-RWDD3
0	0	0	0	0	0	0	0	0	0	0	0	ENSG00000230364	RPL4P3
0	0	0	0	0	0	0	0	0	0	0	0	ENSG00000162739	SLAMF6
0	0	0	0	0	0	0	0	0	0	0	0	ENSG00000238118	SLC25A24P2
0	0	0	0	0	0	0	1	0	0	0	0	ENSG00000203785	SPRR2E
0	0	0	0	0	0	0	0	0	0	0	0	ENSG00000276118	NA
0	0	0	0	0	0	0	0	0	0	0	0	ENSG00000232148	FMO11P
0	0	0	0	0	0	0	0	0	0	0	0	ENSG00000287607	NA
0	0	0	0	0	0	0	0	0	0	0	0	ENSG00000159516	SPRR2G
0	0	0	0	0	1	0	0	0	0	0	0	ENSG00000278811	LINC00624
0	0	0	0	0	0	0	0	0	0	0	0	ENSG00000117281	CD160
40	26	10	23	26	13	14	7	11	37	23	29	ENSG00000000460	C1orf112
0	0	0	0	0	0	0	0	0	0	0	0	ENSG00000249730	OR10J4
0	0	0	0	0	0	0	0	0	0	0	0	ENSG00000188859	FAM78B
0	0	0	0	0	0	0	0	0	0	0	0	ENSG00000271439	NA
15	13	7	5	5	6	11	3	6	6	6	8	ENSG00000264522	OTUD7B
0	0	0	0	0	0	0	0	0	0	0	0	ENSG00000163564	PYHIN1
0	0	0	0	0	0	0	0	0	0	0	0	ENSG00000275075	NA
89	59	38	75	84	47	89	46	43	83	49	37	ENSG00000135862	LAMC1
0	0	0	0	0	0	0	0	0	0	0	0	ENSG00000232952	LOC401957
0	0	0	0	0	0	0	0	0	0	0	0	ENSG00000158473	CD1D
0	2	0	0	1	0	0	0	1	2	1	1	ENSG00000227722	NA
0	0	0	0	0	0	0	0	0	0	0	0	ENSG00000285636	NA
0	0	0	0	0	0	0	0	0	0	0	0	ENSG00000285922	NA
5339	3622	3589	3444	6401	4675	3675	2115	2504	3979	2819	3010	ENSG00000163191	S100A11
0	0	0	0	0	0	0	0	0	0	0	0	ENSG00000233411	NA
0	0	0	0	0	0	0	0	0	0	0	0	ENSG00000215853	RPTN
0	0	0	0	0	0	0	0	0	0	0	0	ENSG00000275801	NA
780	466	412	675	919	500	676	421	572	668	418	778	ENSG00000143198	MGST3
0	0	0	0	0	0	0	0	0	0	0	0	ENSG00000203781	S100A7P1
0	0	0	0	0	0	0	0	0	0	0	0	ENSG00000143318	CASQ1
0	0	0	0	0	0	0	0	0	0	0	0	ENSG00000143297	FCRL5
62	52	22	48	61	34	58	28	23	34	34	24	ENSG00000162736	NCSTN
0	0	0	0	0	0	0	0	0	0	0	0	ENSG00000117560	FASLG
0	0	0	0	0	0	0	0	0	0	0	0	ENSG00000232188	NA
1	0	0	0	0	0	0	0	0	0	0	0	ENSG00000232212	LINC01701
0	0	0	1	0	0	0	0	0	0	0	0	ENSG00000135823	STX6
0	0	0	0	0	0	0	0	0	0	0	0	ENSG00000171722	SPATA46
979	732	359	535	769	512	395	241	407	674	385	395	ENSG00000143621	ILF2
0	0	0	0	0	0	0	0	0	0	0	0	ENSG00000241042	NA
91	91	41	56	94	74	41	31	76	93	34	58	ENSG00000143155	TIPRL
0	0	0	0	0	0	0	0	0	0	0	0	ENSG00000260322	NA
0	0	0	0	0	0	0	0	0	0	0	0	ENSG00000213060	NA
0	0	0	0	0	0	0	0	0	0	0	0	ENSG00000223495	NA
0	0	0	0	0	0	0	0	0	0	0	0	ENSG00000241666	NA
10	7	3	5	3	7	2	0	3	4	3	0	ENSG00000143156	NME7
0	0	0	0	0	0	0	0	0	0	0	0	ENSG00000229612	NA
1	0	0	0	0	0	0	1	1	0	0	0	ENSG00000198771	RCSD1
0	0	0	0	0	0	0	0	0	0	0	0	ENSG00000224943	NA
0	0	0	0	0	0	0	0	0	0	0	0	ENSG00000225462	FDPSP1
0	0	0	0	0	0	0	0	0	0	0	0	ENSG00000237756	NA
0	0	0	0	0	0	0	0	0	0	0	0	ENSG00000116147	TNR
15	20	21	16	31	26	11	9	7	17	12	13	ENSG00000213064	SFT2D2
0	0	0	0	0	0	0	0	0	0	0	0	ENSG00000203307	NA
16	17	5	10	16	14	7	6	3	5	12	2	ENSG00000143179	UCK2
0	0	0	0	0	0	0	0	0	0	0	0	ENSG00000271187	NA
0	0	0	0	0	0	0	0	0	0	0	0	ENSG00000260360	NA
0	0	0	0	0	0	0	0	0	0	0	0	ENSG00000224968	LINC01645
0	0	0	0	0	0	0	0	0	0	0	0	ENSG00000274562	NA
0	0	0	0	0	0	0	0	0	0	0	0	ENSG00000276756	KMT2CP1
0	0	0	0	0	0	0	0	0	0	0	0	ENSG00000143315	PIGM
0	0	0	0	0	0	0	0	0	0	0	0	ENSG00000227094	NA
0	0	0	12	0	0	0	0	0	0	0	0	ENSG00000286966	NA
11	5	5	2	5	4	15	6	4	9	3	1	ENSG00000116199	FAM20B
0	0	0	0	0	0	0	0	0	0	0	0	ENSG00000231175	LINC01720
0	0	0	0	0	0	0	0	0	0	0	0	ENSG00000143185	XCL2
0	0	0	0	0	0	0	0	0	0	0	0	ENSG00000235145	RPSAP16
0	0	0	0	0	0	0	0	0	0	0	0	ENSG00000007933	FMO3
0	0	0	0	0	0	0	0	0	0	0	0	ENSG00000280778	NA
220	123	97	121	151	94	305	132	114	160	146	154	ENSG00000116260	QSOX1
5	5	3	4	6	3	9	3	7	7	5	4	ENSG00000117475	BLZF1
0	0	0	1	1	1	0	0	0	0	0	0	ENSG00000272931	NA
0	0	0	0	0	0	0	0	0	0	0	0	ENSG00000143340	FAM163A
6	4	1	1	5	4	5	3	5	2	3	11	ENSG00000143190	POU2F1
0	0	0	0	0	0	0	0	0	0	0	0	ENSG00000225475	NA
0	0	0	0	0	0	1	0	0	0	0	0	ENSG00000213062	NA
0	0	0	0	0	0	0	0	0	0	0	0	ENSG00000230898	NA
0	0	0	0	0	0	0	0	1	0	0	0	ENSG00000234998	NA
0	0	0	0	0	0	0	0	0	0	0	0	ENSG00000232223	CNN2P10
0	0	0	0	0	0	0	0	0	0	0	0	ENSG00000232678	SPTLC1P4
0	0	0	0	0	0	0	0	0	0	0	0	ENSG00000224698	NA
39	32	15	20	33	19	23	8	26	40	12	20	ENSG00000159348	CYB5R1
0	0	0	0	0	0	0	0	0	0	0	0	ENSG00000287697	NA
9	7	3	8	13	9	10	2	7	14	6	7	ENSG00000075945	KIFAP3
0	0	0	0	0	0	0	0	0	0	0	0	ENSG00000235303	NA
0	0	1	0	0	0	1	0	0	0	0	1	ENSG00000162779	AXDND1
0	0	0	0	0	0	0	0	0	0	0	0	ENSG00000273160	NA
0	0	0	0	0	0	0	0	1	0	0	0	ENSG00000122432	SPATA1
0	0	0	0	0	0	0	0	0	0	0	0	ENSG00000234810	NA
0	0	0	0	0	0	0	0	0	0	0	0	ENSG00000232750	NA
0	0	0	0	0	0	0	0	0	0	0	0	ENSG00000224468	LAMC1-AS1
0	0	0	0	0	0	0	0	0	0	0	0	ENSG00000235628	NA
0	0	0	0	0	0	0	0	0	0	0	0	ENSG00000224600	RPLP1P3
2	2	0	0	1	0	2	1	0	0	1	3	ENSG00000272419	NA
0	0	0	0	0	0	0	0	0	0	0	0	ENSG00000232551	MTCO1P14
0	0	0	1	0	0	0	0	0	0	0	0	ENSG00000229785	NA
0	0	0	0	0	0	0	1	0	0	0	0	ENSG00000092607	TBX15
0	0	0	0	0	0	0	0	0	0	0	0	ENSG00000238270	NA
0	0	0	0	0	0	0	0	0	0	0	0	ENSG00000285894	NA
0	0	0	0	0	0	0	0	0	0	0	0	ENSG00000234425	NA
0	0	0	0	0	0	0	0	0	0	0	0	ENSG00000236025	NA
0	0	0	0	0	0	0	0	0	0	0	0	ENSG00000230687	NA
0	0	0	0	0	0	0	0	0	0	0	0	ENSG00000230704	LOC101928628
0	0	0	0	0	0	0	0	0	0	0	0	ENSG00000283255	NA
0	0	0	0	0	0	0	0	0	0	0	0	ENSG00000227741	LOC729867
7	3	2	2	2	2	2	0	2	5	0	4	ENSG00000237049	RPL34P1
0	0	0	0	0	0	0	0	0	0	0	0	ENSG00000269887	NA
86	45	23	38	64	52	43	34	60	85	48	54	ENSG00000235082	NA
0	0	0	0	0	0	0	0	0	0	0	0	ENSG00000286754	NA
0	0	0	0	0	0	0	0	0	0	0	0	ENSG00000232751	RPL26P11
0	0	0	0	0	0	0	0	0	0	0	0	ENSG00000254913	NA
0	0	0	0	0	0	0	0	0	0	0	0	ENSG00000287831	NA
0	0	0	0	0	0	0	0	0	0	0	0	ENSG00000236364	NA
0	0	0	0	0	0	0	0	0	0	0	0	ENSG00000117091	CD48
0	0	0	0	0	0	0	0	0	0	0	0	ENSG00000235378	MRPS10P1
0	0	0	0	0	0	0	0	0	0	0	0	ENSG00000163209	SPRR3
0	0	0	0	0	0	0	0	0	0	0	0	ENSG00000229588	LOC112268276
111	70	25	53	64	41	46	30	39	78	45	41	ENSG00000122218	COPA
0	1	0	0	0	0	0	0	0	0	0	0	ENSG00000143171	RXRG
0	0	0	0	0	0	0	0	0	0	0	0	ENSG00000272033	NA
0	0	0	0	0	0	0	0	0	0	0	0	ENSG00000275767	NA
0	0	0	0	0	0	0	0	0	0	0	0	ENSG00000224718	LINC01657
11	7	6	8	9	2	4	3	1	8	4	1	ENSG00000047410	TPR
0	0	0	0	0	0	0	0	0	0	0	0	ENSG00000231992	NA
0	0	0	0	0	0	0	0	0	0	0	0	ENSG00000270209	NA
0	0	0	0	0	0	0	0	0	0	0	0	ENSG00000018625	ATP1A2
12	1	0	3	9	6	3	4	2	7	3	6	ENSG00000171806	METTL18
0	0	0	0	0	0	0	0	0	0	0	0	ENSG00000224261	RPSAP18
0	0	0	0	0	0	0	0	0	0	0	0	ENSG00000287919	NA
0	0	0	0	0	0	0	0	0	0	0	0	ENSG00000229914	RPS10P8
0	0	0	0	0	0	0	0	0	0	0	0	ENSG00000213088	ACKR1
0	0	0	0	0	0	0	0	0	0	0	1	ENSG00000198574	SH2D1B
2	0	0	0	2	1	1	1	0	0	1	2	ENSG00000203739	PRDX6-AS1
0	0	0	0	0	0	0	0	0	0	0	0	ENSG00000233882	LINC01680
0	0	0	0	0	0	0	0	0	0	0	0	ENSG00000198358	LOC101928372
0	0	0	0	0	0	0	0	0	0	0	0	ENSG00000229407	NA
0	0	0	0	0	0	0	0	0	0	0	0	ENSG00000235575	NA
0	0	0	0	0	0	0	0	0	0	0	0	ENSG00000134216	CHIA
0	0	0	0	0	0	0	0	0	0	0	0	ENSG00000234761	NA
0	0	0	0	0	0	0	0	0	0	0	0	ENSG00000230748	PRELID1P7
0	0	0	0	0	0	0	0	0	0	0	0	ENSG00000254154	SEC16B
0	1	0	1	1	0	0	0	0	0	0	0	ENSG00000286600	NA
4	4	1	1	7	3	1	2	0	9	7	6	ENSG00000162694	EXTL2
0	0	0	0	0	0	0	0	0	0	0	1	ENSG00000163207	IVL
4	4	1	3	6	2	6	2	6	6	0	3	ENSG00000132716	DCAF8
0	0	0	0	0	0	0	0	0	0	0	0	ENSG00000288574	NA
0	0	0	0	0	0	0	0	0	0	0	0	ENSG00000238108	NA
0	0	0	0	0	0	0	0	0	0	0	0	ENSG00000214262	ANKRD36BP1
0	0	0	0	0	0	0	0	0	0	0	0	ENSG00000183853	KIRREL1
33	24	10	11	27	20	34	13	10	32	16	23	ENSG00000143401	ANP32E
0	0	1	0	0	2	1	0	0	1	0	1	ENSG00000215835	LOC284685
9	2	3	0	4	2	5	1	5	6	1	3	ENSG00000118197	DDX59
0	0	0	0	0	0	0	0	0	0	0	0	ENSG00000135842	NIBAN1
0	0	0	0	0	0	0	0	0	0	0	0	ENSG00000227621	NA
0	0	0	0	0	0	0	0	0	1	0	0	ENSG00000229258	LPGAT1-AS1
0	0	0	0	0	0	0	0	0	0	0	0	ENSG00000287472	NA
0	0	0	0	0	0	0	0	0	0	0	0	ENSG00000227776	NA
1	1	1	2	3	2	3	2	2	6	1	2	ENSG00000198734	F5
0	0	0	0	0	0	0	0	0	0	0	0	ENSG00000242193	CRYZL2P
232	170	106	104	239	135	133	81	147	192	108	158	ENSG00000077152	UBE2T
0	1	0	0	0	0	0	0	0	0	0	0	ENSG00000241318	NA
9	8	4	4	5	7	7	2	6	4	4	4	ENSG00000143164	DCAF6
0	0	0	0	0	0	0	0	0	0	0	0	ENSG00000271546	NA
0	0	0	0	0	0	0	0	0	0	0	0	ENSG00000255148	NA
52	38	24	32	47	35	49	23	33	48	18	44	ENSG00000133048	CHI3L1
0	0	0	0	0	0	0	0	0	0	0	0	ENSG00000229699	LOC101928009
0	0	0	0	0	0	0	0	0	0	0	0	ENSG00000228238	NA
0	0	0	0	0	0	0	0	0	0	0	0	ENSG00000232393	RPL5P6
0	0	0	0	0	0	0	0	0	0	0	0	ENSG00000121454	LHX4
4	4	2	7	8	1	8	2	0	4	2	6	ENSG00000126070	AGO3
0	0	0	0	0	0	0	0	0	0	0	0	ENSG00000275140	NA
0	0	0	0	0	0	0	0	0	0	0	0	ENSG00000184155	OR10J5
1	0	0	0	0	1	0	1	0	0	0	0	ENSG00000163157	TMOD4
0	0	0	0	0	0	0	0	0	0	0	0	ENSG00000224308	LINC01527
4	6	1	7	2	7	5	2	7	5	6	3	ENSG00000117036	ETV3
36	32	15	16	17	14	30	22	19	11	15	19	ENSG00000058085	LAMC2
0	0	0	0	0	0	0	0	0	0	0	0	ENSG00000188460	NA
0	0	0	1	0	0	1	0	1	1	0	1	ENSG00000260088	DDX59-AS1
3	2	1	1	0	2	4	0	3	2	0	1	ENSG00000287978	LOC100996756
122	78	59	76	117	91	68	51	68	80	45	87	ENSG00000183155	RABIF
3	4	1	8	9	4	6	0	3	8	3	6	ENSG00000117533	VAMP4
20	9	4	7	10	8	5	2	6	16	5	8	ENSG00000116815	CD58
0	0	0	0	0	0	0	0	0	0	0	0	ENSG00000225487	NA
0	0	0	0	0	0	0	0	0	0	0	0	ENSG00000224620	NA
0	0	2	1	0	0	0	0	1	1	1	1	ENSG00000232917	NA
0	0	0	0	0	0	0	0	0	0	0	0	ENSG00000233057	EEF1A1P14
0	0	0	0	0	0	0	0	0	0	0	0	ENSG00000237131	LOC107985453
1	1	0	0	1	2	4	5	3	4	0	8	ENSG00000116741	RGS2
0	0	0	0	0	0	0	0	0	0	0	0	ENSG00000233946	RPS29P4
8	5	7	7	11	6	5	2	11	11	6	15	ENSG00000122482	ZNF644
0	0	0	0	0	0	0	0	0	0	0	0	ENSG00000215861	NA
273	212	152	123	152	149	89	61	109	184	110	109	ENSG00000123843	C4BPB
0	0	0	0	0	0	0	0	0	0	0	0	ENSG00000143167	GPA33
0	0	0	0	0	0	0	0	0	0	0	0	ENSG00000143184	XCL1
0	0	0	0	0	0	0	0	0	0	0	0	ENSG00000231966	NA
0	0	0	0	0	0	0	0	0	0	0	0	ENSG00000203685	STUM
23	33	23	27	22	20	35	16	20	24	21	28	ENSG00000131788	PIAS3
0	0	0	0	0	0	0	0	0	0	0	0	ENSG00000176320	NA
0	0	0	0	0	0	0	0	0	0	0	0	ENSG00000260976	NA
0	0	0	0	0	0	0	0	0	0	0	0	ENSG00000235215	NA
0	0	0	0	0	0	0	0	0	0	0	0	ENSG00000223450	RPS24P5
0	0	0	0	0	0	0	0	0	0	0	0	ENSG00000233771	NA
0	0	0	0	0	0	0	0	1	0	0	0	ENSG00000171786	NHLH1
0	0	0	0	0	0	0	0	0	0	0	0	ENSG00000224691	NA
0	0	0	0	0	0	0	0	0	0	0	0	ENSG00000286572	NA
0	0	0	0	0	0	0	0	0	0	0	0	ENSG00000272880	NA
0	0	0	0	0	0	0	0	0	0	0	0	ENSG00000235101	NA
0	0	0	0	0	0	0	0	0	0	0	0	ENSG00000228215	NA
0	0	0	0	0	0	0	0	0	0	0	0	ENSG00000177807	KCNJ10
4	0	2	2	6	3	2	3	3	1	1	3	ENSG00000163485	ADORA1
0	0	0	1	0	0	0	0	1	0	0	0	ENSG00000123838	C4BPA
0	0	0	0	0	0	0	0	0	0	0	0	ENSG00000000971	CFH
0	0	0	0	0	0	0	0	0	0	0	0	ENSG00000233626	NA
3	1	0	0	2	0	0	3	0	2	1	3	ENSG00000185495	NA
0	0	0	0	0	0	0	0	0	0	0	0	ENSG00000233691	NA
0	0	0	0	0	0	0	0	0	0	0	0	ENSG00000283518	NA
8	10	2	2	13	1	0	4	5	5	5	3	ENSG00000118200	CAMSAP2
0	0	0	0	0	0	0	0	0	0	0	0	ENSG00000271527	LOC100420658
13	10	2	5	13	13	8	6	7	11	4	10	ENSG00000143228	NUF2
0	0	0	0	0	0	0	0	0	0	0	0	ENSG00000235827	TUBB8P9
0	0	0	0	0	0	0	0	0	0	0	0	ENSG00000231615	LOC646870
0	0	0	0	0	0	0	0	0	0	0	0	ENSG00000231714	NA
1	2	2	2	2	0	8	3	2	2	3	0	ENSG00000174514	MFSD4A
0	2	0	2	0	0	0	0	0	0	1	0	ENSG00000143178	TBX19
0	0	0	0	0	0	0	0	0	0	0	0	ENSG00000162409	PRKAA2
24	27	18	22	24	15	13	5	18	24	10	15	ENSG00000224837	NA
0	0	0	0	0	0	0	0	0	0	0	0	ENSG00000231547	NA
1	3	1	3	1	1	7	1	0	1	0	2	ENSG00000116833	NR5A2
1	0	0	0	0	0	1	0	0	0	0	0	ENSG00000272205	NA
0	0	0	0	0	0	0	0	0	0	0	0	ENSG00000227740	LINC02803
1	0	0	1	1	0	2	0	0	1	2	1	ENSG00000135824	RGS8
0	0	0	0	0	0	0	0	0	0	0	0	ENSG00000260990	NA
4	6	2	4	4	1	4	1	5	1	2	3	ENSG00000000457	SCYL3
0	0	0	0	0	1	0	0	0	0	0	0	ENSG00000286185	NA
6	0	0	4	1	2	1	0	1	4	0	5	ENSG00000143507	DUSP10
0	0	0	0	0	0	1	0	0	0	0	0	ENSG00000285638	NA
0	0	0	0	0	0	0	0	0	0	0	0	ENSG00000226520	NA
1	0	1	0	0	0	1	0	0	0	0	0	ENSG00000198483	ANKRD35
29	22	24	28	35	18	36	17	29	31	14	26	ENSG00000143367	TUFT1
0	0	0	0	0	0	0	0	0	0	0	0	ENSG00000260021	NA
0	0	0	0	0	0	0	0	0	0	0	0	ENSG00000284592	NA
0	0	0	0	0	0	0	0	0	0	0	0	ENSG00000230987	LOC647132
6	4	2	4	8	8	1	0	2	7	2	4	ENSG00000232527	LINC02802
0	0	0	0	0	0	0	0	0	0	0	0	ENSG00000275392	NA
0	0	0	0	0	0	0	0	0	0	0	0	ENSG00000215833	QRSL1P1
0	0	0	0	0	0	0	0	0	0	0	0	ENSG00000229291	NA
0	0	0	0	0	0	0	0	0	0	0	0	ENSG00000228167	NA
0	0	0	0	0	0	0	0	0	0	0	0	ENSG00000225325	NA
0	0	0	0	0	0	0	0	0	0	0	0	ENSG00000223344	NA
0	0	0	0	0	0	0	0	0	0	0	0	ENSG00000276110	NA
0	0	0	0	0	0	0	0	0	0	0	0	ENSG00000197959	DNM3
0	0	0	0	0	0	0	0	0	0	0	0	ENSG00000228191	NA
0	0	0	0	0	0	0	0	0	0	0	0	ENSG00000234775	NA
0	0	0	0	0	0	0	0	0	0	0	0	ENSG00000133063	CHIT1
0	0	0	0	0	0	0	0	0	0	0	0	ENSG00000229961	LOC107985211
0	0	0	1	0	0	0	0	0	0	0	0	ENSG00000180999	C1orf105
0	0	0	0	0	0	0	0	0	0	0	0	ENSG00000150732	NA
0	0	0	0	0	0	0	0	0	0	0	0	ENSG00000234277	NA
0	0	0	0	0	0	0	0	0	0	0	0	ENSG00000203784	LELP1
0	0	0	0	0	0	0	0	0	0	0	0	ENSG00000157064	NMNAT2
0	0	0	0	0	0	0	0	0	0	0	0	ENSG00000288139	NA
32	14	11	10	29	16	16	8	9	21	14	16	ENSG00000203666	EFCAB2
0	0	0	0	0	0	0	0	0	0	0	0	ENSG00000226015	CCT8P1
0	0	0	0	0	0	0	0	0	0	0	0	ENSG00000215808	LINC01139
9	2	4	5	10	5	4	2	4	4	4	0	ENSG00000059588	TARBP1
27	16	15	15	36	13	63	31	32	83	59	55	ENSG00000265972	TXNIP
0	0	0	0	0	0	0	0	0	0	0	0	ENSG00000231512	NA
86	65	34	32	81	58	41	24	36	64	40	26	ENSG00000143162	CREG1
0	0	0	0	0	0	0	0	0	0	0	0	ENSG00000237379	NA
0	0	0	0	0	0	2	0	0	0	0	0	ENSG00000275131	NA
0	0	0	0	0	0	0	0	0	0	0	0	ENSG00000287452	NA
0	0	0	0	0	0	0	0	0	0	0	0	ENSG00000232959	NA
1	0	0	0	0	0	0	0	1	0	0	0	ENSG00000233791	BTG2-DT
5	7	0	0	1	2	1	0	0	0	1	1	ENSG00000159166	LAD1
11	6	4	13	9	10	18	2	10	8	10	6	ENSG00000117153	KLHL12
1	0	0	0	0	0	0	0	0	0	0	0	ENSG00000122224	LY9
0	0	0	0	0	0	0	0	0	0	0	0	ENSG00000243781	NA
8	6	3	10	5	6	11	5	4	4	3	5	ENSG00000131779	PEX11B
2	1	1	0	1	0	1	0	0	0	1	1	ENSG00000228288	PCAT6
0	0	0	0	0	0	0	0	0	0	0	0	ENSG00000162782	TDRD5
0	0	0	0	0	0	0	0	0	0	0	0	ENSG00000238051	ISCUP1
300	246	164	175	299	202	286	149	204	289	178	263	ENSG00000162704	ARPC5
0	0	0	0	0	0	0	0	0	0	0	0	ENSG00000233196	LOC100131939
0	0	0	0	0	0	0	0	0	0	0	0	ENSG00000229220	NA
0	0	0	0	0	0	0	0	0	0	0	0	ENSG00000279061	NA
106	78	46	51	112	67	60	44	63	98	62	52	ENSG00000143653	SCCPDH
1	1	1	2	7	3	5	5	2	3	1	2	ENSG00000135837	CEP350
28	15	14	22	27	25	29	15	14	26	19	29	ENSG00000117595	IRF6
0	0	0	0	0	0	0	0	0	0	0	0	ENSG00000230280	NA
0	0	0	0	0	0	0	0	0	0	0	0	ENSG00000228560	NA
5	3	1	2	4	5	5	3	1	3	2	2	ENSG00000158711	ELK4
0	0	0	0	0	0	0	0	0	0	0	0	ENSG00000227747	NA
0	0	0	0	0	0	0	0	0	0	0	0	ENSG00000228081	NA
0	0	0	0	0	0	0	0	0	0	0	0	ENSG00000228020	NA
0	0	0	0	0	0	0	0	0	0	0	0	ENSG00000234975	FTH1P2
348	289	199	235	350	246	138	86	177	276	120	189	ENSG00000163444	TMEM183A
39	20	22	9	31	19	8	6	11	21	11	7	ENSG00000162851	TFB2M
0	0	0	0	0	0	0	0	0	0	0	0	ENSG00000271427	NA
0	0	0	0	0	0	0	0	0	0	0	0	ENSG00000261817	NA
51	35	19	14	31	31	40	17	21	36	19	36	ENSG00000143353	LYPLAL1
66	57	35	57	56	34	48	29	21	44	38	25	ENSG00000197965	MPZL1
20	16	3	12	21	9	8	10	11	21	12	2	ENSG00000143493	INTS7
18	17	25	16	22	13	16	8	20	34	11	15	ENSG00000230777	NA
0	0	0	0	0	0	0	0	0	0	0	0	ENSG00000179397	CATSPERE
0	0	0	0	0	0	0	0	0	0	0	0	ENSG00000224540	NA
863	744	526	633	950	634	485	262	395	628	402	439	ENSG00000117592	PRDX6
0	0	0	0	0	0	0	0	0	0	0	0	ENSG00000152904	GGPS1
0	0	0	0	0	0	0	1	0	0	0	0	ENSG00000186197	EDARADD
0	0	0	0	0	0	0	0	0	0	0	0	ENSG00000229067	NA
0	0	0	0	0	0	0	0	0	0	0	0	ENSG00000271554	NA
0	0	0	0	0	0	0	0	0	0	0	0	ENSG00000230231	FMO7P
0	0	0	0	0	0	0	0	0	0	0	0	ENSG00000271269	NA
0	0	0	0	0	0	0	0	0	0	0	0	ENSG00000227711	NA
0	0	0	0	0	0	0	0	0	0	0	0	ENSG00000261182	NA
0	0	0	0	0	0	0	0	0	0	0	0	ENSG00000094963	FMO2
2	0	0	0	1	1	1	0	1	2	0	0	ENSG00000228606	DCAF8-DT
0	0	0	0	0	0	0	0	0	0	0	0	ENSG00000228879	RPL35AP6
0	0	0	0	0	0	0	0	0	0	0	0	ENSG00000227925	NA
0	0	0	0	0	0	0	0	0	0	0	0	ENSG00000162670	BRINP3
0	0	0	0	0	0	0	0	0	0	0	0	ENSG00000225712	NA
0	0	0	0	0	0	0	0	0	0	0	0	ENSG00000226565	NA
730	541	492	501	771	449	335	187	514	702	393	522	ENSG00000159176	CSRP1
0	0	0	0	0	0	0	0	0	0	0	0	ENSG00000162761	LMX1A
0	0	0	0	0	0	0	0	0	1	0	0	ENSG00000143199	ADCY10
0	0	0	0	0	0	0	0	0	0	0	0	ENSG00000236523	NPM1P40
0	0	0	0	0	0	0	0	0	0	0	0	ENSG00000223353	NA
18	11	2	8	14	11	7	1	8	9	10	1	ENSG00000117479	SLC19A2
0	0	0	0	0	0	0	0	0	0	0	0	ENSG00000179930	ZNF648
0	0	0	0	0	0	0	0	0	0	0	0	ENSG00000007908	SELE
2	6	1	0	3	6	1	3	3	12	3	4	ENSG00000092978	GPATCH2
49	41	21	31	47	17	32	22	20	46	21	30	ENSG00000143499	SMYD2
0	0	0	0	0	0	0	0	0	0	0	0	ENSG00000278467	NA
0	0	0	0	0	0	0	0	0	0	0	0	ENSG00000163518	FCRL4
0	0	0	0	0	0	0	0	0	0	0	0	ENSG00000243155	NA
2	0	2	2	3	3	3	1	0	2	0	4	ENSG00000188404	SELL
0	0	0	0	0	0	0	0	0	0	0	0	ENSG00000233693	PBX1-AS1
0	0	0	0	0	0	0	0	0	0	0	0	ENSG00000227735	CYCSP5
0	0	0	0	0	0	0	0	0	0	0	0	ENSG00000232864	NUCKS1P1
0	0	0	0	0	0	0	0	0	0	0	0	ENSG00000243062	FAM163A
0	0	0	0	0	0	0	0	0	0	0	0	ENSG00000143196	DPT
0	0	0	0	0	0	0	0	0	0	0	0	ENSG00000283174	NA
0	0	0	0	0	0	0	0	0	0	0	0	ENSG00000228504	LINC01760
0	0	0	0	0	0	0	0	0	0	0	0	ENSG00000237463	LRRC52-AS1
0	0	0	0	0	0	0	0	0	0	0	0	ENSG00000274702	NA
0	0	0	0	0	0	0	0	0	0	0	0	ENSG00000224462	C4BPAP1
0	0	0	0	0	0	0	0	0	0	0	0	ENSG00000226211	NA
0	0	0	0	0	0	0	0	0	0	0	0	ENSG00000236942	NA
0	0	0	0	0	0	0	0	0	0	0	0	ENSG00000287205	NA
2	2	3	0	1	3	3	3	3	5	1	9	ENSG00000238005	LNCATV
3	0	2	15	3	12	4	2	9	6	2	14	ENSG00000203697	CAPN8
22	17	11	25	32	16	20	8	15	18	26	18	ENSG00000116574	RHOU
0	0	0	0	0	0	0	0	0	0	0	0	ENSG00000287929	NA
96	60	34	38	97	62	52	27	33	63	42	23	ENSG00000186283	TOR3A
234	181	134	148	220	134	124	91	124	196	115	138	ENSG00000159346	ADIPOR1
0	0	0	0	0	0	0	0	0	0	0	0	ENSG00000160856	FCRL3
0	0	0	0	0	0	0	0	0	0	0	0	ENSG00000224896	NA
0	0	0	0	0	0	0	0	0	0	0	0	ENSG00000226292	RPS3AP10
11	6	6	6	9	6	10	1	5	8	9	2	ENSG00000121481	RNF2
0	0	0	0	0	0	0	0	0	0	0	0	ENSG00000227940	LINC01696
0	0	0	0	0	0	0	0	0	0	0	0	ENSG00000227181	LINC01688
18	13	6	16	8	9	17	2	8	21	13	11	ENSG00000117139	KDM5B
4	2	0	0	1	1	3	0	0	2	0	0	ENSG00000143248	RGS5
0	0	0	0	0	0	0	0	0	0	0	0	ENSG00000230623	NA
0	0	0	0	0	0	0	0	0	0	0	0	ENSG00000278455	CICP21
0	0	0	0	0	0	0	0	0	0	0	0	ENSG00000132704	FCRL2
0	0	0	0	0	0	0	0	0	0	0	0	ENSG00000258082	NA
0	0	0	0	0	0	0	0	0	0	0	0	ENSG00000224810	NA
2	4	0	1	5	0	0	0	1	5	3	0	ENSG00000162814	SPATA17
0	0	0	0	0	0	0	0	0	0	0	0	ENSG00000231768	LINC01354
12	10	11	12	14	18	29	16	15	15	12	17	ENSG00000163435	ELF3
0	0	0	0	0	0	0	0	0	0	0	0	ENSG00000225172	NA
0	0	0	0	0	0	0	0	0	0	0	0	ENSG00000261642	NA
0	0	0	0	0	0	0	0	0	0	0	0	ENSG00000228239	NA
0	0	0	0	0	0	0	0	0	0	0	0	ENSG00000237283	NA
0	0	0	0	0	0	0	0	0	0	0	0	ENSG00000116132	PRRX1
12	0	3	4	10	5	3	0	5	5	1	5	ENSG00000282221	NA
0	0	0	0	0	0	0	0	0	0	0	0	ENSG00000238042	LINC02257
0	0	0	0	0	0	0	0	0	0	0	0	ENSG00000242757	RPS18P3
0	0	0	0	0	0	0	0	0	0	0	0	ENSG00000271475	LOC100421842
0	0	0	0	0	0	0	0	0	0	0	0	ENSG00000231877	NA
30	15	16	23	25	12	21	15	12	16	16	25	ENSG00000116679	IVNS1ABP
0	0	0	0	0	0	0	0	0	0	0	0	ENSG00000228536	NA
0	0	0	0	0	0	0	0	0	0	0	0	ENSG00000230550	ERLNC1
0	0	0	0	0	0	0	0	0	0	0	0	ENSG00000243636	NA
0	0	0	0	0	0	0	0	0	0	0	0	ENSG00000224671	NA
0	0	0	0	0	0	0	0	0	0	0	0	ENSG00000227002	NA
0	0	0	0	0	0	0	0	0	0	0	0	ENSG00000162706	CADM3
0	0	0	0	0	0	0	0	0	0	0	0	ENSG00000229242	NA
0	0	0	0	0	0	0	0	0	0	0	0	ENSG00000253326	NA
0	0	0	0	0	0	0	0	0	0	0	0	ENSG00000235449	NA
0	0	0	0	0	0	0	0	0	0	0	0	ENSG00000272755	NA
0	0	0	0	0	0	0	0	0	0	0	0	ENSG00000228470	NA
0	0	0	0	0	0	0	0	0	0	0	0	ENSG00000021852	C8B
0	0	0	0	0	0	0	0	0	0	0	0	ENSG00000152092	ASTN1
0	0	0	0	0	0	0	0	0	0	0	0	ENSG00000234984	NA
0	0	0	0	0	0	0	0	0	0	0	0	ENSG00000231648	NA
0	0	0	0	0	0	0	0	0	0	0	0	ENSG00000233540	DNM3-IT1
0	0	0	0	0	0	0	0	0	0	0	0	ENSG00000286383	LOC105371689
0	1	0	0	0	0	1	0	0	2	0	1	ENSG00000280587	LINC01348
0	0	0	0	0	0	0	0	0	0	0	0	ENSG00000249007	NA
[truncated: 58,665 more rows]
