# Supplementary material for: Decoding the m6A epitranscriptomic landscape for biotechnological applications using a direct RNA sequencing approach
Source: Nat Commun. 2025 Jan 18;16:798. doi: 10.1038/s41467-025-56173-6 (PMC11742432; doi:10.1038/s41467-025-56173-6)
Supplement: Supplementary file 7 — Supplementary Data 5 [file 41467_2025_56173_MOESM7_ESM.xlsx]

## Sheet: Sheet1
site	AGS_Hypoxia_A2	AGS_Hypoxia_A3	AGS_Hypoxia_C1	AGS_Hypoxia_C2	AGS_Hypoxia_F1	AGS_Hypoxia_F2	AGS_Normal_A2	AGS_Normal_A3	AGS_Normal_C1	AGS_Normal_C2	AGS_Normal_F1	AGS_Normal_F2
chr16|18788085|-|GAACC ENST00000572008.5 RPS15A	0.102596	NA	NA	NA	0.130712	NA	0.113673	NA	0.10698	0.101867	NA	NA
chr16|18788067|-|AAACA ENST00000572008.5 RPS15A	0.227958	NA	NA	NA	0.256188	NA	0.259407	NA	0.321366	0.239397	NA	NA
chr16|18784783|-|AGACC ENST00000572008.5 RPS15A	0.23533	NA	NA	NA	0.219695	NA	0.232032	NA	0.229964	0.218559	NA	0.234713
chr16|18783067|-|GGACC ENST00000572008.5 RPS15A	0.534365	NA	NA	NA	0.403704	NA	0.53076	NA	0.379312	0.478699	NA	0.364472
chr16|18783045|-|AAACA ENST00000572008.5 RPS15A	0.0700624	NA	NA	NA	0.0776527	NA	0.076724	NA	0.0850757	0.0728843	NA	0.082254
chr12|6769957|+|AAACT ENST00000710358.1 PTMS	0.408691	NA	NA	NA	0.426674	0.366805	NA	NA	0.368528	NA	0.381734	NA
chr12|6770419|+|AGACA ENST00000710358.1 PTMS	0.399185	NA	NA	NA	0.467881	0.327194	NA	NA	0.407653	0.400811	0.446158	NA
chr12|6770605|+|AGACA ENST00000710358.1 PTMS	0.452993	NA	NA	NA	0.345897	0.424104	NA	NA	0.331513	0.417739	0.493872	NA
chr12|6770843|+|AGACA ENST00000710358.1 PTMS	0.43942	NA	NA	NA	0.477539	0.52348	NA	NA	0.417424	0.416816	0.450189	NA
chr19|1438834|+|GGACC ENST00000592588.7 RPS15	0.491945	0.526147	0.469682	0.443182	0.391404	0.531123	0.511907	0.450856	NA	NA	0.456218	0.419549
chr19|1438865|+|GGACC ENST00000592588.7 RPS15	0.413901	0.425408	0.366525	0.381236	0.390363	0.43417	0.431196	0.399551	NA	NA	0.397385	0.361712
chr19|1438883|+|GGACA ENST00000592588.7 RPS15	0.525821	0.524837	0.533134	0.521278	0.49223	0.517018	0.527911	0.505225	NA	NA	0.469955	0.482692
chr19|1440066|+|GAACC ENST00000592588.7 RPS15	0.273147	0.28936	0.285599	0.271442	0.255566	0.27226	0.292651	0.272659	NA	NA	0.276496	0.278956
chr19|1440174|+|GGACA ENST00000592588.7 RPS15	0.676365	0.643516	0.632462	0.721245	0.572369	0.652285	0.697609	0.629499	NA	NA	0.597097	0.604045
chr19|1440230|+|AGACC ENST00000592588.7 RPS15	0.398095	0.345174	0.375062	0.370816	0.362686	0.387592	0.447691	0.352058	NA	NA	0.377844	0.379831
chr11|65120989|-|AGACT ENST00000529639.6 FAU	0.371913	0.367604	0.369632	0.342216	0.377588	0.390416	0.363192	0.367009	0.369133	0.37029	0.371953	NA
chr11|65120798|-|AAACA ENST00000529639.6 FAU	0.107836	0.105594	0.121999	0.116933	0.113996	0.124093	0.12057	0.10896	0.118865	0.115006	0.120969	NA
chr11|65120776|-|AGACA ENST00000529639.6 FAU	0.232132	0.22475	0.228066	0.225141	0.221449	0.240722	0.245737	0.215376	0.221989	0.22785	0.230798	NA
chrX|119468547|+|GGACT ENST00000317881.9 SLC25A5	0.54618	0.504335	0.55629	0.480746	0.531234	0.55725	0.561682	0.52844	0.499952	0.532636	0.525622	0.533939
chrX|119469716|+|AGACT ENST00000317881.9 SLC25A5	0.620694	0.599744	0.614084	0.57625	0.630437	0.60076	0.592739	0.55338	0.628242	0.58646	0.62908	0.635285
chrX|119469860|+|GGACA ENST00000317881.9 SLC25A5	0.531637	0.497918	0.51522	0.498172	0.533088	0.491113	0.517989	0.50817	0.49353	0.501833	0.485371	0.54271
chrX|119469868|+|GAACC ENST00000317881.9 SLC25A5	0.148656	0.153906	0.170851	0.14567	0.160987	0.169015	0.173598	0.150231	0.15744	0.165368	0.163332	0.17186
chrX|119470394|+|GAACA ENST00000317881.9 SLC25A5	0.322925	0.311917	0.318298	0.26317	0.294315	0.305201	0.333784	0.303812	0.31834	0.336995	0.337517	0.325285
chrX|119470429|+|AGACT ENST00000317881.9 SLC25A5	0.269931	0.246434	0.251771	0.24725	0.257685	0.241659	0.267009	0.267353	0.260034	0.245506	0.278026	0.255465
chrX|119470513|+|GAACT ENST00000317881.9 SLC25A5	0.281818	0.290702	0.263314	0.280352	0.298581	0.274496	0.322976	0.286387	0.269233	0.282162	0.28106	0.275329
chrX|119471088|+|GAACA ENST00000317881.9 SLC25A5	0.350415	0.335837	0.31805	0.284585	0.284592	0.318834	0.352006	0.308428	0.290626	0.316939	0.306581	0.289339
chrX|119471133|+|AGACT ENST00000317881.9 SLC25A5	0.328535	0.317521	0.33183	0.307289	0.333166	0.329804	0.317975	0.326457	0.31038	0.308162	0.311822	0.306603
chrX|119471246|+|GGACT ENST00000317881.9 SLC25A5	0.654908	0.687326	0.696256	0.696541	0.708869	0.694751	0.65603	0.696887	0.692083	0.68957	0.699614	0.721323
chr19|18573299|+|AAACA ENST00000442744.7 UBA52	0.172022	NA	NA	NA	NA	NA	NA	0.164684	0.145143	NA	NA	NA
chr19|18573319|+|AGACC ENST00000442744.7 UBA52	0.158301	NA	NA	NA	NA	NA	NA	0.155419	0.162372	NA	NA	NA
chr19|18573334|+|AAACC ENST00000442744.7 UBA52	0.111952	NA	NA	NA	NA	NA	NA	0.0962332	0.113717	NA	NA	NA
chr19|18573395|+|AGACA ENST00000442744.7 UBA52	0.279736	NA	NA	NA	NA	NA	NA	0.269686	0.240043	NA	NA	NA
chr19|18573702|+|AAACA ENST00000442744.7 UBA52	0.262057	NA	NA	NA	NA	NA	NA	0.273021	0.242118	NA	NA	NA
chr19|18573731|+|AGACT ENST00000442744.7 UBA52	0.334666	NA	NA	NA	NA	NA	NA	0.34406	0.342029	NA	NA	NA
chr1|145856945|-|GAACA ENST00000393045.7 PIAS3	0.222671	0.201323	0.201467	0.169069	0.127161	0.349967	0.259227	0.286138	0.264438	0.144307	0.194259	0.125094
chr1|145856826|-|AGACC ENST00000393045.7 PIAS3	0.090901	0.118343	0.224188	0.145078	0.196696	0.144298	0.373657	0.159956	0.188188	0.147379	0.224493	0.391053
chr1|145856690|-|GGACA ENST00000393045.7 PIAS3	0.389972	0.308942	0.412699	0.396606	0.516669	0.607479	0.441728	0.340827	0.562524	0.51879	0.249942	0.38677
chr1|145856641|-|AAACC ENST00000393045.7 PIAS3	0.0812559	0.0638511	0.0555021	0.0464219	0.0836917	0.0750422	0.0742521	0.0797933	0.0646873	0.0552302	0.055486	0.046553
chr1|145855810|-|AGACC ENST00000393045.7 PIAS3	0.193352	0.200334	0.21827	0.23808	0.226776	0.221792	0.144696	0.228392	0.234298	0.309405	0.267176	0.245614
chr1|145855751|-|AAACT ENST00000393045.7 PIAS3	0.171366	0.149216	0.119375	0.111553	0.165195	0.164368	0.207901	0.139716	0.158948	0.190843	0.110267	0.143181
chr1|145854518|-|GAACC ENST00000393045.7 PIAS3	0.17338	0.0852463	0.0786588	NA	0.116624	0.0829591	0.0755734	0.115714	0.0991079	0.107534	0.0698199	0.0681588
chr1|145854504|-|AAACT ENST00000393045.7 PIAS3	0.274277	0.448004	0.356018	NA	0.531814	0.324321	0.421519	0.412836	0.264293	0.611126	0.26078	0.315149
chr1|145854481|-|GAACC ENST00000393045.7 PIAS3	0.146456	0.124293	0.143368	NA	0.146185	0.185789	0.227423	0.150346	0.176341	0.1872	0.114284	0.15625
chr1|145854475|-|AGACC ENST00000393045.7 PIAS3	0.219495	0.287659	0.430746	NA	0.302804	0.403234	0.308904	0.162161	0.225909	0.263184	0.256739	0.197444
chr1|145853556|-|GGACA ENST00000393045.7 PIAS3	0.431944	0.745255	0.496733	NA	0.658539	0.619752	0.62922	0.718538	0.450377	0.643671	0.555056	0.451049
chr1|145851072|-|AAACC ENST00000393045.7 PIAS3	0.0652443	0.0682808	0.0436254	NA	0.0616715	0.0848694	0.0731182	0.0477192	0.0505018	0.0673416	0.0523053	0.0531157
chr1|145850243|-|AGACA ENST00000393045.7 PIAS3	0.358104	0.589248	0.303217	NA	0.419693	0.259913	0.471851	0.383406	0.245476	0.342034	0.358766	0.351136
chr1|145849677|-|GAACA ENST00000393045.7 PIAS3	0.419791	0.215192	0.593769	NA	0.341081	0.171903	0.273066	0.505555	0.350779	0.319715	0.774879	0.480673
chr1|145849640|-|GGACC ENST00000393045.7 PIAS3	0.396766	0.281466	0.567765	NA	0.422243	0.543097	0.445779	0.510842	0.259587	0.349855	0.223631	0.247186
chr1|145849506|-|GGACC ENST00000393045.7 PIAS3	0.253393	0.173306	0.285093	NA	0.300345	0.212625	0.326551	0.390129	0.303187	0.25767	NA	0.302531
chr1|145849465|-|AGACA ENST00000393045.7 PIAS3	0.2648	0.253564	0.363432	NA	0.300815	0.216825	0.161381	0.40117	0.228186	0.27927	NA	0.205822
chr1|145849450|-|GGACT ENST00000393045.7 PIAS3	0.95262	0.930851	0.957025	NA	0.918079	0.947557	0.930806	0.926777	0.937712	0.902857	NA	0.977229
chr1|145849427|-|AAACT ENST00000393045.7 PIAS3	0.241808	0.192769	0.227689	NA	0.373619	0.265499	0.4339	0.166066	0.345823	0.257313	NA	0.248388
chr1|145849337|-|AGACA ENST00000393045.7 PIAS3	0.208239	0.179292	0.330387	NA	0.24955	0.211287	0.168049	0.23476	0.225824	0.196963	NA	0.171686
chr1|145849333|-|AGACC ENST00000393045.7 PIAS3	0.410759	0.508985	0.331124	NA	0.505731	0.180734	0.396533	0.153362	0.352131	0.243308	NA	0.183736
chr1|145849249|-|GGACA ENST00000393045.7 PIAS3	0.908504	0.94241	0.889864	NA	0.864561	0.862288	0.916858	0.877045	0.942093	0.925925	NA	0.941397
chr1|145849135|-|GAACC ENST00000393045.7 PIAS3	0.064656	0.0808403	0.0961016	NA	0.10611	0.0943018	0.0744053	0.0968698	0.0633777	0.0781359	NA	0.069573
chr1|145849081|-|GAACC ENST00000393045.7 PIAS3	0.0752226	0.0696151	0.13423	NA	0.0565855	0.073277	0.0502038	0.102001	0.0501342	NA	NA	0.0694357
chr1|145849050|-|AAACC ENST00000393045.7 PIAS3	0.0392483	0.0529035	0.0423073	NA	0.0500063	0.0467586	0.0447172	0.0455574	0.0332602	NA	NA	0.0387654
chr1|145848984|-|AAACA ENST00000393045.7 PIAS3	0.0798838	0.0588032	0.0765968	NA	0.102464	0.112276	0.144017	0.0910221	0.0665774	NA	NA	0.0641438
chr1|145848980|-|AGACA ENST00000393045.7 PIAS3	0.340641	0.145021	0.222301	NA	0.226536	0.204955	0.350845	0.200768	0.15003	NA	NA	0.242419
chr1|145848968|-|AAACT ENST00000393045.7 PIAS3	0.199538	0.14345	0.188115	NA	0.20063	0.147064	0.279697	0.153628	0.207535	NA	NA	0.131186
chr1|145848962|-|AGACA ENST00000393045.7 PIAS3	0.264653	0.215045	0.38606	NA	0.219649	0.341135	0.230346	0.248541	0.198794	NA	NA	0.254409
chr1|145848942|-|GGACA ENST00000393045.7 PIAS3	0.456944	0.367926	0.549183	NA	0.418894	0.592305	0.484683	0.544178	0.621308	NA	NA	0.454915
chr1|145848935|-|GAACT ENST00000393045.7 PIAS3	0.305529	0.350743	0.455944	NA	0.283731	0.349072	0.285634	0.359466	0.516667	NA	NA	0.29728
chr1|145848910|-|GGACT ENST00000393045.7 PIAS3	0.735503	0.716951	NA	NA	0.751873	0.796345	0.676294	0.70006	0.827019	NA	NA	0.580972
chr1|145848885|-|AAACC ENST00000393045.7 PIAS3	0.0646784	0.103384	NA	NA	0.094238	0.109354	0.106594	0.202966	0.111663	NA	NA	0.108409
chr1|145848648|-|GGACC ENST00000393045.7 PIAS3	0.374706	0.284431	NA	NA	0.30322	0.257607	0.452566	0.346496	0.265932	NA	NA	0.262723
chr1|145848597|-|GGACC ENST00000393045.7 PIAS3	0.336255	0.353258	NA	NA	0.583584	0.283521	0.357962	0.263754	0.198039	NA	NA	0.349503
chr3|51995463|-|AGACA ENST00000294189.11 RPL29	0.223623	0.25137	0.224444	0.216178	0.223568	NA	0.223976	NA	0.216347	0.229959	0.21073	0.22286
chr3|51995445|-|GAACC ENST00000294189.11 RPL29	0.366407	0.353973	NA	0.33515	0.338042	NA	0.367559	NA	0.339516	0.350179	NA	0.352877
chr3|51995075|-|AAACC ENST00000294189.11 RPL29	0.0841162	NA	NA	0.086495	0.0949972	NA	0.0889184	NA	0.096455	0.0924426	NA	0.099939
chr3|51994122|-|GGACC ENST00000294189.11 RPL29	0.359451	NA	NA	0.327507	0.325332	NA	0.353981	NA	0.332875	0.357397	NA	0.349228
chr3|51994104|-|GAACA ENST00000294189.11 RPL29	0.284832	NA	NA	0.285801	0.285251	NA	0.286755	NA	0.276715	0.2978	NA	0.302527
chr3|51993832|-|AAACC ENST00000294189.11 RPL29	0.100661	NA	NA	0.0896585	0.0997379	NA	0.111272	NA	0.107434	0.107526	NA	0.118658
chr3|51993728|-|GGACA ENST00000294189.11 RPL29	0.860418	NA	NA	0.851409	0.852281	NA	0.877812	NA	0.870583	0.848873	NA	0.874822
chr3|51993720|-|GGACT ENST00000294189.11 RPL29	0.745308	NA	NA	0.763072	0.738328	NA	0.786294	NA	0.786417	0.749944	NA	0.804827
chr3|51993640|-|AAACC ENST00000294189.11 RPL29	0.124942	0.117365	NA	0.11209	0.120734	0.128151	0.121393	0.136252	0.128438	0.120675	0.140005	0.132003
chr19|55384054|-|GGACC ENST00000444469.4 TMEM238	0.398989	0.382258	0.410399	0.37101	0.377928	0.40328	0.41752	0.336625	0.352656	0.418859	0.38826	0.349159
chr19|55379367|-|AGACA ENST00000444469.4 TMEM238	0.380263	0.403099	0.35194	0.352303	0.371217	0.348719	0.401317	0.38017	0.346769	0.358719	0.374833	0.344141
chr19|55379341|-|GGACC ENST00000444469.4 TMEM238	0.386545	0.368163	0.374114	0.380804	0.334762	0.39921	0.417684	0.36439	0.36114	0.370491	0.363303	0.351731
chr19|55379336|-|AGACT ENST00000444469.4 TMEM238	0.375586	0.386992	0.352901	0.406106	0.358092	0.399376	0.417251	0.379121	0.391521	0.359833	0.373103	0.382975
chr12|6538139|+|GGACC ENST00000396861.5 GAPDH	0.529656	NA	NA	NA	NA	NA	NA	NA	NA	NA	NA	NA
chr12|6538172|+|AGACC ENST00000396861.5 GAPDH	0.186639	NA	NA	NA	NA	NA	NA	NA	NA	NA	NA	NA
chr12|6538180|+|GGACC ENST00000396861.5 GAPDH	0.704681	NA	NA	NA	NA	NA	NA	NA	NA	NA	NA	NA
chr12|6538218|+|AGACC ENST00000396861.5 GAPDH	0.50068	NA	NA	NA	NA	NA	NA	NA	NA	NA	NA	NA
chr12|6538296|+|AGACC ENST00000396861.5 GAPDH	0.345721	NA	NA	NA	NA	NA	NA	NA	NA	NA	NA	NA
chr8|144792109|-|GGACA ENST00000262584.7 RPL8	0.541728	NA	0.464417	0.47285	0.455376	0.500864	NA	0.493647	0.450204	NA	0.465912	NA
chr8|144791913|-|GGACA ENST00000262584.7 RPL8	0.361459	NA	0.32847	0.318886	0.318174	0.331325	NA	0.335227	0.318619	NA	0.327709	NA
chr8|144791411|-|AGACC ENST00000262584.7 RPL8	0.43505	NA	0.347179	NA	NA	0.381312	NA	0.414349	0.332761	NA	NA	NA
chr8|144791381|-|GAACT ENST00000262584.7 RPL8	0.415025	NA	0.425024	NA	NA	0.430637	NA	0.405617	0.419804	NA	0.413164	NA
chr8|144791349|-|AGACC ENST00000262584.7 RPL8	0.306179	NA	0.296845	NA	NA	0.307895	NA	0.299312	0.296788	NA	0.299795	NA
chr8|144791340|-|AGACC ENST00000262584.7 RPL8	0.191099	NA	0.191054	NA	NA	0.19028	NA	0.188404	0.188141	NA	0.189704	NA
chr8|144790439|-|AAACC ENST00000262584.7 RPL8	0.0615712	NA	0.0587591	NA	NA	0.0608224	NA	0.0594187	0.0625711	NA	0.0630495	NA
chr8|144790389|-|GAACT ENST00000262584.7 RPL8	0.375967	NA	0.381855	NA	NA	0.38293	NA	0.39864	0.386874	NA	0.383081	NA
chr8|144789851|-|GGACT ENST00000262584.7 RPL8	0.733782	NA	0.642507	NA	NA	0.699178	NA	0.684002	0.660312	NA	0.675454	NA
chr8|144789833|-|GAACC ENST00000262584.7 RPL8	0.169847	NA	0.153604	NA	NA	0.161437	NA	0.177952	0.159188	NA	0.173707	NA
chr8|144789827|-|AGACT ENST00000262584.7 RPL8	0.152583	NA	0.141144	NA	NA	0.151367	NA	0.154233	0.13892	NA	0.144317	NA
chr8|144789808|-|GAACT ENST00000262584.7 RPL8	0.526725	NA	0.516834	NA	NA	0.51836	NA	0.526713	0.530493	NA	0.526842	NA
chr17|7574268|+|AGACA ENST00000293831.13 EIF4A1	0.30976	0.307807	NA	NA	NA	0.333507	NA	NA	NA	NA	0.324837	0.321675
chr17|7574586|+|GAACC ENST00000293831.13 EIF4A1	0.112137	0.121112	NA	NA	NA	0.118533	NA	NA	NA	NA	0.122923	0.129862
chr17|7575151|+|GGACT ENST00000293831.13 EIF4A1	0.455618	0.441696	NA	0.433071	NA	0.375082	NA	NA	NA	NA	0.432002	0.379965
chr17|7576552|+|AGACT ENST00000293831.13 EIF4A1	0.334869	0.356343	NA	0.360657	NA	0.389005	NA	NA	NA	NA	0.369493	0.413623
chr17|7576616|+|AAACT ENST00000293831.13 EIF4A1	0.260562	0.259518	NA	0.272891	NA	0.295828	NA	NA	NA	NA	0.278505	0.293409
chr17|7577122|+|GGACC ENST00000293831.13 EIF4A1	0.268077	0.242095	NA	0.229183	NA	0.232518	NA	NA	NA	NA	0.225638	0.21824
chr17|7577408|+|GGACC ENST00000293831.13 EIF4A1	0.18912	0.18873	NA	0.184451	NA	0.190459	NA	NA	NA	NA	0.183959	0.203653
chr17|7577582|+|GGACA ENST00000293831.13 EIF4A1	0.374715	0.400991	NA	0.348031	NA	0.342846	NA	NA	NA	NA	0.347429	0.352928
chr17|7577605|+|AAACC ENST00000293831.13 EIF4A1	0.0425462	0.0422357	NA	0.040897	NA	0.0427386	NA	NA	0.0429952	NA	0.0450447	0.0452265
chr17|7577657|+|GGACT ENST00000293831.13 EIF4A1	0.516558	0.46542	NA	0.444153	NA	0.45758	NA	NA	0.417396	NA	0.424158	0.410028
chr17|7577840|+|GGACC ENST00000293831.13 EIF4A1	0.540556	0.55442	NA	0.478807	NA	0.458508	NA	NA	0.457503	NA	0.474963	0.467418
chr17|7578232|+|AAACT ENST00000293831.13 EIF4A1	0.311182	0.311788	NA	0.284747	NA	0.297148	NA	NA	0.310806	0.304869	0.298857	0.295278
chr17|7578404|+|AGACA ENST00000293831.13 EIF4A1	0.194698	0.204929	NA	0.181666	NA	0.197073	NA	NA	0.188327	0.188085	0.192316	0.185391
chr17|7578412|+|GGACT ENST00000293831.13 EIF4A1	0.39459	0.379433	NA	0.413483	NA	0.393356	NA	NA	0.372759	0.394821	0.399084	0.395258
chr17|7578422|+|AGACA ENST00000293831.13 EIF4A1	0.503011	0.496017	NA	0.439138	NA	0.480008	NA	NA	0.426836	0.467565	0.446903	0.440592
chr17|7578430|+|AGACC ENST00000293831.13 EIF4A1	0.242416	0.230785	NA	0.253102	NA	0.263191	NA	NA	0.242846	0.242617	0.258971	0.254345
chr17|7578578|+|GGACA ENST00000293831.13 EIF4A1	0.454636	0.467762	NA	0.393688	NA	0.447304	NA	NA	0.423541	0.458074	0.440002	0.422303
chr17|7578634|+|GAACC ENST00000293831.13 EIF4A1	0.497763	0.488444	0.470871	0.471491	0.472754	0.454043	0.493075	0.440264	0.43853	0.464205	0.453056	0.475735
chr17|7578641|+|GAACA ENST00000293831.13 EIF4A1	0.313861	0.367495	0.243845	0.301197	0.336849	0.299104	0.337788	0.36667	0.297604	0.318891	0.331613	0.263325
chr17|7578650|+|AGACA ENST00000293831.13 EIF4A1	0.430029	0.377237	0.368259	0.388903	0.442239	0.402052	0.441914	0.406305	0.387603	0.436555	0.429285	0.444418
chr17|7578716|+|AAACA ENST00000293831.13 EIF4A1	0.0880511	0.0632711	0.108603	0.0642642	0.0700686	0.0736289	0.057975	0.0655283	0.0715461	0.072316	0.0757611	0.107729
chr17|7578804|+|GGACT ENST00000293831.13 EIF4A1	0.577968	0.565501	0.581133	0.549073	0.580876	0.591505	0.652745	0.597594	0.593288	0.587266	0.624488	0.568657
chr17|7578831|+|GGACC ENST00000293831.13 EIF4A1	0.634077	0.664231	0.527436	0.567962	0.484869	0.684974	0.552392	0.527217	0.538628	0.662821	0.497804	0.524694
chr17|7578849|+|GAACC ENST00000293831.13 EIF4A1	0.40773	0.395691	0.433019	0.381788	0.375773	0.434521	0.399622	0.356289	0.414666	0.404274	0.4127	0.403048
chr17|7578858|+|AAACC ENST00000293831.13 EIF4A1	0.0570813	0.0518494	0.0528222	0.054644	0.058425	0.0439476	0.0545115	0.050056	0.0482888	0.046228	0.0706592	0.0604197
chr17|7578967|+|AAACA ENST00000293831.13 EIF4A1	0.272186	0.274236	0.236132	0.305748	0.299596	0.24131	0.26396	0.300218	0.220377	0.273611	0.269814	0.244402
chr17|7578971|+|AAACA ENST00000293831.13 EIF4A1	0.0741611	0.0812275	0.0758812	0.0724695	0.0861891	0.062335	0.0602634	0.0818266	0.0624609	0.0663291	0.0733575	0.0600466
chr19|41959294|-|AGACA ENST00000222008.11 RABAC1	0.777671	0.743016	0.779675	0.745113	0.7634	0.764767	0.753533	0.762818	0.762735	0.752363	0.758083	0.779001
chr19|41959276|-|GGACC ENST00000222008.11 RABAC1	0.311389	0.287632	0.293365	0.257258	0.284151	0.289042	0.332069	0.302622	0.298041	0.305855	0.321269	0.29462
chr19|41958856|-|GGACC ENST00000222008.11 RABAC1	0.557455	0.547521	0.555739	0.512276	0.521522	0.505266	0.527865	0.535854	0.506521	0.524979	0.550409	0.474957
chr19|41956855|-|GAACC ENST00000222008.11 RABAC1	0.151128	0.141024	0.162086	0.133125	0.162829	0.158766	0.148255	0.132412	0.141771	0.135115	NA	0.16316
chr19|41956832|-|GGACC ENST00000222008.11 RABAC1	0.275762	0.240873	0.230408	0.291153	0.256461	0.228839	0.22595	0.237053	0.254848	0.245584	NA	0.26199
chr4|151099669|+|GAACA ENST00000274065.9 RPS3A	0.481289	0.539344	0.456786	0.449954	0.450159	0.488005	0.507607	0.447696	0.466064	0.492489	0.476733	0.482568
chr4|151100576|+|GGACC ENST00000274065.9 RPS3A	0.30674	0.297216	0.282172	0.279049	0.273182	0.28966	0.326496	0.286289	0.280351	0.289855	0.275793	0.270885
chr4|151100585|+|GAACC ENST00000274065.9 RPS3A	0.26164	0.254926	0.248639	0.235952	0.258337	0.252504	0.257974	0.248172	0.245732	0.255034	0.258444	0.250449
chr4|151101092|+|AAACT ENST00000274065.9 RPS3A	0.230593	0.225706	0.228943	0.226156	0.242947	0.232344	0.218899	0.229069	0.232196	0.22235	0.234781	0.229681
chr4|151102871|+|AGACA ENST00000274065.9 RPS3A	0.264939	0.254069	0.225854	0.239664	0.235789	0.243851	0.252021	0.257637	0.222499	0.24188	0.233008	0.229904
chr4|151102901|+|AGACT ENST00000274065.9 RPS3A	0.350113	0.325416	0.315716	0.314993	0.293088	0.373023	0.382711	0.322613	0.286993	0.319532	0.316529	0.290003
chr4|151102973|+|AGACC ENST00000274065.9 RPS3A	0.163857	0.160149	0.163661	0.160223	0.161412	0.16447	0.162889	0.161459	0.152884	0.157675	0.156307	NA
chr4|151103048|+|AGACA ENST00000274065.9 RPS3A	0.234516	0.237929	0.221594	0.226108	0.226636	0.232771	0.244815	0.22713	0.221903	0.2316	0.226825	NA
chr4|151104185|+|AGACA ENST00000274065.9 RPS3A	0.275673	0.267189	0.260377	0.261747	0.272334	0.263712	0.262005	0.264499	0.247116	0.259363	0.262024	NA
chr4|151104200|+|AGACA ENST00000274065.9 RPS3A	0.403641	0.317406	0.298014	0.313864	0.298133	0.304088	0.373784	0.352803	0.292647	0.301752	0.289139	NA
chr4|151104534|+|AGACA ENST00000274065.9 RPS3A	0.317138	0.322417	0.285641	0.298162	0.276481	0.311669	0.331783	0.28447	0.290474	0.301229	0.290077	NA
chr4|151104569|+|GAACC ENST00000274065.9 RPS3A	0.334933	0.340628	0.340597	0.333692	0.335042	0.340207	0.348163	0.35871	0.352442	0.341776	0.369221	NA
chr4|151104601|+|AGACT ENST00000274065.9 RPS3A	0.400863	0.408555	0.42225	0.428166	0.413733	0.434123	0.411502	0.411373	0.435523	0.409922	0.444931	NA
chr18|49490534|-|GGACA ENST00000581373.5 RPL17	0.737732	NA	NA	NA	0.69365	NA	NA	NA	NA	NA	NA	NA
chr18|49490460|-|GAACT ENST00000581373.5 RPL17	0.508026	NA	NA	NA	0.540843	NA	NA	NA	NA	NA	NA	NA
chr18|49489507|-|GAACA ENST00000581373.5 RPL17	0.394397	NA	NA	NA	0.344299	NA	NA	NA	NA	NA	NA	NA
chr18|49489481|-|GGACC ENST00000581373.5 RPL17	0.743502	NA	NA	NA	0.709614	NA	NA	NA	NA	NA	NA	NA
chr18|49489404|-|GAACA ENST00000581373.5 RPL17	0.333983	NA	NA	NA	0.336334	NA	NA	NA	NA	NA	NA	NA
chr18|49489389|-|AAACC ENST00000581373.5 RPL17	0.0693698	NA	NA	NA	0.0724841	NA	NA	NA	NA	NA	NA	NA
chr18|49488552|-|AAACT ENST00000581373.5 RPL17	0.263407	NA	NA	NA	0.251694	NA	NA	NA	NA	NA	NA	NA
chr18|49488543|-|AAACA ENST00000581373.5 RPL17	0.239392	NA	NA	NA	0.24041	NA	NA	NA	NA	NA	NA	NA
chr18|49488537|-|AAACT ENST00000581373.5 RPL17	0.163206	NA	NA	NA	0.186475	NA	NA	NA	NA	NA	NA	NA
chrM|9604|+|AAACA ENST00000362079.2 MT-CO3	0.0804831	0.0737825	0.0790011	0.072105	0.0795459	0.0781291	0.0856425	0.0782543	0.0777889	0.0767249	0.0779689	0.0748655
chrM|9667|+|AAACA ENST00000362079.2 MT-CO3	0.270674	0.261603	0.278051	0.269342	0.250159	0.275525	0.296965	0.263395	0.27816	0.274344	0.259511	0.270313
chrM|9676|+|AAACC ENST00000362079.2 MT-CO3	0.0893055	0.0763374	0.0902212	0.0789024	0.0861548	0.0909851	0.0914481	0.0816094	0.084518	0.085677	0.0868055	0.0809549
chrM|9821|+|GGACT ENST00000362079.2 MT-CO3	0.668513	0.689291	0.648422	0.675669	0.649746	0.668014	0.701133	0.673355	0.659291	0.671444	0.670345	0.638841
chrM|9896|+|AAACA ENST00000362079.2 MT-CO3	0.550732	0.385678	0.471401	0.492659	0.479017	0.496901	0.553216	0.470582	0.488788	0.481717	0.512065	0.433026
chr17|4948349|-|GGACC ENST00000225655.6 PFN1	0.379986	0.352522	0.334512	0.334433	0.347812	0.354076	0.355445	0.352434	0.354016	0.357434	0.349371	0.34747
chr17|4948315|-|GGACT ENST00000225655.6 PFN1	0.430738	0.421683	0.398694	0.401162	0.404179	0.402067	0.413895	0.411637	0.389643	0.406624	0.407875	0.378966
chr17|4946789|-|AGACC ENST00000225655.6 PFN1	0.144465	0.13436	0.134468	0.136241	0.138111	0.132457	0.140954	0.135591	0.13056	0.134017	0.131408	0.131369
chr17|4946726|-|GGACT ENST00000225655.6 PFN1	0.398729	0.39224	0.374189	0.36772	0.383816	0.40819	0.407913	0.38959	0.384233	0.384344	0.395946	0.388227
chr17|4946637|-|AGACT ENST00000225655.6 PFN1	0.504004	0.466461	0.490237	0.446127	0.441163	0.518185	0.519301	0.451221	0.467211	0.465857	0.489773	0.463661
chr17|4945830|-|AAACC ENST00000225655.6 PFN1	0.097052	0.0956273	0.0890414	0.0895125	0.0980607	0.0955454	0.0947045	0.100079	0.0883325	0.090538	0.0985999	0.0902482
chr17|4945781|-|AAACC ENST00000225655.6 PFN1	0.36681	0.382618	0.360316	0.327325	0.36708	0.386161	0.386707	0.378878	0.383986	0.374177	0.39828	0.377571
chr17|4945750|-|GGACA ENST00000225655.6 PFN1	0.378246	0.38517	0.366696	0.353573	0.364322	0.367469	0.384852	0.372991	0.362734	0.36918	0.374266	0.358418
chr17|4945746|-|AGACA ENST00000225655.6 PFN1	0.251016	0.263313	0.236106	0.242796	0.245708	0.237001	0.258607	0.264076	0.232486	0.254551	0.251916	0.229306
chr17|4945704|-|AAACT ENST00000225655.6 PFN1	0.494959	0.466599	0.495099	0.464072	0.494986	0.491864	0.481152	0.483425	0.505478	0.494657	0.507831	0.502092
chr6|73521005|-|GAACA ENST00000309268.11 EEF1A1	0.142716	NA	0.135512	NA	NA	NA	NA	NA	NA	NA	NA	0.138376
chr6|73520045|-|AAACT ENST00000309268.11 EEF1A1	0.163647	NA	0.228521	NA	0.216756	NA	NA	NA	NA	NA	NA	0.173956
chr6|73520011|-|AGACT ENST00000309268.11 EEF1A1	0.139117	NA	0.143723	NA	0.151079	NA	NA	NA	NA	NA	NA	0.149353
chr6|73519985|-|GGACA ENST00000309268.11 EEF1A1	0.567361	NA	0.540599	NA	0.555702	NA	NA	NA	NA	NA	NA	0.529435
chr6|73519915|-|GAACC ENST00000309268.11 EEF1A1	0.263863	NA	0.260113	NA	0.237825	NA	NA	NA	NA	NA	NA	0.246692
chr6|73519475|-|AAACT ENST00000309268.11 EEF1A1	0.251564	NA	NA	NA	0.243257	NA	NA	NA	NA	NA	NA	0.237023
chr6|73519417|-|AGACC ENST00000309268.11 EEF1A1	0.22476	NA	NA	NA	0.223744	NA	NA	0.215521	NA	NA	NA	0.222053
chr6|73519379|-|GGACA ENST00000309268.11 EEF1A1	0.432895	NA	NA	NA	0.395427	NA	NA	0.419982	NA	NA	NA	0.37726
chr6|73519371|-|AGACT ENST00000309268.11 EEF1A1	0.374282	NA	NA	NA	0.364877	NA	NA	0.379548	NA	NA	NA	0.360391
chr6|73519359|-|AAACA ENST00000309268.11 EEF1A1	0.469104	NA	NA	NA	0.404584	NA	NA	0.410653	NA	NA	NA	0.47853
chr6|73519345|-|GGACA ENST00000309268.11 EEF1A1	0.489802	NA	NA	NA	0.39641	NA	NA	0.435636	NA	NA	NA	0.379064
chr6|73519156|-|AGACC ENST00000309268.11 EEF1A1	0.175497	NA	NA	NA	0.175131	NA	NA	0.169041	NA	NA	NA	0.184753
chr6|73519115|-|AAACA ENST00000309268.11 EEF1A1	0.234097	NA	NA	NA	0.219338	NA	NA	0.225172	NA	NA	NA	0.232689
chr6|73518794|-|GAACC ENST00000309268.11 EEF1A1	0.369077	NA	NA	NA	0.331326	NA	NA	0.351378	NA	NA	NA	0.318308
chr6|73518772|-|GGACT ENST00000309268.11 EEF1A1	0.620263	NA	NA	NA	0.584922	NA	NA	0.621074	NA	NA	NA	0.551098
chr6|73518578|-|AGACT ENST00000309268.11 EEF1A1	0.293305	NA	NA	NA	0.302949	NA	NA	0.288381	NA	NA	NA	0.307591
chr6|73518564|-|AAACC ENST00000309268.11 EEF1A1	0.0710133	NA	NA	NA	0.0806083	NA	NA	0.0764924	NA	NA	NA	0.0950382
chr6|73518466|-|GGACA ENST00000309268.11 EEF1A1	0.499544	NA	NA	NA	0.459265	NA	NA	0.453914	NA	NA	NA	0.414105
chr6|73518251|-|GAACC ENST00000309268.11 EEF1A1	0.166422	NA	NA	NA	0.162195	NA	NA	0.168474	NA	NA	NA	0.142137
chr6|73518044|-|AGACT ENST00000309268.11 EEF1A1	0.326066	NA	NA	NA	0.36036	NA	NA	0.349942	NA	NA	NA	0.378039
chr6|73517909|-|AGACA ENST00000309268.11 EEF1A1	0.439432	NA	NA	NA	0.37879	NA	0.456914	0.400409	NA	NA	NA	0.378401
chr6|73517905|-|AGACA ENST00000309268.11 EEF1A1	0.35828	NA	NA	NA	0.353219	NA	0.35223	0.365693	NA	NA	NA	0.354609
chr6|73517874|-|GGACA ENST00000309268.11 EEF1A1	0.57667	NA	NA	NA	0.528439	NA	0.570828	0.539118	NA	NA	NA	0.532376
chr6|73517750|-|GAACT ENST00000309268.11 EEF1A1	0.533953	NA	NA	NA	0.543514	NA	0.527049	0.54995	NA	NA	NA	0.516534
chr6|73517709|-|AGACT ENST00000309268.11 EEF1A1	0.874649	NA	NA	NA	0.902998	NA	0.87507	0.893482	NA	NA	NA	0.913601
chr6|73517680|-|AAACC ENST00000309268.11 EEF1A1	0.0998352	NA	NA	NA	0.111305	NA	0.0986937	0.110728	NA	NA	NA	0.114781
chr6|73517649|-|GGACC ENST00000309268.11 EEF1A1	0.569322	NA	NA	NA	0.528729	NA	0.572461	0.551391	NA	NA	NA	0.521692
chr6|73517575|-|AAACA ENST00000309268.11 EEF1A1	0.389584	NA	NA	NA	0.366353	NA	0.406301	0.388578	NA	NA	NA	0.341054
chr6|73517540|-|AGACC ENST00000309268.11 EEF1A1	0.243239	NA	NA	NA	0.246939	NA	0.244721	0.245929	NA	NA	NA	0.24792
chr19|34409163|+|AAACA ENST00000246535.4 PDCD2L	0.136279	0.189878	0.183438	0.208756	0.167993	0.202677	0.182625	0.187953	0.213786	0.192982	0.188499	0.174508
chr19|34409171|+|AAACA ENST00000246535.4 PDCD2L	0.138574	0.162699	0.17351	0.205962	0.16705	0.133579	0.143425	0.148431	0.16911	0.150715	0.150231	0.154537
chr19|34409189|+|GGACT ENST00000246535.4 PDCD2L	0.875864	0.79354	0.776084	0.784912	0.814654	0.81621	0.777771	0.755935	0.73016	0.786862	0.746426	0.820943
chr19|34409294|+|AGACT ENST00000246535.4 PDCD2L	0.469145	0.587124	0.531562	0.44294	0.579509	0.496572	0.527206	0.475069	0.440554	0.489462	0.465485	0.483512
chr19|34409299|+|GGACT ENST00000246535.4 PDCD2L	0.612637	0.640058	0.621609	0.561404	0.644069	0.737091	0.499885	0.472866	0.546249	0.631003	0.591979	0.636089
chr19|34409315|+|AGACC ENST00000246535.4 PDCD2L	0.178909	0.191269	0.179502	0.205499	0.164962	0.2526	0.204227	0.202377	0.172911	0.205947	0.192887	0.220596
chr19|34409423|+|GGACT ENST00000246535.4 PDCD2L	0.734963	0.77262	0.74571	0.730907	0.696122	0.698991	0.789355	0.641377	0.700168	0.609385	0.650656	0.735739
chr19|34409462|+|GGACT ENST00000246535.4 PDCD2L	0.540549	0.557163	0.627018	0.615734	0.392807	0.462782	0.547482	0.536475	0.481002	0.51996	0.477193	0.633619
chr19|34413771|+|AGACC ENST00000246535.4 PDCD2L	0.14763	0.152873	0.137281	0.137033	0.147557	0.12606	0.156591	0.156925	0.127832	0.139288	0.128264	0.157825
chr19|34426010|+|GAACA ENST00000246535.4 PDCD2L	0.254323	0.222236	0.203174	0.262111	0.258166	0.247625	0.231203	0.20023	0.228477	0.234084	0.217131	0.208461
chr19|34426061|+|AGACT ENST00000246535.4 PDCD2L	0.298816	0.207344	0.238501	0.225842	0.275983	0.282894	0.257626	0.277399	0.276582	0.25044	0.307728	0.272796
chr19|34426095|+|AGACC ENST00000246535.4 PDCD2L	0.358848	0.302962	0.271923	0.208436	0.276178	0.384756	0.245917	0.280484	0.281216	0.283586	0.251025	0.317157
chr19|34426150|+|AAACA ENST00000246535.4 PDCD2L	0.099456	0.111556	0.134043	0.235829	0.152551	0.16099	0.13543	0.13685	0.168876	0.165892	0.143278	0.147547
chr4|17509296|-|AGACT ENST00000281243.10 QDPR	0.445186	0.367411	0.280372	0.437175	0.424805	0.327028	0.311648	0.479484	0.286621	0.349209	0.498305	0.373196
chr4|17501847|-|GAACT ENST00000281243.10 QDPR	0.551795	0.387345	0.411707	0.475728	0.421349	0.48478	0.440029	0.436313	0.368608	0.472894	0.41742	NA
chr4|17501815|-|GGACA ENST00000281243.10 QDPR	0.572463	0.489287	0.365229	0.460244	0.486492	0.4503	0.498005	0.554906	0.43304	0.501913	0.402889	NA
chr4|17501725|-|GGACT ENST00000281243.10 QDPR	0.33009	0.355365	0.373275	0.351249	0.38499	0.391352	0.44419	0.386746	0.339701	0.38123	0.460663	NA
chr4|17492274|-|GAACA ENST00000281243.10 QDPR	0.216036	0.270147	0.257012	0.282495	0.329258	0.32973	0.293848	0.213161	0.266889	0.280706	0.332393	NA
chr4|17490722|-|GAACA ENST00000281243.10 QDPR	0.226429	0.256091	0.297775	0.241075	0.205443	0.300238	0.283211	0.263723	0.203208	0.20098	0.257733	NA
chr4|17490684|-|GGACA ENST00000281243.10 QDPR	0.542889	0.600614	0.553239	0.502226	0.576849	0.552517	0.631887	NA	0.558507	0.535401	0.603316	NA
chr4|17487235|-|AAACT ENST00000281243.10 QDPR	0.321169	0.319018	0.263331	0.394534	0.344957	0.425576	0.42204	NA	0.318237	0.301461	0.297914	NA
chr4|17487207|-|AAACC ENST00000281243.10 QDPR	0.454038	0.169223	0.297315	0.161457	0.127954	0.321855	0.164554	NA	0.113163	0.201254	0.166632	NA
chr4|17487152|-|GAACT ENST00000281243.10 QDPR	0.539804	0.566146	0.615881	0.70028	0.606602	0.665105	0.607226	NA	0.591916	0.581736	0.589086	NA
chr4|17486975|-|GGACA ENST00000281243.10 QDPR	0.524886	0.710276	0.631641	0.471822	0.715886	0.801147	0.594181	NA	0.582902	0.490303	0.682269	NA
chr4|17486946|-|AGACA ENST00000281243.10 QDPR	0.482682	0.595868	0.56303	0.486017	0.496623	0.441724	0.46736	NA	0.422513	0.588396	0.523527	NA
chr4|17486937|-|AGACT ENST00000281243.10 QDPR	0.454113	0.413726	0.563299	0.416456	0.418988	0.383566	0.477185	NA	0.47396	0.511264	0.538631	NA
chr4|17486771|-|GGACA ENST00000281243.10 QDPR	0.545806	0.496033	0.397698	0.565145	0.637411	0.51295	0.468628	NA	0.590299	0.410173	NA	NA
chr4|17486698|-|AAACT ENST00000281243.10 QDPR	0.238818	0.14667	0.185666	0.132555	0.207783	0.278011	0.187264	NA	0.196158	0.17497	NA	NA
chr17|7857176|-|GGACT ENST00000576861.5 NAA38	0.438206	NA	NA	NA	NA	0.467882	NA	NA	NA	NA	NA	NA
chr17|7857126|-|AGACT ENST00000576861.5 NAA38	0.341309	NA	NA	NA	NA	0.364634	NA	NA	NA	NA	NA	NA
chr17|7857096|-|GGACA ENST00000576861.5 NAA38	0.40544	NA	NA	NA	NA	0.318938	NA	NA	NA	NA	NA	NA
chr17|7856791|-|GGACA ENST00000576861.5 NAA38	0.421132	NA	NA	0.328531	NA	0.373163	NA	NA	NA	NA	NA	NA
chr1|42700921|+|AAACC ENST00000436427.1 YBX1	0.0591077	NA	NA	NA	NA	NA	NA	NA	0.073971	NA	NA	NA
chr1|42700928|+|AAACC ENST00000436427.1 YBX1	0.0841597	NA	NA	NA	NA	NA	NA	NA	0.0926456	NA	NA	NA
chr1|42700947|+|AGACA ENST00000436427.1 YBX1	0.352433	NA	NA	NA	NA	NA	NA	NA	0.296667	NA	NA	NA
chr1|42702030|+|GAACA ENST00000436427.1 YBX1	0.204066	NA	NA	NA	NA	NA	NA	NA	0.191991	NA	NA	NA
chr1|42702050|+|AGACC ENST00000436427.1 YBX1	0.176979	NA	NA	NA	NA	NA	NA	NA	0.173092	NA	NA	NA
chr1|42702092|+|GAACT ENST00000436427.1 YBX1	0.553876	NA	NA	NA	NA	NA	NA	NA	0.562707	NA	NA	NA
chr1|42702256|+|GAACT ENST00000436427.1 YBX1	0.471558	NA	NA	NA	NA	NA	NA	NA	0.464231	NA	NA	NA
chr1|42702315|+|AAACT ENST00000436427.1 YBX1	0.249318	NA	NA	NA	NA	NA	NA	NA	0.26936	NA	NA	NA
chr14|105487247|+|GGACC ENST00000330233.11 CRIP1	0.58951	NA	0.456757	0.469887	0.441513	NA	0.587964	NA	NA	NA	NA	0.414802
chr14|105488193|+|GGACT ENST00000330233.11 CRIP1	0.512929	NA	0.43608	0.449141	0.446991	NA	0.481144	NA	NA	NA	NA	0.43074
chr14|105488342|+|AAACC ENST00000330233.11 CRIP1	0.0476837	NA	0.0495559	0.0481088	0.0501709	NA	0.0500665	NA	NA	NA	NA	0.0517271
chr14|105488512|+|AAACC ENST00000330233.11 CRIP1	0.0705821	NA	0.0740266	0.0808429	0.079931	NA	0.0747053	NA	NA	NA	NA	0.0853335
chr14|105488672|+|AGACC ENST00000330233.11 CRIP1	0.26907	NA	0.273274	0.254169	0.266915	NA	0.25315	NA	NA	NA	NA	0.27521
chr14|105488772|+|AAACC ENST00000330233.11 CRIP1	0.0748085	NA	0.0734121	0.0718721	0.0885864	NA	0.0772576	NA	NA	NA	NA	0.0819897
chr19|48617870|-|GGACA ENST00000549920.6 RPL18	0.434265	0.44089	0.402801	0.407732	0.390014	0.393496	0.428727	0.403594	0.379517	0.402845	0.379569	0.366963
chr19|48617852|-|GGACC ENST00000549920.6 RPL18	0.625845	0.626598	0.554708	NA	0.592397	0.582384	0.595508	0.612167	0.552008	0.588112	0.561215	0.521488
chr19|48617399|-|GAACC ENST00000549920.6 RPL18	0.2267	0.220528	NA	NA	0.222895	0.22355	0.227366	NA	0.208546	0.219407	0.203801	0.210678
chr19|48616793|-|AAACA ENST00000549920.6 RPL18	0.249724	0.216574	NA	NA	0.247353	0.273327	0.256151	NA	0.245352	0.243727	0.243422	0.243977
chr19|48616770|-|GGACC ENST00000549920.6 RPL18	0.26243	0.258757	NA	NA	0.24857	0.24511	0.248644	NA	0.240156	0.249936	0.241403	0.242717
chr19|48616732|-|AAACT ENST00000549920.6 RPL18	0.240453	0.240315	NA	NA	0.255341	0.249118	0.252253	NA	0.260564	0.259077	0.274103	0.260302
chr19|48616114|-|GGACT ENST00000549920.6 RPL18	0.534137	0.514443	NA	NA	0.501631	0.518069	0.520275	NA	0.498029	0.507453	0.502987	0.489533
chr19|48615896|-|GAACC ENST00000549920.6 RPL18	0.15535	0.14579	NA	NA	0.151352	0.142525	0.143461	NA	0.15137	0.152296	0.149194	0.14265
chr19|48615447|-|AAACC ENST00000549920.6 RPL18	0.0609158	0.0566763	NA	NA	0.0605851	0.063524	0.0639548	NA	0.0657269	0.0592424	0.0653787	0.0652224
chr19|48615376|-|AAACT ENST00000549920.6 RPL18	0.29415	0.287839	NA	NA	0.348342	0.312478	0.281497	NA	0.31777	0.293205	0.338355	0.316245
GL949748.2|89192|-|GGACC ENST00000391759.6 TFPT	0.367778	NA	NA	NA	0.416276	NA	NA	NA	0.276456	0.41694	0.203487	NA
GL949748.2|84598|-|GAACA ENST00000391759.6 TFPT	0.400966	NA	NA	NA	0.234315	NA	NA	NA	0.280103	0.457981	0.247296	NA
GL949748.2|82795|-|GGACT ENST00000391759.6 TFPT	0.418954	NA	NA	NA	0.297934	NA	NA	NA	0.407422	0.27711	0.440761	NA
GL949748.2|82595|-|AGACA ENST00000391759.6 TFPT	0.27976	NA	NA	NA	0.244356	NA	NA	NA	0.327019	0.249188	0.281719	NA
GL949748.2|82574|-|GGACT ENST00000391759.6 TFPT	0.369964	NA	NA	NA	0.234901	NA	NA	NA	0.365794	0.302259	0.367841	NA
GL949748.2|82557|-|GAACC ENST00000391759.6 TFPT	0.24892	NA	NA	NA	0.092571	NA	NA	NA	0.294508	0.314276	0.215133	NA
GL949748.2|81573|-|AGACT ENST00000391759.6 TFPT	0.311388	NA	0.275872	NA	0.230213	NA	NA	NA	0.234272	0.242362	0.214766	NA
GL949748.2|81516|-|AGACA ENST00000391759.6 TFPT	0.273814	NA	0.221218	NA	0.126865	NA	NA	NA	0.213349	0.260532	0.180143	NA
GL949748.2|81512|-|AAACT ENST00000391759.6 TFPT	0.324135	NA	0.218349	NA	0.0908757	NA	NA	NA	0.34754	0.276717	0.338194	NA
chr19|35116351|+|GAACC ENST00000346446.9 FXYD3	0.307965	NA	0.268935	0.272104	NA	NA	NA	NA	0.270097	NA	0.306247	0.265555
chr19|35121228|+|AAACA ENST00000346446.9 FXYD3	0.245857	NA	0.208328	NA	NA	NA	NA	NA	0.259295	NA	0.263638	0.322295
chr6|35468855|+|GAACC ENST00000322203.7 RPL10A	0.248051	0.242393	0.207958	0.208846	0.209742	0.21915	0.265121	0.211827	0.212397	0.238771	0.218385	0.208677
chr6|35468985|+|GAACT ENST00000322203.7 RPL10A	0.490927	0.504007	0.44546	0.472928	0.466194	0.470899	0.502287	0.47768	0.466736	0.482631	0.484184	0.449883
chr6|35469003|+|GGACA ENST00000322203.7 RPL10A	0.413724	0.401437	0.36963	0.34101	0.365607	0.387906	0.39448	0.382303	0.355417	0.392558	0.370856	0.346712
chr6|35469428|+|GGACC ENST00000322203.7 RPL10A	0.335675	0.330598	0.284281	0.301292	0.290864	0.292076	0.30653	0.301547	0.291961	0.29282	0.28755	0.286846
chr6|35469476|+|GGACA ENST00000322203.7 RPL10A	0.657271	0.646314	0.510625	0.592322	0.560517	0.531133	0.626564	0.589865	0.503252	0.579179	0.54633	0.466062
chr6|35469495|+|AAACT ENST00000322203.7 RPL10A	0.197844	0.171356	0.235243	0.191838	0.208832	0.231792	0.223565	0.198157	0.229229	0.212874	0.230239	0.258213
chr6|35469513|+|AAACT ENST00000322203.7 RPL10A	0.274432	0.264395	0.284286	0.259486	0.293184	0.27589	0.280979	0.283161	0.289574	0.289053	0.296746	0.300422
chr6|35470296|+|AAACA ENST00000322203.7 RPL10A	0.308673	0.227514	0.26676	0.258307	0.292049	0.284743	0.305501	0.290241	0.271375	0.286902	0.308318	0.260925
chr6|35470686|+|AAACT ENST00000322203.7 RPL10A	0.319993	0.277734	0.307825	0.28981	0.3085	0.320325	0.304397	0.314097	0.310824	0.305511	0.328045	0.303089
chr5|40834224|-|GAACT ENST00000274242.10 RPL37	0.475794	0.468579	0.40176	0.431787	0.415808	0.416608	0.461654	0.429268	0.401747	0.430879	0.403617	0.393054
chr5|40832554|-|GAACA ENST00000274242.10 RPL37	0.43543	0.403782	0.3932	0.415247	0.400976	0.396892	0.42869	0.414204	0.402052	0.409903	0.400916	0.387349
chr5|40832543|-|AAACC ENST00000274242.10 RPL37	0.0595168	0.05506	0.0611395	0.0570908	0.0623882	0.0620052	0.0606232	0.0628187	0.0579196	0.0577224	0.0633894	0.0643156
chr8|119243501|+|AAACT ENST00000614891.5 MAL2	0.29966	0.303305	0.324282	0.289418	0.309123	0.280941	0.347178	0.378435	0.33953	0.285817	0.355974	0.34634
chr8|119243580|+|AAACA ENST00000614891.5 MAL2	0.247441	0.419667	0.214221	0.403813	0.225928	0.304576	0.319258	0.366217	0.280075	0.316798	0.306657	0.265907
chr8|119243613|+|AGACT ENST00000614891.5 MAL2	0.767237	0.746087	0.635664	0.659244	0.734554	0.73296	0.762894	0.792548	0.725861	0.769493	0.797428	0.773404
chr12|52899843|-|AGACT ENST00000552551.5 KRT8	0.360396	NA	NA	0.320837	NA	NA	0.325819	NA	NA	NA	NA	NA
chr12|52899824|-|GAACC ENST00000552551.5 KRT8	0.352659	NA	NA	0.328378	NA	NA	0.369399	NA	NA	NA	NA	NA
chr12|52899818|-|GAACA ENST00000552551.5 KRT8	0.56611	NA	NA	0.558608	NA	NA	0.566708	NA	NA	NA	NA	NA
chr12|52898784|-|GGACA ENST00000552551.5 KRT8	0.456672	NA	0.425349	0.426225	NA	NA	0.463118	NA	NA	NA	NA	NA
chr12|52898727|-|GGACA ENST00000552551.5 KRT8	0.575383	NA	0.49027	0.546279	NA	NA	0.565734	NA	NA	NA	NA	NA
chr12|52898499|-|GAACA ENST00000552551.5 KRT8	0.406924	NA	0.372422	0.322245	NA	NA	0.408906	NA	NA	NA	NA	NA
chr12|52898479|-|AGACC ENST00000552551.5 KRT8	0.542582	NA	0.547891	0.507077	NA	NA	0.587603	NA	NA	NA	NA	NA
chr12|52897478|-|AGACA ENST00000552551.5 KRT8	0.419362	NA	0.412403	0.398561	NA	NA	0.431078	NA	NA	NA	NA	NA
chr12|52897427|-|GAACA ENST00000552551.5 KRT8	0.408594	NA	0.375352	0.374165	NA	NA	0.400413	NA	NA	NA	NA	NA
chr12|52897341|-|GAACA ENST00000552551.5 KRT8	0.336287	NA	0.306219	0.288819	NA	NA	0.33528	NA	NA	NA	NA	NA
chr12|52897334|-|AGACC ENST00000552551.5 KRT8	0.295909	NA	0.299475	0.299611	NA	NA	0.293203	NA	NA	NA	NA	NA
chr12|52897277|-|GGACC ENST00000552551.5 KRT8	0.308933	NA	0.293324	0.303388	NA	NA	0.294697	NA	NA	NA	NA	NA
chr12|52897247|-|AAACA ENST00000552551.5 KRT8	0.317238	NA	0.32754	0.291825	NA	NA	0.315073	NA	NA	NA	NA	NA
chr12|52897210|-|AAACC ENST00000552551.5 KRT8	0.0807658	NA	0.0870521	0.0788224	NA	NA	0.0786573	NA	NA	NA	NA	NA
chr4|108650662|+|AGACT ENST00000361564.9 OSTC	0.312278	0.379135	0.279952	0.269258	0.290426	0.328717	0.299038	0.325888	0.319013	0.316136	0.295931	0.265544
chr4|108655589|+|GAACC ENST00000361564.9 OSTC	0.0845171	0.0882084	0.140585	0.147917	0.107008	0.0921174	0.111215	0.130151	0.0921783	0.108958	0.113535	0.128538
chr4|108655619|+|GAACA ENST00000361564.9 OSTC	0.523641	0.439149	0.466769	0.454465	0.517695	0.478602	0.550713	0.427607	0.467	0.436683	0.513464	0.474418
chr4|108657459|+|GGACA ENST00000361564.9 OSTC	0.551045	0.457849	0.43838	0.364757	0.423472	0.355176	0.446332	0.484884	0.387504	0.442426	0.434277	0.400218
chr4|108657477|+|GGACT ENST00000361564.9 OSTC	0.529106	0.488993	0.405231	0.397612	0.485536	0.516605	0.527774	0.431276	0.450626	0.470902	0.555689	0.456266
chr4|108657530|+|GGACC ENST00000361564.9 OSTC	0.666619	0.57277	0.577647	0.548416	0.463983	0.400006	0.662275	0.587214	0.493293	0.64451	0.614826	0.586578
chr4|108657558|+|AAACT ENST00000361564.9 OSTC	0.259949	0.168799	0.285095	0.128607	0.277963	0.225773	0.380654	0.146405	0.195847	0.222846	0.224843	0.283409
chr4|108657642|+|AAACT ENST00000361564.9 OSTC	0.22896	0.13654	0.209026	0.0780409	0.165734	0.189915	0.288068	0.133715	0.200985	0.134366	0.180465	0.188017
chr4|108667399|+|AAACA ENST00000361564.9 OSTC	0.10788	0.105767	0.146881	0.111803	0.107296	0.106081	0.17377	0.126502	0.118628	0.113392	0.122387	0.132043
chr4|108667422|+|GGACT ENST00000361564.9 OSTC	0.885373	0.935993	0.896388	0.906721	0.939189	0.945197	0.860157	0.907436	0.874974	0.925619	0.936598	0.94097
chr4|108667450|+|AGACA ENST00000361564.9 OSTC	0.506503	0.533222	0.568439	0.471923	0.597088	0.593222	0.589308	0.534329	0.587642	0.528373	0.488622	0.569911
KZ208920.1|447515|-|AAACA ENST00000216802.10 PSME2	0.159976	0.196749	0.127544	NA	NA	0.180087	0.153823	0.129812	0.118288	NA	NA	NA
KZ208920.1|447204|-|AGACA ENST00000216802.10 PSME2	0.670932	0.582389	0.5307	NA	NA	0.714136	0.655024	0.609906	0.577768	NA	NA	NA
KZ208920.1|446439|-|GGACT ENST00000216802.10 PSME2	0.540735	0.504432	0.416879	NA	NA	0.53747	0.517675	0.431629	0.487938	NA	NA	NA
KZ208920.1|446394|-|GGACA ENST00000216802.10 PSME2	0.484516	0.46754	0.450306	NA	NA	0.432421	0.456379	0.456261	0.438043	NA	NA	NA
KZ208920.1|446379|-|AGACC ENST00000216802.10 PSME2	0.149197	0.163581	0.202605	NA	NA	0.187101	0.145353	0.15786	0.149195	NA	NA	NA
KZ208920.1|446245|-|AAACA ENST00000216802.10 PSME2	0.147329	0.147401	0.154745	NA	NA	0.21181	0.138494	0.146096	0.164573	NA	NA	NA
KZ208920.1|446059|-|GGACT ENST00000216802.10 PSME2	0.493684	0.526378	0.504528	0.537775	0.527743	0.553196	0.553261	0.587028	0.549591	0.523516	0.574862	NA
KZ208920.1|445204|-|AGACC ENST00000216802.10 PSME2	0.212615	0.18386	0.209744	0.1845	0.223258	0.211682	0.216511	0.234188	0.20578	0.210248	0.201443	NA
KZ208920.1|445183|-|AGACA ENST00000216802.10 PSME2	0.233131	0.200763	0.165609	0.18713	0.190124	0.170996	0.222517	0.197658	0.170075	0.178423	0.186184	NA
KZ208920.1|444961|-|AGACT ENST00000216802.10 PSME2	0.326535	0.323596	0.30737	0.285107	0.318021	0.29117	0.386613	0.28587	0.301035	0.322522	0.330965	NA
KZ208920.1|444579|-|GGACC ENST00000216802.10 PSME2	0.405704	0.371692	0.350295	NA	0.278984	0.36903	0.373548	0.399648	0.31849	0.37368	0.382464	NA
KZ208920.1|444386|-|GAACC ENST00000216802.10 PSME2	0.152409	0.185935	0.124824	NA	0.13727	0.144589	0.126271	0.143436	0.132912	0.143949	0.147784	NA
KZ208920.1|444379|-|GGACT ENST00000216802.10 PSME2	0.65217	0.648626	0.556138	NA	0.601232	0.653774	0.654954	0.688906	0.603136	0.621583	0.577743	NA
chr10|96521638|-|GGACC ENST00000371142.9 TM9SF3	0.541182	0.694749	0.574158	0.479995	0.397567	0.496015	0.744933	0.558951	0.550104	0.599936	0.474288	0.373241
chr10|96521611|-|AAACT ENST00000371142.9 TM9SF3	0.119847	0.135656	0.211952	0.128356	0.182857	0.136092	0.178455	0.218724	0.168923	0.0941125	0.171654	0.122127
chr10|96521563|-|AGACA ENST00000371142.9 TM9SF3	0.407769	0.424926	0.411635	0.300805	0.315087	0.327778	0.302943	0.40863	0.350972	0.437913	0.340714	0.282056
chr10|96521480|-|AAACA ENST00000371142.9 TM9SF3	0.0744185	0.133722	0.0686461	0.169388	0.0586749	0.0740647	0.164389	0.126922	0.0902862	0.0675206	0.110565	0.0701801
chr10|96521460|-|AAACT ENST00000371142.9 TM9SF3	0.247554	0.262967	0.226122	0.366691	0.147678	0.177903	0.331447	0.160434	0.198656	0.167501	0.287316	0.139898
chr10|96521356|-|AAACA ENST00000371142.9 TM9SF3	0.150766	0.132872	0.181243	0.158741	0.183302	0.104215	0.180984	0.186303	0.108028	0.108983	0.217129	0.0953527
chr10|96521184|-|AAACA ENST00000371142.9 TM9SF3	0.271414	0.253355	0.238857	0.237838	0.166302	0.286895	0.279433	0.263452	0.267518	0.203436	0.245327	0.158314
chr10|96521107|-|AGACT ENST00000371142.9 TM9SF3	0.357336	0.386085	0.472468	0.392215	0.391795	0.339382	0.407692	0.396933	0.33202	0.369314	0.368051	0.295746
chr10|96521075|-|AGACA ENST00000371142.9 TM9SF3	0.376982	0.396124	0.332064	0.442054	0.451951	0.302038	0.484738	0.31201	0.345799	0.467238	0.459143	0.497484
chr10|96521047|-|GGACA ENST00000371142.9 TM9SF3	0.799038	0.771538	0.826181	0.80248	0.83457	0.862568	0.815502	0.698849	0.845993	0.815724	0.782525	0.832998
chr17|38852723|-|AAACC ENST00000479035.7 RPL23	0.136065	0.107744	0.147604	0.135711	0.145954	0.158117	0.138161	0.143632	0.154126	0.142809	0.162518	0.15892
chr17|38852681|-|GAACA ENST00000479035.7 RPL23	0.523929	0.475207	0.493957	0.484299	0.482685	0.509888	0.512612	0.481868	0.492602	0.513505	0.500263	0.48846
chr17|38852677|-|AGACT ENST00000479035.7 RPL23	0.348499	0.360606	0.372704	0.338484	0.339815	0.365948	0.35008	0.36227	0.367244	0.358836	0.363817	0.395139
chr17|38852623|-|AAACC ENST00000479035.7 RPL23	0.0547646	0.0533041	0.0575066	0.0543393	0.0565377	0.0557678	0.0554445	0.0578347	0.0591917	0.0555853	0.0600618	0.0605611
chr17|38850382|-|GAACA ENST00000479035.7 RPL23	0.253484	0.237779	0.266529	0.242268	0.247687	0.259487	0.252496	0.245211	0.249493	0.254069	0.245664	0.268908
chr17|38850198|-|GGACC ENST00000479035.7 RPL23	0.390914	0.377225	0.367367	0.374362	0.367553	0.369478	0.389807	0.375236	0.36317	0.366165	0.365843	0.3646
chr17|38850175|-|AGACT ENST00000479035.7 RPL23	0.24584	0.236277	0.234172	0.220104	0.236694	0.240783	0.238196	0.235704	0.231449	0.236674	0.236224	0.231724
chr17|38850097|-|AAACT ENST00000479035.7 RPL23	0.170476	0.174239	0.178634	0.172157	0.197323	0.195872	0.171544	0.197722	0.200315	0.179994	0.204264	0.210186
chr11|63976300|+|AGACC ENST00000314133.4 COX8A	0.252607	0.259809	0.264101	0.232764	0.252672	0.26616	0.292577	0.237218	0.273517	0.266391	0.25255	0.272074
chr20|63521771|+|GAACC ENST00000370179.8 PPDPF	0.225168	0.205687	0.206034	0.206558	0.206354	0.218617	0.226763	0.202727	0.199883	0.202774	0.19861	0.209539
chr20|63522002|+|AAACT ENST00000370179.8 PPDPF	0.550655	0.527452	0.559799	0.541353	0.553808	0.541791	0.532559	0.57256	0.522396	0.526397	0.535327	0.54145
chr20|63522024|+|AGACC ENST00000370179.8 PPDPF	0.232283	0.222077	0.202759	0.203064	0.199224	0.214581	0.227463	0.213404	0.192669	0.197945	0.200049	0.183164
chr20|63522045|+|AGACA ENST00000370179.8 PPDPF	0.442212	0.404142	0.401945	0.386181	0.424026	0.476738	0.422456	0.429447	0.386375	0.394601	0.451835	0.4017
chr20|63522054|+|AAACC ENST00000370179.8 PPDPF	0.346341	0.284754	0.37002	0.349181	0.35656	0.362215	0.351211	0.370949	0.380477	0.343938	0.401761	0.379462
chr20|63522118|+|GAACT ENST00000370179.8 PPDPF	0.753867	0.709074	0.730025	0.721606	0.742775	0.736846	0.735046	0.728502	0.736241	0.742221	0.738134	0.721709
chr20|63522148|+|AAACT ENST00000370179.8 PPDPF	0.218312	0.203308	0.229588	0.212474	0.219396	0.22922	0.218077	0.222959	0.220453	0.211188	0.224463	0.225982
chr13|45341053|-|GGACC ENST00000530705.6 TPT1	0.303703	0.281566	0.25946	0.266428	0.262639	0.275109	0.299542	0.272995	0.252936	0.263619	0.26049	0.246079
chr13|45340172|-|GGACA ENST00000530705.6 TPT1	0.396356	0.418277	0.358047	0.368094	0.347943	0.360933	0.400105	0.382579	0.337267	0.360959	0.351654	0.336138
chr13|45340063|-|GAACC ENST00000530705.6 TPT1	0.136179	0.12652	0.124456	0.12225	0.127954	0.128638	0.129514	0.126955	0.124784	0.125566	0.135329	0.130067
chr13|45340046|-|AAACA ENST00000530705.6 TPT1	0.143485	0.151061	0.134469	0.124665	0.134974	0.145204	0.159198	0.142252	0.139172	0.146298	0.14393	0.138481
chr13|45339590|-|AAACT ENST00000530705.6 TPT1	0.183857	0.183752	0.18696	0.185353	0.198828	0.179988	0.171813	0.198069	0.180259	0.185775	0.190074	0.187268
chr13|45339581|-|GAACA ENST00000530705.6 TPT1	0.318427	0.299869	0.283736	0.293008	0.297609	0.300575	0.312218	0.302401	0.283398	0.290839	0.298702	0.281632
chr13|45339575|-|AGACC ENST00000530705.6 TPT1	0.300605	0.295491	0.302351	0.312318	0.297355	0.307248	0.31403	0.2952	0.299611	0.296535	0.300699	0.301314
chr13|45339560|-|AAACC ENST00000530705.6 TPT1	0.0908766	0.082934	0.0970928	0.090054	0.0968909	0.0998953	0.0908264	0.0836997	0.100121	0.0899931	0.111948	0.110656
chr13|45339536|-|GAACA ENST00000530705.6 TPT1	0.271111	0.283783	0.276097	0.274095	0.258109	0.274281	0.274444	0.262575	0.268937	0.260887	0.256605	0.282816
chr13|45339504|-|AAACT ENST00000530705.6 TPT1	0.326101	0.305875	0.309261	0.300264	0.297713	0.325479	0.333326	0.320814	0.310516	0.29482	0.328687	0.300903
chr13|45338760|-|AAACA ENST00000530705.6 TPT1	0.130639	0.118959	0.132055	0.120604	0.121953	0.129989	0.13376	0.119078	0.12199	0.126236	0.128293	0.126694
chr13|45338727|-|GGACT ENST00000530705.6 TPT1	0.540596	0.542441	0.486631	0.503247	0.500308	0.526375	0.545386	0.52701	0.472411	0.50308	0.506913	0.473597
chr13|45337310|-|GGACT ENST00000530705.6 TPT1	0.617505	0.615834	0.608642	0.59933	0.596212	0.635733	0.618855	0.601513	0.604668	0.599247	0.62322	0.618729
chr13|45337303|-|AGACA ENST00000530705.6 TPT1	0.329915	0.304148	0.305294	0.307533	0.302053	0.322274	0.325726	0.308908	0.291786	0.306203	0.313145	0.306478
chr13|45337294|-|GGACT ENST00000530705.6 TPT1	0.899787	0.902075	0.905835	0.895666	0.89976	0.910038	0.904504	0.90823	0.90644	0.896137	0.915226	0.910053
chr13|45337220|-|AAACA ENST00000530705.6 TPT1	0.125964	0.11531	0.118985	0.119133	0.113629	0.125127	0.129723	0.118253	0.11992	0.117528	0.122437	0.11562
chr2|206159993|+|AGACC ENST00000392222.7 EEF1B2	0.204181	NA	0.2034	NA	0.212621	0.21286	0.195456	NA	NA	0.208168	NA	NA
chr2|206160041|+|GGACA ENST00000392222.7 EEF1B2	0.394511	NA	0.276139	NA	0.294491	0.31052	0.36818	NA	NA	0.315777	NA	NA
chr2|206161399|+|AGACA ENST00000392222.7 EEF1B2	0.182679	NA	0.171449	NA	0.177516	0.181209	0.170777	NA	NA	0.185037	NA	NA
chr2|206162490|+|AAACC ENST00000392222.7 EEF1B2	0.0756002	NA	0.07844	NA	0.0745789	0.0887139	0.0756285	NA	NA	0.0829643	NA	NA
chr2|206162532|+|AAACC ENST00000392222.7 EEF1B2	0.0740213	NA	0.0782399	NA	0.077731	0.0801777	0.0847075	NA	NA	NA	NA	NA
chr2|206162548|+|AGACA ENST00000392222.7 EEF1B2	0.223064	NA	0.22906	NA	0.218503	0.223927	0.21682	NA	NA	NA	NA	NA
chr2|206162733|+|AAACT ENST00000392222.7 EEF1B2	0.215516	NA	0.270596	NA	0.2363	0.239525	0.229172	NA	NA	NA	NA	NA
chr2|206162763|+|AAACT ENST00000392222.7 EEF1B2	0.252648	NA	0.269307	NA	0.266723	0.286215	0.271569	NA	NA	NA	NA	NA
chr2|206162803|+|GAACA ENST00000392222.7 EEF1B2	0.251948	NA	0.236375	NA	0.212648	0.235519	0.270018	NA	NA	NA	NA	NA
chr2|206162840|+|GGACT ENST00000392222.7 EEF1B2	0.729008	NA	0.705186	NA	0.707433	0.738793	0.739249	NA	NA	NA	NA	NA
chr5|150447698|-|GAACA ENST00000407193.7 RPS14	0.253013	NA	0.244451	0.242191	0.23127	0.252803	0.268022	0.236436	NA	0.249173	0.236871	NA
chr5|150447680|-|GGACC ENST00000407193.7 RPS14	0.695564	NA	0.580797	0.601912	0.590762	0.604619	0.685072	0.609136	NA	0.626459	0.592361	NA
chr5|150446959|-|AAACC ENST00000407193.7 RPS14	0.111582	NA	0.107112	0.108663	0.105124	0.109474	0.110755	0.106799	NA	0.108571	0.109042	NA
chr5|150446919|-|AGACC ENST00000407193.7 RPS14	0.202053	NA	0.189251	0.187097	0.194334	0.184888	0.197814	0.1929	NA	0.191687	0.199717	NA
chr5|150446825|-|AAACT ENST00000407193.7 RPS14	0.273321	NA	0.26959	0.243837	0.260916	0.280665	0.28267	0.254821	NA	0.268483	0.299453	NA
chr5|150445684|-|GGACC ENST00000407193.7 RPS14	0.422543	NA	0.422347	0.418099	0.394223	0.413639	0.427257	0.396897	NA	0.420925	0.403331	NA
chr5|150445678|-|AGACC ENST00000407193.7 RPS14	0.224519	NA	0.251633	0.230164	0.232114	0.258503	0.234394	0.236732	NA	0.219932	0.239769	NA
chr5|150445670|-|GGACC ENST00000407193.7 RPS14	0.70689	NA	0.71508	0.719106	0.721247	0.703382	0.702801	0.707677	NA	0.719206	0.704045	NA
chr5|150444285|-|GAACA ENST00000407193.7 RPS14	0.241266	NA	0.204986	NA	0.241429	0.223411	0.235445	0.261433	NA	0.233695	0.244891	NA
chr18|47176301|-|GGACT ENST00000256433.6 IER3IP1	0.737928	0.676833	0.677078	0.669574	0.679184	0.713402	0.701269	0.641937	0.725493	0.533611	0.727239	0.626723
chr18|47176189|-|GAACA ENST00000256433.6 IER3IP1	0.618677	0.604511	0.563156	0.671257	0.607318	0.58983	0.492415	0.600565	0.484364	0.635516	0.585894	0.584588
chr18|47157526|-|GAACA ENST00000256433.6 IER3IP1	0.235027	0.288407	0.331985	0.333401	0.262469	0.328839	0.374649	0.325861	0.37529	0.372714	0.287358	0.404944
chr18|47157522|-|AGACC ENST00000256433.6 IER3IP1	0.194845	0.228837	0.30315	0.283106	0.2651	0.229676	0.249975	0.217618	0.291863	0.245931	0.219804	0.327804
chr18|47157468|-|GAACC ENST00000256433.6 IER3IP1	0.246442	0.194209	0.219731	0.310632	0.151196	0.13918	0.190725	0.207187	0.150449	0.259869	0.177242	0.210043
chr18|47157448|-|GAACC ENST00000256433.6 IER3IP1	0.438734	0.369709	0.397203	0.410838	0.370785	0.358282	0.47208	0.242363	0.377827	0.415286	0.313893	0.391642
chr18|47156214|-|AAACT ENST00000256433.6 IER3IP1	0.206535	0.176284	0.20704	0.171973	0.107981	0.256761	0.148279	0.151149	0.191409	0.25862	0.17158	0.226565
chr18|47156155|-|AGACT ENST00000256433.6 IER3IP1	0.323847	0.412917	0.437289	0.405757	0.468242	0.391927	0.385551	0.385029	0.369419	0.382023	0.415351	0.472705
chr18|47156143|-|GGACA ENST00000256433.6 IER3IP1	0.682799	0.581684	0.455082	0.708273	0.674648	0.587849	0.556522	0.572106	0.470163	0.628065	0.515294	0.429037
chr18|47156046|-|AAACC ENST00000256433.6 IER3IP1	0.0832564	0.148649	0.109509	0.0722244	0.107605	0.150229	0.0953375	0.073998	0.0810788	0.158055	0.0989474	0.115343
chr1|11022709|+|AAACT ENST00000240185.8 TARDBP	0.240464	0.113977	0.147247	0.191601	0.237697	0.0735825	0.174053	0.145658	0.264457	0.277894	0.258977	0.140648
chr1|11022886|+|GAACT ENST00000240185.8 TARDBP	0.535767	0.617807	0.610881	0.563601	0.606571	0.556325	0.614656	0.559108	0.591746	0.653549	0.582353	0.553419
chr1|11022909|+|AAACC ENST00000240185.8 TARDBP	0.0640286	0.0590996	0.0587229	0.0944751	0.124247	0.0632685	0.0657387	0.050477	0.136056	0.136101	0.0873615	0.073929
chr1|11022964|+|GGACT ENST00000240185.8 TARDBP	0.910969	0.947841	0.888686	0.957206	0.954596	0.879447	0.951734	0.899749	0.939754	0.940361	0.941634	0.957123
chr1|11023001|+|AAACC ENST00000240185.8 TARDBP	0.0961569	0.113918	0.267385	0.193253	0.150061	0.0972736	0.164041	0.134308	0.172566	0.149269	0.170215	0.19878
chr1|11023014|+|GAACT ENST00000240185.8 TARDBP	0.671377	0.717109	0.731817	0.823563	0.668419	0.742308	0.83482	0.613221	0.711376	0.709826	0.738478	0.76422
chr1|11023045|+|GAACC ENST00000240185.8 TARDBP	0.102385	0.0839303	0.0776314	0.174386	0.150057	0.106391	0.0968639	0.0665789	0.161453	0.130533	0.160654	0.091984
chr1|11023409|+|GAACC ENST00000240185.8 TARDBP	0.421598	0.265875	0.2093	0.1799	0.157676	0.256862	0.330623	0.185494	0.26579	0.182933	0.17753	0.175909
chr1|11023426|+|GAACT ENST00000240185.8 TARDBP	0.528102	0.645471	0.632621	0.626303	0.560081	0.596318	0.683993	0.617367	0.601912	0.64044	0.614314	0.592133
chr1|11023435|+|AAACC ENST00000240185.8 TARDBP	0.122578	0.0847343	0.14023	0.139164	0.0725579	0.124238	0.0933989	0.0856625	0.117532	0.116827	0.113928	0.0833392
chr1|11023512|+|AGACT ENST00000240185.8 TARDBP	0.772418	0.667061	0.654763	0.688614	0.73786	0.750047	0.683014	0.695723	0.775014	0.754182	0.773051	0.802065
chr1|11023640|+|GGACA ENST00000240185.8 TARDBP	0.71514	0.834806	0.84749	0.854505	0.694293	0.778703	0.869677	0.701107	0.778427	0.799879	0.883426	0.824923
chr1|11023660|+|AGACT ENST00000240185.8 TARDBP	0.733313	0.668269	0.733321	0.508502	0.783138	0.665596	0.558003	0.50891	0.747311	0.561571	0.79274	0.724563
chr1|11023815|+|GAACT ENST00000240185.8 TARDBP	0.43174	0.615774	0.566852	0.473962	0.574226	0.561508	0.519052	0.605758	0.493863	0.458765	0.495697	0.545883
chr1|11023836|+|GAACA ENST00000240185.8 TARDBP	0.480576	0.516289	0.386462	0.519788	0.367899	0.404282	0.666558	0.43748	0.410952	0.37016	0.406806	0.524191
chr1|11023842|+|GGACT ENST00000240185.8 TARDBP	0.844224	0.845943	0.853902	0.722743	0.851709	0.783804	0.870968	0.87193	0.809124	0.828534	0.882671	0.802978
chr1|11023871|+|GGACT ENST00000240185.8 TARDBP	0.835127	0.79175	0.757019	0.817373	0.73529	0.803689	0.85037	0.691481	0.892776	0.671798	0.867414	0.847819
chr1|11024030|+|AAACT ENST00000240185.8 TARDBP	0.532101	0.542838	0.44482	0.503492	0.459593	0.292455	0.362962	0.524293	0.461047	0.471129	0.374784	0.549314
chr1|165651036|+|GGACC ENST00000367889.8 MGST3	0.511311	0.461215	NA	0.422694	0.395711	NA	0.4081	NA	0.412567	NA	0.430686	NA
chr1|165651084|+|GAACA ENST00000367889.8 MGST3	0.25607	0.256629	NA	0.245479	0.255789	NA	0.273201	NA	0.215804	NA	0.278179	NA
chr1|165655369|+|GAACC ENST00000367889.8 MGST3	0.203543	0.185454	NA	0.198512	0.206937	NA	0.211786	NA	0.196437	NA	0.179706	NA
chr1|165655486|+|GGACC ENST00000367889.8 MGST3	0.523019	0.497172	NA	0.456937	0.45506	NA	0.521602	NA	0.415589	NA	0.481851	NA
chr1|165655525|+|AAACT ENST00000367889.8 MGST3	0.41859	0.350072	NA	0.380562	0.45771	NA	0.373005	NA	0.367172	NA	0.439025	NA
chr1|165655591|+|AAACT ENST00000367889.8 MGST3	0.640955	0.585158	NA	0.673117	0.595061	NA	0.579525	NA	0.598863	NA	0.631998	NA
chr5|140175249|+|AGACC ENST00000261811.6 CYSTM1	0.1808	0.144325	0.183652	0.145264	0.155699	0.158563	0.198538	0.149676	0.152164	0.15782	0.162943	0.171971
chr5|140194470|+|GAACC ENST00000261811.6 CYSTM1	0.105677	0.119842	0.098537	0.0903429	0.0826818	0.111533	0.152522	0.105617	0.0989476	0.109174	0.107535	0.109276
chr5|140194479|+|GAACC ENST00000261811.6 CYSTM1	0.15377	0.165699	0.152765	0.14935	0.139646	0.155962	0.192536	0.140294	0.170734	0.166351	0.169674	0.183091
chr5|140194552|+|GGACC ENST00000261811.6 CYSTM1	0.514045	0.558393	0.467958	0.523652	0.497984	0.471674	0.552514	0.507958	0.440674	0.468164	0.428899	0.466888
chr5|140194564|+|GGACC ENST00000261811.6 CYSTM1	0.268996	0.232743	0.228061	0.242005	0.246183	0.254008	0.252578	0.242498	0.275095	0.263515	0.270543	0.252283
chr5|140194627|+|GGACC ENST00000261811.6 CYSTM1	0.359368	0.335905	0.282458	0.286927	0.300433	0.307473	0.298457	0.292686	0.284658	0.35516	0.274475	0.282562
chr5|140194646|+|AAACC ENST00000261811.6 CYSTM1	0.103291	0.0912972	0.087937	0.109876	0.0899835	0.100733	0.104664	0.0817797	0.10362	0.130899	0.0986841	0.108778
chr5|140243320|+|AGACC ENST00000261811.6 CYSTM1	0.257643	0.226964	0.260146	0.24507	0.191531	0.277988	0.248199	0.211457	0.205878	0.219916	0.221444	0.225164
chr5|140243342|+|GGACC ENST00000261811.6 CYSTM1	0.227431	0.215283	0.234382	0.216783	0.250333	0.227678	0.265277	0.213355	0.227847	0.248255	0.243779	0.243965
chr5|140243398|+|GGACA ENST00000261811.6 CYSTM1	0.783255	0.775117	0.657212	0.783214	0.670913	0.660558	0.748297	0.713692	0.675334	0.786515	0.658752	0.614497
chr5|140243416|+|AGACC ENST00000261811.6 CYSTM1	0.202618	0.22114	0.174994	0.201829	0.202097	0.198993	0.200822	0.210532	0.209075	0.181076	0.191152	0.201618
chr5|140243520|+|AGACA ENST00000261811.6 CYSTM1	0.453612	0.46016	0.416754	0.353407	0.41796	0.403286	0.454151	0.376417	0.399717	0.438285	0.399072	0.395605
chr16|368343|-|AGACT ENST00000648346.1 MRPL28	0.510811	NA	NA	0.469057	NA	NA	0.512753	NA	0.485776	NA	NA	0.483426
chr16|367781|-|GGACC ENST00000648346.1 MRPL28	0.29914	NA	NA	0.280685	NA	NA	0.31078	NA	0.249191	NA	NA	0.282534
chr16|367609|-|GGACA ENST00000648346.1 MRPL28	0.891012	NA	NA	0.879998	NA	NA	0.897219	NA	0.868449	NA	NA	0.869622
chr22|37675683|+|GAACA ENST00000215909.10 LGALS1	0.372102	0.338989	0.30048	0.322158	0.307456	0.326073	0.36198	0.325289	0.315595	0.329018	0.328272	0.293871
chr22|37675695|+|GGACT ENST00000215909.10 LGALS1	0.495507	0.494989	0.478227	0.484188	0.469197	0.500465	0.512761	0.479437	0.482961	0.475426	0.492249	0.474968
chr22|37677015|+|AAACC ENST00000215909.10 LGALS1	0.103206	0.0858223	0.105842	0.0957816	0.102742	0.111119	0.104479	0.102172	0.105511	0.0955563	0.104162	0.108049
chr22|37678494|+|GAACC ENST00000215909.10 LGALS1	0.164994	0.132798	0.144565	0.14585	0.137151	0.148348	0.149903	0.138596	0.141235	0.141864	0.135447	0.151744
chr22|37678506|+|AGACA ENST00000215909.10 LGALS1	0.397763	0.355843	0.285848	0.304259	0.278584	0.337383	0.393852	0.305309	0.318445	0.313041	0.317522	0.290324
chr22|37678604|+|GGACC ENST00000215909.10 LGALS1	0.712674	0.741861	0.67237	0.711145	0.711444	0.67763	0.681566	0.729754	0.687629	0.704135	0.694411	0.695447
chr6|44252221|+|GAACC ENST00000371646.10 HSP90AB1	0.193002	0.18741	0.161023	NA	NA	NA	NA	NA	0.1484	NA	0.165622	0.153289
chr6|44253062|+|AGACT ENST00000371646.10 HSP90AB1	0.449002	0.409824	0.411991	NA	NA	NA	NA	NA	0.431924	NA	0.442277	0.421916
chr6|44253108|+|GGACA ENST00000371646.10 HSP90AB1	0.500141	0.534149	0.473926	NA	NA	NA	NA	NA	0.471759	NA	0.511098	0.476533
chr6|44253151|+|GGACA ENST00000371646.10 HSP90AB1	0.562711	0.450337	0.524881	NA	NA	NA	NA	NA	0.477478	NA	0.44958	0.484301
chr6|44253271|+|GGACC ENST00000371646.10 HSP90AB1	0.551688	NA	0.46261	NA	NA	NA	NA	NA	0.499181	NA	0.518817	0.504305
chr6|44253294|+|AAACC ENST00000371646.10 HSP90AB1	0.0957265	NA	0.104028	NA	NA	NA	NA	NA	0.0942525	NA	0.111591	0.0866936
chr6|44253336|+|AGACC ENST00000371646.10 HSP90AB1	0.136538	NA	0.14217	NA	NA	NA	NA	NA	0.137485	NA	0.129753	0.135465
chr6|44253520|+|GAACC ENST00000371646.10 HSP90AB1	0.169913	NA	0.181043	NA	NA	NA	NA	NA	0.167438	NA	0.173117	0.162987
chr6|44253621|+|AAACT ENST00000371646.10 HSP90AB1	0.253248	NA	0.208613	NA	NA	NA	NA	NA	0.268843	NA	0.285884	0.26673
chr6|44253748|+|AAACT ENST00000371646.10 HSP90AB1	0.433326	NA	0.442002	NA	NA	NA	NA	NA	0.445677	NA	0.439993	0.426035
chr1|23692631|+|GAACC ENST00000374550.8 RPL11	0.141223	NA	NA	NA	0.1362	NA	NA	NA	NA	NA	NA	NA
chr1|23692644|+|GAACT ENST00000374550.8 RPL11	0.404901	NA	NA	NA	0.395182	NA	NA	NA	NA	NA	NA	NA
chr1|23692659|+|AAACT ENST00000374550.8 RPL11	0.244473	NA	NA	NA	0.245276	NA	NA	NA	NA	NA	NA	NA
chr1|23692694|+|AGACA ENST00000374550.8 RPL11	0.276526	NA	NA	NA	0.248063	NA	NA	NA	NA	NA	NA	NA
chr1|23692698|+|AGACT ENST00000374550.8 RPL11	0.276658	NA	NA	NA	0.27814	NA	NA	NA	NA	NA	NA	NA
chr1|23692741|+|AGACC ENST00000374550.8 RPL11	0.186814	NA	NA	NA	0.181227	NA	NA	NA	NA	NA	NA	NA
chr1|23694685|+|AAACA ENST00000374550.8 RPL11	0.290044	NA	NA	NA	0.243501	NA	NA	NA	NA	NA	NA	NA
chr1|23694706|+|AAACT ENST00000374550.8 RPL11	0.403786	NA	NA	NA	0.397029	NA	NA	NA	NA	NA	NA	NA
chr1|23694728|+|GAACA ENST00000374550.8 RPL11	0.342209	NA	NA	NA	0.331258	NA	NA	NA	NA	NA	NA	NA
chr1|23694781|+|GGACT ENST00000374550.8 RPL11	0.618007	NA	NA	NA	0.576981	NA	NA	NA	NA	NA	NA	NA
chr1|23695829|+|AGACA ENST00000374550.8 RPL11	0.235765	NA	NA	NA	0.224174	NA	NA	NA	NA	NA	NA	NA
chr1|23695843|+|GGACA ENST00000374550.8 RPL11	0.572323	NA	NA	NA	0.467552	NA	NA	NA	NA	NA	NA	NA
chr1|23695863|+|AAACA ENST00000374550.8 RPL11	0.0911238	NA	NA	NA	0.0964404	NA	NA	NA	NA	NA	NA	NA
chr5|171400894|+|AGACT ENST00000296930.10 NPM1	0.144825	0.133069	NA	0.129237	0.126993	0.127005	0.129136	0.130432	0.121831	0.132369	NA	NA
chr5|171400901|+|AAACC ENST00000296930.10 NPM1	0.113565	0.11978	NA	0.130212	0.149622	0.149774	0.110122	0.134071	0.133482	0.130007	NA	NA
chr5|171405304|+|GGACA ENST00000296930.10 NPM1	0.271114	0.237506	NA	0.232557	0.240952	0.243641	0.255177	0.225915	0.21366	0.226785	NA	NA
chr5|171405322|+|AAACA ENST00000296930.10 NPM1	0.172207	0.188514	NA	0.186233	0.214448	0.206083	0.183814	0.182765	0.17856	0.203376	NA	NA
chr5|171405332|+|AAACT ENST00000296930.10 NPM1	0.134327	0.135856	NA	0.140437	0.157386	0.136439	0.108905	0.122798	0.147173	0.144464	NA	NA
chr5|171405341|+|AAACA ENST00000296930.10 NPM1	0.0675019	0.0676029	NA	0.0715442	0.087631	0.0719271	0.069478	0.0592542	0.0747133	0.0680385	NA	NA
chr5|171405352|+|GGACC ENST00000296930.10 NPM1	0.287511	0.290498	NA	0.292066	0.298778	0.290431	0.272824	0.278394	0.262314	0.278997	NA	NA
chr5|171405369|+|AGACA ENST00000296930.10 NPM1	0.347377	0.297145	NA	0.27873	0.30226	0.270216	0.325097	0.3003	0.269124	0.314796	NA	NA
chr5|171410579|+|AAACA ENST00000296930.10 NPM1	0.08925	0.0821454	0.111693	0.0905004	0.118646	0.128689	0.0826471	0.0939263	0.0942676	0.125749	0.0953963	0.112014
chr5|171410662|+|GAACT ENST00000296930.10 NPM1	0.475618	0.444013	0.462187	0.424778	0.412084	0.437979	0.446625	0.441214	0.410328	0.436715	0.435584	0.435401
chr5|171410751|+|GAACT ENST00000296930.10 NPM1	0.621801	0.622041	0.677568	0.630319	0.645055	0.618916	0.640617	0.631576	0.622202	0.644685	0.634015	0.664304
chr5|171410799|+|GGACA ENST00000296930.10 NPM1	0.485665	0.506489	0.450624	0.511533	0.468886	0.474935	0.553062	0.485399	0.447738	0.477632	0.488048	0.421509
chr5|171410821|+|AGACA ENST00000296930.10 NPM1	0.244401	0.229824	0.228175	0.178353	0.217858	0.248712	0.235033	0.23205	0.199989	0.282534	0.22212	0.217805
chr5|171410840|+|AGACA ENST00000296930.10 NPM1	0.31407	0.343875	0.347735	0.350635	0.330154	0.345831	0.347359	0.351698	0.34394	0.349891	0.353423	0.370188
chr5|171410864|+|AAACT ENST00000296930.10 NPM1	0.273961	0.259653	0.272366	0.281376	0.275407	0.308179	0.275412	0.241785	0.278262	0.288894	0.256951	0.272881
chr2|65088314|-|AGACA ENST00000409892.5 RAB1A	0.459357	NA	NA	NA	NA	NA	NA	NA	NA	NA	NA	NA
chr2|65088293|-|GAACT ENST00000409892.5 RAB1A	0.396989	NA	NA	NA	NA	NA	NA	NA	NA	NA	NA	NA
chr2|65088283|-|AAACC ENST00000409892.5 RAB1A	0.0648122	NA	NA	NA	NA	NA	NA	NA	NA	NA	NA	NA
chr2|65088223|-|AGACT ENST00000409892.5 RAB1A	0.542434	NA	NA	NA	NA	NA	NA	NA	NA	NA	NA	NA
chr2|65088115|-|AAACA ENST00000409892.5 RAB1A	0.183066	NA	NA	NA	NA	NA	NA	NA	NA	NA	NA	NA
chr2|65087922|-|AAACA ENST00000409892.5 RAB1A	0.184374	NA	NA	NA	NA	NA	NA	NA	NA	NA	NA	NA
chr12|6534828|+|AGACA ENST00000229239.10 GAPDH	0.324031	0.304163	0.30541	0.292698	NA	NA	0.317276	0.307831	0.280322	0.290127	0.293539	0.290337
chr12|6537180|+|GAACC ENST00000229239.10 GAPDH	0.136341	0.136115	0.128514	0.128196	NA	NA	0.142487	0.136478	0.125552	0.129077	0.129227	0.121052
chr12|6537384|+|GGACT ENST00000229239.10 GAPDH	0.433768	0.433223	0.406372	0.406116	NA	NA	0.438073	0.426635	0.407196	0.415191	0.426454	0.401737
chr12|6537617|+|AGACT ENST00000229239.10 GAPDH	0.374918	0.391636	0.384789	0.368031	NA	NA	0.414604	0.371567	0.369889	0.371141	0.360861	0.382973
chr12|6537640|+|AAACT ENST00000229239.10 GAPDH	0.183465	0.184727	0.180402	0.183989	NA	NA	0.180772	0.182746	0.178852	0.186057	0.178055	0.180631
chr12|6537672|+|GAACA ENST00000229239.10 GAPDH	0.334797	0.324236	0.304246	0.312562	NA	NA	0.345764	0.313743	0.310485	0.310947	0.308301	0.288324
chr12|6537789|+|GGACC ENST00000229239.10 GAPDH	0.401222	0.379412	0.336927	0.341825	NA	NA	0.371307	0.357394	0.329832	0.355901	0.327645	0.322119
chr12|6537811|+|AAACC ENST00000229239.10 GAPDH	0.0631264	0.0611736	0.0641252	0.0610958	NA	NA	0.0644528	0.0634757	0.0627472	0.0632088	0.0652099	0.064982
chr9|136863832|-|AGACT ENST00000224073.6 EDF1	0.389955	0.342796	0.395067	0.370476	NA	0.415165	0.409313	0.397927	0.380886	0.385823	0.399497	NA
chr9|136863433|-|GAACA ENST00000224073.6 EDF1	0.220318	0.195535	0.199409	0.208282	NA	0.198831	0.205302	0.202695	0.193078	0.195286	0.192798	NA
chr9|136863429|-|AAACA ENST00000224073.6 EDF1	0.324293	0.303683	0.261018	0.290325	NA	0.285871	0.313513	0.321834	0.267327	0.298275	0.300762	NA
chr9|136863409|-|GAACA ENST00000224073.6 EDF1	0.451059	0.437918	0.471169	0.445061	NA	0.434408	0.436305	0.422116	0.413966	0.450814	0.41599	NA
chr9|136863394|-|GGACC ENST00000224073.6 EDF1	0.494774	0.511997	0.435184	0.439609	NA	0.42771	0.520633	0.465115	0.439373	0.463185	0.404547	NA
chr9|136863386|-|AGACA ENST00000224073.6 EDF1	0.250049	0.246622	0.246863	0.259096	NA	0.244055	0.235099	0.241477	0.236329	0.245515	0.231266	NA
chr9|136863298|-|GGACC ENST00000224073.6 EDF1	0.405069	0.407014	0.359834	0.341698	NA	0.390923	0.355233	0.351869	0.338013	0.386845	0.38314	NA
chr9|136862968|-|GGACT ENST00000224073.6 EDF1	0.48371	0.477157	0.429135	0.417926	NA	0.456996	0.5288	0.450534	0.422782	0.457245	0.42011	NA
chr9|136862324|-|GGACA ENST00000224073.6 EDF1	0.794007	0.816788	0.803688	0.786401	NA	0.816819	0.803625	0.826303	0.828027	0.810278	0.809919	NA
chr9|136862283|-|GAACA ENST00000224073.6 EDF1	0.472844	0.461113	0.486165	0.462553	NA	0.489822	0.459374	0.472456	0.4817	0.466341	0.481834	NA
chr9|136862191|-|GAACA ENST00000224073.6 EDF1	0.39291	0.432594	0.410639	0.408792	NA	0.399195	0.395795	0.406083	0.404581	0.404072	0.392695	NA
chr9|136862168|-|GGACC ENST00000224073.6 EDF1	0.332111	0.348462	0.313196	0.293501	NA	0.324794	0.358532	0.332441	0.329404	0.339924	0.341772	NA
chr9|136862140|-|AAACA ENST00000224073.6 EDF1	0.137349	0.179276	0.192598	0.176977	NA	0.170392	0.164178	0.204361	0.203014	0.184514	0.22903	NA
chr9|136862136|-|AAACA ENST00000224073.6 EDF1	0.194647	0.25226	0.233879	0.220781	NA	0.255675	0.219245	0.272426	0.257506	0.243722	0.262098	NA
chr13|45337181|-|AAACT ENST00000530705.6 TPT1	0.156545	0.128173	0.153844	0.141034	0.156526	0.163032	0.128906	0.146847	0.157577	NA	0.162916	0.16032
chr13|45337140|-|AAACT ENST00000530705.6 TPT1	0.292479	0.325599	0.302123	0.251251	0.245539	0.286347	0.291111	0.279833	0.259177	NA	0.256239	0.284318
chr13|45337058|-|AGACT ENST00000530705.6 TPT1	0.526599	0.573517	0.552205	0.547556	0.585736	0.58636	0.57526	0.578369	0.555869	NA	0.588609	0.592186
chr13|45337046|-|GGACT ENST00000530705.6 TPT1	0.949226	0.945696	0.95158	0.949971	0.938272	0.957241	0.956208	0.941508	0.957448	NA	0.951887	0.952842
chr13|45336990|-|AGACC ENST00000530705.6 TPT1	0.297298	0.314526	0.293945	0.288496	0.315428	0.315698	0.307352	0.267189	0.309613	NA	0.311945	0.309426
chr13|45336884|-|AGACT ENST00000530705.6 TPT1	0.789176	0.782318	0.795351	0.813965	0.828685	0.800528	0.783663	0.827972	0.840875	0.820003	0.80381	0.839025
chr1|109656415|+|GGACA ENST00000369836.9 GSTM4	0.32952	0.357266	0.283286	0.348051	0.326906	0.386608	0.404849	0.371958	0.3181	NA	0.343437	NA
chr1|109656749|+|AGACT ENST00000369836.9 GSTM4	0.277288	0.333361	0.267676	0.356981	0.283559	0.304281	0.305104	0.289749	0.286781	NA	0.305492	NA
chr1|109657269|+|GGACT ENST00000369836.9 GSTM4	0.511723	0.512238	0.438291	0.500914	0.485168	0.499841	0.52734	0.484866	0.498946	NA	0.513421	NA
chr1|109657780|+|AGACA ENST00000369836.9 GSTM4	0.304871	0.241969	0.252001	0.278489	0.270742	0.294696	0.284681	0.28255	0.261874	NA	0.277238	NA
chr1|109657805|+|GGACA ENST00000369836.9 GSTM4	0.410612	0.423934	0.544449	0.341405	0.392664	0.433756	0.441021	0.408863	0.386311	NA	0.411241	NA
chr1|109657817|+|GAACC ENST00000369836.9 GSTM4	0.162676	0.179192	0.247454	0.152848	0.177076	0.188988	0.215523	0.185491	0.222113	NA	0.227408	NA
chr1|109658819|+|AAACT ENST00000369836.9 GSTM4	0.247792	0.204909	0.387314	0.231572	0.224021	0.233572	0.215427	0.237386	0.232156	NA	0.262951	NA
chr1|109658843|+|GAACT ENST00000369836.9 GSTM4	0.462046	0.440328	0.410501	0.450889	0.403018	0.457921	0.445004	0.448703	0.443498	NA	0.485495	NA
chr1|109658905|+|AGACA ENST00000369836.9 GSTM4	0.235356	0.264688	0.204152	0.232858	0.243011	0.216096	0.278288	0.235641	0.2298	NA	0.234238	NA
chr1|109659091|+|GGACT ENST00000369836.9 GSTM4	0.562747	0.518067	0.58844	0.45287	0.494245	0.522045	0.513544	0.537055	0.501765	NA	0.486905	NA
chr1|109661215|+|AAACC ENST00000369836.9 GSTM4	0.109311	0.0820384	0.107407	0.0598502	0.0995942	0.107287	0.0896643	0.104337	0.107059	0.120184	0.136312	0.121892
chr1|109661328|+|GGACT ENST00000369836.9 GSTM4	0.626961	0.518113	0.461181	0.490422	0.53278	0.501179	0.568144	0.593773	0.534886	0.504829	0.525041	0.479624
chr1|109661393|+|AGACT ENST00000369836.9 GSTM4	0.699737	0.554796	0.655075	0.607727	0.690161	0.5696	0.642039	0.681994	0.66002	0.659308	0.707092	0.655094
chr1|109661422|+|AAACC ENST00000369836.9 GSTM4	0.0763804	0.0559065	0.0467805	0.0504553	0.0892633	0.0522516	0.0501823	0.0702273	0.0584518	0.0659259	0.06123	0.0633281
chr1|109661476|+|GAACA ENST00000369836.9 GSTM4	0.418621	0.439443	0.351313	0.380888	0.399978	0.358107	0.434607	0.406875	0.389822	0.427435	0.40569	0.339674
chr17|81891543|-|GGACA ENST00000505490.3 ALYREF	0.475016	0.532874	0.363172	0.432741	0.477879	0.51932	0.518944	0.498794	0.41857	0.459746	0.48652	0.36091
chr17|81891518|-|AAACT ENST00000505490.3 ALYREF	0.70883	0.612758	0.677861	0.525243	0.596838	0.636897	0.638439	0.606116	0.607499	0.618694	0.659089	0.580356
chr17|81891513|-|GAACC ENST00000505490.3 ALYREF	0.298394	0.261898	0.29453	0.303355	0.31073	0.331502	0.308765	0.283897	0.234638	0.342205	0.275498	0.279254
chr17|81891390|-|GAACC ENST00000505490.3 ALYREF	0.279641	0.292971	0.293193	0.369269	0.283784	0.268907	0.315612	0.282125	0.259278	0.292082	0.266826	0.248219
chr17|81891345|-|GAACC ENST00000505490.3 ALYREF	0.51577	0.516855	0.438429	0.412627	0.504321	0.407005	0.454329	0.468265	0.488039	0.503663	0.473421	0.37714
chr17|81890815|-|AAACA ENST00000505490.3 ALYREF	0.183865	0.207409	0.192839	0.178844	0.188847	0.209951	0.179321	0.191698	0.211917	0.198169	0.206494	0.201723
chr17|81890748|-|AGACA ENST00000505490.3 ALYREF	0.221338	0.243195	0.209369	0.210224	0.24914	0.233283	0.267317	0.223997	0.215812	0.229021	0.219532	0.212159
chr17|81890737|-|AAACT ENST00000505490.3 ALYREF	0.217951	0.219115	0.233665	0.239263	0.249349	0.22043	0.214429	0.231794	0.232816	0.219332	0.225976	0.240587
chr17|81889327|-|GAACT ENST00000505490.3 ALYREF	0.348645	0.326951	0.306082	0.351626	0.324356	0.325237	0.336492	0.296471	0.311629	0.328045	0.313126	0.305753
chr17|81889257|-|GAACA ENST00000505490.3 ALYREF	0.381734	0.444206	0.371908	0.408295	0.39255	0.384191	0.392239	0.408797	0.345567	0.407686	0.357186	0.357132
chr17|81888571|-|GAACA ENST00000505490.3 ALYREF	0.549319	0.570747	0.526674	0.461124	0.523354	0.505087	0.53427	0.528347	0.47812	0.541039	0.543786	0.437604
chr17|81888413|-|AAACA ENST00000505490.3 ALYREF	0.198788	0.221915	0.203142	0.276599	0.233039	0.23006	0.249039	0.213401	0.207544	0.209426	0.21849	0.230628
chr17|81888392|-|AAACC ENST00000505490.3 ALYREF	0.361769	0.380958	0.357801	0.367187	0.346508	0.353059	0.35741	0.360552	0.3268	0.325936	0.345948	0.349708
chr17|81888141|-|GGACA ENST00000505490.3 ALYREF	0.435763	0.492501	0.402865	0.322022	0.442686	0.452236	0.409706	0.420576	0.380573	0.400918	0.362405	0.402592
chr17|81888130|-|AAACA ENST00000505490.3 ALYREF	0.218821	0.225091	0.223078	0.237004	0.288556	0.243695	0.205511	0.26007	0.236248	0.242052	0.290449	0.299566
chr17|81888126|-|AGACC ENST00000505490.3 ALYREF	0.294406	0.310016	0.266457	0.298218	0.335185	0.29837	0.29137	0.303809	0.299464	0.320257	0.299576	0.371229
chr17|81888105|-|GAACA ENST00000505490.3 ALYREF	0.437835	0.438507	0.421385	0.364977	0.407557	0.436559	0.468266	0.410791	0.363994	0.394219	0.385594	0.384236
chr17|81888100|-|GGACC ENST00000505490.3 ALYREF	0.385361	0.335556	0.357455	0.291949	0.350936	0.37335	0.400465	0.336939	0.324325	0.403101	0.343148	0.347334
chr17|81887999|-|AAACT ENST00000505490.3 ALYREF	0.337505	0.298221	0.252275	0.27076	0.322599	0.298817	0.341792	0.289118	0.324384	0.313744	0.313792	0.338872
chr17|81887949|-|AAACA ENST00000505490.3 ALYREF	0.304946	0.303035	0.32322	0.261088	0.310603	0.292468	0.316728	0.319184	0.303466	0.289323	0.314528	0.289029
chr17|81887945|-|AGACC ENST00000505490.3 ALYREF	0.249263	0.247081	0.269343	0.223267	0.298949	0.259772	0.267731	0.261078	0.256563	0.220281	0.24468	0.256482
chr20|62387367|+|GGACC ENST00000343986.9 RPS21	0.37435	0.341033	0.345324	0.334028	0.33326	0.357041	0.366075	0.341978	0.337466	0.340588	0.342371	0.340075
chr20|62387643|+|GGACC ENST00000343986.9 RPS21	0.313311	0.305655	0.279936	0.288612	0.285001	0.303003	0.487967	0.413417	0.295201	0.297206	0.288702	0.28997
chr20|62387882|+|AAACT ENST00000343986.9 RPS21	0.195759	0.186469	0.189759	0.179057	0.19131	0.2046	0.19719	0.185838	0.202979	0.194266	0.212842	0.210025
chr20|62388459|+|GAACT ENST00000343986.9 RPS21	0.453818	0.454944	0.450824	0.443126	0.443244	0.494485	0.481929	0.451852	0.44123	0.44007	0.46041	0.446287
chrX|153796505|+|AGACC ENST00000320857.7 SSR4	0.331864	NA	0.303252	NA	NA	NA	NA	0.312228	0.308051	NA	NA	NA
chrX|153796542|+|GAACA ENST00000320857.7 SSR4	0.290733	NA	0.302146	NA	NA	NA	NA	0.263342	0.28865	NA	NA	NA
chr19|41860803|+|GAACC ENST00000598742.6 RPS19	0.200873	0.186913	0.189504	0.175397	0.18685	0.200094	0.204566	0.186164	0.181609	NA	0.175618	0.202184
chr19|41861192|+|GAACT ENST00000598742.6 RPS19	0.462278	0.457489	0.463965	0.447939	0.455074	0.468592	0.480951	0.443623	0.467853	NA	0.462336	0.469058
chr19|41869205|+|GGACC ENST00000598742.6 RPS19	0.355287	0.355004	0.343957	0.344294	0.332775	0.349718	0.355795	0.338096	0.342735	NA	0.328384	0.349462
chr19|41869708|+|AAACT ENST00000598742.6 RPS19	0.362819	0.365118	0.341732	0.343661	0.355281	0.342448	0.373751	0.36313	0.36244	NA	0.384433	0.352361
chr19|41869723|+|GGACA ENST00000598742.6 RPS19	0.421259	0.431262	0.393329	0.407652	0.387807	0.413178	0.419249	0.398616	0.387718	NA	0.382897	0.399826
chr19|41869737|+|GGACA ENST00000598742.6 RPS19	0.48422	0.47245	0.424687	0.442473	0.431073	0.447775	0.482986	0.450678	0.41264	NA	0.427819	0.400351
chr19|41869750|+|GGACA ENST00000598742.6 RPS19	0.575866	0.646229	0.532026	0.550009	0.538069	0.544977	0.580826	0.578573	0.507671	NA	0.518721	0.526182
chr19|41871379|+|GAACA ENST00000598742.6 RPS19	0.377634	0.318322	0.339258	0.33085	0.346043	0.36918	0.375367	0.340447	0.337306	NA	0.341422	0.330182
chr19|41871383|+|AAACC ENST00000598742.6 RPS19	0.118862	0.0960152	0.111743	0.108795	0.12093	0.118999	0.119538	0.124789	0.109926	NA	0.130651	0.109172
chr1|159918588|-|AAACT ENST00000368096.5 TAGLN2	0.34373	0.356612	0.363004	NA	NA	NA	NA	NA	NA	NA	NA	NA
chr1|159918583|-|GGACC ENST00000368096.5 TAGLN2	0.561288	0.549289	0.491852	NA	NA	NA	NA	NA	NA	NA	NA	NA
chr1|159918555|-|GGACC ENST00000368096.5 TAGLN2	0.612743	0.471847	0.566512	NA	NA	NA	NA	NA	NA	NA	NA	NA
chr1|159918402|-|GGACT ENST00000368096.5 TAGLN2	0.801566	0.778367	0.779278	NA	NA	NA	NA	NA	NA	NA	NA	NA
chr1|159918352|-|GAACT ENST00000368096.5 TAGLN2	0.402537	0.384171	0.407239	NA	NA	NA	NA	NA	NA	NA	NA	NA
chr9|19379614|-|GAACA ENST00000380394.9 RPS6	0.328093	0.298913	0.324128	0.285641	0.329752	0.325042	0.310987	0.315653	0.329702	0.311554	0.313432	0.318308
chr9|19379583|-|AAACT ENST00000380394.9 RPS6	0.297456	NA	0.314258	0.296863	0.300517	0.301254	0.306708	NA	0.315061	0.29197	0.31434	NA
chr9|19379556|-|AAACT ENST00000380394.9 RPS6	0.350143	NA	0.337019	0.324067	0.351588	0.356112	0.345801	NA	0.353405	0.346655	0.374861	NA
chr9|19378883|-|AAACA ENST00000380394.9 RPS6	0.088496	NA	0.0951543	0.0873017	0.0966781	0.0942382	0.0898385	NA	0.0959972	0.0922651	0.0977357	NA
chr9|19378802|-|AGACC ENST00000380394.9 RPS6	0.221986	NA	0.238272	0.235379	0.242791	0.226529	0.220241	NA	0.242903	0.232296	0.233215	NA
chr9|19378792|-|GAACT ENST00000380394.9 RPS6	0.3225	NA	0.337297	0.328445	0.325365	0.324455	0.319761	NA	0.330679	0.32947	0.327652	NA
chr9|19378495|-|GGACT ENST00000380394.9 RPS6	0.648123	NA	0.61114	0.615558	0.624091	0.645089	0.637505	NA	0.618096	0.614348	0.624624	NA
chr9|19378435|-|AAACT ENST00000380394.9 RPS6	0.408492	NA	0.45206	0.437632	0.422915	0.476338	0.436793	NA	0.452705	0.412936	0.45987	NA
chr9|19376644|-|AAACC ENST00000380394.9 RPS6	0.106593	NA	0.124798	0.102855	0.118368	0.115635	0.108504	0.118683	0.117458	0.110083	0.108474	NA
chr9|19376637|-|GGACC ENST00000380394.9 RPS6	0.411785	NA	0.337653	0.356698	0.379681	0.340434	0.376217	0.393635	0.334818	0.353074	0.3341	NA
chr9|19376515|-|AAACT ENST00000380394.9 RPS6	0.305453	NA	0.369604	0.296372	0.321735	0.380573	0.31829	0.30787	0.35364	0.319245	0.355657	NA
chr9|19376365|-|GAACA ENST00000380394.9 RPS6	0.199391	NA	0.200707	0.182093	0.196915	0.190037	0.197984	0.194358	0.194292	0.189344	0.185867	NA
chr9|19376344|-|AGACT ENST00000380394.9 RPS6	0.461807	NA	0.417308	0.458797	0.421037	0.438693	0.44569	0.459771	0.429618	0.425228	0.447947	NA
chr19|45076288|-|GGACC ENST00000303809.7 ZNF296	0.206622	0.249699	0.30261	0.294843	0.31218	0.203299	0.254682	0.210589	0.261351	0.239757	0.261573	0.348259
chr19|45076275|-|GAACT ENST00000303809.7 ZNF296	0.425467	0.392292	0.163594	0.468993	0.199088	0.323432	0.248629	0.348023	0.435837	0.481608	0.431681	0.344597
chr19|45076179|-|GAACC ENST00000303809.7 ZNF296	0.0506834	0.0617051	0.0775462	0.0718645	0.0590782	0.0627003	0.0563289	0.17749	0.125497	0.0673398	0.0580964	0.116648
chr19|45076117|-|GAACC ENST00000303809.7 ZNF296	0.131016	0.193637	0.128345	0.198682	0.163534	0.186347	0.238944	0.152018	0.178865	0.220879	0.14588	0.208324
chr19|45076109|-|GGACC ENST00000303809.7 ZNF296	0.413911	0.467669	0.259732	0.588772	0.357548	0.559856	0.32283	0.408344	0.47958	0.434698	0.413623	0.430075
chr19|45076084|-|GAACT ENST00000303809.7 ZNF296	0.335957	0.373906	0.343609	0.441918	0.426086	0.302999	0.495807	0.406948	0.454704	0.398897	0.406218	0.328843
chr19|45075848|-|GGACC ENST00000303809.7 ZNF296	0.488107	0.604173	0.600773	0.365051	0.370563	0.566707	0.403201	0.539741	0.482446	0.734813	0.509957	0.422217
chr19|45075840|-|AAACA ENST00000303809.7 ZNF296	0.0703055	0.0632671	0.0386499	0.0770117	0.0651727	0.0774888	0.0564793	0.0822737	0.0747435	0.0857423	0.0898166	0.0935433
chr19|45075803|-|AGACC ENST00000303809.7 ZNF296	0.144518	0.294745	0.215575	0.251331	0.292781	0.18545	0.246512	0.408907	0.25073	0.207807	0.181423	0.28633
chr19|45075769|-|GGACC ENST00000303809.7 ZNF296	0.640563	0.796082	0.463826	0.753681	0.558528	0.483512	0.55062	0.456403	0.657948	0.782665	0.785394	0.626252
chr19|45072537|-|AAACA ENST00000303809.7 ZNF296	0.24426	0.357437	0.254054	0.505991	0.561542	0.262487	0.198847	0.787934	0.416013	0.346353	0.36231	0.625588
chr19|45072493|-|GGACC ENST00000303809.7 ZNF296	0.34333	0.415797	0.583087	0.679614	0.67885	0.271044	0.69139	0.598952	0.482701	0.628644	0.484073	0.252879
chr19|45072486|-|GGACT ENST00000303809.7 ZNF296	0.889366	0.699792	0.937572	0.48827	0.524569	0.776715	0.67531	0.796283	0.778165	0.786647	0.640195	0.663799
chr19|45072470|-|AGACA ENST00000303809.7 ZNF296	0.229901	0.213077	0.611931	0.381838	0.220922	0.541847	0.644564	0.702859	0.4314	0.234142	0.474751	0.253291
chr19|45072314|-|AGACC ENST00000303809.7 ZNF296	0.132467	0.168319	0.541154	0.118798	0.151118	0.238836	0.229357	0.109634	0.143473	0.214783	0.127813	0.196333
chr19|45072191|-|AGACC ENST00000303809.7 ZNF296	0.262897	0.248317	0.147368	0.473229	0.533457	0.157394	0.305884	0.275842	0.297331	0.213125	0.342639	0.307757
chr19|45072024|-|GAACC ENST00000303809.7 ZNF296	0.0980746	0.210371	0.125485	0.225887	0.150119	0.116149	0.105242	0.244166	0.245425	0.228208	0.158567	0.183311
chr19|45071980|-|AGACA ENST00000303809.7 ZNF296	0.525393	0.42085	0.633791	0.478717	0.355488	0.187992	0.422025	0.54641	0.637613	0.442261	0.494004	0.530916
chr19|45071955|-|GAACA ENST00000303809.7 ZNF296	0.470273	0.336853	0.457986	0.408702	0.266531	0.332802	0.3269	0.418946	0.537272	0.366872	0.320222	0.48541
chr19|45071948|-|GAACT ENST00000303809.7 ZNF296	0.582779	0.783508	0.838554	0.622941	0.778076	0.640917	0.767781	0.754971	0.782853	0.762715	0.801031	0.728144
chr19|45071935|-|AAACA ENST00000303809.7 ZNF296	0.366208	0.488719	0.331599	0.576644	0.749512	0.342336	0.565421	0.680684	0.707932	0.595866	0.684988	0.593595
chr19|45071647|-|GGACA ENST00000303809.7 ZNF296	0.534663	0.839346	0.90093	0.8779	0.833079	0.906749	0.863125	0.917375	0.88637	0.862558	0.774284	0.868983
chr19|45071643|-|AAACA ENST00000303809.7 ZNF296	0.150689	0.443485	0.204196	0.13569	0.559109	0.181836	0.290756	0.278488	0.428221	0.280625	0.371023	0.207693
chr9|124861502|-|AAACA ENST00000348462.6 RPL35	0.120106	0.151237	0.122713	0.134616	0.116504	NA	0.19555	0.121177	0.127389	0.123084	0.126933	0.132785
chr9|124860215|-|AGACT ENST00000348462.6 RPL35	0.450275	0.544635	0.470534	0.463513	0.443097	NA	0.395465	0.390613	0.457782	0.422265	0.415603	0.408415
chr9|124860202|-|AAACC ENST00000348462.6 RPL35	0.0898647	0.0812523	0.0979328	0.090185	0.276136	NA	0.10085	0.0879347	0.106887	0.0903097	0.0948501	0.09963
chr9|124858045|-|GGACC ENST00000348462.6 RPL35	0.423195	0.434133	0.342608	0.387367	0.366321	0.37785	0.401726	0.377057	0.342385	0.391393	0.365459	0.330705
chr9|124858028|-|AGACA ENST00000348462.6 RPL35	0.293832	0.292646	0.274741	0.266834	0.25841	0.292035	0.308302	0.263989	0.257921	0.267091	0.265058	0.262577
chr9|124857988|-|GAACC ENST00000348462.6 RPL35	0.2892	0.25991	0.277362	0.271328	0.256857	0.283126	0.293219	0.247661	0.2705	0.264157	0.255271	0.266591
chr9|124857980|-|AGACC ENST00000348462.6 RPL35	0.17468	0.176453	0.174876	0.172534	0.169032	0.17674	0.187109	0.168605	0.165964	0.17231	0.169068	0.175266
chr10|96750803|+|AAACA ENST00000678713.1 RPL13A	0.348272	NA	NA	NA	NA	NA	NA	NA	NA	NA	NA	NA
chr10|96750824|+|AAACA ENST00000678713.1 RPL13A	0.178057	NA	NA	NA	NA	NA	NA	NA	NA	NA	NA	NA
chr10|96750879|+|AGACC ENST00000678713.1 RPL13A	0.302273	NA	NA	NA	NA	NA	NA	NA	NA	NA	NA	NA
chr10|96750887|+|GGACT ENST00000678713.1 RPL13A	0.597057	NA	NA	NA	NA	NA	NA	NA	NA	NA	NA	NA
chr10|96750911|+|AGACT ENST00000678713.1 RPL13A	0.720012	NA	NA	NA	NA	NA	NA	NA	NA	0.710911	NA	NA
chr11|810006|+|AGACT ENST00000530797.5 RPLP2	0.392618	NA	NA	NA	NA	NA	NA	NA	NA	NA	NA	NA
chrM|7732|+|AAACT ENST00000361739.1 MT-CO2	0.5136	0.499461	0.515424	0.503415	0.501096	0.545876	0.538133	0.504304	0.51148	0.512804	0.520501	0.510998
chrM|7772|+|AAACC ENST00000361739.1 MT-CO2	0.238282	0.219728	0.233209	0.223783	0.228229	0.25801	0.23883	0.219774	0.233881	0.219767	0.241458	0.236
chrM|7781|+|GAACT ENST00000361739.1 MT-CO2	0.552843	0.542466	0.530639	0.534388	0.529653	0.539682	0.552659	0.538854	0.528707	0.535033	0.532537	0.516044
chrM|7904|+|GAACC ENST00000361739.1 MT-CO2	0.329761	0.309802	0.313884	0.297734	0.296117	0.340906	0.34624	0.316267	0.308673	0.321172	0.304844	0.322304
chrM|7930|+|GGACT ENST00000361739.1 MT-CO2	0.642412	0.645385	0.53988	0.577768	0.573158	0.555041	0.628447	0.595919	0.560448	0.598236	0.564495	0.530411
chrM|7972|+|GAACC ENST00000361739.1 MT-CO2	0.251788	0.221345	0.260456	0.230811	0.229723	0.264329	0.260463	0.226686	0.241684	0.239628	0.246752	0.250414
chrM|8099|+|AAACA ENST00000361739.1 MT-CO2	0.160135	0.154591	0.173445	0.155739	0.167513	0.173826	0.159855	0.176838	0.176288	0.172132	0.180638	0.174984
chrM|8124|+|AAACC ENST00000361739.1 MT-CO2	0.0724148	0.0710975	0.0726597	0.0700671	0.0784862	0.0830787	0.0731004	0.074115	0.0724269	0.0711217	0.076336	0.0768864
chrM|8129|+|AAACC ENST00000361739.1 MT-CO2	0.0913516	0.0836439	0.0932551	0.0815386	0.0904394	0.105231	0.10199	0.0927017	0.0906931	0.0895746	0.0956655	0.0956543
chrM|8193|+|AAACC ENST00000361739.1 MT-CO2	0.0621188	0.059765	0.0638731	0.0595246	0.0667165	0.073275	0.0627942	0.0628541	0.0664173	0.062775	0.0686075	0.0700693
chr2|99336279|-|AAACT ENST00000409434.5 TXNDC9	0.225174	NA	0.298096	NA	NA	NA	NA	NA	NA	NA	0.377011	NA
chr2|99333230|-|GAACT ENST00000409434.5 TXNDC9	0.2607	NA	0.427218	NA	NA	NA	NA	NA	NA	NA	0.349696	NA
chr2|99333150|-|AGACT ENST00000409434.5 TXNDC9	0.352431	NA	0.450132	NA	NA	NA	NA	NA	NA	NA	0.408998	NA
chr2|99333142|-|AAACT ENST00000409434.5 TXNDC9	0.19604	NA	0.13719	NA	NA	NA	NA	NA	NA	NA	0.232874	NA
chr2|99333130|-|GAACA ENST00000409434.5 TXNDC9	0.515344	NA	0.294014	NA	NA	NA	NA	NA	NA	NA	0.394629	NA
chr2|99333106|-|AAACT ENST00000409434.5 TXNDC9	0.196055	NA	0.175759	NA	NA	NA	NA	NA	NA	NA	0.274985	NA
chr2|99333058|-|AGACT ENST00000409434.5 TXNDC9	0.345389	NA	0.435659	NA	NA	NA	NA	NA	NA	NA	0.451716	NA
chr2|99333025|-|AAACA ENST00000409434.5 TXNDC9	0.132545	NA	0.236798	NA	NA	NA	NA	NA	NA	NA	0.362805	NA
chr2|99327636|-|GGACA ENST00000409434.5 TXNDC9	0.365462	NA	0.224846	NA	NA	NA	NA	NA	NA	NA	0.387341	NA
chr2|99327601|-|AGACT ENST00000409434.5 TXNDC9	0.584229	NA	0.447009	NA	NA	NA	NA	NA	NA	NA	0.694155	NA
chr2|99327547|-|AGACT ENST00000409434.5 TXNDC9	0.432947	NA	0.330688	NA	NA	NA	NA	NA	NA	NA	0.357976	NA
chr2|99322195|-|AGACA ENST00000409434.5 TXNDC9	0.419682	NA	0.40608	NA	NA	NA	NA	NA	NA	NA	0.617404	NA
chr2|99322191|-|AGACA ENST00000409434.5 TXNDC9	0.337446	NA	0.220226	NA	NA	NA	NA	NA	NA	NA	0.48473	NA
chr2|99322167|-|AAACA ENST00000409434.5 TXNDC9	0.137815	NA	0.0759348	NA	NA	NA	NA	NA	NA	NA	0.170414	NA
chr2|99322157|-|AGACC ENST00000409434.5 TXNDC9	0.208262	NA	0.37716	NA	NA	NA	NA	NA	NA	NA	0.320277	NA
chr2|99322107|-|AGACT ENST00000409434.5 TXNDC9	0.59145	NA	0.774204	NA	NA	NA	NA	NA	NA	NA	0.792551	NA
chr2|99322058|-|AAACA ENST00000409434.5 TXNDC9	0.0922515	NA	0.0691024	NA	NA	NA	NA	NA	NA	NA	0.0916749	NA
chr2|99321998|-|AAACT ENST00000409434.5 TXNDC9	0.305661	NA	0.335484	NA	NA	NA	NA	NA	NA	NA	0.35735	NA
chr2|99321753|-|AAACT ENST00000409434.5 TXNDC9	0.199302	0.0852184	0.143185	NA	NA	0.0492899	0.158134	0.252875	0.293403	0.246507	0.113758	0.73667
chr19|17862125|+|GAACT ENST00000222247.10 RPL18A	0.416141	0.430445	0.420445	0.401048	0.4002	0.442851	0.436978	0.397179	0.417001	0.409306	0.422368	0.432256
chr19|17862191|+|GGACC ENST00000222247.10 RPL18A	0.259879	0.253929	0.262474	0.250843	0.254744	0.258263	0.263765	0.255377	0.256824	0.249543	0.256371	0.254476
chr19|17862924|+|AGACA ENST00000222247.10 RPL18A	0.808897	0.797979	0.813729	0.80032	0.793057	0.823658	0.824605	0.799181	0.800075	0.805395	0.81161	0.803497
chr19|17863298|+|AAACT ENST00000222247.10 RPL18A	0.314289	0.32392	0.331069	0.309077	0.321156	0.339215	0.333236	0.336972	0.32776	0.332001	0.351365	0.323278
chr11|62572720|-|AAACT ENST00000329251.5 EEF1G	0.451674	0.502366	0.445351	0.433543	0.432332	0.444755	0.460463	0.46239	0.440093	NA	0.459333	0.457589
chr11|62572628|-|AAACC ENST00000329251.5 EEF1G	0.070182	0.0703367	0.0712523	0.0652498	0.0700045	0.0720334	0.0738186	0.0680416	0.069014	NA	0.0754518	0.0672303
chr11|62571543|-|AAACA ENST00000329251.5 EEF1G	0.231532	0.272863	0.180771	0.208527	0.214	0.198913	0.230501	0.236761	0.192589	NA	0.215237	0.176463
chr11|62571039|-|GGACT ENST00000329251.5 EEF1G	0.627411	0.61793	0.638769	0.629743	0.599931	0.663682	0.642819	0.649804	0.632489	NA	0.635723	0.648786
chr11|62567427|-|AAACT ENST00000329251.5 EEF1G	0.207675	0.200478	0.208555	0.206371	0.220111	0.214106	0.207416	0.225647	0.221186	NA	0.223111	0.226447
chr11|62566993|-|AGACC ENST00000329251.5 EEF1G	0.267947	0.262621	0.283469	0.281445	0.260621	0.281492	0.273192	0.26755	0.278557	NA	0.267622	0.270963
chr11|62566977|-|GGACA ENST00000329251.5 EEF1G	0.449958	0.44554	0.395292	0.399392	0.389896	0.401426	0.457312	0.413336	0.372443	NA	0.391717	0.371846
chr11|62566830|-|GGACC ENST00000329251.5 EEF1G	0.233832	0.231902	0.227901	0.209725	0.213795	0.225513	0.241601	0.222314	0.219677	NA	0.219517	0.218378
chr11|62560410|-|GGACA ENST00000329251.5 EEF1G	0.416913	0.404352	0.412129	0.407856	0.411403	0.418689	0.430388	0.423096	0.406247	NA	0.418435	0.416897
chr11|62560319|-|GAACT ENST00000329251.5 EEF1G	0.566025	0.549806	0.542566	0.541442	0.522191	0.569631	0.584937	0.537161	0.53546	NA	0.537434	0.530388
chr11|62560309|-|AGACC ENST00000329251.5 EEF1G	0.204494	0.198315	0.212307	0.203151	0.202358	0.213163	0.215527	0.200948	0.210692	NA	0.211359	0.209398
chr11|62560175|-|GGACA ENST00000329251.5 EEF1G	0.458576	0.466025	0.41184	0.433849	0.40844	0.415245	0.456173	0.434535	0.394546	NA	0.415455	0.383356
chr11|62560131|-|GAACC ENST00000329251.5 EEF1G	0.30454	0.286246	0.304101	0.294975	0.296025	0.321523	0.314874	0.29763	0.28947	NA	0.304273	0.296666
chr11|62559815|-|GGACT ENST00000329251.5 EEF1G	0.517126	0.544146	0.492034	0.507587	0.513474	0.518093	0.534873	0.524626	0.501702	NA	0.524133	0.494876
chr11|62559790|-|AAACT ENST00000329251.5 EEF1G	0.387225	0.406025	0.363244	0.370678	0.381619	0.360026	0.37247	0.381436	0.365354	NA	0.379099	0.353903
chr11|62559768|-|AGACC ENST00000329251.5 EEF1G	0.265511	0.25608	0.262227	0.254716	0.253417	0.261815	0.25825	0.261041	0.263233	NA	0.25965	0.255675
chr11|62559678|-|GAACA ENST00000329251.5 EEF1G	0.216357	0.211122	0.179895	0.190647	0.21673	0.196664	0.21319	0.229543	0.201716	NA	0.21394	0.18876
chr11|62559613|-|AAACT ENST00000329251.5 EEF1G	0.289861	0.288999	0.297289	0.28588	0.318221	0.282666	0.272203	0.306823	0.30284	0.295881	0.315198	0.303053
chr4|102888366|+|GAACC ENST00000273986.10 CISD2	0.147629	0.179558	0.148461	0.121896	0.158694	0.166821	0.107465	0.13044	0.149451	0.13382	0.219461	0.188807
chr4|102888507|+|AAACC ENST00000273986.10 CISD2	0.083495	0.0803493	0.0698498	0.0542241	0.0620641	0.0824154	0.0453455	0.0547218	0.0516427	0.038814	0.211606	0.0641457
chr11|65858101|-|AAACA ENST00000308162.10 CFL1	0.236214	0.261708	NA	NA	0.178903	0.194679	NA	NA	NA	NA	NA	NA
chr11|65856118|-|GGACA ENST00000308162.10 CFL1	0.385404	0.37409	NA	NA	0.358446	NA	NA	NA	NA	NA	NA	NA
chr11|65856109|-|GAACA ENST00000308162.10 CFL1	0.38518	0.336393	NA	NA	0.376237	NA	NA	NA	NA	NA	NA	NA
chr11|65856059|-|AGACT ENST00000308162.10 CFL1	0.263795	0.251781	NA	NA	0.301501	NA	NA	NA	NA	NA	NA	NA
chr11|65856010|-|GGACT ENST00000308162.10 CFL1	0.560475	0.561487	NA	NA	0.54734	NA	NA	NA	NA	NA	NA	NA
chr11|65855975|-|AGACC ENST00000308162.10 CFL1	0.400114	0.396864	NA	NA	0.357216	NA	NA	NA	NA	NA	NA	NA
chr11|65855424|-|AAACT ENST00000308162.10 CFL1	0.318999	0.290494	NA	NA	0.323025	NA	NA	NA	NA	NA	NA	NA
chr11|65855403|-|GGACC ENST00000308162.10 CFL1	0.395519	0.390373	NA	NA	0.357229	NA	NA	NA	NA	NA	NA	NA
chr11|65855254|-|AGACC ENST00000308162.10 CFL1	0.592754	0.59121	NA	NA	0.612329	NA	0.662107	NA	NA	NA	NA	NA
chr11|65855194|-|AAACA ENST00000308162.10 CFL1	0.270325	0.260022	NA	NA	0.260621	NA	0.268127	NA	NA	NA	NA	NA
chr11|65855190|-|AGACC ENST00000308162.10 CFL1	0.271391	0.265944	NA	NA	0.286356	NA	0.261306	NA	NA	NA	NA	NA
chr11|65855130|-|AAACT ENST00000308162.10 CFL1	0.283265	0.238822	NA	NA	0.283979	NA	0.296977	NA	NA	NA	0.300048	NA
chr11|65855091|-|AGACC ENST00000308162.10 CFL1	0.22579	0.224922	NA	NA	0.229462	NA	0.22688	NA	NA	NA	0.229532	NA
chr11|65854857|-|GGACC ENST00000308162.10 CFL1	0.343079	0.340491	NA	NA	0.309728	0.325055	0.354379	NA	NA	NA	0.317286	NA
chr11|65854846|-|GGACC ENST00000308162.10 CFL1	0.40898	0.390804	NA	NA	0.335527	0.356384	0.386283	NA	NA	NA	0.35317	NA
chr17|74204155|+|GGACT ENST00000311111.11 RPL38	0.411024	NA	NA	0.413064	0.383062	0.407747	0.429936	0.391307	0.38763	0.399884	0.397514	0.384484
chr17|74209211|+|GGACA ENST00000311111.11 RPL38	0.444898	NA	NA	0.386786	0.367904	0.391671	0.423027	0.391157	0.351595	0.383503	0.367607	0.344845
chr17|74209287|+|AAACT ENST00000311111.11 RPL38	0.244683	NA	NA	0.259849	0.256085	0.255996	0.272344	0.250272	0.258559	0.251393	0.254697	0.261521
chr17|74209820|+|GAACT ENST00000311111.11 RPL38	0.311255	NA	NA	0.327491	0.312643	0.306044	0.291259	0.29648	0.31118	0.31914	0.311209	0.302396
chr17|74209830|+|GAACC ENST00000311111.11 RPL38	0.165651	NA	NA	0.155794	0.185047	0.177557	0.174682	0.179772	0.178526	0.174102	0.194146	0.181013
chr17|74209835|+|AGACA ENST00000311111.11 RPL38	0.424478	NA	NA	0.417986	0.419629	0.392313	0.434323	0.461868	0.37429	0.42159	0.416352	0.388035
chr17|74209849|+|GAACT ENST00000311111.11 RPL38	0.367147	NA	NA	0.35962	0.36093	0.367258	0.372686	0.359096	0.3667	0.37333	0.361158	0.372505
chr19|33300563|-|AGACC ENST00000498907.3 CEBPA	0.193895	0.173978	0.213656	0.280267	0.257862	0.227749	0.285279	0.234222	0.274441	0.193724	0.222159	0.229411
chr19|33300513|-|GGACC ENST00000498907.3 CEBPA	0.379596	0.421016	0.358967	0.330358	0.37596	0.343611	0.397019	0.466707	0.489925	0.356438	0.448086	0.372661
chr19|33300468|-|GAACA ENST00000498907.3 CEBPA	0.215201	0.203418	0.237998	0.2051	0.194726	0.223029	0.262188	0.265502	0.242461	0.211889	0.262232	0.258363
chr19|33300437|-|GGACC ENST00000498907.3 CEBPA	0.643792	0.456023	0.659179	0.44161	0.535903	0.596207	0.593805	0.569358	0.592276	0.622208	0.570929	0.531749
chr19|33300319|-|AAACC ENST00000498907.3 CEBPA	0.0455393	0.0516768	0.0454754	0.0449417	0.0784021	0.0588194	0.0488867	0.0528015	0.0559356	0.0555215	0.0697435	0.0697832
chr19|33300258|-|AGACT ENST00000498907.3 CEBPA	0.792699	0.791846	0.807857	0.647816	0.76838	0.848329	0.792098	0.816338	0.841112	0.800194	0.831157	0.800899
chr19|33300225|-|AGACT ENST00000498907.3 CEBPA	0.296682	0.256327	0.386798	0.357418	0.283959	0.335599	0.29571	0.307998	0.300269	0.28379	0.34029	0.279604
chr19|33300181|-|GGACC ENST00000498907.3 CEBPA	0.543989	0.564354	0.688242	0.469081	0.526023	0.555652	0.717266	0.542707	0.623142	0.610594	0.597064	0.628354
chr9|128178922|-|AGACA ENST00000629610.2 CIZ1	0.149496	NA	NA	NA	NA	0.193034	0.233112	NA	NA	NA	NA	NA
chr9|128178916|-|AGACA ENST00000629610.2 CIZ1	0.563248	NA	NA	NA	NA	0.744641	0.622852	NA	NA	NA	NA	NA
chr9|128178826|-|AGACC ENST00000629610.2 CIZ1	0.28046	NA	NA	NA	NA	0.176136	0.249789	NA	NA	NA	NA	NA
chr9|128178772|-|AAACA ENST00000629610.2 CIZ1	0.143363	NA	NA	NA	NA	0.0778589	0.115546	NA	NA	NA	NA	NA
chr9|128178479|-|AGACC ENST00000629610.2 CIZ1	0.110952	NA	NA	NA	NA	0.111655	0.505392	NA	NA	NA	NA	NA
chr9|128178391|-|AAACA ENST00000629610.2 CIZ1	0.0947197	NA	NA	NA	NA	0.168792	0.0785528	NA	NA	NA	NA	NA
chr9|128176465|-|GGACC ENST00000629610.2 CIZ1	0.523335	NA	NA	NA	NA	0.37678	NA	NA	NA	NA	NA	NA
chr9|128176361|-|AGACA ENST00000629610.2 CIZ1	0.790524	NA	NA	NA	NA	0.324999	NA	NA	NA	NA	NA	NA
chr9|128170054|-|GGACC ENST00000629610.2 CIZ1	0.46579	NA	NA	NA	NA	0.426906	NA	NA	NA	NA	NA	NA
chr9|128170034|-|GGACA ENST00000629610.2 CIZ1	0.420719	NA	NA	NA	NA	0.480227	NA	NA	NA	NA	NA	NA
chr9|128170027|-|GGACC ENST00000629610.2 CIZ1	0.473784	NA	NA	NA	NA	0.581646	NA	NA	NA	NA	NA	NA
chr9|128169511|-|AAACA ENST00000629610.2 CIZ1	0.107856	NA	NA	NA	NA	0.317256	NA	NA	NA	NA	NA	NA
chr9|128169465|-|AAACC ENST00000629610.2 CIZ1	0.0447265	NA	NA	NA	NA	0.0578063	NA	NA	NA	NA	NA	NA
chr9|128169419|-|GGACA ENST00000629610.2 CIZ1	0.205945	NA	NA	NA	NA	0.297648	NA	NA	NA	NA	NA	NA
chr9|128169161|-|GGACC ENST00000629610.2 CIZ1	0.535127	NA	NA	NA	NA	0.402181	NA	NA	NA	NA	NA	NA
chr9|128169064|-|GAACT ENST00000629610.2 CIZ1	0.408681	NA	NA	NA	NA	0.46501	NA	NA	NA	NA	NA	NA
chr9|128167119|-|AGACC ENST00000629610.2 CIZ1	0.230998	NA	NA	NA	NA	0.19951	NA	NA	NA	NA	NA	NA
chr9|128166874|-|GGACT ENST00000629610.2 CIZ1	0.53124	NA	NA	NA	NA	0.533916	NA	NA	NA	NA	NA	NA
chr9|128166766|-|GAACC ENST00000629610.2 CIZ1	0.153848	NA	NA	NA	NA	0.23348	NA	NA	NA	NA	NA	NA
chr9|128166387|-|GAACC ENST00000629610.2 CIZ1	0.129216	NA	NA	NA	NA	0.205616	NA	NA	NA	NA	NA	NA
chr9|128166273|-|GGACA ENST00000629610.2 CIZ1	0.463271	NA	NA	NA	NA	0.337818	NA	NA	NA	NA	NA	NA
chr9|128166268|-|AAACA ENST00000629610.2 CIZ1	0.797501	NA	NA	NA	NA	0.0777513	NA	NA	NA	NA	NA	NA
chr9|128166202|-|AAACC ENST00000629610.2 CIZ1	0.777966	NA	NA	NA	NA	0.53977	NA	NA	NA	NA	NA	NA
chr9|128166189|-|GGACC ENST00000629610.2 CIZ1	0.451351	NA	NA	NA	NA	0.406345	NA	NA	NA	NA	NA	NA
chr9|128166125|-|AAACT ENST00000629610.2 CIZ1	0.252307	NA	NA	NA	NA	0.304854	NA	NA	NA	NA	NA	NA
chr11|119095376|-|AGACT ENST00000530167.2 H2AX	0.423309	0.387494	0.424358	0.361461	0.414228	0.411274	0.407504	0.414059	0.383589	0.451644	0.379775	0.416551
chr11|119095034|-|AGACC ENST00000530167.2 H2AX	0.203257	0.204448	0.213681	0.247424	0.176244	0.190265	0.199538	0.288094	0.182001	0.195736	0.194266	0.204515
chr11|119094861|-|AGACT ENST00000530167.2 H2AX	0.925173	0.909148	0.937203	0.934469	0.918034	0.918013	0.925572	0.92538	0.925922	0.923989	0.937437	0.932937
chr11|119094665|-|GGACC ENST00000530167.2 H2AX	0.434302	0.520241	0.394097	0.462	0.392896	0.435735	0.444504	0.442128	0.438054	0.44551	0.386932	0.471504
chr11|119094647|-|AGACC ENST00000530167.2 H2AX	0.263576	0.265518	0.261018	0.288899	0.269775	0.28127	0.272841	0.266661	0.301948	0.244142	0.262521	0.311433
chr11|119094527|-|AGACT ENST00000530167.2 H2AX	0.455823	0.475551	0.533178	0.417943	0.469719	0.593585	0.634353	0.589841	0.516153	0.568095	0.608294	0.57294
chr11|119094391|-|GGACT ENST00000530167.2 H2AX	0.841715	0.827613	0.865304	0.848915	0.847193	0.825403	0.860595	0.80553	0.806791	0.815449	0.808535	0.850945
chr11|119094305|-|GGACC ENST00000530167.2 H2AX	0.40558	0.281715	0.340536	0.310956	0.402965	0.245775	0.429999	0.479114	0.422876	0.365561	0.395532	0.30498
chr11|119094188|-|GGACA ENST00000530167.2 H2AX	0.891034	0.893159	0.911885	0.917219	0.901357	0.914335	NA	0.904009	0.902217	0.893842	0.898703	0.901524
chr11|119094135|-|GGACA ENST00000530167.2 H2AX	0.841062	0.819815	0.771509	0.786393	0.829671	0.834533	NA	0.831054	0.829852	0.830988	0.800224	0.805352
chr11|119094052|-|AAACT ENST00000530167.2 H2AX	0.273099	0.149592	0.229768	0.169877	0.153936	0.150558	NA	0.220656	0.169786	0.154914	0.185438	0.199642
chr11|119093993|-|GGACT ENST00000530167.2 H2AX	0.942856	0.939384	NA	0.938586	0.945157	0.944846	NA	0.944183	0.939678	0.936902	0.940578	0.952249
chr11|119093970|-|GAACT ENST00000530167.2 H2AX	0.468212	0.397691	NA	0.484702	0.408695	0.41101	NA	0.432271	0.383485	0.409775	0.384326	0.374696
chr11|119093935|-|GAACC ENST00000530167.2 H2AX	0.382224	0.334103	NA	0.363655	0.345009	0.356423	NA	0.356143	0.307852	0.358673	0.352438	0.303122
chr11|119093907|-|GGACT ENST00000530167.2 H2AX	0.778957	0.784596	NA	0.831505	0.829638	0.837446	NA	0.809555	0.78642	0.804569	0.782918	0.79616
chr2|24076201|-|GAACA ENST00000233468.5 SF3B6	0.442216	0.46487	0.464176	0.464582	0.494671	0.496674	0.455073	0.444601	0.448044	0.459249	0.418571	0.433373
chr2|24074096|-|GGACC ENST00000233468.5 SF3B6	0.476325	0.427538	0.370689	0.430629	0.410799	0.44327	0.53669	0.442294	0.466123	0.441012	0.445086	0.390653
chr2|24068454|-|GAACA ENST00000233468.5 SF3B6	0.303114	0.296403	0.262107	0.247555	0.309343	0.224879	0.269419	0.272401	0.238258	0.282595	0.243254	0.301983
chr2|24068443|-|AAACT ENST00000233468.5 SF3B6	0.27474	0.281671	0.276381	0.255977	0.286729	0.30844	0.300566	0.299228	0.242445	0.293119	0.286518	0.269936
chr2|24068434|-|GAACA ENST00000233468.5 SF3B6	0.375797	0.407991	0.347648	0.332091	0.364933	0.393224	0.392568	0.402722	0.310951	0.367449	0.324683	0.371612
chr2|24068412|-|GGACA ENST00000233468.5 SF3B6	0.344894	0.337388	0.312565	0.328403	0.333152	0.319978	0.285894	0.365104	0.332791	0.330251	0.325277	0.306108
chr2|24067835|-|GGACA ENST00000233468.5 SF3B6	0.562204	0.52439	0.39931	0.448835	0.517637	0.481843	0.433982	0.481178	0.431333	0.490313	0.505092	0.429247
chr2|24067816|-|GAACA ENST00000233468.5 SF3B6	0.294621	0.264765	0.230076	0.242333	0.244113	0.296411	0.27289	0.273069	0.237202	0.29293	0.264634	0.239272
chr2|24067738|-|GGACT ENST00000233468.5 SF3B6	0.846213	0.862855	0.87335	0.846778	0.858383	0.857659	0.841959	0.873309	0.850679	0.833875	0.823134	0.87231
chr2|24067640|-|AAACT ENST00000233468.5 SF3B6	0.273017	0.302916	0.288324	0.222868	0.273175	0.375005	0.309017	0.319826	0.279865	0.296644	0.328048	0.347914
chr19|756935|+|AGACC ENST00000215582.8 MISP	0.0672499	0.0677711	0.0745585	0.10106	0.0731334	0.0926585	0.0698194	0.0811117	0.0610695	0.0665268	0.0749921	0.070582
chr19|756951|+|GGACC ENST00000215582.8 MISP	0.480983	0.515018	0.565692	0.511529	0.517642	0.544403	0.559437	0.574243	0.501529	0.457077	0.454773	0.626248
chr19|757023|+|AGACA ENST00000215582.8 MISP	0.390895	0.292958	0.237148	0.300979	0.258847	0.449482	0.304389	0.266156	0.254787	0.358894	0.337971	0.201387
chr19|757094|+|AGACA ENST00000215582.8 MISP	0.300912	0.411113	0.455388	0.583732	0.427407	0.365205	0.489651	0.348752	0.401573	0.548323	0.437037	0.3919
chr19|757203|+|GAACA ENST00000215582.8 MISP	0.347235	0.365744	0.356302	0.430705	0.321109	0.333186	0.327255	0.390171	0.323842	0.464079	0.348414	0.345332
chr19|757299|+|GGACA ENST00000215582.8 MISP	0.400324	0.554955	0.515391	0.508347	0.583676	0.524581	0.402027	0.508641	0.463177	0.58567	0.496627	0.411262
chr19|757313|+|AGACC ENST00000215582.8 MISP	0.156533	0.1409	0.178668	0.196633	0.18883	0.190221	0.24927	0.162479	0.155346	0.22048	0.185068	0.158852
chr19|757452|+|AGACC ENST00000215582.8 MISP	0.270695	0.23783	0.233157	0.182731	0.19586	0.185369	0.24884	0.213401	0.189954	0.175545	0.243192	0.184788
chr19|757460|+|GGACC ENST00000215582.8 MISP	0.416736	0.462434	0.459777	0.644281	0.464703	0.444211	0.538159	0.543778	0.491511	0.466581	0.496215	0.561723
chr19|757537|+|AGACA ENST00000215582.8 MISP	0.449801	0.302563	0.308542	0.357904	0.372473	0.509899	0.439798	0.388627	0.328267	0.500796	0.4624	0.285702
chr19|757566|+|GAACA ENST00000215582.8 MISP	0.208024	0.173267	0.281788	0.231379	0.259206	0.272678	0.236098	0.322138	0.251611	0.228835	0.24575	0.241191
chr19|757601|+|GGACC ENST00000215582.8 MISP	0.221728	0.252623	0.309289	0.248799	0.290618	0.230399	0.368132	0.293564	0.287267	0.276944	0.331325	0.22712
chr19|757722|+|GAACA ENST00000215582.8 MISP	0.315972	0.398073	0.501329	0.521892	0.43768	0.425871	0.482064	0.418322	0.474505	0.477755	0.51235	0.415657
chr19|757805|+|GGACC ENST00000215582.8 MISP	0.205593	0.283434	0.248799	0.282615	0.239917	0.209681	0.190266	0.238467	0.245611	0.271145	0.273963	0.3043
chr19|757863|+|AGACC ENST00000215582.8 MISP	0.120421	0.154176	0.135999	0.151696	0.163982	0.154673	0.171284	0.165265	0.152424	0.150881	0.162911	0.18111
chr19|758007|+|GGACA ENST00000215582.8 MISP	0.905983	0.85044	0.788969	0.872236	0.85079	0.814243	0.847157	0.898085	0.804133	0.835018	0.856055	0.897091
chr19|758021|+|AGACA ENST00000215582.8 MISP	0.286213	0.260615	0.20981	0.244725	0.274632	0.33438	0.239075	0.267109	0.23563	0.29213	0.256329	0.22791
chr19|758037|+|AGACC ENST00000215582.8 MISP	0.358947	0.515404	0.424872	0.546806	0.568978	0.388675	0.428182	0.384457	0.547866	0.432657	0.51377	0.527853
chr19|758110|+|GGACT ENST00000215582.8 MISP	0.667961	0.585257	0.646693	0.668662	0.613936	0.611239	0.636797	0.685632	0.73133	0.666175	0.70244	0.768226
chr19|758199|+|GAACC ENST00000215582.8 MISP	0.244125	0.299485	0.26107	0.259682	0.177253	0.269086	0.299179	0.310561	0.17796	0.297244	0.24583	0.231852
chr19|758243|+|GGACC ENST00000215582.8 MISP	0.384082	0.38544	0.429607	0.419865	0.36194	0.494265	0.420297	0.401694	0.449767	0.424465	0.459248	0.455894
chr19|758374|+|AAACC ENST00000215582.8 MISP	0.0998511	0.0885284	0.107523	0.0692862	0.0757307	0.0982977	0.0856647	0.104498	0.102748	0.106174	0.100712	0.0950679
chr19|758688|+|GAACT ENST00000215582.8 MISP	0.488739	0.353108	0.409242	0.448003	0.390995	0.425876	0.335312	0.380048	0.372972	0.358894	0.409766	0.47004
chr19|758700|+|GAACT ENST00000215582.8 MISP	0.260189	0.268791	0.267232	0.380703	0.296305	0.290573	0.301497	0.318476	0.290824	0.303291	0.296704	0.331662
chr19|759983|+|GGACA ENST00000215582.8 MISP	0.362292	0.407176	0.429816	0.461622	0.362239	0.58268	0.404667	0.479524	0.435805	0.51003	0.447388	0.369103
chr19|760002|+|GGACA ENST00000215582.8 MISP	0.788544	0.722503	0.618244	0.713719	0.62559	0.634344	0.678092	0.688158	0.6886	0.645947	0.595036	0.529398
chr19|763640|+|GAACT ENST00000215582.8 MISP	0.372385	0.398536	0.376615	0.325515	0.402925	0.375452	0.359225	0.432601	0.383178	0.36143	0.403472	0.377911
chr19|763649|+|AGACC ENST00000215582.8 MISP	0.0808352	0.0713694	0.0704696	0.0843841	0.0766957	0.0743499	0.0670102	0.0751708	0.0705962	0.0704982	0.0702165	0.0705138
chr19|763702|+|GAACC ENST00000215582.8 MISP	0.28869	0.248417	0.257377	0.296154	0.199191	0.267393	0.338998	0.248519	0.250003	0.230554	0.273015	0.265992
chr19|763746|+|GGACT ENST00000215582.8 MISP	0.943947	0.93267	0.944087	0.954262	0.942728	0.95265	0.936008	0.922605	0.946188	0.957713	0.950632	0.952249
chr19|763831|+|GGACC ENST00000215582.8 MISP	0.231787	0.254914	0.245343	0.210866	0.28892	0.18194	0.267355	0.278056	0.246997	0.255589	0.302857	0.272666
chr19|763859|+|AGACT ENST00000215582.8 MISP	0.683189	0.664936	0.790161	0.721762	0.784841	0.765775	0.81881	0.765942	0.763782	0.835028	0.780405	0.777918
chr19|763895|+|AGACC ENST00000215582.8 MISP	0.26662	0.186625	0.215386	0.266468	0.199697	0.26101	0.240857	0.274891	0.260014	0.231109	0.244874	0.243672
chr19|763950|+|GGACC ENST00000215582.8 MISP	0.367959	0.468618	0.420132	0.395264	0.388711	0.446586	0.529366	0.452847	0.460891	0.486429	0.417436	0.420848
chr19|764012|+|AGACA ENST00000215582.8 MISP	0.206245	0.220596	0.265362	0.263956	0.26229	0.297369	0.188076	0.275749	0.218073	0.215919	0.252112	0.269214
chr19|764056|+|AGACC ENST00000215582.8 MISP	0.189903	0.203643	0.207081	0.21604	0.23142	0.193634	0.18515	0.223301	0.191585	0.213264	0.193702	0.260044
chr19|764081|+|AAACC ENST00000215582.8 MISP	0.199729	0.210325	0.192964	0.215599	0.224106	0.210358	0.262979	0.219326	0.218501	0.213636	0.233192	0.188822
chr19|764108|+|AAACT ENST00000215582.8 MISP	0.231421	0.190688	0.240593	0.300378	0.195207	0.197124	0.238008	0.251412	0.281714	0.202254	0.270429	0.167269
chr19|764143|+|AAACC ENST00000215582.8 MISP	0.0837025	0.0651055	0.080426	0.0608321	0.05916	0.0677812	0.060575	0.0627201	0.0620307	0.0529441	0.0696016	0.0628992
chr19|764179|+|GGACA ENST00000215582.8 MISP	0.684081	0.621245	0.585778	0.716933	0.636256	0.618853	0.688376	0.656	0.585618	0.636614	0.632692	0.619228
chr19|764287|+|AAACT ENST00000215582.8 MISP	0.126534	0.181654	0.171284	0.17388	0.185307	0.162691	0.218889	0.162877	0.100357	0.204322	0.223084	0.182402
chr19|764302|+|AAACC ENST00000215582.8 MISP	0.133709	0.127984	0.110514	0.0925864	0.113111	0.108217	0.109883	0.123183	0.110355	0.139814	0.128193	0.112231
chr10|102425140|-|AGACA ENST00000369937.5 CUEDC2	0.414509	0.403973	0.330248	0.33459	0.343354	0.364724	0.373953	0.261694	0.340698	0.255569	0.223422	0.315685
chr10|102424745|-|GGACC ENST00000369937.5 CUEDC2	0.585787	0.607267	0.638011	0.539085	0.659875	0.596468	0.718302	0.702021	0.644064	0.694227	0.577207	0.627853
chr10|102424715|-|GAACT ENST00000369937.5 CUEDC2	0.622057	0.617754	0.64955	0.58388	0.548461	0.672957	0.612418	0.592009	0.590397	0.593056	0.618633	0.659113
chr10|102424546|-|GGACA ENST00000369937.5 CUEDC2	0.536119	0.427204	0.366662	0.505238	0.479682	0.389373	0.454341	0.384961	0.483193	0.544627	0.44588	0.340243
chr10|102424504|-|GAACA ENST00000369937.5 CUEDC2	0.324474	0.234917	0.260324	0.326486	0.316045	0.283976	0.295689	0.252212	0.267643	0.279911	0.319858	0.250015
chr10|102424391|-|GAACC ENST00000369937.5 CUEDC2	0.171238	0.198617	0.164798	0.143398	0.18039	0.140178	0.195141	0.185646	0.202189	0.193005	0.184827	0.176878
chr10|102424305|-|AGACT ENST00000369937.5 CUEDC2	0.472338	0.393389	0.440691	0.359692	0.308464	0.438303	0.420065	0.394138	0.390806	0.420586	0.373086	0.439745
chr10|102424277|-|AGACA ENST00000369937.5 CUEDC2	0.512416	0.301703	0.215148	0.275397	0.225191	0.28762	0.234486	0.213688	0.2409	0.28262	0.26633	0.251993
chr10|102424069|-|GGACT ENST00000369937.5 CUEDC2	0.292592	0.367052	0.302704	0.557705	0.38729	0.318932	0.349748	0.332476	0.352146	0.346669	0.372153	0.310734
chr10|102423858|-|GGACC ENST00000369937.5 CUEDC2	0.188273	0.249186	0.233143	0.250095	0.18645	0.183981	0.189952	0.170505	0.200552	0.246254	0.198995	0.180328
chr10|102423496|-|GAACC ENST00000369937.5 CUEDC2	0.291226	0.26349	0.255798	0.188652	0.230682	0.298394	0.245851	0.170323	0.260732	0.263675	0.292728	0.280992
chr10|102423413|-|GGACT ENST00000369937.5 CUEDC2	0.889847	0.876655	0.862479	0.881619	0.873387	0.894714	0.87899	0.886578	0.882006	0.874381	0.855969	0.900593
chr7|5529192|-|GAACC ENST00000646664.1 ACTB	0.0966951	0.092357	0.100448	0.0872005	0.103054	0.100029	NA	NA	0.11166	0.104638	0.113602	NA
chr7|5528707|-|AGACC ENST00000646664.1 ACTB	0.259272	0.251823	0.263844	0.255722	0.246285	0.271105	0.281658	NA	0.258934	0.254628	0.267049	NA
chr7|5528622|-|GGACT ENST00000646664.1 ACTB	0.549876	0.502498	NA	0.535654	0.549688	0.555475	NA	NA	0.539629	0.512853	0.554573	NA
chr7|5528547|-|GGACC ENST00000646664.1 ACTB	0.503719	0.487331	NA	0.460032	0.472384	0.458693	NA	NA	0.452903	0.482411	0.461254	NA
chr7|5528532|-|GGACC ENST00000646664.1 ACTB	0.320346	0.325366	NA	0.278519	0.271061	0.26741	NA	NA	0.265159	0.289458	0.275674	NA
chr7|5528418|-|GGACT ENST00000646664.1 ACTB	0.557466	0.55168	NA	0.518424	0.527545	0.544006	NA	NA	0.513455	0.53767	0.536713	NA
chr7|5528159|-|AAACT ENST00000646664.1 ACTB	0.188926	0.175171	NA	0.166221	0.175188	0.197162	NA	NA	0.16988	0.170357	0.202818	NA
chr7|5528125|-|GGACA ENST00000646664.1 ACTB	0.528799	0.532245	NA	0.496239	0.479246	0.463845	NA	NA	0.463971	0.498824	0.481931	NA
chr7|5528113|-|AGACC ENST00000646664.1 ACTB	0.150363	0.137525	NA	0.140009	0.142089	0.15024	NA	NA	0.135468	0.14506	0.137396	NA
chr7|5527743|-|GGACT ENST00000646664.1 ACTB	0.81177	0.817687	NA	NA	0.805144	0.837179	NA	NA	0.788042	0.794093	0.809648	NA
chr7|5527706|-|AAACC ENST00000646664.1 ACTB	0.067747	0.0665559	NA	NA	0.070065	0.0703213	NA	NA	0.0749407	0.0706227	0.0737287	NA
chr7|5527688|-|AAACA ENST00000646664.1 ACTB	0.149206	0.138612	NA	NA	0.158256	0.162587	NA	NA	0.164144	0.151162	0.162372	NA
chr7|5527602|-|AAACT ENST00000646664.1 ACTB	0.304663	0.311954	NA	NA	0.337569	0.30907	NA	NA	NA	0.307068	0.319084	NA
chr7|5527533|-|GGACT ENST00000646664.1 ACTB	0.825476	0.842485	NA	NA	0.852178	0.860495	NA	NA	NA	0.843207	0.861737	NA
chr7|5527181|-|AGACC ENST00000646664.1 ACTB	0.259866	0.266182	NA	NA	0.250798	0.263826	NA	NA	NA	0.261085	0.254317	NA
chr6|158030693|+|AGACC ENST00000367113.5 SYNJ2	0.268147	0.253428	0.206673	0.218808	0.226144	0.291602	0.255295	0.208506	0.232962	0.243636	0.295655	0.247298
chr6|158030716|+|AAACC ENST00000367113.5 SYNJ2	0.064809	0.0631132	0.0681468	0.0963247	0.068392	0.0774139	0.083688	0.0723908	0.0822107	0.0714852	0.0915564	0.0620064
chr6|158030816|+|GAACC ENST00000367113.5 SYNJ2	0.335817	0.285829	0.299673	0.193662	0.2917	0.26382	0.354344	0.30135	0.347737	0.255726	0.380835	0.30034
chr6|158030885|+|AGACT ENST00000367113.5 SYNJ2	0.274405	0.295218	0.288318	0.339765	0.27369	0.357065	0.254924	0.268182	0.300348	0.285742	0.311192	0.376042
chr10|101611298|-|AAACC ENST00000331272.9 FBXW4	0.0935011	0.0713123	NA	0.0845797	0.0881428	NA	NA	NA	0.131659	0.0955142	0.115642	NA
chr10|101611256|-|AAACC ENST00000331272.9 FBXW4	0.0575415	0.073872	NA	0.0654684	0.0838661	NA	NA	NA	0.142088	0.141208	0.100916	NA
chr10|101611241|-|GGACT ENST00000331272.9 FBXW4	0.856059	0.90772	NA	0.882498	0.813585	NA	NA	NA	0.882999	0.896841	0.899158	NA
chr10|101611128|-|GGACT ENST00000331272.9 FBXW4	0.903375	0.804018	NA	0.70138	0.80217	NA	NA	NA	0.832139	0.7357	0.834246	NA
chr10|101611091|-|GAACC ENST00000331272.9 FBXW4	0.356343	0.169616	NA	0.177746	0.214228	NA	NA	NA	0.187464	0.148262	0.1796	NA
chr10|101611073|-|GGACC ENST00000331272.9 FBXW4	0.276937	0.38126	NA	0.219092	0.339912	NA	NA	NA	0.363426	0.419511	0.345631	NA
chr10|101611048|-|GAACC ENST00000331272.9 FBXW4	0.177556	0.152507	NA	0.108804	0.199812	NA	NA	NA	0.215254	0.240373	0.172123	NA
chr10|101610860|-|AGACC ENST00000331272.9 FBXW4	0.221587	0.131103	NA	0.161813	0.355995	NA	NA	NA	0.267822	0.142845	0.156055	NA
chr10|101610788|-|AAACC ENST00000331272.9 FBXW4	0.064489	0.175065	NA	0.223012	0.103682	NA	NA	NA	0.188888	0.0911429	0.130299	NA
chr10|101610768|-|GAACC ENST00000331272.9 FBXW4	0.0862746	0.10596	NA	0.0726633	0.117482	NA	NA	NA	0.122861	0.126492	0.0914056	NA
chr10|101610713|-|AGACA ENST00000331272.9 FBXW4	0.353987	0.239018	NA	0.171463	0.160074	NA	NA	NA	0.307609	0.349401	0.18966	NA
chr12|49131347|-|GGACC ENST00000336023.9 TUBA1B	0.288283	0.29415	0.276619	0.287503	0.26567	0.281371	0.308412	0.282227	0.267021	0.282922	NA	0.271274
chr12|49129645|-|GAACA ENST00000336023.9 TUBA1B	0.240557	0.254902	0.229597	0.241418	0.231557	0.246818	0.258835	0.232197	0.24275	0.252476	NA	0.232898
chr12|49129605|-|AGACC ENST00000336023.9 TUBA1B	0.268426	0.299556	0.291121	0.250878	0.289605	0.297174	0.308765	0.279456	0.27272	0.286957	NA	0.271972
chr12|49129520|-|AGACT ENST00000336023.9 TUBA1B	0.364421	0.389141	0.348948	0.339617	0.352411	0.346912	0.354578	0.360407	0.341759	0.358492	NA	0.336345
chr12|49129513|-|GAACC ENST00000336023.9 TUBA1B	0.149962	0.154643	0.141618	0.127191	0.140582	0.147314	0.158405	0.140945	0.140365	0.153296	NA	0.134616
chr12|49129258|-|GGACC ENST00000336023.9 TUBA1B	0.450191	0.458837	0.423974	0.436064	0.432099	0.440821	0.453042	0.443349	0.421445	0.438607	NA	0.40218
chr12|49128881|-|GAACT ENST00000336023.9 TUBA1B	0.388706	0.363815	0.358483	0.366371	0.388697	0.364157	0.390939	0.372287	0.385847	0.388953	0.382288	0.361301
chr12|49128700|-|AGACA ENST00000336023.9 TUBA1B	0.636692	0.655129	0.634286	0.633723	0.597925	0.62515	0.641484	0.649765	0.629945	0.63989	0.640413	0.659361
chr12|49128667|-|AAACC ENST00000336023.9 TUBA1B	0.0838795	0.0841467	0.0879433	0.0817991	0.0957522	0.0924562	0.0907915	0.0878084	0.0905892	0.0899175	0.0963108	0.0885429
chr12|49128545|-|AGACC ENST00000336023.9 TUBA1B	0.154203	0.150312	0.153592	0.165877	0.163574	0.148519	0.14683	0.160602	0.155485	0.153995	0.152183	0.153544
chr12|49128462|-|GAACA ENST00000336023.9 TUBA1B	0.291401	0.262855	0.223883	0.243803	0.243614	0.238386	0.283364	0.275035	0.228819	0.252746	0.249027	0.216718
chr12|49128305|-|AAACC ENST00000336023.9 TUBA1B	0.0804211	0.078609	0.0947694	0.0800135	0.0892578	0.111231	0.0859578	0.0886425	0.101773	NA	0.104806	0.109046
chr12|49128214|-|AGACC ENST00000336023.9 TUBA1B	0.172179	0.16872	0.178598	0.17696	0.176468	0.180336	0.178412	0.175766	0.174503	NA	0.178492	0.180589
chr12|49128139|-|GGACC ENST00000336023.9 TUBA1B	0.541939	0.535161	0.493541	0.506903	0.497116	0.512171	0.529684	0.531004	0.498472	NA	0.532231	0.491431
chr22|36526090|-|GGACA ENST00000216190.13 EIF3D	0.303352	0.359741	0.342175	0.276949	NA	0.319625	0.316866	0.304581	0.299857	0.305698	0.296337	0.296938
chr22|36525702|-|AGACT ENST00000216190.13 EIF3D	0.271434	0.289522	0.283116	0.286718	NA	0.288722	0.322864	0.355333	0.275461	0.267339	0.32846	0.295317
chr22|36525697|-|GGACA ENST00000216190.13 EIF3D	0.444451	0.459338	0.455815	0.518863	NA	0.436941	0.463715	0.473191	0.398552	0.393247	0.433648	0.417899
chr22|36523976|-|GAACC ENST00000216190.13 EIF3D	0.153236	0.161124	0.203807	0.144477	NA	0.172675	0.184209	0.179985	0.147983	0.169247	0.165167	0.149327
chr22|36523964|-|AGACA ENST00000216190.13 EIF3D	0.314331	0.344776	0.321303	0.326729	NA	0.338853	0.349848	0.292982	0.354968	0.337375	0.357332	0.3487
chr22|36523949|-|GAACA ENST00000216190.13 EIF3D	0.358664	0.395373	0.418355	0.386771	NA	0.363953	0.4163	0.389462	0.354752	0.414552	0.385084	0.360115
chr22|36523906|-|AAACA ENST00000216190.13 EIF3D	0.123808	0.137545	0.132024	0.141544	NA	0.122912	0.138388	NA	0.112195	0.130919	0.147803	0.135329
chr22|36523248|-|AAACA ENST00000216190.13 EIF3D	0.144899	0.152303	0.155724	0.133951	NA	0.176477	0.146566	NA	0.162003	0.138783	0.169197	0.191464
chr22|36520686|-|AAACC ENST00000216190.13 EIF3D	0.0784741	0.0687732	0.0799434	0.0854991	NA	0.0857666	0.0620694	NA	0.0755245	0.0669172	0.0787477	0.0850699
chr22|36520678|-|AGACT ENST00000216190.13 EIF3D	0.297711	0.322917	0.328211	0.343878	NA	0.35703	0.32429	NA	0.329039	0.376118	0.348842	0.318306
chr22|36520579|-|GGACA ENST00000216190.13 EIF3D	0.699723	0.712113	0.67619	0.683121	NA	0.688427	0.702501	NA	0.70431	0.726585	0.677233	0.65531
chr22|36518901|-|AAACT ENST00000216190.13 EIF3D	0.168942	0.21521	0.204504	0.153464	NA	0.17653	0.161776	NA	0.174661	0.175317	0.187286	0.220919
chr22|36518797|-|AAACT ENST00000216190.13 EIF3D	0.135422	0.153608	0.129954	0.131397	NA	0.155979	NA	NA	0.160622	0.133686	0.173171	0.153341
chr22|36518777|-|AGACA ENST00000216190.13 EIF3D	0.289608	0.296627	0.293408	0.273684	NA	0.258878	0.310614	NA	0.283528	0.287149	0.276868	0.281404
chr22|36517411|-|AGACT ENST00000216190.13 EIF3D	0.296109	0.329663	0.335276	0.304331	NA	0.338933	0.360352	NA	0.329375	0.401719	0.358773	0.354834
chr22|36516759|-|AAACC ENST00000216190.13 EIF3D	0.0507196	0.0554665	0.0512428	0.0510175	NA	0.0547125	0.0567872	NA	0.054368	0.043964	0.0538628	0.0601963
chr22|36516501|-|AGACA ENST00000216190.13 EIF3D	0.301718	0.333924	0.255891	0.363817	NA	0.327657	0.375048	NA	0.298741	0.304101	0.351261	0.278735
chr22|36512568|-|GGACT ENST00000216190.13 EIF3D	0.572345	0.595913	0.615842	0.569264	NA	0.573389	0.576459	NA	0.586873	0.590813	0.606393	0.620828
chr22|36512529|-|GAACA ENST00000216190.13 EIF3D	0.354064	0.32761	0.357153	0.342601	NA	0.336174	0.3035	NA	0.277564	0.32494	0.341734	0.321509
chr22|36512503|-|GGACC ENST00000216190.13 EIF3D	0.462752	0.484402	0.445539	0.422107	NA	0.416485	0.455563	NA	0.391311	0.461918	0.402431	0.419866
chr22|36511760|-|AGACT ENST00000216190.13 EIF3D	0.283103	0.268135	0.298701	0.308573	NA	0.29656	0.342741	NA	0.291867	0.307701	0.314702	0.352266
chr22|36511604|-|GGACC ENST00000216190.13 EIF3D	0.283668	0.31265	0.305684	0.263008	NA	0.304253	0.35748	NA	0.268975	0.300743	0.303163	0.296944
chr22|36510992|-|AAACT ENST00000216190.13 EIF3D	0.221751	0.215782	0.232594	0.207054	NA	0.218008	0.270207	NA	0.257308	0.235478	0.247466	0.250752
chr22|36510986|-|AAACC ENST00000216190.13 EIF3D	0.0787716	0.081817	0.0803041	0.0785462	NA	0.097553	0.085529	NA	0.0832363	0.0751187	0.102734	0.135283
chr22|36510948|-|AGACT ENST00000216190.13 EIF3D	0.471149	0.48609	0.464566	0.450139	NA	0.461382	0.505646	NA	0.466738	0.471899	0.464269	0.474731
chr10|45972574|+|GGACC ENST00000580018.4 TIMM23	0.418754	0.453175	0.374945	0.409392	0.357599	0.389747	0.421781	0.409099	0.365194	0.431408	0.404613	0.36962
chr10|45972602|+|GAACC ENST00000580018.4 TIMM23	0.266912	0.286161	0.227036	0.257252	0.279668	0.275751	0.264288	0.299893	0.22605	0.288539	0.289556	0.286334
chr10|45972655|+|AAACC ENST00000580018.4 TIMM23	0.143912	0.135866	0.151167	0.082925	0.111519	0.127324	0.132724	0.118821	0.136505	0.153325	0.113364	0.0989322
chr10|45975466|+|GAACC ENST00000580018.4 TIMM23	0.0810092	0.077145	0.0624474	0.0655991	0.0720137	0.0558721	0.0631011	0.0695809	0.0709518	0.0704315	0.0664444	0.0669665
chr10|45982562|+|AAACC ENST00000580018.4 TIMM23	0.0757322	0.0825272	0.071788	0.105911	0.0873322	0.0810184	0.0832926	0.097495	0.101384	0.0851052	0.0843652	0.0943176
chr10|45982893|+|AAACC ENST00000580018.4 TIMM23	0.0664836	0.0562519	0.0411511	0.0603842	0.0504276	0.0493293	0.0454642	0.0483697	0.0498765	0.0501199	0.0489361	0.0487677
chr10|45982900|+|GAACA ENST00000580018.4 TIMM23	0.288038	0.38456	0.361617	0.327752	0.334993	0.325677	0.292968	0.342951	0.28818	0.327608	0.276648	0.264592
chr10|45982916|+|AAACC ENST00000580018.4 TIMM23	0.0668669	0.0636211	0.0591652	0.0681368	0.0615444	0.0611508	0.0605953	0.05966	0.0624518	0.0625837	0.071232	0.0668066
chr10|45988775|+|AAACA ENST00000580018.4 TIMM23	0.0911717	0.0908922	0.0907449	0.117428	0.112604	0.0972443	0.104528	0.0920947	0.0940601	0.121512	0.0977656	0.103366
chr10|45988817|+|GAACC ENST00000580018.4 TIMM23	0.346932	0.305383	0.2451	0.382966	0.314333	0.295761	0.3146	0.270328	0.256127	0.31079	0.307683	0.251872
chr10|46003240|+|GGACT ENST00000580018.4 TIMM23	0.424977	0.359751	0.462973	0.370594	0.304883	0.322019	0.3906	0.399437	0.359826	0.346286	0.351979	0.328955
chr10|46003345|+|GGACA ENST00000580018.4 TIMM23	0.611801	0.554115	0.601718	0.580793	0.565435	0.568837	0.552436	0.542126	0.542133	0.540694	0.566928	0.572112
chr10|46003378|+|AGACA ENST00000580018.4 TIMM23	0.849975	0.839748	0.869799	0.809907	0.81999	0.891653	0.783521	0.801546	0.80897	0.834927	0.859972	0.859315
chr10|46003474|+|AGACT ENST00000580018.4 TIMM23	0.582529	0.572366	0.658049	0.645914	0.606718	0.657272	0.636658	0.679544	0.647637	0.48345	0.720291	0.571744
chr10|46003592|+|GAACT ENST00000580018.4 TIMM23	0.520644	0.50067	0.496276	0.53132	0.441656	0.542651	0.519693	0.575683	0.468791	0.451608	0.488061	0.515631
chr10|46003600|+|AAACC ENST00000580018.4 TIMM23	0.0793455	0.100287	0.097128	0.12079	0.091862	0.133964	0.152009	0.0908513	0.112388	0.09866	0.10972	0.0984258
chr10|46003673|+|AAACT ENST00000580018.4 TIMM23	0.200758	0.174748	0.201455	0.218406	0.236412	0.270963	0.221248	0.220105	0.227952	0.218577	0.233803	0.249824
chr12|130872629|+|AAACT ENST00000392369.6 RAN	0.148571	NA	NA	NA	NA	NA	NA	NA	NA	NA	0.170579	NA
chr12|130873052|+|GGACC ENST00000392369.6 RAN	0.334079	NA	NA	NA	NA	NA	NA	NA	NA	NA	0.321414	NA
chr12|130873075|+|GGACA ENST00000392369.6 RAN	0.473703	NA	NA	NA	NA	NA	NA	NA	NA	NA	0.432874	NA
chr12|130873103|+|GGACT ENST00000392369.6 RAN	0.740403	NA	NA	NA	NA	NA	NA	NA	NA	NA	0.640125	NA
chr12|130874639|+|AAACA ENST00000392369.6 RAN	0.088008	NA	NA	NA	NA	NA	NA	NA	NA	NA	0.093648	NA
chr12|130874681|+|GGACA ENST00000392369.6 RAN	0.573177	NA	NA	NA	NA	NA	NA	NA	NA	NA	0.519798	NA
chr12|130875688|+|AGACC ENST00000392369.6 RAN	0.218889	NA	NA	NA	NA	NA	NA	NA	NA	NA	0.215687	NA
chr12|130875745|+|GGACC ENST00000392369.6 RAN	0.444436	NA	NA	NA	NA	NA	NA	NA	NA	NA	0.339896	NA
chr12|130875891|+|AGACA ENST00000392369.6 RAN	0.216494	NA	NA	NA	NA	NA	NA	NA	NA	NA	0.216941	NA
chr12|130876033|+|GAACA ENST00000392369.6 RAN	0.316621	NA	NA	NA	NA	NA	NA	NA	NA	NA	0.307203	NA
chr12|130876119|+|GGACC ENST00000392369.6 RAN	0.765282	NA	NA	NA	NA	NA	NA	NA	NA	NA	0.771489	NA
chr12|130876175|+|AGACT ENST00000392369.6 RAN	0.830528	NA	NA	NA	NA	NA	NA	NA	NA	NA	0.869426	NA
chr3|101686515|-|GGACA ENST00000394077.8 RPL24	0.487636	0.430981	0.39017	0.438264	0.361671	NA	0.468131	0.404067	NA	0.430208	0.391749	0.390283
chr3|101686493|-|GGACC ENST00000394077.8 RPL24	0.392759	0.396135	0.354588	0.373673	0.34199	NA	0.384177	0.364292	NA	0.353955	0.353554	0.334145
chr3|101685861|-|AAACT ENST00000394077.8 RPL24	0.226908	0.256046	0.224404	0.227709	0.233001	NA	0.231779	0.228865	NA	0.2382	0.221435	0.231893
chr3|101685856|-|GGACT ENST00000394077.8 RPL24	0.674469	0.714307	0.622295	0.609566	0.625194	NA	0.693507	0.642227	NA	0.651883	0.629451	0.577219
chr3|101685824|-|GGACA ENST00000394077.8 RPL24	0.409625	0.420283	0.394415	0.367708	0.415464	NA	0.444795	0.399678	NA	0.399942	0.382848	0.412788
chr3|101682886|-|GAACC ENST00000394077.8 RPL24	0.227748	0.205413	0.224011	0.207675	0.201418	NA	0.223623	0.202689	NA	0.212112	0.189817	0.199352
chr3|101682809|-|AAACC ENST00000394077.8 RPL24	0.12255	0.113283	0.128513	0.119905	0.128359	NA	0.121087	0.117698	NA	0.119912	0.133761	0.120251
chr3|101682782|-|GAACA ENST00000394077.8 RPL24	0.307225	0.284991	0.303978	0.27161	0.277377	NA	0.312306	0.273686	NA	0.284128	0.285711	0.282306
chr3|101682449|-|AGACT ENST00000394077.8 RPL24	0.350118	0.335332	0.363891	0.338894	0.355664	0.402573	0.350862	0.321788	NA	0.333926	0.349451	0.35042
chr3|101681134|-|AAACT ENST00000394077.8 RPL24	0.191908	0.174446	0.175376	0.178635	0.176416	NA	0.213886	0.18381	0.192466	0.179899	0.202631	0.186669
chr12|120200816|-|AAACC ENST00000392514.9 RPLP0	0.0548342	0.0515177	NA	NA	0.054496	0.0595516	NA	0.054737	0.0592056	0.057865	0.0610436	NA
chr12|120200770|-|AGACA ENST00000392514.9 RPLP0	0.376211	0.403104	NA	NA	0.371148	0.376253	NA	0.379241	0.364754	0.378742	0.368782	NA
chr12|120199442|-|AGACA ENST00000392514.9 RPLP0	0.304436	0.319802	NA	NA	0.318032	0.342894	NA	0.310128	0.32485	0.322184	0.321918	NA
chr12|120199367|-|GAACA ENST00000392514.9 RPLP0	0.170319	0.160558	NA	NA	0.162272	0.16785	NA	0.16702	0.164116	0.17382	0.166295	NA
chr12|120199328|-|AAACA ENST00000392514.9 RPLP0	0.137867	0.141102	NA	NA	0.14704	0.132921	NA	0.152043	0.144165	0.146848	0.155311	NA
chr12|120199205|-|AAACT ENST00000392514.9 RPLP0	0.215317	0.206497	NA	NA	0.225449	0.225015	NA	0.222302	0.231991	0.224948	0.232371	NA
chr12|120199155|-|GGACC ENST00000392514.9 RPLP0	0.425821	0.388105	NA	NA	0.372088	0.400756	NA	0.390472	0.386078	0.390786	0.394252	NA
chr12|120199137|-|GGACA ENST00000392514.9 RPLP0	0.756917	0.75478	NA	NA	0.700534	0.72441	NA	0.734973	0.68459	0.73251	0.698385	NA
chr12|120198939|-|GAACA ENST00000392514.9 RPLP0	0.311321	0.273678	NA	NA	0.277716	0.286209	NA	NA	0.268516	0.283453	0.26205	NA
chr12|120198916|-|AGACC ENST00000392514.9 RPLP0	0.151472	0.150377	NA	NA	0.141989	0.14703	NA	NA	0.141709	0.150991	0.147252	NA
chr12|120198718|-|AGACT ENST00000392514.9 RPLP0	0.320327	0.290286	NA	NA	0.303116	0.324836	NA	NA	0.295899	0.292989	0.309298	NA
chr12|120198711|-|AGACA ENST00000392514.9 RPLP0	0.471124	0.466645	NA	NA	0.446463	0.469238	NA	NA	0.446326	0.465823	0.449399	NA
chr12|120198678|-|GAACA ENST00000392514.9 RPLP0	0.352249	0.34554	NA	NA	0.328403	0.337346	NA	NA	0.303158	0.346041	0.340686	NA
chr12|120198577|-|AAACT ENST00000392514.9 RPLP0	0.256477	0.238974	NA	NA	0.241668	0.21389	NA	NA	0.229945	0.244153	0.231667	NA
chr12|120196732|-|AAACA ENST00000392514.9 RPLP0	0.146266	0.134542	NA	NA	0.155074	0.136565	NA	NA	0.144559	0.142542	0.160092	NA
chr19|49496464|+|GGACA ENST00000270625.7 RPS11	0.309859	0.306998	0.306425	0.295717	0.298762	0.317751	0.318976	0.310653	0.305286	0.304545	0.305898	0.304367
chr19|49497194|+|AGACT ENST00000270625.7 RPS11	0.268402	0.271245	0.282141	0.275785	0.281328	0.280742	0.275222	0.276609	0.288735	0.279232	0.286801	0.288811
chr19|49497234|+|AAACA ENST00000270625.7 RPS11	0.247848	0.224399	0.254263	0.22785	0.248728	0.254311	0.251122	0.251002	0.259657	0.24975	0.268383	0.266399
chr19|49497260|+|AAACT ENST00000270625.7 RPS11	0.230174	0.228546	0.238421	0.232628	0.247775	0.23907	0.228032	0.247988	0.243325	0.236819	0.245196	0.24487
chr19|49497294|+|GAACA ENST00000270625.7 RPS11	0.524859	0.56209	0.464109	0.537675	0.461048	0.478919	0.523854	0.500305	0.481868	0.507661	0.474441	0.465701
chr19|49497314|+|AGACA ENST00000270625.7 RPS11	0.316282	0.339768	0.275252	0.285375	0.280278	0.292263	0.311398	0.307563	0.265494	0.302359	0.273622	0.271519
chr19|49497946|+|GGACC ENST00000270625.7 RPS11	0.294266	0.300458	0.278396	0.293862	0.288735	0.285705	0.299358	0.290473	0.289204	0.289992	0.294502	0.283005
chr19|49497965|+|AGACT ENST00000270625.7 RPS11	0.415426	0.410476	0.408503	0.401403	0.400229	0.435076	0.436089	0.407759	0.414853	0.406165	0.426525	0.418343
chr19|49498016|+|GAACA ENST00000270625.7 RPS11	0.396699	0.379566	0.359569	0.354272	0.365419	0.382409	0.404923	0.364627	0.364608	0.37939	0.368224	0.371901
chr19|49499567|+|AGACA ENST00000270625.7 RPS11	0.461678	0.473946	0.435711	0.402792	0.412181	0.472385	0.493878	0.42161	0.414354	0.427539	0.438544	0.421781
chr19|49499642|+|GGACA ENST00000270625.7 RPS11	0.702813	0.69582	0.604211	0.636758	0.583673	0.660171	0.707438	0.611874	0.597575	0.63005	0.624048	0.562642
chr9|136673269|-|AGACT ENST00000371694.7 AGPAT2	0.282968	NA	0.262065	NA	0.332933	NA	NA	0.293083	NA	NA	NA	NA
chr9|136673205|-|AGACT ENST00000371694.7 AGPAT2	0.666606	NA	0.664413	NA	0.653457	NA	NA	0.68936	NA	NA	NA	NA
chr9|136673161|-|AAACA ENST00000371694.7 AGPAT2	0.109592	NA	0.127135	NA	NA	NA	NA	0.105705	NA	0.107786	NA	NA
chr1|8878592|-|AGACC ENST00000234590.10 ENO1	0.209292	0.201162	0.205875	0.21637	0.198829	0.20514	0.200805	0.20727	0.194801	0.197775	0.191191	0.196575
chr1|8871920|-|GGACA ENST00000234590.10 ENO1	0.415693	0.379197	0.318544	0.33807	0.346121	0.327063	0.390941	0.386639	0.320674	0.356892	0.353154	0.301551
chr1|8871909|-|AGACT ENST00000234590.10 ENO1	0.348664	0.346791	0.320641	0.311346	0.312728	0.347442	0.35258	0.341783	0.318486	0.335723	0.326415	0.320321
chr1|8870478|-|AAACT ENST00000234590.10 ENO1	0.420282	0.393943	0.429935	0.416756	0.408919	0.440734	0.435647	0.424379	0.437675	0.419486	0.452212	0.428229
chr1|8868055|-|AAACT ENST00000234590.10 ENO1	0.180174	0.191532	0.201114	0.190039	0.206221	0.20961	0.184242	0.207045	0.212504	0.196526	0.218062	0.221188
chr1|8868040|-|GAACA ENST00000234590.10 ENO1	0.299451	0.289851	0.284483	0.27655	0.271456	0.293332	0.31791	0.282859	0.274099	0.283439	0.281138	0.272455
chr1|8868022|-|AAACT ENST00000234590.10 ENO1	0.357698	0.351946	0.371515	0.35301	0.37137	0.359391	0.375734	0.386955	0.354602	0.357041	0.398073	0.366129
chr1|8868000|-|GAACA ENST00000234590.10 ENO1	0.262976	0.275144	0.254895	0.255297	0.265238	0.270592	0.273614	0.272363	0.250032	0.243582	0.261596	0.243681
chr1|8866416|-|AAACT ENST00000234590.10 ENO1	0.317386	0.299675	0.348686	0.339745	0.347096	0.360024	0.326466	0.331167	0.359577	0.317431	0.36349	0.364271
chr1|8865465|-|AGACT ENST00000234590.10 ENO1	0.214106	0.197777	0.206253	0.199591	0.211807	0.215153	0.216209	0.2201	0.204606	0.212983	0.215521	0.207519
chr1|8865371|-|GGACT ENST00000234590.10 ENO1	0.483954	0.462459	0.46753	0.450689	0.476259	0.503822	0.493983	0.479718	0.46962	0.455558	0.501557	0.467863
chr1|8865293|-|GGACT ENST00000234590.10 ENO1	0.473685	0.441844	0.446003	0.439015	0.433262	0.475206	0.471952	0.451465	0.423801	0.452735	0.447312	0.4409
chr1|8863285|-|AGACT ENST00000234590.10 ENO1	0.314326	0.312274	0.311838	0.307131	0.306354	0.320555	0.324131	0.310487	0.307597	0.315736	0.307055	0.303423
chr1|8862939|-|AGACT ENST00000234590.10 ENO1	0.262782	0.256806	0.260673	0.245973	0.239675	0.265908	0.301046	0.251001	0.226602	0.242648	0.242509	0.246355
chr1|8861385|-|GAACT ENST00000234590.10 ENO1	0.521367	0.526792	0.552489	0.51757	0.516784	0.582136	0.545687	0.524818	0.543914	0.524097	0.564323	0.552106
chr1|8861376|-|AAACC ENST00000234590.10 ENO1	0.0645637	0.066721	0.0736424	0.0633098	0.0689877	0.0729159	0.0698638	0.0696521	0.0769205	0.0688699	0.0799737	0.0780914
chr1|8861316|-|AGACC ENST00000234590.10 ENO1	0.16902	0.17744	0.181126	0.172048	0.177168	0.181011	0.17298	0.180085	0.18379	0.169123	0.186521	0.187541
chr1|8861207|-|GAACT ENST00000234590.10 ENO1	0.51584	0.527599	0.546132	0.504975	0.511215	0.572839	0.542633	0.525302	0.539747	0.522192	0.540058	0.550805
chr1|151986241|-|GGACC ENST00000368811.8 S100A10	0.499649	0.475324	0.390605	0.435684	0.402176	0.435468	0.50241	0.428353	0.394518	0.433198	0.415239	0.370847
chr1|151986213|-|GAACA ENST00000368811.8 S100A10	0.267372	0.243522	0.214483	0.225559	0.221067	0.23291	0.258709	0.239734	0.214466	0.236281	0.216379	0.222413
chr1|151986200|-|AAACC ENST00000368811.8 S100A10	0.137967	0.129266	0.131571	0.125749	0.126412	0.144476	0.147793	0.13282	0.13311	0.133975	0.133433	0.132701
chr1|151986142|-|GGACC ENST00000368811.8 S100A10	0.301989	0.30305	0.295399	0.285321	0.296689	0.295427	0.302441	0.289225	0.28187	0.292073	0.282786	0.284514
chr1|151983314|-|AGACC ENST00000368811.8 S100A10	0.119481	0.108884	0.1243	0.120685	0.128521	0.120422	0.116119	0.118959	0.119352	0.119924	0.116448	0.125613
chr1|151983299|-|GGACA ENST00000368811.8 S100A10	0.485884	0.497374	0.413712	0.43142	0.421493	0.436993	0.488331	0.445128	0.411832	0.461961	0.422085	0.407746
chr1|151983284|-|GGACC ENST00000368811.8 S100A10	0.329005	0.326009	0.298002	0.299537	0.290354	0.313311	0.330314	0.309028	0.301037	0.308028	0.291311	0.302847
chr1|151983278|-|GGACC ENST00000368811.8 S100A10	0.38464	0.385831	0.351314	0.361277	0.353579	0.346487	0.375378	0.345211	0.330187	0.363501	0.332489	0.336604
chr1|151983055|-|GGACA ENST00000368811.8 S100A10	0.477046	0.473409	0.449375	0.457757	0.456208	0.457563	0.481331	0.471396	0.471319	0.471636	0.480032	0.453243
chr12|52900661|-|GAACA ENST00000552551.5 KRT8	0.170315	NA	NA	0.158477	NA	NA	0.167699	NA	NA	NA	NA	NA
chr12|52900034|-|GGACA ENST00000552551.5 KRT8	0.670393	NA	NA	0.634092	NA	NA	0.667625	NA	NA	NA	NA	NA
chr12|52900010|-|GGACA ENST00000552551.5 KRT8	0.754899	NA	NA	0.70613	NA	NA	0.742619	NA	NA	NA	NA	NA
chr12|52899992|-|GGACA ENST00000552551.5 KRT8	0.528372	NA	NA	0.500542	NA	NA	0.517505	NA	NA	NA	NA	NA
chr12|52899986|-|GGACA ENST00000552551.5 KRT8	0.68004	NA	NA	0.619513	NA	NA	0.65895	NA	NA	NA	NA	NA
MU273376.1|30712|-|GAACC ENST00000343262.9 RPS2	0.397114	0.449412	0.392	0.385493	0.35804	0.39565	0.409937	0.409788	0.380311	0.413713	0.363419	0.400723
MU273376.1|30476|-|GGACA ENST00000343262.9 RPS2	0.471735	0.440116	0.375161	0.388799	0.368418	0.419165	0.476602	0.403607	0.375428	0.403602	0.372012	0.367193
MU273376.1|29326|-|AGACC ENST00000343262.9 RPS2	0.274476	0.26344	0.295056	0.275635	0.287846	0.300087	0.285184	0.27393	0.285368	0.277506	0.279894	0.298581
MU273376.1|29038|-|GGACT ENST00000343262.9 RPS2	0.667836	0.667963	0.683409	0.644776	0.645325	0.709936	0.695155	0.660005	0.672938	0.664874	0.67817	0.688813
MU273376.1|28918|-|GAACA ENST00000343262.9 RPS2	0.169717	0.18718	0.164888	0.156774	0.165432	0.167827	0.17323	0.17458	0.153766	0.170561	0.161509	0.156487
MU273376.1|28389|-|AGACC ENST00000343262.9 RPS2	0.202851	0.206293	0.16536	0.181147	0.17075	0.177273	0.189855	0.179174	0.15631	0.173789	0.161518	0.15739
MU273376.1|28353|-|AGACT ENST00000343262.9 RPS2	0.434871	0.416299	0.422402	0.416961	0.40358	0.429337	0.425812	0.412493	0.418299	0.411166	0.417414	0.419605
MU273376.1|28302|-|AGACC ENST00000343262.9 RPS2	0.139681	0.136242	0.135495	0.133877	0.136559	0.142964	0.13842	0.14153	0.124169	0.130429	0.131015	0.128159
MU273376.1|28275|-|GGACT ENST00000343262.9 RPS2	0.519798	0.51853	0.411871	0.414812	0.444171	0.432201	0.506181	0.482435	0.40896	0.476778	0.423202	0.394305
chr19|49490567|+|GGACC ENST00000621674.4 RPL13A	0.472814	NA	NA	NA	NA	NA	NA	NA	NA	NA	NA	NA
chr19|49490796|+|AAACC ENST00000621674.4 RPL13A	0.118379	NA	NA	NA	NA	NA	NA	NA	NA	NA	NA	NA
chr19|49490821|+|GGACC ENST00000621674.4 RPL13A	0.49875	NA	NA	NA	NA	NA	NA	NA	NA	NA	NA	NA
chr19|49491538|+|AAACA ENST00000621674.4 RPL13A	0.347522	NA	NA	NA	NA	NA	NA	NA	NA	NA	NA	NA
chr19|49491740|+|AAACA ENST00000621674.4 RPL13A	0.177749	NA	NA	NA	NA	NA	NA	NA	NA	NA	NA	NA
chr19|49491795|+|AGACC ENST00000621674.4 RPL13A	0.281501	NA	NA	NA	NA	NA	NA	NA	NA	NA	NA	NA
chr19|49491803|+|GGACT ENST00000621674.4 RPL13A	0.59712	NA	NA	NA	NA	NA	NA	NA	NA	NA	NA	NA
chr1|153990795|+|GAACA ENST00000651669.1 RPS27	0.613146	0.477584	NA	0.518398	NA	NA	NA	0.493106	0.45048	0.477133	0.538687	NA
chr1|153991162|+|AAACA ENST00000651669.1 RPS27	0.0853428	0.0835324	0.083393	0.0782605	0.0876624	0.0801284	0.0835417	0.0885844	0.0850117	0.0855371	0.0849463	NA
chr1|153992122|+|AAACC ENST00000651669.1 RPS27	0.107731	0.112354	0.113096	0.109126	0.11192	0.109969	0.109855	0.104491	0.110214	0.110896	0.105884	NA
chr11|67584719|+|AGACC ENST00000398606.10 GSTP1	0.284867	0.295315	0.269911	0.273774	0.288418	0.284392	0.302466	0.281922	0.261615	0.273982	0.273271	0.266238
chr11|67585153|+|GGACC ENST00000398606.10 GSTP1	0.376838	0.381304	0.324046	0.319405	0.314136	0.338812	0.38393	0.320648	0.317937	0.354272	0.329683	0.330066
chr11|67585177|+|GGACA ENST00000398606.10 GSTP1	0.43675	0.422831	0.401034	0.398938	0.390493	0.411582	0.43113	0.409841	0.382406	0.408573	0.398714	0.367684
chr11|67585201|+|GGACC ENST00000398606.10 GSTP1	0.316105	0.314332	0.295083	0.296545	0.29376	0.290319	0.314462	0.295793	0.297453	0.308062	0.297745	0.294921
chr11|67586161|+|AGACC ENST00000398606.10 GSTP1	0.199511	0.190092	0.198147	0.195957	0.201811	0.189399	0.189947	0.193041	0.193202	0.195941	0.193839	0.197517
chr11|67586177|+|GAACC ENST00000398606.10 GSTP1	0.178509	0.182788	0.166751	0.170135	0.167842	0.167491	0.182295	0.169118	0.161353	0.165539	0.164925	0.175088
chr11|67586191|+|AGACC ENST00000398606.10 GSTP1	0.352082	0.249479	0.352508	0.326859	0.33922	0.370064	0.333212	0.312092	0.361826	0.313274	0.353308	0.337923
chr11|67586207|+|AGACC ENST00000398606.10 GSTP1	0.207214	0.201348	0.211955	0.214213	0.19501	0.209779	0.212032	0.203772	0.212195	0.208345	0.203112	0.211792
chr11|67586417|+|GGACT ENST00000398606.10 GSTP1	0.535751	0.538472	0.491646	0.48431	0.499782	0.498079	0.531848	0.523918	0.503495	0.521925	0.512073	0.512927
chr11|67586546|+|GAACC ENST00000398606.10 GSTP1	0.268193	0.256691	0.240743	0.263439	0.253053	0.263486	0.270553	0.254503	0.254201	0.267141	0.253247	0.253492
chr11|67586571|+|AAACA ENST00000398606.10 GSTP1	0.22702	0.254828	0.25872	0.269176	0.257342	0.249622	0.248511	0.236508	0.264472	0.257522	0.26347	0.281272
chr11|67586589|+|GGACT ENST00000398606.10 GSTP1	0.614211	0.60877	0.59911	0.644744	0.635102	0.651115	0.632359	0.625669	0.625137	0.604925	0.632889	0.656386
chr11|67586629|+|GGACC ENST00000398606.10 GSTP1	0.312249	0.304029	0.304972	0.316804	0.308939	0.303165	0.31741	0.306344	0.311093	0.31501	0.313407	0.307987
chr14|49586035|-|AAACC ENST00000554075.2 RPS29	0.128494	NA	NA	NA	NA	NA	NA	NA	NA	NA	NA	NA
chr15|82540114|-|AAACC ENST00000647841.1 RPS17	0.206423	0.18781	0.199283	NA	0.232105	0.205418	NA	0.254824	0.241647	0.219132	0.203824	0.220259
chr15|82540044|-|GAACA ENST00000647841.1 RPS17	0.257157	0.219205	0.228997	NA	0.234216	0.24035	NA	0.228881	0.206925	0.233648	0.251963	0.242427
chr15|82538896|-|AGACA ENST00000647841.1 RPS17	0.3806	0.347552	0.357109	NA	0.454206	0.369082	NA	0.326214	0.343733	0.355759	0.327791	0.358484
chr15|82536880|-|GGACT ENST00000647841.1 RPS17	0.594748	0.604734	0.536922	0.536867	0.528201	0.576227	0.589167	0.570638	0.542385	0.557681	0.557305	0.546859
chr15|82536810|-|GGACC ENST00000647841.1 RPS17	0.316944	0.327599	0.294507	0.311249	0.315584	0.334887	0.308678	0.308385	0.296932	0.310596	0.29688	0.352307
chr16|18801515|-|GGACT ENST00000304414.12 ARL6IP1	0.505706	0.526892	0.391409	0.533247	0.378055	0.629608	0.555147	0.557093	0.423068	0.500153	0.468321	0.474672
chr16|18801483|-|AGACT ENST00000304414.12 ARL6IP1	0.345828	0.363016	0.310811	0.314304	0.381697	NA	0.349909	0.328715	0.356645	0.31698	0.32265	0.336844
chr16|18798825|-|AGACT ENST00000304414.12 ARL6IP1	0.31786	0.25762	0.296904	0.305138	0.300898	NA	0.281111	0.289168	0.294561	0.310671	0.313388	0.32325
chr16|18798808|-|GAACA ENST00000304414.12 ARL6IP1	0.372459	0.398689	0.362437	0.340589	0.404248	NA	0.374253	0.35926	0.394813	0.37178	0.439637	0.391382
chr16|18795580|-|GGACC ENST00000304414.12 ARL6IP1	0.465654	0.47006	0.464703	0.407389	0.339194	NA	0.338654	0.425985	0.380006	0.480206	0.413659	0.348388
chr16|18795572|-|GAACA ENST00000304414.12 ARL6IP1	0.351963	0.363036	0.312671	0.360986	0.318895	NA	0.327557	0.443364	0.345474	0.270703	0.264266	0.27718
chr16|18795529|-|AAACT ENST00000304414.12 ARL6IP1	0.169499	0.159848	0.234454	0.191755	0.187616	NA	0.255671	0.2462	0.178816	0.21074	0.224845	0.275613
chr16|18795473|-|AAACC ENST00000304414.12 ARL6IP1	0.0497882	0.0607734	0.0870041	0.0679834	0.0593429	NA	0.0691253	0.0608103	0.063106	0.0582862	0.0636008	0.0860369
chr16|18794636|-|GGACA ENST00000304414.12 ARL6IP1	0.431	0.503505	0.322376	0.337665	0.341927	NA	0.571109	0.386893	0.381105	0.442951	0.3958	0.346151
chr16|18793345|-|GGACT ENST00000304414.12 ARL6IP1	0.752901	0.756843	0.741765	0.787913	0.642552	0.731043	0.676724	0.722698	0.702652	0.724713	0.698956	0.64073
chr16|18793340|-|AAACC ENST00000304414.12 ARL6IP1	0.0419549	0.049535	0.101332	0.0606562	0.041625	0.0577671	0.0735803	0.077424	0.0540047	0.0493895	0.0636858	0.0688919
chr16|18793289|-|AAACA ENST00000304414.12 ARL6IP1	0.0748558	0.0719829	0.099835	0.0772546	0.0654227	0.0666723	0.0978736	0.0763974	0.0801733	0.0831633	0.0806649	0.0850977
chr16|18793285|-|AAACT ENST00000304414.12 ARL6IP1	0.129652	0.105804	0.248133	0.156045	0.11438	0.185232	0.123228	0.146159	0.171355	0.159314	0.0918094	0.204495
chr16|18793276|-|AAACA ENST00000304414.12 ARL6IP1	0.0786702	0.0857369	0.126438	0.085596	0.0951076	0.0681087	0.147329	0.135305	0.0868009	0.102926	0.0815597	0.142728
chr16|18793202|-|GAACC ENST00000304414.12 ARL6IP1	0.372313	0.353459	0.317164	0.327848	0.304228	0.329983	0.364283	0.351241	0.333742	0.338911	0.338038	0.310554
chr16|18793112|-|AGACT ENST00000304414.12 ARL6IP1	0.405857	0.386535	0.482935	0.31485	0.458954	0.360287	0.363992	0.425642	0.419945	0.431362	0.38928	0.53256
chr16|18793034|-|GGACA ENST00000304414.12 ARL6IP1	0.559781	0.503858	0.524744	0.560996	0.512282	0.477374	0.511252	0.483037	0.420786	0.51356	0.504195	0.516191
chr16|18792976|-|AGACA ENST00000304414.12 ARL6IP1	0.489026	0.487025	0.294441	0.316915	0.304702	0.360774	0.446323	0.365746	0.311039	0.406335	0.317153	0.351246
chr16|18792952|-|GAACC ENST00000304414.12 ARL6IP1	0.199754	0.19051	0.243508	0.252826	0.204367	0.193848	0.295047	0.223687	0.203663	0.226828	0.226902	0.260018
chr16|18792825|-|AAACT ENST00000304414.12 ARL6IP1	0.186939	0.165717	0.229652	0.16625	0.228061	0.233408	0.213068	0.183833	0.204249	0.240561	0.20399	0.27714
chr16|18792800|-|AGACC ENST00000304414.12 ARL6IP1	0.315275	0.293879	0.257392	0.323398	0.313041	0.327944	0.271666	0.280119	0.288227	0.321578	0.302138	0.278257
chr16|18792773|-|AGACC ENST00000304414.12 ARL6IP1	0.197803	0.223828	0.21484	0.227275	0.236995	0.282829	0.213491	0.24718	0.248522	0.22035	0.216118	0.214986
chr16|18792704|-|AAACT ENST00000304414.12 ARL6IP1	0.133459	0.111911	0.182324	0.129785	0.130872	0.143676	0.142381	0.123583	0.145841	0.149796	0.143502	0.135219
chr16|18792640|-|AAACT ENST00000304414.12 ARL6IP1	0.146552	0.179265	0.202581	0.161496	0.173182	0.178443	0.209564	0.198615	0.166292	0.168299	0.191397	0.155724
chr16|18792573|-|AGACT ENST00000304414.12 ARL6IP1	0.444682	0.385679	0.469455	0.475325	0.429789	0.508501	0.481803	0.51902	0.478069	0.40205	0.480772	0.494939
chr16|18792533|-|AGACT ENST00000304414.12 ARL6IP1	0.261329	0.260662	0.236757	0.242661	0.249091	0.28346	0.226642	0.297945	0.252706	0.247295	0.255926	0.239656
chr16|18792445|-|AGACT ENST00000304414.12 ARL6IP1	0.393374	0.308203	0.358005	0.270355	0.294156	0.361459	0.45883	0.350686	0.37077	0.344758	0.354724	0.300246
chr16|18792418|-|AGACT ENST00000304414.12 ARL6IP1	0.350544	0.349378	0.303219	0.336697	0.496557	0.460473	0.40248	0.333311	0.325973	0.37748	0.364108	0.39212
chr16|18792406|-|GGACA ENST00000304414.12 ARL6IP1	0.367726	0.410759	0.321462	0.33418	0.348829	0.299141	0.360992	0.35035	0.313876	0.371573	0.38993	0.291324
chr16|18792341|-|AGACC ENST00000304414.12 ARL6IP1	0.308305	0.330485	0.321222	0.328604	0.32039	0.306462	0.295902	0.294924	0.291774	0.250926	0.311944	0.28879
chr16|18792317|-|AAACC ENST00000304414.12 ARL6IP1	0.0399048	0.0430339	0.058668	0.0455816	0.0484195	0.038283	0.0480512	0.050321	0.044123	0.0447444	0.0495974	0.0554858
chr16|18792177|-|AGACT ENST00000304414.12 ARL6IP1	0.21099	0.209405	0.234626	0.229783	0.226695	0.193548	0.226018	0.225755	0.231801	0.215916	0.239861	0.246394
chr16|18792052|-|GAACT ENST00000304414.12 ARL6IP1	0.359332	0.395944	0.371714	0.347967	0.384157	0.375543	0.361674	0.413925	0.391328	0.349524	0.386856	0.444905
chr16|18792019|-|GAACA ENST00000304414.12 ARL6IP1	0.22173	0.190109	0.247796	0.197524	0.210338	0.224853	0.220397	0.232119	0.236137	0.209902	0.237784	0.226031
chr16|18792008|-|AAACT ENST00000304414.12 ARL6IP1	0.219319	0.276989	0.24978	0.196331	0.258901	0.246174	0.470502	0.221246	0.260553	0.203985	0.32314	0.3531
chr16|18791893|-|GAACA ENST00000304414.12 ARL6IP1	0.440245	0.420264	0.386912	0.395228	0.356753	0.450243	0.587439	0.388296	0.382276	0.437836	0.38896	0.378884
chr16|18791838|-|AAACT ENST00000304414.12 ARL6IP1	0.24624	0.236689	0.294321	0.156227	0.20591	0.212568	0.250355	0.296226	0.221466	0.251508	0.232196	0.235445
chr19|39435705|-|AGACA ENST00000339471.8 RPS16	0.219002	NA	NA	NA	NA	NA	0.197047	NA	NA	0.18537	0.175764	NA
chr19|39433712|-|AGACA ENST00000339471.8 RPS16	0.439094	NA	NA	NA	NA	NA	NA	NA	NA	0.367628	0.406258	NA
chr20|31605457|+|AGACA ENST00000376105.4 ID1	0.280595	0.272179	NA	0.272071	NA	NA	NA	0.261697	0.251031	0.281983	NA	NA
chr20|31605644|+|GAACC ENST00000376105.4 ID1	0.328325	0.334863	NA	0.34884	NA	NA	NA	0.350896	0.354795	0.380401	NA	0.331332
chr20|31605698|+|GGACC ENST00000376105.4 ID1	0.382936	0.40263	NA	0.324942	NA	NA	NA	0.410267	0.34869	0.372999	NA	0.410968
chr20|31605716|+|GAACT ENST00000376105.4 ID1	0.415862	0.441112	NA	0.377754	NA	NA	NA	0.454375	0.40658	0.45865	NA	0.439585
chr20|31605736|+|GAACC ENST00000376105.4 ID1	0.454746	0.514133	NA	0.550324	NA	NA	NA	0.580083	0.491755	0.466149	NA	0.527422
chr2|216499312|+|GGACC ENST00000491306.6 RPL37A	0.383828	0.336999	0.343126	NA	0.326674	0.356396	0.381271	0.340413	0.333331	0.345438	0.32902	0.339164
chr2|216499949|+|AAACC ENST00000491306.6 RPL37A	0.107069	0.0921088	0.11648	NA	0.103838	0.117608	0.10955	0.103203	0.107031	0.0999074	0.112162	0.11366
chr2|216500003|+|AGACA ENST00000491306.6 RPL37A	0.44636	0.44253	0.359597	NA	0.363388	0.405817	0.466948	0.375986	0.340551	0.398623	0.363196	0.351656
chr2|216501380|+|AGACT ENST00000491306.6 RPL37A	0.355154	0.375914	0.337956	NA	0.315535	0.351137	0.377303	0.325289	0.33951	0.3385	0.337428	0.345068
chr2|216501397|+|AGACC ENST00000491306.6 RPL37A	0.166392	0.16084	0.16474	NA	0.161094	0.167049	0.168162	0.157498	0.166849	0.159174	0.161204	0.171214
chr2|216501425|+|AGACA ENST00000491306.6 RPL37A	0.41278	0.417244	0.363185	NA	0.374459	0.377856	0.399754	0.395396	0.359285	0.384208	0.370391	0.35345
chr5|218354|+|AGACA ENST00000264932.11 SDHA	0.384923	0.396242	0.349108	0.419491	0.359682	0.472951	0.329862	0.35848	0.436868	0.480791	0.421093	0.496888
chr5|223500|+|AAACA ENST00000264932.11 SDHA	0.177948	0.342484	0.202391	0.161976	0.280448	0.164762	0.113158	0.215533	0.162133	0.248551	NA	0.178473
chr5|223506|+|GAACC ENST00000264932.11 SDHA	0.132844	0.173609	0.145534	0.154469	0.147163	0.180191	0.182631	0.227223	0.182993	0.160752	NA	0.147217
chr5|223537|+|GAACA ENST00000264932.11 SDHA	0.360099	0.378915	0.254559	0.326163	0.39611	0.359503	0.331028	0.366222	0.32949	0.38171	NA	0.441866
chr5|225444|+|GAACA ENST00000264932.11 SDHA	0.271858	0.266744	0.240709	0.32086	0.228432	0.282563	0.310359	0.33591	0.280193	0.289502	NA	0.31123
chr5|225456|+|GGACA ENST00000264932.11 SDHA	0.473332	0.381682	0.308653	0.44039	0.365401	0.346209	0.338859	0.416531	0.385362	0.482555	NA	0.491127
chr5|225510|+|GGACC ENST00000264932.11 SDHA	0.374628	0.363601	0.31563	0.2242	0.242071	0.37862	0.31175	0.633144	0.293166	0.348218	NA	0.29106
chr5|225913|+|GAACT ENST00000264932.11 SDHA	0.289013	0.293233	0.263492	0.249683	0.243888	0.322263	0.26923	0.26094	0.274853	0.215067	NA	0.254358
chr5|225951|+|GGACA ENST00000264932.11 SDHA	0.577723	0.442346	0.483109	0.484198	0.539864	0.430459	0.434107	0.431068	0.441807	0.392025	NA	0.383736
chr5|226012|+|GGACT ENST00000264932.11 SDHA	0.743824	0.694242	0.607542	0.625073	0.608855	0.672874	0.669519	0.72559	0.649637	0.670082	NA	0.675213
chr5|228315|+|GAACA ENST00000264932.11 SDHA	0.251051	0.32485	0.233472	0.248512	0.224741	0.383308	0.298457	0.230993	0.241459	0.244305	0.288451	0.241891
chr5|230971|+|GGACC ENST00000264932.11 SDHA	0.311275	0.275476	0.245784	0.274583	0.192451	0.272439	0.228632	0.20059	0.216254	0.224129	0.181587	0.216258
chr5|233588|+|GGACC ENST00000264932.11 SDHA	0.360579	0.420614	0.47371	0.391847	0.288578	0.282793	0.42578	0.2973	0.424506	0.437467	0.44683	0.483926
chr5|235235|+|AGACA ENST00000264932.11 SDHA	0.46646	0.393395	0.43012	0.468481	0.456101	0.40493	0.455147	0.373759	0.377016	0.461405	0.378647	0.368482
chr5|236531|+|AAACT ENST00000264932.11 SDHA	0.127583	0.169177	0.110632	0.124889	0.131586	0.104391	0.122445	0.0830243	0.0958726	0.102376	0.191128	0.0995849
chr5|236543|+|GGACC ENST00000264932.11 SDHA	0.375129	0.420643	0.372119	0.360634	0.376117	0.367321	0.455491	0.338199	0.364275	0.392177	0.350559	0.419756
chr5|240380|+|AAACC ENST00000264932.11 SDHA	0.122084	0.0573701	0.0575864	0.0516086	0.0441894	0.0615395	0.0418136	0.0423141	0.0562518	0.0448461	0.0655555	0.0497196
chr5|240447|+|GAACA ENST00000264932.11 SDHA	0.354953	0.254046	0.290468	0.284757	0.232333	0.276923	0.253683	0.25735	0.229604	0.260704	0.341551	0.25843
chr5|240455|+|GAACT ENST00000264932.11 SDHA	0.30139	0.355292	0.32279	0.330615	0.302391	0.321369	0.36044	0.399351	0.345736	0.345833	0.378578	0.332353
chr5|251074|+|AGACC ENST00000264932.11 SDHA	0.221375	0.212569	0.20017	0.198016	0.197743	0.191521	0.186614	0.19507	0.226832	0.229964	0.204886	0.193202
chr5|251350|+|GAACA ENST00000264932.11 SDHA	0.202056	0.304554	0.249092	0.215322	0.222769	0.214132	0.205809	0.258985	0.228415	0.229039	0.265066	0.28927
chr5|251356|+|GGACC ENST00000264932.11 SDHA	0.233319	0.304695	0.246985	0.218382	0.209561	0.230822	0.311919	0.198689	0.256581	0.256616	0.335241	0.259976
chr5|251367|+|AGACC ENST00000264932.11 SDHA	0.192495	0.175384	0.196096	0.157041	0.177055	0.194642	0.166399	0.17397	0.20565	0.202955	0.180173	0.176337
chr5|251383|+|GAACC ENST00000264932.11 SDHA	0.221964	0.263684	0.219518	0.233266	0.268113	0.247536	0.281948	0.208975	0.237458	0.312086	0.280027	0.213234
chr5|251406|+|AGACC ENST00000264932.11 SDHA	0.33365	0.36437	0.341351	0.329286	0.325229	0.290643	0.254441	0.288847	0.348923	0.326169	0.280877	0.295467
chr5|251461|+|AGACT ENST00000264932.11 SDHA	0.277325	0.240472	0.272148	0.280156	NA	0.329169	0.277723	0.289678	0.286344	0.236775	0.25555	0.30191
chr5|256351|+|AGACC ENST00000264932.11 SDHA	0.264718	0.373019	0.333147	0.254858	NA	0.272185	0.394932	0.222701	0.283272	NA	0.322537	0.226233
chr5|256367|+|AAACT ENST00000264932.11 SDHA	0.387717	0.161315	0.259156	0.233575	NA	0.229411	0.303426	0.223965	0.276062	NA	0.334898	0.240019
chr5|256425|+|AGACA ENST00000264932.11 SDHA	0.293148	0.269901	0.339265	0.255877	NA	0.372543	0.268942	0.253477	0.238754	NA	0.24762	0.238046
chr5|256581|+|GAACC ENST00000264932.11 SDHA	0.179646	0.245145	0.165973	0.156175	NA	0.214551	0.148746	NA	0.164348	NA	0.213133	0.17755
chr5|256645|+|AAACT ENST00000264932.11 SDHA	0.239911	0.306865	0.229479	0.236536	NA	0.237411	0.218833	NA	0.260463	NA	0.285925	0.207653
chr19|55678662|+|GAACA ENST00000270460.11 EPN1	0.304174	0.292677	NA	NA	0.307268	0.223269	0.263852	NA	0.28057	0.293669	0.288445	0.250092
chr19|55678836|+|GAACT ENST00000270460.11 EPN1	0.352047	0.377483	NA	NA	0.39226	0.386396	0.41735	NA	0.418513	0.362634	0.429382	0.407825
chr19|55685426|+|AGACC ENST00000270460.11 EPN1	0.258079	0.233717	NA	0.189342	0.20188	0.273391	0.26388	NA	0.221926	0.200585	0.253264	0.208579
chr19|55685463|+|GAACA ENST00000270460.11 EPN1	0.301261	0.384433	NA	0.34736	0.374487	0.359336	0.386218	NA	0.364022	0.36793	0.359823	0.401623
chr19|55685490|+|GGACT ENST00000270460.11 EPN1	0.588139	0.586345	NA	0.485307	0.524255	0.576996	0.649	NA	0.509642	0.551102	0.567032	0.5253
chr19|55685505|+|GGACC ENST00000270460.11 EPN1	0.61502	0.722282	NA	0.697936	0.55041	0.728088	0.617445	NA	0.573102	0.592512	0.623118	0.592747
chr19|55685520|+|GGACC ENST00000270460.11 EPN1	0.289447	0.296527	NA	0.22877	0.252477	0.268088	0.398805	NA	0.22503	0.292254	0.245894	0.245102
chr19|55685580|+|GGACC ENST00000270460.11 EPN1	0.245091	0.338942	NA	0.336051	0.314315	0.296413	0.331006	NA	0.318632	0.300601	0.322782	0.36953
chr19|55685615|+|AGACC ENST00000270460.11 EPN1	0.258037	0.256839	NA	0.231084	0.257905	0.236767	0.263938	NA	0.258336	0.281801	0.273925	0.268185
chr19|55685636|+|AGACC ENST00000270460.11 EPN1	0.167956	0.187552	NA	0.239665	0.186826	0.16093	0.174786	NA	0.199614	0.168983	0.186286	0.199726
chr19|55689933|+|AGACT ENST00000270460.11 EPN1	0.357745	0.335965	NA	0.397586	0.337353	0.367351	0.38984	NA	0.382683	0.374637	0.349738	0.381961
chr19|55691767|+|GGACC ENST00000270460.11 EPN1	0.484482	0.500244	NA	0.387246	0.403737	0.390552	0.467204	NA	0.404323	0.438353	0.436908	0.344489
chr19|55691812|+|AGACC ENST00000270460.11 EPN1	0.31429	0.247234	NA	0.318466	0.295771	0.287993	0.291999	NA	NA	0.285101	0.290235	0.286649
chr19|55691872|+|GGACC ENST00000270460.11 EPN1	0.565484	0.519622	NA	0.606249	0.504189	0.503501	0.550456	NA	NA	0.523199	0.527701	0.51277
chr19|55691947|+|GGACC ENST00000270460.11 EPN1	0.378707	0.381693	NA	0.375982	0.409403	0.419287	0.390603	NA	NA	0.393321	0.418036	0.492606
chr19|55691975|+|GGACC ENST00000270460.11 EPN1	0.348702	0.361452	NA	0.314005	0.279699	0.344382	0.397007	NA	NA	0.293622	0.337651	0.319638
chr19|55692000|+|GGACC ENST00000270460.11 EPN1	0.455231	0.390676	NA	0.329619	0.361525	0.487989	0.394381	NA	NA	0.427131	0.359989	0.420441
chr19|55692727|+|GGACA ENST00000270460.11 EPN1	0.632305	0.643364	NA	0.683345	0.592923	0.587668	0.632305	NA	NA	0.583436	0.607911	0.472234
chr19|55694915|+|GGACT ENST00000270460.11 EPN1	0.543809	0.550284	0.540186	0.555945	0.436289	0.570228	0.581697	NA	NA	0.459767	0.506197	0.480284
chr19|55695217|+|GAACC ENST00000270460.11 EPN1	0.265139	0.383294	0.268524	0.329874	0.317577	0.311621	0.4102	NA	NA	0.277794	0.358006	0.233173
chr19|55695530|+|AAACT ENST00000270460.11 EPN1	0.378325	0.337615	0.361588	0.385766	0.307354	0.404206	0.375452	NA	NA	0.373075	0.412827	0.403569
chr19|55695535|+|GGACA ENST00000270460.11 EPN1	0.906871	0.874768	0.872693	0.86854	0.863885	0.862244	0.902942	NA	NA	0.879872	0.876756	0.885044
chr19|55695571|+|GGACC ENST00000270460.11 EPN1	0.479271	0.429235	0.432753	0.427654	0.46506	0.476824	0.429095	NA	NA	0.410466	0.411467	0.433429
chr19|55695639|+|AAACT ENST00000270460.11 EPN1	0.269515	0.299806	0.292173	0.319248	0.361295	0.325126	0.329465	NA	NA	0.368351	0.344746	0.36071
chr8|56074416|-|GAACA ENST00000521262.5 RPS20	0.285595	NA	NA	NA	0.260817	NA	0.289611	NA	NA	NA	NA	0.254747
chr1|226071499|+|AAACA ENST00000366815.10 H3-3A	0.227682	0.211738	0.21644	NA	0.23235	NA	0.231253	0.235557	NA	0.212912	0.219431	0.215829
chr1|226071630|+|GGACA ENST00000366815.10 H3-3A	0.504104	0.5113	0.489093	NA	0.492176	NA	0.55544	0.530413	NA	0.481257	0.486981	0.445711
chr1|226071734|+|GAACA ENST00000366815.10 H3-3A	0.367739	0.398565	0.415609	NA	0.388489	NA	0.390048	0.407764	NA	0.422041	0.388997	0.422815
chr1|226071774|+|AAACC ENST00000366815.10 H3-3A	0.0752389	0.0755462	0.08548	NA	0.0871543	NA	0.0805696	0.0828523	NA	0.0827506	0.083319	0.0827392
chr1|226071793|+|GGACA ENST00000366815.10 H3-3A	0.512916	0.53911	0.460806	NA	0.474725	NA	0.540421	0.534066	NA	0.501156	0.486948	0.466615
chr1|226071821|+|AAACA ENST00000366815.10 H3-3A	0.156035	0.12871	0.146093	NA	0.145568	NA	0.146449	0.136364	NA	0.145317	0.15018	0.145411
chr8|73292763|-|AAACC ENST00000352983.7 RPL7	0.0565748	0.0596723	0.0659774	0.0540037	0.0654976	0.0589825	0.0624634	0.067988	0.0711312	0.0635379	0.0683425	0.0752283
chr8|73292330|-|GAACT ENST00000352983.7 RPL7	0.309807	0.308451	0.307092	0.320402	0.304118	0.309575	0.31782	0.312873	0.315821	0.311437	0.307307	0.307409
chr8|73292271|-|GAACC ENST00000352983.7 RPL7	0.213922	0.194452	0.191251	0.191093	0.180523	0.189104	NA	0.196737	0.184785	0.196222	0.18357	0.183606
chr8|73291840|-|GAACC ENST00000352983.7 RPL7	0.248632	0.274119	0.243623	0.242142	0.239328	0.258914	NA	0.246272	0.253429	0.244348	0.247975	0.269056
chr8|73291634|-|GAACT ENST00000352983.7 RPL7	0.481391	0.463444	0.437251	0.440169	0.447339	0.473316	NA	0.453161	0.444701	0.459228	0.42733	0.434615
chr8|73291121|-|AGACC ENST00000352983.7 RPL7	0.138425	0.130062	0.134289	0.130647	0.132972	0.138255	NA	0.13751	0.131814	0.131243	0.127917	0.13576
chr8|73291078|-|GGACC ENST00000352983.7 RPL7	0.384927	0.361901	0.382912	0.356538	0.359921	0.403148	NA	0.355099	0.356973	0.369595	0.367489	0.367467
chr8|73291048|-|GAACT ENST00000352983.7 RPL7	0.492691	0.506004	0.489526	0.443601	0.463153	0.495333	NA	0.476404	0.479175	0.4976	0.475607	0.493813
chr8|73290664|-|AAACA ENST00000352983.7 RPL7	0.321844	0.399946	0.282278	0.280316	0.384379	0.293598	0.26521	0.360103	0.29515	0.301911	0.34207	0.28439
chr1|153534793|-|AGACT ENST00000368719.9 S100A6	0.251485	0.24998	0.244519	0.240693	0.250977	0.252076	0.260704	0.251705	0.247873	0.256555	NA	0.255555
chr1|153534787|-|GGACC ENST00000368719.9 S100A6	0.4511	0.456016	0.393397	0.42502	0.40501	0.395743	0.425979	0.417317	0.386109	0.4074	NA	0.388198
chr1|153534781|-|GAACA ENST00000368719.9 S100A6	0.254095	0.23958	0.234693	0.237791	0.236135	0.243777	0.259343	0.239318	0.237984	0.25161	NA	0.234149
chr1|153534775|-|GGACC ENST00000368719.9 S100A6	0.273424	0.262151	0.253976	0.250209	0.253518	0.266672	0.282549	0.24848	0.260276	0.269821	NA	0.25717
chr1|153534763|-|GAACT ENST00000368719.9 S100A6	0.46107	0.487996	0.485997	0.456914	0.468718	0.503288	0.487293	0.46156	0.485625	0.489585	NA	0.511667
chr1|153534674|-|AGACA ENST00000368719.9 S100A6	0.537388	0.510044	0.50978	0.496361	0.480369	0.533995	0.551687	0.505305	0.492534	0.507946	NA	0.492448
chr17|39201281|+|AGACC ENST00000225430.9 RPL19	0.208085	0.208192	NA	0.216482	0.23096	0.218272	0.213426	NA	0.213475	0.219223	NA	NA
chr17|39201292|+|AGACC ENST00000225430.9 RPL19	0.192543	0.177085	NA	0.182487	0.181309	0.17841	0.186976	NA	0.174581	0.195415	NA	NA
chr17|39202401|+|AAACA ENST00000225430.9 RPL19	0.267921	0.261266	NA	0.265267	NA	0.278497	0.274881	NA	0.31575	0.268456	NA	NA
chr17|39204121|+|AAACA ENST00000225430.9 RPL19	0.171677	0.168288	NA	0.17377	NA	0.189685	0.180668	NA	0.19177	0.184573	NA	NA
chr17|39204140|+|GAACA ENST00000225430.9 RPL19	0.331595	0.327955	NA	0.283498	NA	0.274966	0.323767	NA	0.253857	0.299455	NA	NA
chr17|39204163|+|AGACA ENST00000225430.9 RPL19	0.280169	0.265339	NA	0.228773	NA	0.254095	0.265876	NA	0.253903	0.268357	NA	NA
chr17|39204553|+|AGACC ENST00000225430.9 RPL19	0.248064	0.249244	NA	0.242767	NA	0.241311	0.265282	NA	0.234244	0.248214	NA	NA
chr17|39204616|+|AGACT ENST00000225430.9 RPL19	0.35739	0.2743	NA	0.273438	NA	0.332835	0.349393	NA	0.304633	0.318721	NA	NA
chr17|39204637|+|AGACC ENST00000225430.9 RPL19	0.221523	0.212818	NA	0.223904	NA	0.221552	0.219513	NA	0.226876	0.224368	NA	NA
chr17|39204650|+|AAACC ENST00000225430.9 RPL19	0.0758352	0.0758367	NA	0.0661864	NA	0.0713327	0.0771866	NA	0.0701703	0.0720236	NA	NA
chr17|39204712|+|AAACA ENST00000225430.9 RPL19	0.146792	0.147815	NA	0.174202	NA	0.173166	0.167767	NA	0.184546	0.164809	NA	0.186531
chr15|69455223|+|GGACC ENST00000260379.11 RPLP1	0.482048	0.446591	0.4612	0.436205	0.453637	0.475313	0.474445	0.452974	0.454282	0.454663	0.462131	0.453044
chr15|69455508|+|AAACC ENST00000260379.11 RPLP1	0.0818679	0.078965	0.0914196	0.0785689	0.0866764	0.10023	0.0891664	0.0807289	0.0906159	0.0856959	0.0975435	0.0975225
chr14|24259212|-|GAACT ENST00000206765.11 TGM1	0.195378	0.254725	0.340336	NA	0.370654	NA	0.37427	0.232896	0.47292	0.236745	0.359557	0.282309
chr14|24258610|-|AGACA ENST00000206765.11 TGM1	0.358741	0.517652	0.183396	NA	0.741056	0.202747	0.298068	0.313959	0.465051	0.226669	0.59492	0.386826
chr14|24258592|-|GGACA ENST00000206765.11 TGM1	0.7099	0.853676	0.408518	NA	0.756342	0.892358	0.858567	0.891592	0.920335	0.707341	0.821883	0.837989
chr14|24258574|-|GAACA ENST00000206765.11 TGM1	0.45675	0.607537	0.462951	NA	0.521916	0.353511	0.86666	0.585418	0.78327	0.818022	0.291845	0.526941
chr14|24258550|-|GAACC ENST00000206765.11 TGM1	0.0631998	0.351987	0.0791976	NA	0.107714	0.167112	0.220205	0.107013	0.233031	0.293517	0.125668	0.127314
chr14|24258386|-|GAACT ENST00000206765.11 TGM1	0.302151	0.369429	0.442349	NA	0.487754	0.302267	0.70162	0.396902	0.490298	0.347989	0.349702	0.320652
chr14|24258294|-|AGACT ENST00000206765.11 TGM1	0.28708	0.374277	0.301504	NA	0.452286	0.244278	0.43661	0.393083	0.711206	0.285239	0.415609	0.638976
chr14|24255393|-|GGACA ENST00000206765.11 TGM1	0.567543	0.77031	0.180392	NA	0.22103	0.385891	0.306352	NA	0.353279	0.323779	0.76427	0.756033
chr14|24255224|-|AGACA ENST00000206765.11 TGM1	0.433158	0.456672	0.761618	NA	0.396008	0.413469	0.649801	NA	0.438174	0.373813	0.536185	0.319625
chr14|24255201|-|AAACC ENST00000206765.11 TGM1	0.0420317	0.0652629	0.0384688	NA	0.0575566	0.0484296	0.0326732	NA	0.0554974	0.0417846	0.0414169	0.051546
chr14|24255066|-|AAACT ENST00000206765.11 TGM1	0.100585	0.322038	0.0694818	NA	0.219591	0.110859	0.0730023	NA	0.0987403	0.168869	0.0459338	0.193187
chr14|24255005|-|AGACC ENST00000206765.11 TGM1	0.200776	0.233889	0.278812	NA	0.196994	0.226007	0.328287	NA	0.149804	0.396827	0.306093	0.169112
chr14|24254821|-|GGACC ENST00000206765.11 TGM1	0.696643	0.691487	0.474863	NA	0.568687	0.582152	0.6004	NA	0.268388	0.498671	0.396665	0.609197
chr14|24254770|-|GGACC ENST00000206765.11 TGM1	0.3341	0.591175	0.879075	NA	0.261899	0.222653	0.67063	NA	0.202348	0.587311	0.289991	0.490043
chr14|24254677|-|AGACC ENST00000206765.11 TGM1	0.160681	0.149481	0.489954	NA	0.119039	0.133966	0.35759	NA	0.191342	0.157233	0.154876	0.181763
chr14|24254233|-|GAACC ENST00000206765.11 TGM1	0.0862908	0.184027	0.105543	NA	0.162247	0.183202	0.247901	NA	0.0890415	0.358389	0.0915275	0.149849
chr14|24249539|-|GGACA ENST00000206765.11 TGM1	0.554588	0.570321	0.419289	NA	0.467659	0.558444	0.937829	NA	0.660464	0.269145	0.468631	0.609032
chr14|24249522|-|AAACA ENST00000206765.11 TGM1	0.212905	0.192404	0.0714314	NA	0.113061	0.101932	0.217167	NA	0.075246	0.0928678	0.142035	0.102733
chr14|24249455|-|GGACA ENST00000206765.11 TGM1	0.746249	0.69082	0.612164	NA	0.251642	0.824469	0.336508	NA	0.31917	0.69086	0.749627	0.508358
chr14|24249345|-|AGACC ENST00000206765.11 TGM1	0.197568	0.211302	0.168044	NA	0.331433	0.196719	0.514084	NA	0.22719	0.253145	0.247441	0.167604
chr14|24249291|-|GGACT ENST00000206765.11 TGM1	0.859813	0.936014	0.937265	NA	0.938882	0.962186	0.711143	NA	0.785703	0.933003	0.946677	0.96594
chr14|24249270|-|GGACA ENST00000206765.11 TGM1	0.783404	0.880567	0.908228	NA	0.847964	0.896323	0.897013	NA	0.80268	0.79329	0.756103	0.834348
chr14|24249143|-|GAACA ENST00000206765.11 TGM1	0.247579	0.406804	0.206716	NA	0.302768	0.289326	0.198793	0.391602	0.318574	0.470601	0.297232	0.22367
chr14|24249129|-|AAACT ENST00000206765.11 TGM1	0.226704	0.312608	NA	NA	0.220401	NA	0.243834	NA	0.0889815	NA	NA	0.311359
chrX|101391474|+|AAACC ENST00000553110.8 RPL36A	0.0572742	0.0607446	0.0692778	NA	NA	NA	NA	NA	NA	NA	0.0665209	NA
chrX|101391483|+|GGACT ENST00000553110.8 RPL36A	0.738169	0.753931	0.69886	NA	NA	NA	NA	NA	NA	NA	0.714555	NA
chrX|101391799|+|AAACT ENST00000553110.8 RPL36A	0.171798	0.175634	0.17309	NA	NA	NA	NA	0.175385	NA	NA	0.178688	NA
chrX|101395341|+|AAACT ENST00000553110.8 RPL36A	0.253791	0.246909	0.258096	NA	NA	NA	NA	0.255435	NA	NA	0.300714	NA
chrX|101395433|+|GAACT ENST00000553110.8 RPL36A	0.414423	0.385888	0.407821	0.395701	NA	NA	NA	0.395878	NA	NA	0.399869	NA
chrX|101395770|+|AGACA ENST00000553110.8 RPL36A	0.33987	0.315443	0.296224	0.299694	NA	NA	NA	0.321621	NA	NA	0.313165	NA
chr14|67642201|+|AGACT ENST00000261783.4 ARG2	0.346156	0.336775	0.259968	0.325431	0.327869	0.339508	0.305499	0.401646	0.301944	0.349415	0.307517	0.403302
chr14|67642295|+|GAACT ENST00000261783.4 ARG2	0.367003	0.360804	0.492907	0.393789	0.254457	0.242111	0.349191	0.328426	0.345845	0.411507	0.347597	0.327417
chr14|67642357|+|AGACC ENST00000261783.4 ARG2	0.691032	0.696029	0.442815	0.69145	0.406108	0.66686	0.741408	0.598908	0.45163	0.559925	0.509492	0.620052
chr14|67645687|+|AGACC ENST00000261783.4 ARG2	0.158407	0.190896	0.312762	0.170556	0.18305	0.167251	0.214263	0.16515	0.222491	0.216895	0.146882	0.193323
chr14|67645763|+|GGACA ENST00000261783.4 ARG2	0.598766	0.539641	0.43275	0.44098	0.706614	0.439958	0.648194	0.605332	0.42537	0.486711	0.537374	0.401683
chr14|67645790|+|GAACT ENST00000261783.4 ARG2	0.599253	0.493855	0.595619	0.444289	0.501135	0.629708	0.559371	0.517548	0.546856	0.565988	0.470448	0.474426
chr14|67646676|+|AAACC ENST00000261783.4 ARG2	0.0751317	0.0595319	0.0598689	0.0578122	0.0585473	0.0673308	0.0719519	0.0619842	0.0672731	0.0648836	0.063303	0.0507295
chr14|67646726|+|GGACC ENST00000261783.4 ARG2	0.321519	0.367115	0.364935	0.467677	0.532512	0.38535	0.42425	0.340668	0.343433	0.444942	0.332543	0.337198
chr14|67646736|+|GAACA ENST00000261783.4 ARG2	0.113676	0.240793	0.161173	0.103514	0.316271	0.198202	0.197438	0.222352	0.166734	0.20626	0.2361	0.172455
chr14|67646935|+|GAACT ENST00000261783.4 ARG2	0.400035	0.474762	0.386029	0.391484	0.404143	0.465697	0.425116	0.437385	0.449245	0.443344	0.403803	0.449279
chr14|67647003|+|GAACA ENST00000261783.4 ARG2	0.317307	0.263929	0.387271	0.213649	0.381017	0.15987	0.284373	0.247708	0.237104	0.375529	0.231279	0.267095
chr14|67648050|+|AGACA ENST00000261783.4 ARG2	0.201579	0.183039	0.198872	0.152243	0.154929	0.211869	0.199659	0.194575	0.164904	0.205103	0.193317	0.206662
chr14|67648056|+|AGACC ENST00000261783.4 ARG2	0.126929	0.147194	0.0983353	0.119358	0.104305	0.173336	0.151136	0.165293	0.137099	0.135523	0.113481	0.151185
chr14|67648117|+|GAACT ENST00000261783.4 ARG2	0.551365	0.513794	0.580739	0.512478	0.571216	0.464963	0.528153	0.501285	0.544595	0.487733	0.49325	0.499871
chr14|67648134|+|GGACT ENST00000261783.4 ARG2	0.689897	0.555223	0.495087	0.451782	0.470718	0.483205	0.638472	0.712173	0.576668	0.704214	0.504274	0.513289
chr14|67650783|+|AGACT ENST00000261783.4 ARG2	0.483617	0.224623	0.379781	0.306733	0.487523	0.337033	0.330474	0.471873	0.293715	0.28081	0.318517	0.406978
chr14|67650831|+|AGACA ENST00000261783.4 ARG2	0.211486	0.265639	0.213701	0.187551	0.280963	0.207374	0.243736	0.215595	0.1752	0.186863	0.14774	0.239173
chr14|67650924|+|AGACA ENST00000261783.4 ARG2	0.235745	0.272042	0.291518	0.326338	0.286191	0.347205	0.303712	0.312738	0.311086	0.373305	0.310695	0.367522
chr14|67651030|+|GAACA ENST00000261783.4 ARG2	0.556344	0.634402	0.642766	0.436101	0.45119	0.474648	0.56699	0.545219	0.491264	0.539089	0.479323	0.643909
chr14|67651165|+|AAACA ENST00000261783.4 ARG2	0.111578	0.0874081	0.122733	0.117551	0.110372	0.155472	0.109189	0.170477	0.141548	0.112189	0.153308	0.104495
chr1|153992135|+|AAACA ENST00000651669.1 RPS27	0.0831885	0.0780652	0.0756129	0.0735571	0.0845075	0.0771251	0.0764579	0.0847916	0.0761586	0.0776308	0.0806631	NA
chr8|144501245|+|GGACA ENST00000435887.2 PPP1R16A	0.40085	0.461041	NA	0.315039	0.342932	0.383559	0.430668	NA	NA	0.333622	NA	0.282491
chr8|144501262|+|AGACA ENST00000435887.2 PPP1R16A	0.230722	0.257616	NA	0.266687	0.195274	0.200964	0.155384	NA	NA	0.226582	NA	0.228106
chr8|144501524|+|GGACA ENST00000435887.2 PPP1R16A	0.28549	0.289147	NA	0.402776	0.290264	0.377475	0.418064	NA	NA	0.377986	NA	0.351071
chr8|144501602|+|AGACC ENST00000435887.2 PPP1R16A	0.423247	0.477272	NA	0.356523	0.373724	0.522262	0.401105	NA	NA	0.496626	NA	0.550381
chr8|144501635|+|GGACA ENST00000435887.2 PPP1R16A	0.575828	0.61387	NA	0.540424	0.403258	0.504953	0.511215	NA	NA	0.550183	NA	0.525248
chr8|144501757|+|AGACA ENST00000435887.2 PPP1R16A	0.409257	0.344343	NA	0.254808	0.387796	0.32913	0.540592	NA	NA	0.435932	NA	0.441581
chr8|144501827|+|GGACC ENST00000435887.2 PPP1R16A	0.250864	0.276988	NA	0.375245	0.298705	0.314812	0.404814	NA	NA	0.413341	NA	0.258502
chr8|144501998|+|AAACC ENST00000435887.2 PPP1R16A	0.112547	0.0814968	NA	0.091916	0.0751646	0.0973232	0.0672382	NA	NA	0.0715672	NA	0.124169
chr8|144502020|+|GGACA ENST00000435887.2 PPP1R16A	0.873496	0.877405	NA	0.903304	0.919958	0.91833	0.891959	NA	NA	0.917353	NA	0.947283
chr8|144502045|+|AGACA ENST00000435887.2 PPP1R16A	0.42769	0.605253	NA	0.319552	0.299702	0.264997	0.326022	NA	NA	0.302293	NA	0.359715
chr8|144502075|+|AGACT ENST00000435887.2 PPP1R16A	0.822241	0.873952	NA	0.89423	0.835024	0.89138	0.868176	NA	NA	0.842992	NA	0.900152
chr1|151266544|+|AGACA ENST00000368884.8 PSMD4	0.464116	0.403221	0.332453	0.363365	0.33492	0.328899	0.349178	NA	0.340842	0.363569	0.332049	0.293939
chr1|151266568|+|GGACA ENST00000368884.8 PSMD4	0.463066	0.406004	0.508748	0.405179	0.405323	0.460182	0.506249	NA	0.420873	0.475336	0.421695	0.46603
chr1|151267201|+|GGACC ENST00000368884.8 PSMD4	0.319545	0.37663	0.34917	0.314399	0.378199	0.316293	0.318094	NA	0.321935	0.349519	0.335623	0.359613
chr1|151267231|+|GAACC ENST00000368884.8 PSMD4	0.368334	0.362427	0.372013	0.441266	0.256799	0.375935	0.34814	NA	0.315389	0.324339	0.327568	0.298666
chr1|151267318|+|GGACA ENST00000368884.8 PSMD4	0.31592	0.322402	0.28097	0.288621	0.272211	0.29319	0.282537	NA	0.22957	0.292138	0.314646	0.252238
chr1|151267333|+|AGACA ENST00000368884.8 PSMD4	0.223792	0.192469	0.201633	0.193263	0.208001	0.189271	0.201015	NA	0.199161	0.204719	0.20122	0.178486
chr1|151267345|+|AGACT ENST00000368884.8 PSMD4	0.706559	0.718892	0.780061	0.66687	0.794998	0.646266	0.698308	NA	0.693608	0.690542	0.763606	0.687683
chr1|151267380|+|GGACT ENST00000368884.8 PSMD4	0.677976	0.742936	0.729876	0.771179	0.725244	0.712382	0.68997	NA	0.729464	0.741591	0.778011	0.766852
chrX|78104369|+|GGACA ENST00000373316.5 PGK1	0.396629	0.402246	0.347864	0.366139	0.368511	0.354476	0.424698	0.361241	0.349065	0.34455	0.345913	0.340485
chrX|78109893|+|GAACA ENST00000373316.5 PGK1	0.292793	0.291295	0.250741	0.270311	0.263212	0.258665	NA	0.244637	0.233291	0.277707	0.254744	0.230655
chrX|78109908|+|AAACA ENST00000373316.5 PGK1	0.139175	0.130277	0.136183	0.116405	0.143352	0.128098	NA	0.125697	0.114511	0.138559	0.131131	0.121572
chrX|78113782|+|GGACA ENST00000373316.5 PGK1	0.456171	0.466328	0.407085	0.425846	0.411246	0.42263	NA	0.426138	0.379555	0.409044	0.420981	0.386048
chrX|78113879|+|GAACT ENST00000373316.5 PGK1	0.490883	0.483204	0.501604	0.494615	0.495042	0.509488	NA	0.485221	0.497635	0.493454	0.496693	0.49856
chrX|78114036|+|GGACT ENST00000373316.5 PGK1	0.546544	0.5536	0.497228	0.505641	0.491948	0.537005	NA	0.534582	0.473729	0.493212	0.464819	0.503447
chrX|78114105|+|GAACC ENST00000373316.5 PGK1	0.28292	0.326436	0.27687	0.288467	0.288681	0.282003	NA	0.287459	0.255516	0.283715	0.263132	0.295319
chrX|78114156|+|GAACA ENST00000373316.5 PGK1	0.233526	0.226719	0.221087	0.227312	0.224663	0.218791	NA	0.236249	0.213654	0.214505	0.247769	0.225597
chrX|78118113|+|GAACT ENST00000373316.5 PGK1	0.448909	0.456998	0.464399	0.446961	0.448235	0.474906	NA	NA	0.465104	0.455575	0.466538	0.510757
chrX|78122849|+|AGACA ENST00000373316.5 PGK1	0.266038	0.27826	0.249209	0.24035	0.230837	0.248015	NA	NA	0.241067	0.246329	0.246332	0.250123
chrX|78122879|+|GGACA ENST00000373316.5 PGK1	0.401988	0.394201	0.384701	0.395503	0.378203	0.393394	NA	NA	0.401654	0.379118	0.379321	0.361118
chrX|78123241|+|AGACC ENST00000373316.5 PGK1	0.149567	0.137469	0.136414	0.13957	0.152338	0.1326	NA	NA	0.131855	0.143701	0.146984	0.152448
chrX|78123330|+|AGACT ENST00000373316.5 PGK1	0.218459	0.206897	0.217607	0.218659	0.210284	0.228935	NA	NA	0.194659	0.204371	0.192195	0.196504
chrX|78124881|+|GGACT ENST00000373316.5 PGK1	0.454978	0.446253	0.432962	0.437694	0.428196	0.43732	NA	NA	0.430569	0.448293	0.409639	0.445651
chrX|78124991|+|GAACC ENST00000373316.5 PGK1	0.252477	0.237508	0.241871	0.222449	0.245098	0.269414	NA	NA	0.233551	0.255132	0.246665	0.243535
chrX|78125336|+|AGACA ENST00000373316.5 PGK1	0.264098	0.250166	0.260282	0.262985	0.24586	0.256205	NA	NA	0.257033	0.254591	0.259661	0.25374
chrX|78125363|+|GAACA ENST00000373316.5 PGK1	0.217951	0.203738	0.188505	0.191231	0.213067	0.192166	NA	NA	0.193705	0.203262	0.194916	0.200989
chrX|78125912|+|AAACC ENST00000373316.5 PGK1	0.0686945	0.0687304	0.071469	0.0644405	0.0794843	0.0695262	NA	NA	0.0686787	0.0782835	0.0698477	0.0812036
chrX|78125961|+|GAACC ENST00000373316.5 PGK1	0.126521	0.128783	0.125435	0.108627	0.125423	0.121241	NA	NA	0.117681	0.12351	0.122741	0.11469
chrX|78125969|+|AAACA ENST00000373316.5 PGK1	0.177829	0.204915	0.158621	0.160359	0.172748	0.153302	NA	NA	0.147847	0.174578	0.159052	0.157673
chrX|78126057|+|AAACC ENST00000373316.5 PGK1	0.148303	0.147923	0.143613	0.125379	0.141561	0.137113	NA	NA	0.124043	0.125761	0.147898	0.147062
chrX|78126190|+|AAACA ENST00000373316.5 PGK1	0.259232	0.249402	0.248258	0.261937	0.260933	0.261592	NA	NA	0.248137	0.242381	0.259987	0.234896
chrX|78126221|+|AGACA ENST00000373316.5 PGK1	0.288497	0.28233	0.27326	0.278477	0.283449	0.283967	NA	NA	0.280534	0.284455	0.282737	0.274176
chrX|78126246|+|AAACA ENST00000373316.5 PGK1	0.206759	0.247216	0.198186	0.200781	0.243898	0.216226	NA	NA	0.206929	0.225941	0.264208	0.209136
chr17|6641142|+|GAACA ENST00000250101.10 TXNDC17	0.357785	0.358045	NA	NA	0.316368	0.327213	0.351195	NA	0.288085	NA	0.305989	NA
chr17|6641158|+|AGACC ENST00000250101.10 TXNDC17	0.21858	0.203767	NA	0.203563	0.214443	0.229138	0.238506	NA	0.188289	NA	0.239666	NA
chr17|6641757|+|GAACC ENST00000250101.10 TXNDC17	0.145984	0.11938	NA	NA	0.125204	0.142617	0.129135	NA	0.128676	NA	0.118017	NA
chr17|6642281|+|AAACT ENST00000250101.10 TXNDC17	0.259261	0.214861	0.253592	NA	0.214632	0.258025	0.220764	NA	0.214957	NA	0.199579	NA
chr17|6642322|+|GAACA ENST00000250101.10 TXNDC17	0.264245	0.228627	0.238638	NA	0.209397	0.237187	0.267833	NA	0.201101	NA	0.223054	NA
chr17|6642959|+|AAACT ENST00000250101.10 TXNDC17	0.265272	0.279216	0.293391	NA	0.28178	0.297437	0.283605	NA	0.271995	NA	0.272875	NA
chr17|6643074|+|AAACT ENST00000250101.10 TXNDC17	0.320402	0.295854	0.31959	NA	0.336521	0.340182	0.330877	NA	0.310978	NA	0.316737	NA
chr14|77458212|+|AGACC ENST00000216479.8 AHSA1	0.220142	0.23685	0.254039	0.219801	0.223705	0.232637	0.249293	0.235027	0.242548	0.213255	0.205666	0.231258
chr14|77459659|+|AAACA ENST00000216479.8 AHSA1	0.158466	0.14916	0.134028	0.0898636	0.118331	0.129069	0.14072	0.143258	0.151682	0.128319	0.152264	0.1436
chr14|77459763|+|AAACT ENST00000216479.8 AHSA1	0.199823	0.244737	0.229499	0.208249	0.22612	0.219593	0.194877	0.233455	0.222585	0.220285	0.25082	0.23828
chr14|77459793|+|AAACT ENST00000216479.8 AHSA1	0.418155	0.408196	0.430053	0.362699	0.448347	0.510316	0.41993	0.400128	0.507015	0.427373	0.449212	0.457066
chr14|77459798|+|AAACT ENST00000216479.8 AHSA1	0.42308	0.388404	0.364373	0.475576	0.377717	0.447213	0.402198	0.411782	0.464341	0.401324	0.42547	0.497127
chr14|77459803|+|GGACA ENST00000216479.8 AHSA1	0.497049	0.56996	0.488204	0.544622	0.469899	0.55027	0.491565	0.487577	0.421563	0.477563	0.461638	0.39231
chr14|77462191|+|GGACA ENST00000216479.8 AHSA1	0.506894	0.449419	0.396498	0.563102	0.378541	0.379016	0.487324	0.467932	0.388329	0.431896	0.401486	0.321104
chr14|77462223|+|AAACA ENST00000216479.8 AHSA1	0.251078	0.207815	0.286501	0.228316	0.258193	0.265879	0.259592	0.281373	0.275364	0.279984	0.315063	0.309317
chr14|77462713|+|AAACT ENST00000216479.8 AHSA1	0.200187	0.21286	0.184407	0.229689	0.264238	0.234654	0.211896	0.202819	0.20144	0.190123	0.204605	0.212301
chr14|77462756|+|AAACA ENST00000216479.8 AHSA1	0.273445	0.243327	0.223373	0.263879	0.253705	0.261801	0.187617	0.283054	0.249752	0.264979	0.273467	0.239901
chr14|77464646|+|AGACC ENST00000216479.8 AHSA1	0.298364	0.311171	0.270289	0.253465	0.239409	0.303371	0.317501	0.269788	0.259271	0.278324	0.253112	0.270787
chr14|77464672|+|AAACT ENST00000216479.8 AHSA1	0.378831	0.394691	0.365484	0.365602	0.402328	0.379749	0.379606	0.441902	0.431306	0.400804	0.370864	0.371508
chr14|77465560|+|AAACC ENST00000216479.8 AHSA1	0.0684845	0.0663431	0.0665759	0.0629989	0.0818515	0.0653186	0.0790369	0.0877535	0.0951186	0.0748199	0.0872138	0.0804864
chr14|77465571|+|AGACC ENST00000216479.8 AHSA1	0.161117	0.150534	0.16937	0.16437	0.152243	0.167337	0.150641	0.165879	0.156009	0.155668	0.174809	0.156608
chr14|77465617|+|AAACC ENST00000216479.8 AHSA1	0.0949786	0.106314	0.104335	0.0832208	0.0998812	0.0800267	0.0935199	0.129799	0.0990286	0.0899669	0.0947536	0.109342
chr14|77468126|+|AGACA ENST00000216479.8 AHSA1	0.39437	0.435791	0.447122	0.358085	0.397344	0.419642	0.449467	0.421249	0.473391	0.377588	0.413448	0.380818
chr14|77468468|+|AAACA ENST00000216479.8 AHSA1	0.286258	0.27985	0.340627	0.279006	0.290488	0.287508	0.319065	0.356168	0.343349	0.340254	0.355063	0.289562
chr14|77469078|+|GGACA ENST00000216479.8 AHSA1	0.359762	0.375275	0.382779	0.302702	0.36221	0.359286	0.416911	0.422023	0.388751	0.356613	0.375597	0.350712
chr14|77469124|+|AGACT ENST00000216479.8 AHSA1	0.477115	0.505847	0.523955	0.47798	0.491963	0.436096	0.554943	0.495769	0.453828	0.464855	0.504366	0.371112
chr14|77469216|+|AAACA ENST00000216479.8 AHSA1	0.480001	0.506491	0.470361	0.459712	0.506507	0.551902	0.513329	0.565112	0.482238	0.510584	0.539524	0.457238
chr14|77469220|+|AGACC ENST00000216479.8 AHSA1	0.596949	0.547281	0.629991	0.540206	0.652555	0.597489	0.556727	0.587251	0.596187	0.620771	0.639571	0.605269
chr14|77469265|+|GGACT ENST00000216479.8 AHSA1	0.637297	0.718571	0.672809	0.733571	0.722306	0.681086	0.698729	0.738077	0.697696	0.733414	0.761321	0.733087
chr14|77469280|+|GGACA ENST00000216479.8 AHSA1	0.534688	0.606904	0.445086	0.544226	0.463671	0.56286	0.684365	0.559828	0.53978	0.596016	0.570076	0.523483
chr2|101004225|+|GAACT ENST00000264258.8 RPL31	0.43012	NA	NA	NA	0.429999	0.459803	NA	0.441551	0.426853	0.423278	0.42276	0.433406
chr2|101006358|+|AGACA ENST00000264258.8 RPL31	0.808174	0.849696	0.802348	0.816793	0.831297	0.822036	NA	0.82581	0.79041	0.807607	0.819959	0.804157
chr2|101006377|+|GAACT ENST00000264258.8 RPL31	0.57425	0.621496	0.562592	0.538308	0.57787	0.565423	NA	0.564992	0.574513	0.597677	0.55898	0.57548
chr3|48440425|+|AAACA ENST00000438607.2 TMA7	0.244646	0.207341	0.206967	0.183744	0.242506	0.293674	0.241984	0.185868	0.202111	0.230002	0.213486	0.227321
chr3|48440564|+|AAACA ENST00000438607.2 TMA7	0.34034	0.331853	0.3371	0.33576	0.276804	0.349671	0.341849	0.314506	0.323211	0.30739	0.301175	0.344654
chr3|48440585|+|AAACT ENST00000438607.2 TMA7	0.272625	0.26339	0.269354	0.230923	0.272494	0.284312	0.274149	0.268768	0.284582	0.291874	0.278345	0.268347
chr3|48443935|+|AAACC ENST00000438607.2 TMA7	0.0792598	0.0753676	0.0807655	0.0886162	0.0618769	0.0951933	0.0857519	0.0868835	0.0805232	0.074806	0.0934684	0.0815095
chr3|48444021|+|AAACT ENST00000438607.2 TMA7	0.391673	0.398855	0.494979	0.42812	0.414055	0.527781	0.450862	0.407351	0.46505	0.437115	0.473249	0.489252
chr3|48444116|+|AAACC ENST00000438607.2 TMA7	0.119919	0.128184	0.210965	0.123342	0.116025	0.14547	0.112447	0.098757	0.148657	0.120158	0.128642	0.124804
chr3|48444168|+|AAACT ENST00000438607.2 TMA7	0.381123	0.360433	0.331289	0.353722	0.28428	0.390083	0.304401	0.312565	0.395385	0.435214	0.404088	0.389273
chr3|48444190|+|AAACC ENST00000438607.2 TMA7	0.121556	0.0517123	0.0853506	0.0545564	0.0558975	0.0778821	0.0788722	0.050532	0.0770749	0.0478612	0.06743	0.0564566
chr11|394283|+|GGACC ENST00000331563.7 PKP3	0.56579	0.615933	0.431299	0.465288	0.579919	0.451139	0.524865	0.503584	0.54674	0.445198	0.556913	0.486097
chr11|394378|+|GGACC ENST00000331563.7 PKP3	0.593557	0.531496	0.545389	0.592287	0.556178	0.685114	0.635718	0.498869	0.547545	0.499668	0.573337	0.467869
chr11|394466|+|GGACA ENST00000331563.7 PKP3	0.361401	0.364878	0.393085	0.394742	0.333386	0.359679	0.331241	0.430312	0.405987	0.339969	0.315627	0.435365
chr11|394515|+|AGACT ENST00000331563.7 PKP3	0.425401	0.441886	0.479985	0.414563	0.37005	0.409146	0.347164	0.376388	0.418928	0.36043	0.404988	0.374737
chr11|396677|+|GGACA ENST00000331563.7 PKP3	0.353022	0.395118	0.343125	0.42836	0.381666	0.513548	0.440802	0.364494	0.374489	0.361815	0.350687	0.363103
chr11|396682|+|AGACC ENST00000331563.7 PKP3	0.356252	0.32204	0.268498	0.269358	0.26098	0.388325	0.361175	0.248882	0.248316	0.263431	0.250632	0.296429
chr11|397190|+|GGACT ENST00000331563.7 PKP3	0.672153	0.676334	0.619597	0.565387	0.694357	0.543682	0.598664	0.639165	0.627227	0.628312	0.709284	0.558541
chr11|397225|+|GGACC ENST00000331563.7 PKP3	0.379257	0.384038	0.326456	0.323241	0.278035	0.393077	0.372206	0.406641	0.368883	0.339777	0.316728	0.347638
chr11|397249|+|GGACC ENST00000331563.7 PKP3	0.477217	0.439564	0.387384	0.367647	0.344156	0.423555	0.396385	0.376641	0.3568	0.381867	0.339985	0.40045
chr11|397423|+|GAACC ENST00000331563.7 PKP3	0.122576	0.115902	0.125786	0.0846854	0.125422	0.112116	0.064011	0.151471	0.109223	0.136655	0.130094	0.156577
chr11|397434|+|AGACT ENST00000331563.7 PKP3	0.515664	0.474093	0.511373	0.438187	0.404792	0.45725	0.483637	0.489643	0.441607	0.449771	0.484537	0.493463
chr11|397589|+|AGACC ENST00000331563.7 PKP3	0.235112	0.193699	0.258208	0.26516	0.232785	0.23569	0.210852	0.233949	0.224828	0.227415	0.263559	0.316546
chr11|399154|+|GGACA ENST00000331563.7 PKP3	0.749201	0.741942	0.662935	0.650081	0.646964	0.676001	0.70507	0.685068	0.657382	0.695494	0.639892	0.716271
chr11|399979|+|GAACC ENST00000331563.7 PKP3	0.180728	0.154901	0.127572	0.121688	0.128202	0.136907	0.137841	0.146035	0.123513	0.143555	0.137456	0.140472
chr11|400006|+|GGACC ENST00000331563.7 PKP3	0.450304	0.424585	0.442766	0.489166	0.386683	0.555478	0.469023	0.449999	0.400668	0.377002	0.41146	0.442232
chr11|400021|+|AGACA ENST00000331563.7 PKP3	0.441841	0.385851	0.441264	0.496657	0.339412	0.401317	0.502992	0.447727	0.371541	0.423048	0.414942	0.427159
chr11|400042|+|AGACC ENST00000331563.7 PKP3	0.648173	0.623463	0.655925	0.609358	0.5021	0.634614	0.689941	0.567397	0.596332	0.55092	0.570127	0.653307
chr11|400336|+|GAACC ENST00000331563.7 PKP3	0.220408	0.243488	0.189172	0.172446	0.200608	0.161948	0.240848	0.209576	0.207853	0.185162	0.223218	0.232232
chr11|400447|+|GGACA ENST00000331563.7 PKP3	0.274373	0.316759	0.314755	0.296401	0.302632	0.310775	0.31076	0.280741	0.316653	0.29137	0.291849	0.256692
chr11|400566|+|GAACC ENST00000331563.7 PKP3	0.157183	0.14724	0.150506	0.134228	0.146964	0.159461	0.119786	0.151766	0.133247	0.13662	0.146293	0.169059
chr11|400638|+|GGACC ENST00000331563.7 PKP3	0.637261	0.639734	0.684918	0.689768	0.685682	0.592212	0.653636	0.640677	0.647483	0.656512	0.726508	0.668603
chr11|403124|+|GGACC ENST00000331563.7 PKP3	0.222735	0.183276	0.21734	0.238372	0.212791	0.229568	0.202948	0.1912	0.18897	0.181434	0.174897	0.21246
chr11|403241|+|GAACA ENST00000331563.7 PKP3	0.282704	0.271975	0.283802	0.266659	0.246095	0.295547	0.300646	0.319829	0.264193	0.260893	0.274377	0.304862
chr11|403667|+|GAACC ENST00000331563.7 PKP3	0.0756975	0.0887931	0.088773	0.0938509	0.104144	0.0795489	0.069948	0.0835163	0.102965	0.0959447	0.082643	0.115653
chr11|403679|+|AGACC ENST00000331563.7 PKP3	0.313226	0.274848	0.293211	0.370873	0.289756	0.308491	0.269555	0.33816	0.281927	0.280526	0.324703	0.308437
chr11|403690|+|GGACC ENST00000331563.7 PKP3	0.384321	0.390751	0.376505	0.422739	0.402018	0.42119	0.395994	0.406646	0.379222	0.411819	0.425296	0.427895
chr11|403736|+|AAACC ENST00000331563.7 PKP3	0.059974	0.0643204	0.0628576	0.0691414	0.0831938	0.0600511	0.0632171	0.0686691	0.0697804	0.0704876	0.070457	0.0771665
chr11|403757|+|GAACA ENST00000331563.7 PKP3	0.310803	0.313825	0.300303	0.29574	0.308245	0.343681	0.349257	0.318935	0.302152	0.291282	0.294366	0.295166
chr11|404078|+|AGACC ENST00000331563.7 PKP3	0.225053	0.23634	0.246462	0.273763	0.242776	0.258059	0.254897	0.278011	0.23776	0.214017	0.230099	0.253855
chr11|404097|+|GGACT ENST00000331563.7 PKP3	0.477037	0.50161	0.439035	0.499173	0.401193	0.48584	0.497768	0.455173	0.427054	0.477685	0.415908	0.45278
chr11|404132|+|GGACA ENST00000331563.7 PKP3	0.681275	0.567479	0.530645	0.528503	0.5318	0.577294	0.522547	0.582401	0.491553	0.562966	0.551505	0.509161
chr11|404553|+|GGACT ENST00000331563.7 PKP3	0.562064	0.655364	0.528003	0.489942	0.560856	0.499923	0.618185	0.570303	0.576712	0.542319	0.548902	0.621869
chr11|404616|+|GGACA ENST00000331563.7 PKP3	0.569925	0.518114	0.396209	0.430603	0.465971	0.46776	0.535594	0.589999	0.548395	0.460881	0.512442	0.439622
chr11|404620|+|AGACT ENST00000331563.7 PKP3	0.619866	0.513963	0.539746	0.490957	0.562522	0.531753	0.578455	0.583609	0.656779	0.509489	0.59513	0.546237
chr11|404752|+|GGACT ENST00000331563.7 PKP3	0.690465	0.672006	0.569123	0.602704	0.635634	0.696507	0.744979	0.728665	0.745174	0.645259	0.723128	0.673498
chr10|104259662|+|AAACA ENST00000369713.10 GSTO1	0.216332	0.290537	0.228771	0.259202	NA	0.245817	0.215816	0.243502	NA	0.252993	0.244324	0.248614
chr10|104263025|+|AGACT ENST00000369713.10 GSTO1	0.313173	0.256916	0.289774	0.288841	NA	0.311306	0.313001	0.291582	NA	0.248162	0.276679	0.272946
chr10|104267260|+|AGACC ENST00000369713.10 GSTO1	0.547481	0.560701	0.556137	0.520738	NA	0.57459	0.589542	0.501677	NA	0.525628	0.525853	0.501553
chr10|104267273|+|AAACT ENST00000369713.10 GSTO1	0.353303	0.347241	0.376942	0.431652	NA	0.327063	0.344233	0.333831	NA	0.337476	0.383794	0.394569
chr10|104267279|+|AAACT ENST00000369713.10 GSTO1	0.260646	0.248096	0.257312	0.246897	NA	0.26268	0.252034	0.252807	NA	0.266394	0.258135	0.266367
chr10|104267341|+|AGACT ENST00000369713.10 GSTO1	0.510757	0.496798	0.522466	0.462574	NA	0.580255	0.546552	0.520721	NA	0.489352	0.515313	0.512831
chr10|104267374|+|GAACA ENST00000369713.10 GSTO1	0.680465	0.663723	0.682027	0.682653	NA	0.669888	0.664662	0.662151	NA	0.659659	0.684841	0.643687
chr11|75400723|+|GAACT ENST00000531188.6 RPS3	0.235243	0.211324	NA	0.21948	0.219777	0.229326	0.222881	0.228683	0.224113	0.218577	0.22118	0.22559
chr11|75400799|+|GGACA ENST00000531188.6 RPS3	0.467659	0.424398	NA	0.400434	0.397297	0.424906	0.438406	0.426636	0.395329	0.388921	0.397498	0.360653
chr11|75401641|+|GAACA ENST00000531188.6 RPS3	0.277058	0.259203	NA	0.261923	0.253572	0.256193	0.260099	0.26204	0.239612	0.259218	0.241853	0.242164
chr11|75401682|+|GAACT ENST00000531188.6 RPS3	0.293019	0.292066	NA	0.27002	0.282038	0.264448	0.279259	0.27544	0.263912	0.280297	0.269315	0.266848
chr11|75402420|+|AAACT ENST00000531188.6 RPS3	0.253761	0.225672	NA	0.242487	0.272685	0.26228	0.239131	0.256413	0.266139	0.241758	0.276808	0.267781
chr11|75404092|+|AAACT ENST00000531188.6 RPS3	0.279643	0.275331	NA	0.274035	0.284136	0.27641	NA	0.281847	0.284405	0.281158	0.275357	0.289228
chr11|75404101|+|GGACA ENST00000531188.6 RPS3	0.445276	0.478681	NA	0.4158	0.38454	0.412381	NA	0.433813	0.398745	0.424419	0.385955	0.385953
chr11|75404154|+|AGACC ENST00000531188.6 RPS3	0.189767	0.188575	NA	0.180594	0.190307	0.191461	NA	0.187842	0.184241	0.185367	0.184827	0.189325
chr11|75404203|+|AGACA ENST00000531188.6 RPS3	0.274296	0.295494	NA	0.264473	0.289348	0.295659	NA	0.282359	0.278032	0.279714	0.279485	0.288552
chr11|75404711|+|GGACC ENST00000531188.6 RPS3	0.343249	0.351321	NA	0.330539	0.324381	0.308193	NA	0.332291	0.301625	0.317494	0.30276	0.274365
chr11|75404769|+|GAACC ENST00000531188.6 RPS3	0.159349	0.161515	NA	0.163002	0.163022	0.1606	NA	0.164423	0.156662	0.155724	0.156344	0.162328
chr11|75404808|+|GAACA ENST00000531188.6 RPS3	0.549545	0.572353	NA	0.535267	0.565158	0.577236	NA	0.5582	0.556799	0.535847	0.552429	0.558699
chr11|75405662|+|AGACC ENST00000531188.6 RPS3	0.203995	0.205388	0.201772	0.195562	0.200049	0.209802	NA	0.198105	0.196664	0.187748	0.202112	0.197035
chr8|100951934|-|GGACA ENST00000395957.6 YWHAZ	0.662116	0.677858	0.522661	NA	0.629252	0.606824	0.65102	NA	0.611197	NA	0.645713	NA
chr8|100948899|-|GAACA ENST00000395957.6 YWHAZ	0.339934	0.299316	0.201085	NA	NA	0.280464	0.358817	NA	NA	NA	0.266113	NA
chr8|100948857|-|AAACT ENST00000395957.6 YWHAZ	0.364044	0.262457	0.274835	NA	NA	0.352512	0.35673	NA	NA	NA	0.312988	NA
chr8|100948692|-|GAACA ENST00000395957.6 YWHAZ	0.256709	0.275778	0.348125	NA	NA	0.327713	0.303503	NA	NA	NA	0.305649	NA
chr8|100948665|-|AAACA ENST00000395957.6 YWHAZ	0.0730012	0.0880787	0.102526	NA	NA	0.0760168	0.101976	NA	NA	NA	0.128616	NA
chr8|100924216|-|AGACT ENST00000395957.6 YWHAZ	0.440639	0.381217	0.411245	NA	NA	0.393175	0.467446	NA	NA	NA	0.422755	NA
chr8|100924169|-|GAACT ENST00000395957.6 YWHAZ	0.432693	0.454591	0.433584	NA	NA	0.441755	0.480748	NA	NA	NA	0.455961	NA
chr8|100924137|-|AGACA ENST00000395957.6 YWHAZ	0.352049	0.30188	0.310528	NA	NA	0.253953	0.273416	NA	NA	NA	0.259004	NA
chr8|100924027|-|GAACT ENST00000395957.6 YWHAZ	0.309569	0.25401	0.305821	NA	NA	0.300666	0.362173	NA	NA	NA	0.306939	NA
chr8|100923995|-|AGACA ENST00000395957.6 YWHAZ	0.307634	0.267917	0.257174	NA	NA	0.224817	0.281647	NA	NA	NA	0.225689	NA
chr8|100923965|-|AGACA ENST00000395957.6 YWHAZ	0.349544	0.348897	0.306808	NA	NA	0.301892	0.455275	NA	NA	NA	0.388897	NA
chr8|100920746|-|GGACA ENST00000395957.6 YWHAZ	0.569242	0.539273	0.513765	NA	NA	0.418967	0.641537	NA	NA	NA	0.447415	NA
chr8|100920645|-|AGACC ENST00000395957.6 YWHAZ	0.375333	0.342735	0.379451	NA	NA	0.414592	0.440435	NA	NA	NA	0.433281	NA
chr8|100920385|-|AAACT ENST00000395957.6 YWHAZ	0.235913	0.257332	0.229277	NA	NA	0.252774	0.252604	NA	NA	NA	0.279406	NA
chr8|100920359|-|AAACT ENST00000395957.6 YWHAZ	0.228568	0.230031	0.254037	NA	NA	0.24242	0.275405	NA	NA	NA	0.25578	NA
chr8|100920216|-|AAACC ENST00000395957.6 YWHAZ	0.0650312	NA	0.0697498	NA	NA	0.0627182	0.100266	NA	NA	NA	0.0857492	NA
chr8|100920149|-|AGACA ENST00000395957.6 YWHAZ	0.359152	NA	0.336971	NA	NA	0.40682	0.464678	NA	NA	NA	0.381873	NA
chr8|100920009|-|GAACA ENST00000395957.6 YWHAZ	0.298327	NA	0.298125	NA	NA	0.281492	0.331808	NA	NA	NA	0.318752	NA
chr8|100919930|-|AAACA ENST00000395957.6 YWHAZ	0.127589	NA	0.178581	NA	NA	0.179328	0.154324	NA	NA	NA	0.17557	NA
chr8|100919924|-|AAACC ENST00000395957.6 YWHAZ	0.0651917	NA	0.0739697	NA	NA	0.0824238	0.0790569	NA	NA	NA	0.0825022	NA
chr8|100919771|-|GAACA ENST00000395957.6 YWHAZ	0.270049	NA	0.254522	NA	NA	0.266391	0.253756	NA	NA	NA	0.266128	NA
chr8|100919747|-|GAACA ENST00000395957.6 YWHAZ	0.287792	NA	0.272727	NA	NA	0.289862	0.335063	NA	NA	NA	0.325928	NA
chr13|27251628|+|AGACT ENST00000272274.8 RPL21	0.278385	0.308759	NA	NA	NA	NA	NA	NA	NA	0.324039	0.305916	NA
chr13|27251634|+|GAACC ENST00000272274.8 RPL21	0.289613	0.297312	NA	NA	NA	NA	NA	NA	NA	0.382127	0.237398	NA
chr13|27253784|+|GAACA ENST00000272274.8 RPL21	0.279494	NA	NA	NA	NA	NA	0.293507	NA	NA	0.280371	NA	0.253112
chr13|27253839|+|AAACA ENST00000272274.8 RPL21	0.147014	NA	NA	NA	NA	NA	0.157419	NA	NA	0.164316	NA	0.171242
chr13|27254274|+|AGACA ENST00000272274.8 RPL21	0.449265	NA	NA	NA	NA	NA	0.424446	NA	NA	0.434708	NA	0.380864
chr13|27255293|+|AAACT ENST00000272274.8 RPL21	0.282028	NA	NA	NA	NA	NA	0.273022	NA	NA	0.266947	NA	0.29527
chr13|27255342|+|AAACA ENST00000272274.8 RPL21	0.187996	NA	NA	NA	NA	NA	0.214118	NA	NA	0.206169	NA	0.207328
chr13|27255346|+|AAACA ENST00000272274.8 RPL21	0.277434	NA	NA	NA	NA	NA	0.336666	NA	NA	0.277306	NA	0.263107
chr13|27256469|+|GAACC ENST00000272274.8 RPL21	0.367155	NA	NA	NA	NA	NA	0.37093	NA	NA	0.353076	NA	0.348134
chr13|27256498|+|GAACC ENST00000272274.8 RPL21	0.237069	NA	NA	NA	NA	NA	0.215992	NA	NA	0.220128	NA	0.194154
chr13|27256551|+|GGACC ENST00000272274.8 RPL21	0.466458	NA	NA	NA	NA	NA	0.43348	NA	NA	NA	NA	0.354127
chr11|123061221|-|AAACC ENST00000532636.5 HSPA8	0.117314	NA	NA	NA	NA	0.105815	0.0998221	NA	NA	NA	NA	NA
chr11|123061216|-|GAACC ENST00000532636.5 HSPA8	0.197788	NA	NA	NA	NA	0.151923	0.163791	NA	NA	NA	NA	NA
chr11|123061188|-|GGACA ENST00000532636.5 HSPA8	0.380992	NA	NA	NA	NA	0.339037	0.374669	NA	NA	NA	NA	NA
chr11|123061140|-|GAACC ENST00000532636.5 HSPA8	0.0667575	NA	NA	NA	NA	0.0809503	0.0674557	NA	NA	NA	NA	NA
chr11|123060740|-|AAACA ENST00000532636.5 HSPA8	0.11007	NA	NA	NA	NA	0.105606	0.122738	NA	NA	NA	NA	NA
chr11|123060673|-|AGACC ENST00000532636.5 HSPA8	0.259125	NA	NA	NA	NA	0.26768	0.266349	NA	NA	NA	NA	NA
chr11|123060268|-|AGACT ENST00000532636.5 HSPA8	0.278889	NA	NA	NA	NA	0.277286	0.275355	NA	NA	NA	NA	NA
chr11|123060193|-|GAACT ENST00000532636.5 HSPA8	0.379083	NA	NA	NA	NA	0.384554	0.407249	NA	NA	NA	NA	NA
chr11|123060123|-|AGACA ENST00000532636.5 HSPA8	0.635234	NA	NA	NA	NA	0.53398	0.595981	NA	NA	NA	NA	NA
chr11|123059919|-|AGACA ENST00000532636.5 HSPA8	0.711828	NA	NA	NA	NA	0.687736	0.66726	NA	NA	NA	NA	NA
chr11|123059838|-|GGACA ENST00000532636.5 HSPA8	0.552569	NA	NA	NA	NA	0.523628	0.536389	NA	NA	NA	NA	NA
chr11|123059826|-|GAACA ENST00000532636.5 HSPA8	0.305308	NA	NA	NA	NA	0.319037	0.324815	NA	NA	NA	NA	NA
chr11|123059681|-|GAACT ENST00000532636.5 HSPA8	0.540782	NA	NA	NA	NA	0.510709	0.541902	NA	NA	NA	NA	NA
chr11|123059649|-|GGACC ENST00000532636.5 HSPA8	0.53282	NA	NA	NA	NA	0.518038	0.58752	NA	NA	NA	NA	NA
chr11|123059618|-|AAACT ENST00000532636.5 HSPA8	0.133751	NA	NA	NA	NA	0.125677	0.13827	NA	NA	NA	NA	NA
chr11|123059613|-|AGACA ENST00000532636.5 HSPA8	0.287331	NA	NA	NA	NA	0.268572	0.273531	NA	NA	NA	NA	NA
chr11|123059538|-|AGACT ENST00000532636.5 HSPA8	0.301553	NA	NA	NA	NA	0.337555	0.350523	NA	NA	NA	NA	NA
chr11|123059519|-|GAACT ENST00000532636.5 HSPA8	0.317596	NA	NA	NA	NA	0.356345	0.320372	NA	NA	NA	NA	NA
chr11|123059234|-|AGACA ENST00000532636.5 HSPA8	0.356548	NA	NA	NA	NA	0.313932	0.365236	NA	NA	NA	NA	NA
chr11|123059169|-|AAACT ENST00000532636.5 HSPA8	0.279904	NA	NA	NA	NA	0.276382	0.28368	NA	NA	NA	NA	NA
chr11|123059109|-|AGACA ENST00000532636.5 HSPA8	0.267645	NA	NA	NA	NA	0.204926	0.244109	NA	NA	NA	NA	NA
chr11|123059103|-|AGACC ENST00000532636.5 HSPA8	0.167401	NA	NA	NA	NA	0.179602	0.175687	NA	NA	NA	NA	NA
chr11|123058774|-|GAACT ENST00000532636.5 HSPA8	0.353095	NA	NA	NA	NA	0.351394	0.351934	NA	NA	NA	NA	NA
chr11|123058679|-|GGACA ENST00000532636.5 HSPA8	0.363286	NA	NA	NA	NA	0.284995	0.367421	0.325106	NA	NA	NA	NA
chr11|123058658|-|GAACA ENST00000532636.5 HSPA8	0.232467	NA	NA	NA	NA	0.211068	0.217907	0.217779	NA	NA	NA	NA
chr11|123058466|-|AGACA ENST00000532636.5 HSPA8	0.406492	NA	NA	NA	NA	0.342312	0.425467	0.336546	NA	NA	NA	NA
chr11|123058406|-|GGACA ENST00000532636.5 HSPA8	0.281432	NA	NA	NA	NA	0.273043	0.296643	0.271806	NA	NA	NA	NA
chr11|123058336|-|AAACT ENST00000532636.5 HSPA8	0.301062	NA	NA	NA	NA	0.348144	0.325875	0.330802	NA	NA	NA	NA
chr11|123058310|-|GGACA ENST00000532636.5 HSPA8	0.655827	NA	NA	NA	NA	0.63794	0.640512	0.652844	NA	NA	NA	NA
chr11|123058306|-|AAACA ENST00000532636.5 HSPA8	0.334647	NA	NA	NA	NA	0.328858	0.355413	0.384456	NA	NA	NA	NA
chr11|123058292|-|GGACA ENST00000532636.5 HSPA8	0.49643	NA	NA	NA	NA	0.473114	0.492898	0.470157	NA	NA	NA	NA
chr11|123057919|-|AGACT ENST00000532636.5 HSPA8	0.356599	NA	NA	NA	NA	0.33571	0.347471	0.368084	NA	NA	NA	NA
chr11|123057896|-|GAACA ENST00000532636.5 HSPA8	0.234136	NA	NA	NA	NA	0.187178	0.201605	0.217589	NA	NA	NA	NA
chr18|35993036|-|GAACA ENST00000399022.9 RPRD1A	0.70389	0.464826	NA	NA	NA	0.170089	NA	NA	0.472275	NA	0.362286	NA
chr5|181243715|-|GGACA ENST00000512805.6 RACK1	0.695065	0.654202	0.532575	0.538755	0.507351	0.582379	0.660992	0.594322	0.461951	0.582128	0.495217	0.432787
chr5|181242340|-|AGACC ENST00000512805.6 RACK1	0.233506	0.23765	0.230418	0.23034	0.241777	0.248745	0.238015	0.244318	0.232662	0.233296	0.237494	0.244964
chr5|181242323|-|AAACT ENST00000512805.6 RACK1	0.230934	0.232637	0.22882	0.230968	0.240203	0.25013	0.243649	0.245905	0.239437	0.232426	0.243865	0.219587
chr5|181242307|-|AGACC ENST00000512805.6 RACK1	0.235848	0.230822	0.221193	0.237337	0.220163	0.229822	0.22319	0.229073	0.223188	0.224932	0.223221	0.224653
chr5|181242199|-|GAACC ENST00000512805.6 RACK1	0.151498	0.155638	0.152564	0.137	0.137368	0.160029	0.153194	0.144611	0.150965	0.155986	0.153542	0.157984
chr5|181241539|-|AAACC ENST00000512805.6 RACK1	0.0860994	0.0762157	0.0884188	0.0834404	0.088348	0.0965028	0.0818971	0.0896739	0.0887336	0.0825068	0.0915788	0.090121
chr5|181239500|-|GGACA ENST00000512805.6 RACK1	0.516764	0.508427	0.45574	0.483801	0.463416	0.450175	0.480517	0.483993	0.460628	0.484972	0.456566	0.432674
chr5|181239170|-|GAACC ENST00000512805.6 RACK1	0.186582	0.151588	0.150706	0.149162	0.135499	0.153367	0.169956	0.156805	0.147567	0.161948	0.156481	0.167192
chr5|181239147|-|AGACC ENST00000512805.6 RACK1	0.306569	0.320692	0.283591	0.269313	0.289694	0.308241	0.338709	0.308128	0.28603	0.282256	0.311484	0.304542
chr5|181239116|-|GAACA ENST00000512805.6 RACK1	0.271594	0.256361	0.273556	0.24265	0.25533	0.275885	0.278085	0.268012	0.262248	0.269368	0.269303	0.252972
chr5|181238201|-|AAACA ENST00000512805.6 RACK1	0.108235	0.0918983	0.10402	0.092639	0.105907	0.10216	0.105855	0.105436	0.0983204	0.107293	0.118809	0.0856728
chr5|181238175|-|GGACA ENST00000512805.6 RACK1	0.44968	0.445421	0.420997	0.410133	0.408088	0.430277	0.455181	0.435358	0.423136	0.413966	0.424692	0.415004
chr5|181237690|-|GAACT ENST00000512805.6 RACK1	0.325222	0.332471	0.307857	0.332247	0.313505	0.318146	0.323019	0.32597	0.300782	0.317318	0.318885	0.309087
chr5|181237651|-|GAACC ENST00000512805.6 RACK1	0.449395	0.415751	0.418323	0.413998	0.429128	0.42677	0.434162	0.436189	0.416744	0.42525	0.427164	0.415347
chr5|181237042|-|AGACT ENST00000512805.6 RACK1	0.269365	0.244619	0.254706	0.2721	0.274633	0.271347	0.252238	0.27079	0.254071	0.236235	0.275178	0.257891
chr5|181237020|-|GGACA ENST00000512805.6 RACK1	0.554283	0.522521	0.432714	0.445406	0.453578	0.484257	0.535883	0.493076	0.459001	0.491629	0.476203	0.43262
chr14|21351858|-|GGACA ENST00000216297.7 SUPT16H	0.329435	0.350459	0.270838	0.4548	0.333627	0.268653	0.307618	0.334268	0.343515	0.294675	0.26302	0.31165
chr14|21351713|-|GAACA ENST00000216297.7 SUPT16H	0.18015	0.229408	0.18544	0.141386	0.240244	0.181017	0.200808	0.155327	0.249413	0.188126	0.225165	0.199686
chr14|21351548|-|GGACT ENST00000216297.7 SUPT16H	0.501984	0.482657	0.555483	0.385703	0.412017	0.464674	0.565406	0.4917	0.450894	0.462699	0.382198	0.404334
chr14|21351523|-|GAACT ENST00000216297.7 SUPT16H	0.434625	0.498261	0.439333	0.589541	0.390298	0.458901	0.499471	0.479713	0.389809	0.45208	0.464079	0.459714
chr14|21351507|-|AAACT ENST00000216297.7 SUPT16H	0.28976	0.33498	0.338778	0.451878	0.367391	0.431716	0.447214	0.375713	0.359147	0.379766	0.382248	0.36866
chr5|141970812|+|GAACT ENST00000394520.7 RNF14	0.229039	NA	0.508306	NA	NA	0.655186	NA	0.141643	NA	0.54128	NA	0.215451
chr5|141970836|+|AGACT ENST00000394520.7 RNF14	0.236705	NA	0.388736	NA	NA	0.264088	NA	0.600128	NA	0.285113	NA	0.230709
chr5|141973694|+|AAACC ENST00000394520.7 RNF14	0.0928807	NA	0.207883	NA	NA	0.065756	NA	0.0644839	NA	0.0894744	NA	0.0702814
chr5|141974876|+|GAACT ENST00000394520.7 RNF14	0.279016	NA	0.353575	NA	NA	0.209032	NA	0.181748	NA	0.125914	0.492546	0.246701
chr5|141974883|+|GAACT ENST00000394520.7 RNF14	0.423665	NA	0.299767	NA	NA	0.409225	NA	0.767114	NA	0.245893	0.456182	0.226624
chr5|141978328|+|AGACA ENST00000394520.7 RNF14	0.428316	NA	0.230253	NA	NA	0.506439	NA	0.537441	NA	0.306905	NA	0.237214
chr5|141978344|+|GAACA ENST00000394520.7 RNF14	0.170409	NA	0.162687	NA	NA	0.126168	NA	0.175041	NA	0.201055	NA	0.194792
chr5|141978396|+|AGACC ENST00000394520.7 RNF14	0.397794	NA	0.520548	NA	NA	0.223417	NA	0.216326	NA	0.289866	NA	0.190118
chr5|141978468|+|GGACA ENST00000394520.7 RNF14	0.655594	NA	0.721051	NA	NA	0.325298	NA	0.51504	NA	0.364962	NA	0.313039
chr5|141978529|+|AGACC ENST00000394520.7 RNF14	0.163431	NA	0.244763	NA	NA	0.254544	NA	0.257547	NA	0.715002	NA	0.267581
chr5|141978604|+|GGACT ENST00000394520.7 RNF14	0.849786	NA	0.831457	NA	NA	0.677868	NA	0.70926	NA	0.829052	NA	0.944275
chr5|141978742|+|GGACT ENST00000394520.7 RNF14	0.834958	NA	0.914233	NA	NA	0.881227	NA	0.654198	NA	0.853344	NA	0.590564
chr5|141978797|+|GAACC ENST00000394520.7 RNF14	0.176488	NA	0.318895	NA	NA	0.0933885	NA	0.127446	NA	0.151349	NA	0.188209
chr5|141980190|+|GGACC ENST00000394520.7 RNF14	0.293314	NA	0.286222	NA	NA	0.304239	NA	0.2519	NA	0.474433	NA	0.213469
chr5|141980251|+|GAACC ENST00000394520.7 RNF14	0.101238	NA	0.251523	NA	NA	0.203524	NA	0.0858825	NA	0.108019	NA	0.127835
chr5|141983392|+|GGACT ENST00000394520.7 RNF14	0.230538	NA	0.367323	NA	NA	0.330084	NA	0.622445	NA	0.194105	NA	NA
chr5|141983435|+|AGACT ENST00000394520.7 RNF14	0.249284	NA	0.268339	NA	NA	0.208726	NA	0.179024	NA	0.10722	NA	NA
chr5|141983515|+|GAACT ENST00000394520.7 RNF14	0.333061	NA	0.359991	NA	NA	0.337106	NA	0.437577	NA	0.405144	NA	NA
chr5|141983541|+|GAACT ENST00000394520.7 RNF14	0.243615	NA	0.416558	NA	NA	0.462988	NA	0.4844	NA	0.264252	NA	NA
chr5|141984888|+|AAACC ENST00000394520.7 RNF14	0.03409	NA	0.04273	NA	NA	0.0518969	NA	0.0383356	NA	0.0329959	NA	NA
chr5|141984898|+|AAACA ENST00000394520.7 RNF14	0.166141	NA	0.174858	NA	NA	0.175071	NA	0.106436	NA	0.053984	NA	NA
chr5|141987786|+|AGACT ENST00000394520.7 RNF14	0.109718	NA	0.224027	NA	0.123076	0.147805	NA	0.141995	NA	0.143444	NA	NA
chr5|141988019|+|AAACT ENST00000394520.7 RNF14	0.0685437	NA	0.464444	NA	0.292774	0.0670456	NA	0.211674	NA	0.22995	NA	NA
chr1|159920495|-|GGACC ENST00000368097.9 TAGLN2	0.272654	NA	0.280205	0.255208	0.259182	0.282715	0.265486	0.262918	0.274801	0.269392	0.25621	0.300506
chr1|159920450|-|AAACA ENST00000368097.9 TAGLN2	0.139478	NA	0.154968	0.144377	0.157365	0.167897	0.1473	0.147719	0.170204	0.150209	0.176605	0.169507
chr1|159920358|-|GAACT ENST00000368097.9 TAGLN2	0.527504	NA	0.53469	0.523952	0.537155	0.558912	0.540819	0.520517	0.542819	0.519495	0.546057	0.556063
chr1|159920349|-|GAACT ENST00000368097.9 TAGLN2	0.290464	NA	0.293654	0.284703	0.307075	0.288923	0.276605	0.284872	0.294128	0.282317	0.289303	0.285561
chr1|159919679|-|AAACT ENST00000368097.9 TAGLN2	0.285027	NA	NA	0.280619	0.305363	0.304928	0.306312	0.333408	0.292653	0.305335	0.324697	0.275455
chr1|159919672|-|GGACC ENST00000368097.9 TAGLN2	0.498375	NA	NA	0.477116	0.469345	0.466459	0.50743	0.49907	0.446691	0.478098	0.469228	0.416804
chr1|159919370|-|GAACA ENST00000368097.9 TAGLN2	0.48665	NA	NA	0.467595	0.462183	0.488993	0.467949	0.464503	0.464031	0.458013	0.463107	0.448255
chr1|159918918|-|GAACT ENST00000368097.9 TAGLN2	0.447582	NA	NA	0.440853	0.437025	0.498497	0.481798	0.453743	0.433293	0.435726	0.454198	0.44781
chrX|72275657|-|GAACA ENST00000316084.10 RPS4X	0.30789	0.294445	0.262634	0.263325	0.272879	0.27213	0.305961	0.291122	0.261215	0.271206	0.275682	0.253776
chrX|72275653|-|AGACT ENST00000316084.10 RPS4X	0.237787	0.225323	0.241226	0.239929	0.243271	0.226405	0.228552	0.241727	0.232015	0.227258	0.240138	0.240964
chrX|72275574|-|GAACT ENST00000316084.10 RPS4X	0.350332	0.353703	0.364847	0.371042	0.396223	0.369517	0.3734	0.364964	0.398988	0.368684	0.439777	0.388043
chrX|72273837|-|AGACT ENST00000316084.10 RPS4X	0.375276	0.359461	0.345953	0.346315	0.34184	0.365731	0.365	0.367374	0.33885	0.346416	0.343085	0.338978
chrX|72272764|-|AAACC ENST00000316084.10 RPS4X	0.0909838	0.094253	0.0969649	0.0844224	0.109187	0.094014	0.101969	0.0999494	0.100964	0.0978753	0.10916	0.092521
chrX|72272705|-|AGACA ENST00000316084.10 RPS4X	0.407966	0.422146	0.403626	0.398108	0.409616	0.404641	0.418635	0.423454	0.394613	0.401571	0.422228	0.406735
chrX|72272698|-|AGACT ENST00000316084.10 RPS4X	0.198748	0.195258	0.183466	0.201538	0.196972	0.182819	0.180608	0.213715	0.179074	0.180543	0.189301	0.18025
chrX|72272686|-|AAACA ENST00000316084.10 RPS4X	0.180528	0.198527	0.155028	0.1656	0.177097	0.164501	0.169058	0.201623	0.15775	0.161729	0.188878	0.142408
GL949752.1|77565|+|GGACA ENST00000485876.6 NDUFA3	0.644397	NA	0.466296	NA	NA	NA	0.341411	NA	NA	0.352887	0.309395	NA
GL949752.1|81252|+|GAACA ENST00000485876.6 NDUFA3	0.466543	NA	0.412986	NA	NA	NA	0.424935	NA	NA	0.454873	0.416628	NA
GL949752.1|81282|+|GGACC ENST00000485876.6 NDUFA3	0.372509	NA	0.346578	NA	NA	NA	0.375704	NA	NA	0.387561	0.358434	NA
GL949752.1|81316|+|AAACT ENST00000485876.6 NDUFA3	0.311867	NA	0.294248	NA	NA	NA	0.303963	NA	NA	0.281598	0.287955	NA
chr19|58388153|+|AGACA ENST00000601521.5 RPS5	0.264292	NA	NA	NA	0.259336	0.256555	NA	NA	NA	NA	NA	0.257172
chr19|58388177|+|AGACC ENST00000601521.5 RPS5	0.382489	NA	NA	NA	0.400867	0.394339	NA	NA	NA	NA	NA	0.384991
chr19|58388184|+|AGACA ENST00000601521.5 RPS5	0.289868	NA	NA	NA	0.255776	0.248377	NA	NA	NA	NA	NA	0.223538
chr19|58393360|+|GAACC ENST00000601521.5 RPS5	0.253867	NA	NA	NA	0.235628	0.257838	NA	NA	NA	NA	NA	0.245908
chr19|58393411|+|GGACT ENST00000601521.5 RPS5	0.401536	NA	NA	NA	0.353543	0.387929	NA	NA	NA	NA	NA	0.370272
chr19|58393437|+|GGACT ENST00000601521.5 RPS5	0.41329	NA	NA	NA	0.39131	0.396169	NA	NA	NA	NA	NA	0.4091
chr19|58393483|+|GAACC ENST00000601521.5 RPS5	0.176021	NA	NA	NA	0.17947	0.18544	NA	NA	NA	NA	NA	0.199854
chr19|58394543|+|GAACA ENST00000601521.5 RPS5	0.48788	NA	NA	NA	0.402818	0.406349	NA	NA	NA	NA	NA	0.365934
chr19|58394551|+|AGACC ENST00000601521.5 RPS5	0.222506	NA	NA	NA	0.208952	0.221964	NA	NA	NA	NA	NA	0.220419
chr19|58394692|+|GAACT ENST00000601521.5 RPS5	0.286383	NA	NA	NA	0.271632	0.287695	NA	NA	NA	NA	NA	0.278175
chr19|58394774|+|AAACC ENST00000601521.5 RPS5	0.124488	NA	NA	NA	0.117035	0.131778	NA	NA	NA	NA	NA	0.132767
chr16|369150|-|GGACA ENST00000199706.13 MRPL28	0.373419	0.357497	0.329536	NA	0.355249	0.301744	NA	0.341183	NA	0.36987	0.326687	NA
chr16|369118|-|GGACC ENST00000199706.13 MRPL28	0.433764	0.440088	0.389339	NA	0.419782	0.415098	NA	0.363737	NA	0.413653	0.374449	NA
chr16|369111|-|GGACC ENST00000199706.13 MRPL28	0.409173	0.315132	0.365463	NA	0.403437	0.45854	NA	0.411993	NA	0.404043	0.358081	NA
chr16|368635|-|AGACC ENST00000199706.13 MRPL28	0.254678	0.250824	0.272855	NA	0.283649	0.276586	NA	0.259634	NA	0.259096	0.27084	NA
chr16|368622|-|GGACC ENST00000199706.13 MRPL28	0.365594	0.246511	0.308444	NA	0.261537	0.376463	NA	0.355669	NA	0.30181	0.275616	NA
chr16|368598|-|GGACC ENST00000199706.13 MRPL28	0.327109	0.315658	0.321889	NA	0.287861	0.335894	NA	0.301734	NA	0.309265	0.287669	NA
chr16|368559|-|GGACC ENST00000199706.13 MRPL28	0.344528	0.378447	0.333085	NA	0.346394	0.333885	NA	0.283939	NA	0.320849	0.316607	NA
chr16|368538|-|GGACC ENST00000199706.13 MRPL28	0.570302	0.554607	0.510268	NA	0.549816	0.563334	NA	0.530353	NA	0.558941	0.530127	NA
chr17|40289430|+|AAACC ENST00000209728.9 CDC6	0.143841	0.0532312	0.0439927	0.10264	0.116648	0.0416633	0.0474907	0.0608237	0.0469425	0.0638083	0.0576191	0.0480015
chr17|40289491|+|GAACA ENST00000209728.9 CDC6	0.229148	0.212129	0.110176	0.138791	0.198067	0.157462	0.204187	0.166085	0.178806	0.230303	0.142145	0.197497
chr17|40289503|+|AAACT ENST00000209728.9 CDC6	0.112723	0.0889683	0.120411	0.0884859	0.154227	0.184375	0.145481	0.157088	0.117382	0.082952	0.170615	0.22638
chr17|40289519|+|AAACT ENST00000209728.9 CDC6	0.531537	0.148016	0.186749	0.388648	0.474991	0.119468	0.297944	0.146281	0.220588	0.324814	0.253418	0.333162
chr17|40289525|+|GAACC ENST00000209728.9 CDC6	0.202026	0.195348	0.203691	0.103026	0.229806	0.230002	0.2348	0.174336	0.135747	0.284206	0.228461	0.249988
chr17|40289541|+|AAACC ENST00000209728.9 CDC6	0.252163	0.104178	0.0966771	0.109198	0.106911	0.0480889	0.0553997	0.0507685	0.0738363	0.07328	0.0848215	0.0546858
chr17|40291212|+|GAACT ENST00000209728.9 CDC6	0.343174	0.333448	0.299527	0.313947	0.294394	0.357816	0.247681	0.263275	0.313478	0.294137	0.250814	0.276359
chr17|40291232|+|AAACA ENST00000209728.9 CDC6	0.294509	0.142607	0.176797	0.149341	0.160359	0.228978	0.0960374	0.143732	0.187752	0.142037	0.226547	0.171484
chr17|40291323|+|AGACT ENST00000209728.9 CDC6	0.531248	0.353919	0.557185	0.361046	0.347029	0.318268	0.380018	0.347617	0.419759	0.315045	0.331383	0.320749
chr17|40291502|+|GAACA ENST00000209728.9 CDC6	0.249795	0.190164	0.176907	0.18951	0.218169	0.370276	0.0844647	0.0951074	0.180119	0.210923	0.185965	0.259325
chr17|40291572|+|GAACA ENST00000209728.9 CDC6	0.291968	0.141361	0.112052	0.25859	0.256642	0.242902	0.330836	0.180557	0.156058	0.233304	0.200759	0.141742
chr17|40291624|+|GAACT ENST00000209728.9 CDC6	0.421127	0.373284	0.259461	0.286062	0.40575	0.343463	0.38802	0.211172	0.308899	0.403132	0.248671	0.307892
chr17|40291633|+|AAACT ENST00000209728.9 CDC6	0.184416	0.200229	0.148194	0.162971	0.196778	0.304117	0.143274	0.0610327	0.205937	0.211084	0.144441	0.169645
chr17|40291661|+|AGACC ENST00000209728.9 CDC6	0.190313	0.159883	0.128887	0.183537	0.152055	0.171163	0.164573	0.11521	0.165563	0.147069	0.250398	0.139936
chr17|40293461|+|GAACT ENST00000209728.9 CDC6	0.269832	0.23983	0.264007	0.271304	0.263921	0.20684	0.18945	0.146658	0.319839	0.20898	0.187654	0.236213
chr17|40293477|+|AAACT ENST00000209728.9 CDC6	0.262784	0.13788	0.208703	0.188412	0.251017	0.201314	0.190403	0.172477	0.209994	0.160177	0.181358	0.217438
chr17|40293507|+|GGACT ENST00000209728.9 CDC6	0.66323	0.695088	NA	0.591517	0.65568	0.577108	0.623953	0.600059	0.655832	0.662177	0.72847	0.569324
chr17|40293580|+|GGACA ENST00000209728.9 CDC6	0.32719	0.370625	NA	0.658097	0.294336	0.244253	0.353235	0.416501	0.275689	0.360287	0.275581	0.253962
chr17|40293602|+|AAACA ENST00000209728.9 CDC6	0.145272	0.124362	NA	0.242911	0.154418	0.104711	0.140747	0.180651	0.137114	0.149777	0.12308	0.165307
chr17|40293982|+|GGACA ENST00000209728.9 CDC6	0.537755	0.661494	NA	0.484815	0.454241	0.392077	0.616666	NA	0.419559	0.530501	0.457283	0.450016
chr17|40294445|+|GAACT ENST00000209728.9 CDC6	0.529223	0.366221	NA	0.421901	0.332679	0.501188	0.30716	NA	0.41171	0.360712	0.373121	0.464302
chr17|40295378|+|GGACA ENST00000209728.9 CDC6	0.519957	0.412511	NA	0.268543	0.261694	0.352757	0.376567	NA	0.288602	0.332976	0.33054	0.330367
chr17|40296743|+|AGACT ENST00000209728.9 CDC6	0.402833	0.274975	0.317023	0.270618	0.251604	0.237623	0.425203	0.218993	0.351458	0.306095	0.200436	0.175184
chr17|40296754|+|AAACC ENST00000209728.9 CDC6	0.159366	0.123182	0.0799941	0.0857524	0.0872801	0.19161	0.460392	0.130488	0.0759959	0.0887623	0.0877827	0.134613
chr17|40301500|+|AAACA ENST00000209728.9 CDC6	0.230383	0.146698	0.26881	0.43249	0.263419	0.287691	0.169644	NA	0.229962	0.33339	0.267349	0.194224
chr17|40301520|+|GGACC ENST00000209728.9 CDC6	0.464213	0.391374	0.380853	0.450991	0.381178	0.259569	0.456549	NA	0.254719	0.512737	0.376039	0.473496
chr17|40301586|+|AAACA ENST00000209728.9 CDC6	0.262837	0.221628	0.154274	0.129089	0.211601	0.255074	0.186077	NA	0.120239	0.125893	0.141974	0.172079
chr17|40301594|+|AAACC ENST00000209728.9 CDC6	0.0869127	0.0814263	0.0603618	0.0685238	0.126789	0.0861949	0.071003	NA	0.068626	0.0512914	0.0542055	0.101824
chr17|40301944|+|GAACA ENST00000209728.9 CDC6	0.581763	0.558512	0.586985	0.435925	0.475716	0.508222	0.354947	NA	0.50611	0.488748	0.480495	0.464981
chr17|40302093|+|AAACA ENST00000209728.9 CDC6	0.209091	0.167989	0.172231	0.21563	0.209106	0.188238	0.115479	0.104589	0.195902	0.118465	0.136981	0.277236
chr17|40302210|+|AGACC ENST00000209728.9 CDC6	0.371162	0.267978	0.185716	0.193218	0.314645	0.242581	0.200953	0.234973	0.229834	0.197322	0.240243	0.197868
chr17|40302326|+|AAACA ENST00000209728.9 CDC6	0.479136	0.150108	0.387194	0.0958477	0.259999	0.166838	0.31016	0.107562	0.220258	0.217736	0.100636	0.224088
chr17|40302542|+|AGACA ENST00000209728.9 CDC6	0.339143	0.279873	0.292979	0.317128	0.244347	0.243112	0.26465	0.216702	0.283337	0.287745	0.26612	0.267456
chr17|40302577|+|GAACT ENST00000209728.9 CDC6	0.333655	0.382786	0.30341	0.301966	0.279795	0.216913	0.231144	0.221348	0.274404	0.278467	0.328396	0.34188
chr17|40302676|+|GAACT ENST00000209728.9 CDC6	0.497714	0.570225	0.418093	0.373475	0.536762	0.36274	0.364164	0.661295	0.543432	0.494153	0.449728	0.520466
chr17|40302749|+|GGACA ENST00000209728.9 CDC6	0.614768	0.682689	0.647839	0.772261	0.830043	0.775146	0.533488	0.745326	0.592469	0.743934	0.656145	0.798961
chr17|40302827|+|AGACT ENST00000209728.9 CDC6	0.294266	0.577132	0.421501	0.381615	0.357734	0.258114	0.582045	0.539152	0.702423	0.500129	0.405099	0.471016
chr17|40302876|+|AGACT ENST00000209728.9 CDC6	0.377491	0.345924	0.340117	0.320184	0.321973	0.304154	0.345428	0.504195	0.286747	0.365853	0.384956	0.428664
chr11|67429129|+|GGACA ENST00000312629.10 RPS6KB2	0.368068	0.396826	0.277183	0.344118	NA	0.392588	0.361411	0.324911	0.328306	0.309047	0.347871	0.43551
chr11|67429157|+|AGACC ENST00000312629.10 RPS6KB2	0.201844	0.214436	0.215155	0.214907	NA	0.203136	0.225371	0.219414	0.220711	0.219404	0.202687	0.187814
chr11|67431393|+|GGACA ENST00000312629.10 RPS6KB2	0.3095	0.395992	0.343825	0.419342	0.405076	0.366312	0.487281	0.422709	0.363228	0.365754	0.311488	0.310867
chr11|67431420|+|GAACA ENST00000312629.10 RPS6KB2	0.392559	0.462135	0.381173	0.414237	0.298209	0.330041	0.48903	0.432106	0.343919	0.411555	0.38384	0.341898
chr11|67431457|+|GAACT ENST00000312629.10 RPS6KB2	0.516057	0.576995	0.454244	0.541883	0.426197	0.458497	0.596565	0.501651	0.505699	0.485207	0.527906	0.463291
chr11|67431476|+|AGACT ENST00000312629.10 RPS6KB2	0.24243	0.279513	0.25227	0.274359	0.266902	0.295492	0.323364	0.32217	0.275904	0.221657	0.259518	0.26732
chr11|67431487|+|AAACT ENST00000312629.10 RPS6KB2	0.269611	0.375105	0.314508	0.234345	0.238793	0.191142	0.22737	0.271626	0.331414	0.228221	0.262953	0.269601
chr11|67432802|+|GGACC ENST00000312629.10 RPS6KB2	0.35522	0.400592	0.249795	0.38698	0.307168	0.325425	0.435346	0.320887	0.301862	0.371421	0.275656	0.33537
chr11|67432817|+|GAACA ENST00000312629.10 RPS6KB2	0.440177	0.354972	0.289354	0.410733	0.437992	0.314368	0.391732	0.323591	0.356987	0.361565	0.336397	0.327925
chr11|67432962|+|AAACT ENST00000312629.10 RPS6KB2	0.376232	0.318713	0.436404	0.361234	0.391214	0.401324	0.368504	0.333609	0.377483	0.412998	0.43607	0.329169
chr11|67432977|+|GGACT ENST00000312629.10 RPS6KB2	0.363511	0.397349	0.336054	0.386042	0.398109	0.378893	0.389204	0.391257	0.348323	0.35642	0.399415	0.35132
chr11|67433170|+|GGACT ENST00000312629.10 RPS6KB2	0.618064	0.644191	0.529646	0.607374	0.683288	0.570196	0.584827	0.612808	0.615093	0.576601	0.594879	0.587345
chr11|67433359|+|GAACC ENST00000312629.10 RPS6KB2	0.345232	0.248943	0.314984	0.24021	0.269376	0.321822	0.351569	0.264699	0.283869	0.308875	0.265484	0.217976
chr11|67433370|+|AAACC ENST00000312629.10 RPS6KB2	0.173849	0.105391	0.150987	0.0931341	0.190465	0.112126	0.130824	0.11521	0.142236	0.120384	0.137529	0.125246
chr11|67433434|+|GGACC ENST00000312629.10 RPS6KB2	0.299482	0.36029	0.293466	0.323544	0.3287	0.324278	0.335688	0.327818	0.305472	0.288361	0.315114	0.254473
chr11|67434200|+|AGACA ENST00000312629.10 RPS6KB2	0.352989	0.499548	0.328352	0.429628	0.412617	0.383542	0.373016	0.368261	0.34526	0.419792	0.389105	0.339485
chr11|67434253|+|GGACC ENST00000312629.10 RPS6KB2	0.487943	0.563572	0.491974	0.373868	0.512455	0.495244	0.489985	0.453181	0.475059	0.476801	0.456116	0.466849
chr11|67434435|+|GGACA ENST00000312629.10 RPS6KB2	0.549265	0.496496	0.414403	0.482403	0.439219	0.496084	0.386731	0.382802	0.387843	0.437763	0.399028	0.459367
chr11|67434613|+|GGACA ENST00000312629.10 RPS6KB2	0.772951	0.709119	0.574439	0.659406	0.712091	0.647111	0.67786	0.688807	0.603935	0.670376	0.583122	0.610486
chr11|67435128|+|GGACC ENST00000312629.10 RPS6KB2	0.344863	0.361501	0.37948	0.255791	0.29188	0.385535	0.390654	0.31948	0.410124	0.322629	0.343431	0.376706
chr11|67435232|+|GGACC ENST00000312629.10 RPS6KB2	0.444865	0.448854	0.440118	0.415935	0.493865	0.430854	0.470573	0.402515	0.426561	0.41613	0.448873	0.43471
chr11|67435252|+|AGACC ENST00000312629.10 RPS6KB2	0.503324	0.479568	0.462637	0.377167	0.509008	0.409778	0.482193	0.496426	0.492778	0.426918	0.491237	0.489931
KQ458386.1|57351|+|GGACA ENST00000252699.7 ACTN4	0.514394	0.421812	0.338988	0.33397	0.363966	0.328701	0.477438	0.375325	0.355745	0.374989	0.411447	0.509575
KQ458386.1|57389|+|GGACT ENST00000252699.7 ACTN4	0.37716	0.409057	0.421249	0.371979	0.322367	0.364022	0.385626	0.418403	0.378426	0.438526	0.420767	0.394815
KQ458386.1|57404|+|GAACC ENST00000252699.7 ACTN4	0.170194	0.0906784	0.0910173	0.0735856	0.159996	0.0974155	0.198183	0.135187	0.142409	0.117105	0.116078	0.142303
KQ458386.1|57497|+|GGACC ENST00000252699.7 ACTN4	0.604474	0.459166	0.43548	0.493156	0.447427	0.569008	0.730692	0.628529	0.490758	0.407656	0.438278	0.465536
KQ458386.1|57503|+|GGACC ENST00000252699.7 ACTN4	0.327512	0.211243	0.214625	0.1793	0.270355	0.16702	0.351285	0.254849	0.224658	0.243618	0.249309	0.224814
KQ458386.1|57515|+|GGACC ENST00000252699.7 ACTN4	0.538726	0.473463	0.541478	0.393681	0.374913	0.402605	0.370116	0.508816	0.352023	0.482044	0.379227	0.515199
KQ458386.1|110236|+|AGACC ENST00000252699.7 ACTN4	0.234712	0.174382	0.17851	0.165429	0.190122	0.161968	0.187793	0.212215	0.178003	0.188319	0.202674	0.217801
KQ458386.1|110291|+|GAACA ENST00000252699.7 ACTN4	0.544666	0.645633	0.593054	0.524086	0.452426	0.510951	0.647928	0.615731	0.54838	0.522121	0.554939	0.451048
KQ458386.1|110303|+|GGACT ENST00000252699.7 ACTN4	0.565842	0.6191	0.529922	0.611817	0.526141	0.546696	0.599788	0.621184	0.646042	0.646944	0.631548	0.572491
KQ458386.1|110698|+|GAACA ENST00000252699.7 ACTN4	0.413195	0.345284	0.304464	0.332402	0.279031	0.271171	0.257196	0.416141	0.278878	0.294479	0.349326	0.325548
KQ458386.1|110710|+|GGACT ENST00000252699.7 ACTN4	0.61841	0.535711	0.554662	0.462609	0.501024	0.447604	0.509028	0.662212	0.520815	0.601	0.521582	0.566009
KQ458386.1|114614|+|GGACC ENST00000252699.7 ACTN4	0.321987	0.330925	0.398063	0.264882	0.288507	0.215763	0.303758	0.269017	0.289102	0.351562	0.283078	0.260389
KQ458386.1|114642|+|GGACA ENST00000252699.7 ACTN4	0.514076	0.550558	0.330312	0.53653	0.381163	0.42699	0.335658	0.554579	0.380394	0.393558	0.477431	0.337381
KQ458386.1|115682|+|AGACC ENST00000252699.7 ACTN4	0.240608	0.228441	0.351457	0.232601	0.238118	0.241545	0.264671	0.248002	0.25678	0.278199	0.332068	0.243188
KQ458386.1|115724|+|AGACA ENST00000252699.7 ACTN4	0.135661	0.147843	0.211269	0.179122	0.151201	0.14952	0.142057	0.172793	0.143669	0.229299	0.14131	0.101361
KQ458386.1|115755|+|GAACT ENST00000252699.7 ACTN4	0.382174	0.368401	0.545658	0.310734	0.315416	0.427682	0.39829	0.362202	0.398108	0.352516	0.416261	0.473143
KQ458386.1|117798|+|AGACC ENST00000252699.7 ACTN4	0.14601	0.157719	0.142469	0.172291	0.139018	0.11265	0.129795	0.149296	0.159437	0.131103	0.174079	0.158846
KQ458386.1|119053|+|GAACA ENST00000252699.7 ACTN4	0.322108	0.265914	0.316141	0.304897	0.249339	0.302444	0.183867	0.320823	0.278001	0.265902	0.291073	0.251751
KQ458386.1|119893|+|GGACA ENST00000252699.7 ACTN4	0.371987	0.35163	0.278636	0.335884	0.318402	0.426001	0.37402	0.418558	0.331737	0.358894	0.343864	0.255593
KQ458386.1|119902|+|GAACA ENST00000252699.7 ACTN4	0.462852	0.332466	0.317048	0.426512	0.396726	0.400635	0.475278	0.434879	0.419374	0.385414	0.474004	0.493211
KQ458386.1|124111|+|AAACT ENST00000252699.7 ACTN4	0.0779734	0.0717286	0.0801292	0.0995437	0.083443	0.0877445	0.0525201	0.132846	0.0960584	0.0888739	0.110553	0.114422
KQ458386.1|124175|+|GGACT ENST00000252699.7 ACTN4	0.417567	0.496886	0.479145	0.341867	0.443116	0.373146	0.45712	0.475968	0.474907	0.458984	0.467678	0.438075
KQ458386.1|126762|+|GGACC ENST00000252699.7 ACTN4	0.456788	0.506874	0.634481	0.449873	0.416998	0.38982	0.492837	0.456024	0.398816	0.457762	0.410388	0.471873
KQ458386.1|126779|+|AGACT ENST00000252699.7 ACTN4	0.336678	0.409762	0.445744	0.375261	0.355283	0.277759	0.309768	0.340739	0.339348	0.294183	0.342069	0.265866
KQ458386.1|126810|+|GGACT ENST00000252699.7 ACTN4	0.705074	0.624106	0.543856	0.554021	0.605345	0.503905	0.604615	0.643578	0.555099	0.60176	0.611944	0.59128
KQ458386.1|126893|+|AGACC ENST00000252699.7 ACTN4	0.349887	0.338643	NA	0.309683	0.321192	0.315578	0.395238	0.447194	0.286348	0.291663	0.28991	0.351512
KQ458386.1|127564|+|GGACA ENST00000252699.7 ACTN4	0.545729	0.609057	NA	0.447331	0.566602	0.58559	0.626944	0.619823	0.552836	0.551609	0.576976	0.642245
KQ458386.1|127704|+|GGACT ENST00000252699.7 ACTN4	0.694791	0.720829	NA	0.667738	0.687442	0.723264	0.789342	0.652342	0.683284	0.716136	0.701472	0.629656
KQ458386.1|131201|+|GGACT ENST00000252699.7 ACTN4	0.595886	0.564667	NA	0.558074	0.493807	0.508926	0.492252	0.621377	0.426645	0.489049	0.497575	0.523492
KQ458386.1|131225|+|GGACA ENST00000252699.7 ACTN4	0.741898	0.650355	NA	0.553623	0.466606	0.556302	0.62367	0.688448	0.495505	0.62218	0.574612	0.523187
KQ458386.1|131285|+|GGACC ENST00000252699.7 ACTN4	0.446207	0.364725	NA	0.408721	0.4427	0.308203	0.400501	0.440464	0.344918	0.367787	0.327654	0.434443
KQ458386.1|133576|+|AAACA ENST00000252699.7 ACTN4	0.491272	0.417326	NA	0.446565	0.40453	0.453175	0.517729	0.466993	0.446884	0.488248	0.495194	0.401993
KQ458386.1|133670|+|GGACC ENST00000252699.7 ACTN4	0.308284	0.329416	NA	0.303552	0.290002	0.291807	0.414201	0.346777	0.311673	0.343436	0.370354	0.222475
KQ458386.1|133679|+|GGACA ENST00000252699.7 ACTN4	0.41526	0.288808	NA	0.360773	0.342714	0.281364	0.355698	0.380193	0.2747	0.319832	0.312419	0.363647
KQ458386.1|134092|+|GGACC ENST00000252699.7 ACTN4	0.445935	0.44075	NA	0.426958	0.410555	0.434325	0.353196	0.431864	0.432427	NA	0.400804	NA
KQ458386.1|134190|+|AGACC ENST00000252699.7 ACTN4	0.166729	0.16333	NA	0.153274	0.183535	0.191499	0.179203	0.211085	0.136093	NA	0.169086	NA
KQ458386.1|135393|+|GGACC ENST00000252699.7 ACTN4	0.216227	0.180407	NA	0.146513	0.219863	0.184055	0.208659	0.204553	0.247511	NA	0.225577	NA
KQ458386.1|135403|+|GGACC ENST00000252699.7 ACTN4	0.289821	0.238964	NA	0.257106	0.316694	0.305218	0.314156	0.248627	0.261689	NA	0.252558	NA
KQ458386.1|135445|+|GGACT ENST00000252699.7 ACTN4	0.768823	0.749467	NA	0.719465	0.761217	0.765802	0.738652	0.74925	0.776917	NA	0.797857	NA
KQ458386.1|135463|+|GGACC ENST00000252699.7 ACTN4	0.492828	0.554496	NA	0.521113	0.51081	0.455019	0.502375	0.464863	0.422898	NA	0.4585	NA
KQ458386.1|136657|+|GAACC ENST00000252699.7 ACTN4	0.188109	0.159111	NA	0.170941	0.161871	0.194691	0.164556	0.209845	0.179006	NA	0.230858	NA
KQ458386.1|138728|+|AGACC ENST00000252699.7 ACTN4	0.360076	0.322514	NA	0.272506	0.353928	0.353956	0.320524	0.342907	0.313332	NA	NA	NA
KQ458386.1|138741|+|GGACA ENST00000252699.7 ACTN4	0.564751	0.534145	NA	0.438163	0.514722	0.509282	0.484682	0.565117	0.370573	NA	NA	NA
KQ458386.1|138786|+|GGACA ENST00000252699.7 ACTN4	0.445188	0.395455	NA	0.347503	0.36333	0.358702	0.440882	NA	0.352532	NA	NA	NA
KQ458386.1|138911|+|GAACT ENST00000252699.7 ACTN4	0.405923	0.407596	NA	0.420113	0.446162	0.445054	0.429655	NA	0.439451	NA	NA	NA
KQ458386.1|139079|+|AGACC ENST00000252699.7 ACTN4	0.482285	0.521151	NA	0.529715	0.577297	0.58473	NA	NA	NA	NA	NA	NA
KQ458386.1|139275|+|AGACT ENST00000252699.7 ACTN4	0.691613	0.622655	NA	0.611942	0.644081	0.657293	NA	NA	NA	NA	NA	NA
KQ458386.1|139479|+|GAACT ENST00000252699.7 ACTN4	0.501415	0.454785	0.458244	0.420844	0.473447	0.42334	NA	NA	NA	NA	NA	NA
KQ458386.1|139537|+|GGACC ENST00000252699.7 ACTN4	0.370692	0.428922	0.368166	0.343449	0.380252	0.392815	NA	NA	NA	NA	NA	NA
KQ458386.1|139570|+|AGACT ENST00000252699.7 ACTN4	0.54209	0.526455	0.539691	0.491289	0.575651	0.520296	NA	NA	NA	NA	NA	NA
KQ458386.1|139642|+|AGACC ENST00000252699.7 ACTN4	0.495206	0.462394	0.318703	0.336787	0.440946	0.44709	NA	NA	NA	NA	NA	NA
KQ458386.1|139657|+|GAACC ENST00000252699.7 ACTN4	0.469273	0.495237	0.368048	0.475831	0.460161	0.396714	NA	NA	NA	NA	NA	NA
KQ458386.1|139724|+|GAACC ENST00000252699.7 ACTN4	0.319453	0.252243	0.252696	0.18471	0.239787	0.288051	NA	NA	NA	NA	NA	NA
KQ458386.1|139748|+|AAACA ENST00000252699.7 ACTN4	0.107604	0.0948708	0.0779697	0.0791101	0.110702	0.0912226	NA	NA	NA	NA	NA	NA
KQ458386.1|139755|+|AAACA ENST00000252699.7 ACTN4	0.227842	0.190877	0.17627	0.127569	0.238373	0.133574	NA	NA	NA	NA	NA	NA
KQ458386.1|139764|+|AAACC ENST00000252699.7 ACTN4	0.090828	0.0799004	0.0864345	0.0693547	0.0944365	0.0861442	NA	NA	NA	NA	NA	NA
KQ458386.1|139789|+|AAACA ENST00000252699.7 ACTN4	0.284295	0.213662	0.209187	0.232983	0.223108	0.22566	NA	NA	NA	NA	NA	NA
KQ458386.1|139797|+|AAACT ENST00000252699.7 ACTN4	0.28799	0.226527	0.27536	0.222183	0.300412	0.278133	NA	NA	NA	NA	NA	NA
KQ458386.1|139821|+|AAACT ENST00000252699.7 ACTN4	0.423158	0.441066	0.476795	0.436072	0.408014	NA	NA	NA	0.414647	NA	0.425963	NA
KQ458386.1|139927|+|AGACA ENST00000252699.7 ACTN4	0.583986	NA	0.368171	0.367132	0.373083	NA	NA	NA	0.318249	NA	0.337254	NA
KQ458386.1|139999|+|GGACC ENST00000252699.7 ACTN4	0.392758	NA	0.371426	0.402372	0.360543	NA	NA	NA	0.358241	NA	0.365894	NA
KQ458386.1|140118|+|AAACC ENST00000252699.7 ACTN4	0.13138	NA	0.0842183	0.0748404	0.208074	NA	NA	NA	0.164775	NA	0.106687	0.089237
KQ458386.1|140132|+|GGACA ENST00000252699.7 ACTN4	0.43866	NA	0.424656	0.377349	0.414461	NA	NA	NA	0.443275	NA	0.419126	0.369507
KQ458386.1|140145|+|AAACA ENST00000252699.7 ACTN4	0.144763	NA	0.152763	0.147386	0.175705	NA	NA	NA	0.169548	NA	0.197344	0.170211
chr22|41499841|+|GAACA ENST00000216254.9 ACO2	0.602596	NA	NA	NA	NA	NA	0.36024	NA	0.533	NA	0.497432	0.40714
chr22|41507796|+|GAACC ENST00000216254.9 ACO2	0.311289	NA	NA	NA	NA	0.237693	0.338618	NA	0.277128	NA	0.210805	NA
chr22|41507833|+|GGACA ENST00000216254.9 ACO2	0.731361	NA	NA	NA	NA	0.736467	0.327734	NA	0.46513	NA	0.357137	NA
chr22|41507898|+|GGACC ENST00000216254.9 ACO2	0.455034	NA	NA	NA	NA	0.276313	0.400371	NA	0.405088	NA	0.362437	NA
chr22|41508033|+|AGACC ENST00000216254.9 ACO2	0.131322	NA	NA	NA	NA	0.166419	0.150962	NA	0.145953	NA	0.165618	NA
chr22|41511877|+|GGACA ENST00000216254.9 ACO2	0.703147	NA	NA	NA	NA	0.307686	0.474041	NA	0.51847	NA	0.517968	NA
chr22|41515390|+|AAACT ENST00000216254.9 ACO2	0.213349	NA	NA	NA	NA	0.268722	0.187668	NA	0.242335	NA	0.190877	NA
chr22|41515900|+|AGACT ENST00000216254.9 ACO2	0.340677	NA	NA	NA	NA	NA	0.40935	NA	0.591211	NA	0.407095	NA
chr22|41517619|+|AGACC ENST00000216254.9 ACO2	0.114438	NA	NA	NA	NA	NA	0.161627	NA	0.438932	NA	0.136017	NA
chr22|41518481|+|AGACA ENST00000216254.9 ACO2	0.236799	NA	NA	NA	NA	NA	0.272799	NA	0.191249	NA	0.308941	NA
chr22|41520265|+|GGACA ENST00000216254.9 ACO2	0.310689	NA	NA	NA	NA	NA	0.575639	NA	0.341553	NA	0.323424	NA
chr22|41523275|+|GGACA ENST00000216254.9 ACO2	0.216692	0.148574	NA	NA	NA	NA	0.180875	0.238348	0.249238	NA	0.199155	NA
chr22|41523835|+|GGACA ENST00000216254.9 ACO2	0.666173	0.276793	NA	NA	NA	NA	0.76142	0.58534	0.535089	NA	0.480002	NA
chr22|41523856|+|GAACA ENST00000216254.9 ACO2	0.144518	0.189272	NA	NA	NA	NA	0.17372	0.154296	0.202548	NA	0.176805	NA
chr22|41523883|+|GAACT ENST00000216254.9 ACO2	0.397064	0.306511	NA	NA	NA	NA	0.369243	0.417435	0.504918	NA	0.437064	NA
chr22|41523907|+|AAACC ENST00000216254.9 ACO2	0.0448326	0.0383425	NA	NA	NA	NA	0.10223	0.0392933	0.105056	NA	0.0683473	NA
chr22|41523915|+|AGACC ENST00000216254.9 ACO2	0.206016	0.368125	NA	NA	NA	NA	0.35554	0.124883	0.226937	NA	0.767995	NA
chr22|41524873|+|GAACC ENST00000216254.9 ACO2	0.185971	0.101879	NA	NA	NA	NA	0.183135	0.0758716	0.134472	NA	0.141438	NA
chr22|41524894|+|AGACC ENST00000216254.9 ACO2	0.649068	0.526049	NA	NA	NA	NA	0.418958	0.48289	0.448919	NA	0.473562	NA
chr22|41525212|+|GGACA ENST00000216254.9 ACO2	0.700753	0.447645	NA	NA	NA	NA	0.458941	0.659592	0.397461	NA	0.476133	NA
chr22|41525236|+|GGACA ENST00000216254.9 ACO2	0.475059	0.296944	NA	NA	NA	NA	0.490171	0.430769	0.557458	NA	0.509047	NA
chr22|41525320|+|GGACC ENST00000216254.9 ACO2	0.230214	0.165552	NA	NA	NA	NA	0.291286	0.13583	NA	NA	0.260687	NA
chr22|41525329|+|GGACC ENST00000216254.9 ACO2	0.765438	0.303201	NA	NA	NA	NA	0.196701	0.237399	NA	NA	0.208503	NA
chr22|41527290|+|AAACA ENST00000216254.9 ACO2	0.169742	0.0723727	NA	NA	NA	NA	0.39536	NA	NA	0.480102	0.236161	NA
chr22|41527325|+|GAACT ENST00000216254.9 ACO2	0.70722	0.750212	NA	NA	NA	NA	0.692532	NA	NA	0.562548	0.618235	NA
chr22|41527903|+|AGACC ENST00000216254.9 ACO2	0.243036	0.21053	NA	NA	NA	NA	0.355233	NA	NA	0.256904	0.217282	NA
chr22|41527917|+|AAACA ENST00000216254.9 ACO2	0.131631	0.110647	NA	NA	NA	NA	0.200585	NA	NA	0.193169	0.12055	NA
chr22|41527979|+|GGACA ENST00000216254.9 ACO2	0.619181	0.32071	NA	NA	NA	NA	0.50288	NA	NA	0.447981	0.503038	NA
chr22|41528006|+|GGACT ENST00000216254.9 ACO2	0.501487	0.784609	NA	NA	NA	NA	0.568521	NA	NA	0.556243	0.622951	NA
chr22|41528512|+|GGACC ENST00000216254.9 ACO2	0.330223	0.233805	NA	NA	NA	NA	0.302802	NA	NA	0.260999	0.447805	NA
chr22|41528521|+|AGACC ENST00000216254.9 ACO2	0.23034	0.17449	NA	NA	NA	NA	0.465929	NA	NA	0.225993	0.253591	NA
chr22|41528534|+|GAACC ENST00000216254.9 ACO2	0.506244	0.237927	NA	NA	NA	NA	0.53192	NA	NA	0.500556	0.265899	NA
chr22|41528601|+|GAACT ENST00000216254.9 ACO2	0.547313	0.455331	NA	NA	NA	NA	0.508633	NA	NA	0.525306	0.488746	NA
chr22|41528723|+|AGACA ENST00000216254.9 ACO2	0.625813	0.184939	NA	NA	NA	NA	0.308634	NA	NA	NA	0.331477	NA
chr22|41528874|+|AGACT ENST00000216254.9 ACO2	0.447518	0.866538	NA	NA	NA	NA	0.742643	0.846438	NA	NA	0.592733	NA
chr22|41528936|+|GAACC ENST00000216254.9 ACO2	0.253186	NA	NA	0.392731	NA	NA	0.270214	0.254358	NA	0.369273	0.36493	0.21516
chr22|41528958|+|AAACA ENST00000216254.9 ACO2	0.141434	NA	NA	0.0620769	NA	NA	0.254397	0.114375	NA	0.340242	0.301509	0.102597
chr1|19344433|-|GGACA ENST00000375142.6 CAPZB	0.485694	0.555301	0.539213	NA	0.727002	0.893707	NA	NA	NA	0.529859	0.551089	0.428977
chr1|19344383|-|AAACA ENST00000375142.6 CAPZB	0.103772	0.238125	0.248677	NA	0.0800552	0.213878	NA	NA	NA	0.13283	0.102528	0.119524
chr1|19339051|-|GGACA ENST00000375142.6 CAPZB	0.412966	0.468245	0.377747	NA	0.42074	NA	NA	NA	NA	0.398908	NA	0.399837
chr16|30779217|-|GGACT ENST00000262525.6 ZNF629	0.828756	0.950621	0.871003	0.981096	0.832179	0.785709	0.841257	0.92233	0.882374	0.853858	0.818127	0.832005
chr16|30778865|-|AAACC ENST00000262525.6 ZNF629	0.0591869	0.0417753	0.0692072	0.145175	0.0755241	0.112941	0.0364157	0.0660089	0.0427989	0.0525448	0.0669823	0.0798307
chr16|30778744|-|AAACT ENST00000262525.6 ZNF629	0.0917339	0.0967472	0.211026	0.421503	0.187072	0.35796	0.284835	0.0976845	0.134009	0.128555	0.167653	0.189102
chr16|30778737|-|AAACT ENST00000262525.6 ZNF629	0.273511	0.13534	0.28751	0.360786	0.205802	0.458902	0.232972	0.215988	0.424154	0.230541	0.26068	0.357563
chr16|30778727|-|GGACA ENST00000262525.6 ZNF629	0.868338	0.918404	0.916639	0.798418	0.906126	0.984777	0.902461	0.762189	0.965208	0.937875	0.883617	0.956053
chr16|30778708|-|GAACT ENST00000262525.6 ZNF629	0.366287	0.443782	0.381761	0.41735	0.261563	0.326882	0.284878	0.650157	0.455371	0.27481	0.368862	0.44113
chr16|30778701|-|GAACT ENST00000262525.6 ZNF629	0.409145	0.570828	0.331482	0.280569	0.547953	0.364636	0.551812	0.383062	0.264684	0.361596	0.315268	0.393959
chr16|30778672|-|AAACT ENST00000262525.6 ZNF629	0.162375	0.184376	0.199264	0.214519	0.181118	0.488417	0.302114	0.160276	0.227651	0.312612	0.105603	0.205412
chr16|30778608|-|AGACT ENST00000262525.6 ZNF629	0.30504	0.358446	0.20755	0.244279	0.174049	0.310345	0.471233	0.240139	0.23112	0.216754	0.55074	0.318854
chr16|30778571|-|GGACT ENST00000262525.6 ZNF629	0.784348	0.635352	0.867744	0.878485	0.709982	0.838185	0.845925	0.797718	0.841763	0.838588	0.863652	0.966498
chr16|30778517|-|AAACA ENST00000262525.6 ZNF629	0.126319	0.11596	0.308132	0.740762	0.0832095	0.342655	0.215972	0.268045	0.118656	0.11385	0.144042	0.270929
chr2|74529377|-|AGACA ENST00000425118.5 AUP1	0.392798	0.307946	0.459299	NA	NA	NA	0.328773	NA	NA	0.311397	0.419171	0.241996
chr2|74529269|-|GGACC ENST00000425118.5 AUP1	0.54346	0.36071	0.376851	NA	NA	NA	0.402391	NA	NA	0.545947	0.436737	0.391822
chr2|74529229|-|GGACT ENST00000425118.5 AUP1	0.461103	0.487191	0.539564	NA	NA	NA	0.409435	NA	NA	0.550846	0.563385	0.472018
chr2|74529222|-|GGACT ENST00000425118.5 AUP1	0.58959	0.378099	0.517298	NA	NA	NA	0.351875	NA	NA	0.419626	0.41349	0.587461
chr2|74528432|-|AGACC ENST00000425118.5 AUP1	0.3743	0.353683	0.32733	NA	NA	NA	0.326492	NA	NA	0.282377	0.325202	0.366288
chr2|74528292|-|GAACT ENST00000425118.5 AUP1	0.237503	0.414169	0.284919	NA	NA	NA	0.300382	NA	NA	0.277747	0.272256	0.295869
chr2|74527814|-|AGACA ENST00000425118.5 AUP1	0.152219	0.168123	0.151369	NA	NA	NA	0.185848	NA	NA	0.150159	0.158468	0.155629
chr2|74527808|-|GGACA ENST00000425118.5 AUP1	0.325698	0.361116	0.263244	NA	NA	NA	0.394677	NA	NA	0.326626	0.367353	0.357342
chr2|74527761|-|AGACA ENST00000425118.5 AUP1	0.160295	0.159764	0.172728	NA	NA	NA	0.12314	NA	NA	0.188195	0.121546	0.153826
chr2|74527476|-|AGACC ENST00000425118.5 AUP1	0.596195	0.48367	0.52471	NA	NA	NA	0.546716	NA	NA	0.541361	0.475087	0.459388
chr2|74527358|-|AGACT ENST00000425118.5 AUP1	0.204663	0.154297	0.166082	NA	NA	NA	0.168604	NA	NA	0.257105	0.147902	0.160549
chr2|74527345|-|AGACT ENST00000425118.5 AUP1	0.270293	0.407273	0.495994	NA	NA	NA	0.284176	NA	NA	0.488349	0.303968	0.293446
chr2|74527294|-|AGACA ENST00000425118.5 AUP1	0.45975	0.531159	0.388043	NA	NA	NA	0.500305	NA	NA	0.50745	0.487555	0.362807
chr2|74527280|-|GAACT ENST00000425118.5 AUP1	0.356716	0.388822	0.394917	NA	NA	NA	0.360581	NA	NA	0.465565	0.421045	0.381239
chr11|64246666|-|GGACA ENST00000309318.8 PPP1R14B	0.470112	0.408037	0.460109	0.403329	0.433965	0.439489	0.490581	0.461222	0.441827	0.418681	0.442602	0.444527
chr11|64246599|-|GGACC ENST00000309318.8 PPP1R14B	0.38909	0.377992	0.383552	0.376202	0.376787	0.387477	0.405096	0.376075	0.363164	0.365829	0.382985	0.365351
chr11|64245270|-|GAACT ENST00000309318.8 PPP1R14B	0.2283	0.219856	0.238311	0.238812	0.245105	0.229708	0.231852	0.231406	0.22381	0.234544	0.222012	0.226068
chr11|64245241|-|GGACA ENST00000309318.8 PPP1R14B	0.617778	0.614299	0.499273	0.555631	0.511524	0.540933	0.659701	0.528388	0.463987	0.568359	0.484208	0.448865
chr11|64244939|-|AAACC ENST00000309318.8 PPP1R14B	0.115879	0.115667	0.0971699	0.10679	0.108607	0.113312	0.124751	0.130171	0.114839	0.119894	0.11557	0.114764
chr11|64244800|-|GGACA ENST00000309318.8 PPP1R14B	0.480056	0.511103	0.453667	0.470343	0.427401	0.448674	0.497283	0.437854	0.436322	0.50119	0.435722	0.444264
chr11|64244717|-|GGACA ENST00000309318.8 PPP1R14B	0.434931	0.420807	0.411128	0.430863	0.448745	0.438129	0.457561	0.386966	0.383488	0.450388	0.402961	0.412434
chr11|64244673|-|GGACC ENST00000309318.8 PPP1R14B	0.297533	0.282867	0.302463	0.288144	0.298725	0.321578	0.27665	0.312824	0.315974	0.287921	0.299702	0.30532
chr11|64244562|-|AAACT ENST00000309318.8 PPP1R14B	0.481443	0.469756	0.474487	0.461539	0.482979	0.50232	0.493758	0.469398	0.467755	0.472932	0.503418	0.486457
chr6|43229353|-|GGACA ENST00000230431.11 DNPH1	0.321337	NA	0.474111	0.282015	NA	NA	NA	0.470493	0.300017	NA	0.269818	0.363178
chr6|43229306|-|GGACA ENST00000230431.11 DNPH1	0.477719	NA	0.444925	0.319162	NA	NA	NA	0.674425	0.362081	NA	0.349095	0.465134
chr6|43226353|-|GGACC ENST00000230431.11 DNPH1	0.533061	0.431003	0.411897	0.436777	NA	0.369761	NA	0.421775	0.403336	0.386552	0.355893	0.351399
chr6|43225827|-|GGACT ENST00000230431.11 DNPH1	0.71653	0.688267	0.718194	0.706338	NA	0.746543	NA	0.719755	0.687125	NA	0.698968	0.73286
chr6|43225697|-|AGACA ENST00000230431.11 DNPH1	0.420971	0.399141	0.353819	0.349265	NA	NA	NA	0.440333	0.373738	NA	0.350719	0.34501
chr19|8321535|+|GGACA ENST00000600659.3 RPS28	0.617185	0.644507	0.540105	0.579784	0.516998	0.584164	0.642493	0.581774	0.520461	0.588296	0.546014	0.535033
chr19|8321677|+|GGACC ENST00000600659.3 RPS28	0.371847	0.336821	0.341281	0.336463	0.330532	0.349038	0.359015	0.336454	0.324227	0.342342	0.3214	0.331143
chr19|8321691|+|GGACA ENST00000600659.3 RPS28	0.54712	0.623488	0.46285	0.526271	0.458577	0.487093	0.547956	0.507002	0.442598	0.501709	0.45749	0.447319
chr10|96750362|+|AAACA ENST00000679106.1 RPL13A	0.0924884	0.235708	NA	0.187502	0.168721	0.334269	NA	NA	NA	NA	NA	NA
chr16|70289459|-|GGACT ENST00000261772.13 AARS1	0.452232	NA	0.341597	NA	0.63256	0.354067	NA	0.253423	0.427435	0.377681	0.334554	0.542166
chr16|70282759|-|GGACT ENST00000261772.13 AARS1	0.276313	NA	NA	NA	0.263121	0.311386	NA	0.326423	0.325187	0.261551	NA	0.244997
chr16|70282624|-|GAACC ENST00000261772.13 AARS1	0.44687	NA	NA	NA	0.104854	0.0876597	NA	0.194916	0.162271	0.180628	NA	0.0909812
chr16|70277149|-|AAACC ENST00000261772.13 AARS1	0.0714375	NA	NA	NA	0.0433068	0.0713481	NA	0.0501583	0.0727161	0.0749916	NA	0.0447864
chr16|70277135|-|GAACA ENST00000261772.13 AARS1	0.136581	NA	NA	NA	0.176075	0.299271	NA	0.235879	0.219022	0.165861	NA	0.111745
chr16|70277056|-|AAACA ENST00000261772.13 AARS1	0.752052	NA	NA	NA	0.0870121	0.137108	NA	0.203171	0.103491	0.163655	NA	0.0588207
chr16|70276605|-|GAACT ENST00000261772.13 AARS1	0.373415	NA	NA	NA	0.554847	0.451916	NA	0.354581	0.362647	0.425654	NA	0.510339
chr16|70276569|-|AGACT ENST00000261772.13 AARS1	0.193008	NA	NA	NA	0.249889	0.328705	NA	0.148484	0.302084	0.438901	NA	0.265414
chr16|70276506|-|AAACA ENST00000261772.13 AARS1	0.316707	NA	NA	NA	0.418867	0.0909981	NA	0.211906	0.107639	0.0990029	NA	0.0665464
chr16|70271805|-|GAACC ENST00000261772.13 AARS1	0.141662	NA	NA	NA	0.189183	NA	NA	0.197424	0.202889	0.176053	NA	0.0901289
chr16|70270319|-|AAACC ENST00000261772.13 AARS1	0.0990891	NA	NA	NA	0.094818	NA	NA	0.125017	0.114153	0.0922416	NA	0.070462
chr16|70269670|-|GGACC ENST00000261772.13 AARS1	0.561782	NA	NA	NA	0.47743	NA	NA	0.572291	NA	0.527841	NA	0.378581
chr16|70267781|-|GGACC ENST00000261772.13 AARS1	0.12115	NA	NA	NA	0.219498	NA	NA	0.207267	NA	0.162469	NA	0.253826
chr16|70267775|-|AGACA ENST00000261772.13 AARS1	0.235264	NA	NA	NA	0.202463	NA	NA	0.704702	NA	0.205353	NA	0.195539
chr16|70267763|-|GGACA ENST00000261772.13 AARS1	0.521625	NA	NA	NA	0.19777	NA	NA	0.281221	NA	0.246612	NA	0.162596
chr16|70267728|-|AGACT ENST00000261772.13 AARS1	0.33162	NA	NA	NA	0.230369	NA	NA	0.40806	NA	0.255926	NA	0.267119
chr16|70267700|-|GGACA ENST00000261772.13 AARS1	0.540638	NA	NA	NA	0.402715	NA	NA	0.328549	NA	0.367666	NA	0.73082
chr16|70267676|-|AGACA ENST00000261772.13 AARS1	0.254961	NA	NA	NA	0.256895	NA	NA	0.51398	NA	0.534349	NA	0.243053
chr16|70267668|-|AGACC ENST00000261772.13 AARS1	0.243191	NA	NA	NA	0.165206	NA	NA	0.143423	NA	0.139547	NA	0.207543
chr16|70265659|-|AGACA ENST00000261772.13 AARS1	0.470387	NA	NA	NA	0.419802	NA	NA	0.385834	NA	0.424926	NA	0.403539
chr16|70265607|-|GGACT ENST00000261772.13 AARS1	0.860733	NA	NA	NA	0.587167	NA	NA	0.580974	NA	0.657424	NA	0.862177
chr16|70265575|-|AGACA ENST00000261772.13 AARS1	0.741405	NA	NA	NA	0.62441	NA	NA	0.570123	NA	0.655159	NA	0.482435
chr16|70265547|-|AAACT ENST00000261772.13 AARS1	0.22285	NA	NA	NA	0.188765	NA	NA	0.576929	NA	0.144336	NA	0.254812
chr16|70265068|-|AGACC ENST00000261772.13 AARS1	0.178332	NA	NA	NA	0.145414	NA	NA	0.155024	NA	0.129029	NA	0.137769
chr16|70265053|-|GGACA ENST00000261772.13 AARS1	0.677088	NA	NA	NA	0.862091	NA	NA	0.588199	NA	0.610515	NA	0.561544
chr16|70264975|-|GGACT ENST00000261772.13 AARS1	0.474019	NA	NA	NA	0.494386	NA	NA	0.706424	NA	0.578593	NA	0.567926
chr16|70262515|-|GAACA ENST00000261772.13 AARS1	0.257366	NA	NA	NA	0.338345	NA	NA	0.188093	NA	0.251453	NA	0.225845
chr16|70262428|-|GGACA ENST00000261772.13 AARS1	0.562619	NA	NA	NA	0.260587	NA	NA	0.453411	NA	0.506825	NA	0.586424
chr16|70262423|-|AGACC ENST00000261772.13 AARS1	0.244037	NA	NA	NA	0.114783	NA	NA	0.145473	NA	0.199848	NA	0.124753
chr16|70261154|-|AAACA ENST00000261772.13 AARS1	0.151182	NA	NA	NA	0.144097	NA	NA	0.282693	NA	0.106464	NA	0.116349
chr16|70261097|-|GAACC ENST00000261772.13 AARS1	0.564107	NA	NA	NA	NA	NA	NA	0.522316	NA	0.467589	NA	0.654296
chr16|70259175|-|AGACC ENST00000261772.13 AARS1	0.481822	NA	NA	NA	NA	NA	NA	0.168433	NA	0.206902	NA	0.736506
chr16|70259137|-|GAACT ENST00000261772.13 AARS1	0.434564	NA	NA	NA	NA	NA	NA	0.550827	NA	0.494232	NA	0.632228
chr16|70258145|-|AGACC ENST00000261772.13 AARS1	0.196212	NA	NA	NA	NA	NA	NA	0.167656	NA	0.190516	NA	0.205592
chr16|70255825|-|GAACT ENST00000261772.13 AARS1	0.561196	NA	NA	NA	NA	NA	NA	0.569048	NA	0.525395	NA	0.499058
chr16|70254668|-|AGACT ENST00000261772.13 AARS1	0.246729	NA	NA	NA	NA	NA	NA	0.247894	NA	0.59275	NA	0.246949
chr16|70254658|-|AAACA ENST00000261772.13 AARS1	0.141352	NA	NA	NA	NA	NA	NA	0.299906	NA	0.112115	NA	0.159495
chr16|70253987|-|AGACT ENST00000261772.13 AARS1	0.196203	NA	NA	NA	NA	NA	NA	0.426865	NA	0.360008	NA	0.288382
chr16|70253950|-|GGACC ENST00000261772.13 AARS1	0.568296	NA	NA	NA	NA	NA	NA	0.651954	NA	0.541302	NA	0.54146
chr16|70253336|-|AGACT ENST00000261772.13 AARS1	0.285716	NA	NA	NA	NA	NA	NA	0.336277	NA	0.348791	NA	0.377986
chr16|70253311|-|GGACA ENST00000261772.13 AARS1	0.482851	NA	NA	NA	NA	NA	NA	0.413188	NA	0.55536	NA	0.525655
chr16|70252725|-|GAACT ENST00000261772.13 AARS1	0.700227	NA	NA	NA	NA	NA	NA	0.570685	NA	0.556848	NA	0.779746
chr16|70252654|-|GAACA ENST00000261772.13 AARS1	0.751821	NA	NA	NA	NA	NA	NA	0.681202	NA	0.686779	NA	0.689864
chr16|70252638|-|GGACC ENST00000261772.13 AARS1	0.922473	NA	NA	NA	NA	NA	NA	0.84963	NA	0.918005	NA	0.855909
chr16|70252600|-|GAACA ENST00000261772.13 AARS1	0.431162	NA	NA	NA	NA	NA	NA	0.605639	NA	0.443552	NA	0.462565
chr16|70252519|-|GAACC ENST00000261772.13 AARS1	0.313431	NA	NA	NA	NA	NA	NA	0.37968	NA	0.34616	NA	0.250144
chr16|70252458|-|AGACC ENST00000261772.13 AARS1	0.167572	NA	NA	NA	NA	NA	NA	0.181373	NA	0.232737	NA	0.120074
chr16|70252402|-|GGACC ENST00000261772.13 AARS1	0.664476	NA	NA	NA	NA	NA	NA	0.649631	NA	0.656628	NA	0.711471
MU273335.1|150437|+|AGACC ENST00000681054.1 NAXE	0.366835	NA	NA	0.262255	NA	NA	NA	NA	NA	NA	NA	NA
MU273335.1|150457|+|GGACC ENST00000681054.1 NAXE	0.486844	NA	NA	0.466212	NA	NA	NA	NA	NA	NA	NA	NA
MU273335.1|150472|+|GGACC ENST00000681054.1 NAXE	0.392705	NA	NA	0.494431	NA	NA	NA	NA	NA	NA	NA	NA
MU273335.1|150486|+|GAACT ENST00000681054.1 NAXE	0.517779	NA	NA	0.53038	NA	NA	NA	NA	NA	NA	NA	NA
MU273335.1|150504|+|GGACT ENST00000681054.1 NAXE	0.419299	NA	NA	0.42055	NA	NA	NA	NA	NA	NA	NA	NA
MU273335.1|150681|+|GGACC ENST00000681054.1 NAXE	0.480371	NA	NA	0.44422	NA	NA	NA	NA	NA	NA	NA	NA
MU273335.1|150717|+|GGACC ENST00000681054.1 NAXE	0.390298	NA	NA	0.321498	NA	NA	NA	NA	NA	NA	NA	NA
MU273335.1|150730|+|GAACT ENST00000681054.1 NAXE	0.647602	NA	NA	0.561148	NA	NA	NA	NA	NA	NA	NA	NA
MU273335.1|151026|+|AAACT ENST00000681054.1 NAXE	0.607407	NA	NA	0.550294	NA	NA	NA	NA	NA	NA	NA	NA
MU273335.1|151196|+|GGACA ENST00000681054.1 NAXE	0.394657	NA	NA	0.32736	NA	NA	NA	NA	NA	NA	NA	NA
MU273335.1|151982|+|GAACT ENST00000681054.1 NAXE	0.316772	NA	NA	0.344879	NA	NA	NA	NA	NA	NA	NA	NA
MU273335.1|152042|+|GAACC ENST00000681054.1 NAXE	0.490905	NA	NA	0.428486	NA	NA	NA	NA	NA	NA	NA	NA
MU273335.1|152075|+|GGACT ENST00000681054.1 NAXE	0.369304	NA	NA	0.349788	NA	NA	NA	NA	NA	NA	NA	NA
MU273335.1|152481|+|AGACT ENST00000681054.1 NAXE	0.408452	NA	NA	0.36108	NA	NA	NA	NA	NA	NA	NA	NA
MU273335.1|152595|+|GAACC ENST00000681054.1 NAXE	0.129277	NA	NA	0.106669	NA	NA	NA	NA	NA	NA	NA	NA
chr11|61781729|+|GAACA ENST00000265460.9 MYRF	0.140556	NA	0.270867	0.753579	0.634183	NA	0.270975	NA	NA	0.42385	0.551545	0.241312
chr11|61783859|+|GAACT ENST00000265460.9 MYRF	0.299577	NA	0.542386	0.361741	0.568259	NA	0.514933	NA	NA	0.402161	0.644869	0.546645
chr11|61783925|+|GAACT ENST00000265460.9 MYRF	0.403059	NA	0.342263	0.21443	0.353199	NA	0.361495	NA	NA	0.328725	0.477087	0.429719
chr11|61784331|+|GAACC ENST00000265460.9 MYRF	0.364198	NA	0.171375	0.206494	0.287409	NA	0.276311	NA	NA	0.471013	0.3974	0.189041
chr11|61784378|+|GGACA ENST00000265460.9 MYRF	0.456085	NA	0.442459	0.232522	0.411193	NA	0.342388	NA	NA	0.315484	0.375617	0.295976
chr11|61786109|+|AGACT ENST00000265460.9 MYRF	0.454663	NA	0.502377	0.26193	0.464012	NA	0.539136	NA	NA	0.475582	0.53357	0.496343
chr11|61786175|+|GGACC ENST00000265460.9 MYRF	0.898349	NA	0.939561	0.837379	0.906045	NA	0.915637	NA	NA	0.915538	0.906407	0.912806
chr11|61786271|+|AGACT ENST00000265460.9 MYRF	0.932891	NA	0.9181	0.892926	0.823021	NA	0.9044	NA	NA	0.845514	0.921077	0.899784
chr11|61786280|+|AAACT ENST00000265460.9 MYRF	0.318649	NA	0.388262	0.157808	0.280595	NA	0.236782	NA	NA	0.198065	0.455611	0.301537
chr11|61786341|+|GAACC ENST00000265460.9 MYRF	0.122599	NA	0.490132	0.078997	0.109636	NA	0.0988791	NA	NA	0.220576	0.16336	0.212596
chr11|61786356|+|AGACT ENST00000265460.9 MYRF	0.931261	NA	0.882384	0.871412	0.897032	NA	0.917019	NA	NA	0.86624	0.864416	0.833943
chr11|61786397|+|GGACA ENST00000265460.9 MYRF	0.492788	NA	0.682236	0.389419	0.411519	NA	0.379792	NA	NA	0.435641	0.578725	0.320829
chr11|61786402|+|GGACC ENST00000265460.9 MYRF	0.31267	NA	0.469251	0.328205	0.491919	NA	0.631839	NA	NA	0.59374	0.339209	0.216712
chr11|61786522|+|AGACT ENST00000265460.9 MYRF	0.943692	NA	0.800355	0.932441	0.808597	NA	0.831938	NA	NA	0.834754	0.901413	0.895387
chr11|61786549|+|GGACC ENST00000265460.9 MYRF	0.827643	NA	0.377925	0.255361	0.763404	NA	0.923673	NA	NA	0.482004	0.809669	0.542948
chr11|61786598|+|AGACT ENST00000265460.9 MYRF	0.829197	NA	0.92781	0.878008	0.74636	NA	0.831404	NA	NA	0.805306	0.853708	0.779414
chr11|61786608|+|GGACC ENST00000265460.9 MYRF	0.454034	NA	0.717943	0.244894	0.404677	NA	0.410381	NA	NA	0.501638	0.593379	0.5133
chr11|61786681|+|GGACT ENST00000265460.9 MYRF	0.942275	NA	0.943055	0.921184	0.849793	NA	0.819196	NA	NA	0.909065	0.942709	0.91132
chr11|61786709|+|AGACT ENST00000265460.9 MYRF	0.671514	NA	0.350732	0.781738	0.631496	NA	0.798027	NA	NA	0.488175	0.667643	0.693097
chr11|61786715|+|GGACT ENST00000265460.9 MYRF	0.890445	NA	0.94005	0.970083	0.89228	NA	0.928434	NA	NA	0.945356	0.929297	0.81294
chr11|61786820|+|AAACT ENST00000265460.9 MYRF	0.287901	NA	0.518362	0.380933	0.498068	NA	0.421322	NA	NA	0.535199	0.499981	0.528627
chr11|61786886|+|GAACC ENST00000265460.9 MYRF	0.46675	NA	0.115786	0.135076	0.565035	NA	0.544262	NA	NA	0.230693	0.350107	0.145628
chr11|61786928|+|GAACC ENST00000265460.9 MYRF	0.0889491	NA	0.231776	0.071466	0.116631	NA	0.0896658	NA	NA	0.138673	0.344191	0.102367
chr11|61787154|+|AAACC ENST00000265460.9 MYRF	0.0935053	NA	0.121217	0.079907	0.0451537	NA	0.218816	NA	NA	NA	0.14649	0.158068
chr11|61787231|+|AGACA ENST00000265460.9 MYRF	0.374726	NA	0.374792	0.258026	0.335121	NA	0.185022	0.214132	NA	NA	0.303106	0.282396
chr11|61787296|+|AGACC ENST00000265460.9 MYRF	0.118763	NA	0.228688	0.271495	0.291162	NA	0.361333	0.245581	NA	NA	0.324354	NA
chr11|61787575|+|GAACT ENST00000265460.9 MYRF	0.648195	NA	0.654922	0.646348	0.543141	NA	0.51696	0.599676	NA	NA	0.70959	NA
chr11|61787721|+|AAACC ENST00000265460.9 MYRF	0.253093	NA	0.231087	0.0800174	0.112513	NA	0.228412	0.0834106	NA	NA	0.172461	NA
chr11|61787797|+|AAACT ENST00000265460.9 MYRF	0.34072	NA	0.543724	0.36	0.378461	NA	0.122105	0.40949	NA	NA	0.390343	NA
chr11|61787862|+|GGACT ENST00000265460.9 MYRF	0.858582	NA	0.906784	0.735097	0.717437	NA	0.716099	0.731549	NA	NA	0.790346	NA
chr11|61787924|+|GGACA ENST00000265460.9 MYRF	0.598931	NA	0.502691	0.658331	0.59348	NA	0.669535	0.746575	NA	NA	0.802771	NA
chr11|61787942|+|AAACC ENST00000265460.9 MYRF	0.255184	NA	0.496762	0.167425	0.430066	NA	0.321596	0.407081	NA	NA	0.400346	NA
chr11|61788004|+|GGACA ENST00000265460.9 MYRF	0.24669	NA	0.278931	0.143525	0.179862	NA	0.261116	0.511369	NA	NA	0.24566	NA
chr11|61788045|+|GGACC ENST00000265460.9 MYRF	0.48889	NA	0.336219	0.362509	0.350207	NA	0.644724	0.31449	NA	NA	0.603723	NA
chr5|82276408|-|GAACT ENST00000651545.1 RPS23	0.30087	NA	NA	NA	NA	0.585076	0.329972	NA	NA	NA	NA	0.338284
chr5|82276121|-|AGACC ENST00000651545.1 RPS23	0.182787	NA	NA	0.175391	NA	0.170239	0.173613	NA	NA	NA	0.167133	0.176943
chr5|82276093|-|AAACA ENST00000651545.1 RPS23	0.117325	NA	NA	0.113397	NA	0.119321	0.122607	NA	NA	NA	0.132124	0.133614
chr15|74619229|+|GAACC ENST00000395066.9 CLK3	0.252624	0.257642	0.255441	0.277083	NA	NA	0.208425	NA	0.273668	0.239495	0.18287	0.160342
chr15|74619234|+|AGACC ENST00000395066.9 CLK3	0.135413	0.142673	0.122703	0.170315	NA	NA	0.147151	NA	0.175696	0.169166	0.142223	0.125419
chr15|74619283|+|GAACA ENST00000395066.9 CLK3	0.618109	0.656569	0.524604	0.465074	NA	NA	0.566834	NA	0.558789	0.498799	0.536114	0.46151
chr15|74619295|+|AGACT ENST00000395066.9 CLK3	0.289688	0.278694	0.347676	0.261183	NA	NA	0.614692	NA	0.333071	0.381166	0.472557	0.290365
chr15|74620101|+|GGACT ENST00000395066.9 CLK3	0.638591	0.549874	0.662132	0.499854	NA	NA	0.407253	0.535464	0.517244	0.730453	0.565226	0.762277
chr15|74620111|+|GGACC ENST00000395066.9 CLK3	0.428785	0.396362	0.307639	0.224918	NA	NA	0.293547	0.29856	0.378413	0.454894	0.432905	0.236252
chr15|74620163|+|GGACC ENST00000395066.9 CLK3	0.410539	0.454039	0.385724	0.180125	NA	NA	0.433914	0.614915	0.454192	0.492546	0.470533	0.250265
chr15|74622509|+|GAACC ENST00000395066.9 CLK3	0.247103	0.240063	0.188184	0.176917	NA	NA	0.268617	0.276031	0.314036	0.435906	NA	0.208936
chr15|74622551|+|GGACC ENST00000395066.9 CLK3	0.427058	0.530004	0.334227	0.269878	NA	NA	0.300429	0.248938	0.381518	0.444774	NA	0.283621
chr15|74625003|+|GGACA ENST00000395066.9 CLK3	0.254288	0.297177	0.328206	0.358831	NA	NA	NA	0.255127	0.324048	0.316014	NA	0.34749
chr15|74625012|+|AAACA ENST00000395066.9 CLK3	0.128983	0.16313	0.178665	0.142424	NA	NA	NA	0.156136	0.182996	0.178214	NA	0.129495
chr15|74625876|+|GAACA ENST00000395066.9 CLK3	0.231285	0.131206	0.234567	0.15426	NA	NA	NA	0.134027	0.128835	0.129194	NA	0.125197
chr15|74627382|+|AGACT ENST00000395066.9 CLK3	0.323691	NA	0.344195	0.316229	NA	NA	NA	0.394202	0.315115	0.355731	NA	0.351058
chr15|74627389|+|AAACC ENST00000395066.9 CLK3	0.14249	NA	0.138653	0.107927	NA	NA	NA	0.214182	0.140296	0.146596	NA	0.0860216
chr15|74627397|+|GAACA ENST00000395066.9 CLK3	0.31158	NA	0.211539	0.22217	NA	NA	NA	0.403164	0.218788	0.393475	NA	0.185392
chr15|74627426|+|AAACC ENST00000395066.9 CLK3	0.064442	NA	0.0796662	0.115746	NA	NA	NA	0.123836	0.077005	0.127092	NA	0.0645168
chr15|74627564|+|GAACA ENST00000395066.9 CLK3	0.35696	NA	0.393548	0.28587	NA	NA	NA	0.338584	0.364923	0.464044	NA	0.345506
chr15|74628604|+|AGACC ENST00000395066.9 CLK3	0.105773	NA	0.114259	0.267379	NA	NA	NA	0.130465	0.0993066	0.112152	NA	0.125262
chr15|74628614|+|AAACC ENST00000395066.9 CLK3	0.36548	NA	0.221826	0.325766	NA	NA	NA	0.274921	0.243034	0.442489	NA	0.0978557
chr15|74628986|+|GAACA ENST00000395066.9 CLK3	0.366405	NA	0.30038	0.322014	NA	NA	NA	0.516126	0.442403	0.531642	NA	0.378753
chr15|74629016|+|GAACT ENST00000395066.9 CLK3	0.415463	NA	0.317376	0.280555	NA	NA	NA	0.375174	0.394331	0.272338	NA	0.408416
chr15|74629023|+|AAACC ENST00000395066.9 CLK3	0.107607	NA	0.0672774	0.0521925	NA	NA	NA	0.0761412	0.0642648	0.0770978	NA	0.0665044
chr15|74629723|+|AGACT ENST00000395066.9 CLK3	0.390798	NA	0.274567	0.618401	NA	NA	NA	0.370023	0.45809	0.469578	NA	0.379894
chr15|74629921|+|GGACT ENST00000395066.9 CLK3	0.742565	NA	0.825979	0.555864	NA	NA	NA	0.797669	0.775729	0.798157	NA	0.845793
chr15|74629987|+|GAACA ENST00000395066.9 CLK3	0.755251	NA	0.755964	0.352127	NA	NA	NA	0.65588	0.723708	0.730926	NA	0.747606
chr15|74630029|+|AGACT ENST00000395066.9 CLK3	0.266455	NA	0.321345	0.436532	NA	NA	NA	0.406285	0.555551	0.379665	NA	0.360244
chr7|141010529|-|AAACT ENST00000467334.1 MRPS33	0.285367	0.1931	NA	NA	NA	NA	NA	NA	0.216445	NA	NA	NA
chr7|141010517|-|GAACT ENST00000467334.1 MRPS33	0.451737	0.566187	NA	NA	NA	NA	NA	NA	0.4701	NA	NA	NA
chr7|141010492|-|AGACT ENST00000467334.1 MRPS33	0.347702	0.376912	NA	NA	NA	NA	NA	NA	0.282763	NA	NA	NA
chr7|141010454|-|GAACT ENST00000467334.1 MRPS33	0.469808	0.593453	NA	NA	NA	NA	NA	NA	0.543633	NA	NA	NA
chr7|141010427|-|GGACT ENST00000467334.1 MRPS33	0.6457	0.585517	NA	NA	NA	NA	NA	NA	0.601623	NA	NA	NA
chr7|141006472|-|AAACC ENST00000467334.1 MRPS33	0.220917	0.209686	NA	NA	NA	NA	NA	NA	0.181413	NA	NA	NA
chr7|141006408|-|AGACT ENST00000467334.1 MRPS33	0.700871	0.668085	NA	NA	NA	NA	NA	NA	0.57087	NA	NA	NA
chr7|141006312|-|GAACA ENST00000467334.1 MRPS33	0.412594	0.306062	NA	NA	NA	NA	NA	NA	0.336947	NA	NA	NA
chr7|141006256|-|GAACA ENST00000467334.1 MRPS33	0.396789	0.226524	NA	NA	NA	NA	NA	NA	0.225322	NA	NA	NA
chr16|1964564|-|GAACC ENST00000343262.9 RPS2	0.395724	0.44802	0.390858	0.397755	0.363836	0.399323	0.40451	0.40664	0.380105	0.413838	0.360911	0.407555
chr16|1964328|-|GGACA ENST00000343262.9 RPS2	0.473676	0.437282	0.373411	0.388374	0.372646	0.413777	0.472621	0.404727	0.37562	0.405156	0.370786	0.367099
chr16|1963178|-|AGACC ENST00000343262.9 RPS2	0.276874	0.267601	0.298798	0.271995	0.281606	0.301951	0.284608	0.272003	0.283574	0.279742	0.281553	0.302389
chr16|1962890|-|GGACT ENST00000343262.9 RPS2	0.671102	0.669132	0.68513	0.645729	0.644179	0.708344	0.693817	0.657789	0.670921	0.666211	0.673846	0.690413
chr16|1962770|-|GAACA ENST00000343262.9 RPS2	0.172567	0.179996	0.159817	0.164308	0.160516	NA	0.170557	0.177965	0.154528	0.169466	0.158382	0.16733
chr16|1962241|-|AGACC ENST00000343262.9 RPS2	0.202076	0.20595	0.165734	0.181077	0.169587	NA	0.188883	0.17827	0.155485	0.17247	0.161323	0.158169
chr16|1962205|-|AGACT ENST00000343262.9 RPS2	0.434511	0.41481	0.41927	0.416903	0.404048	NA	0.424469	0.413943	0.416271	0.414635	0.415019	0.42257
chr16|1962154|-|AGACC ENST00000343262.9 RPS2	0.139907	0.137205	0.132708	0.134644	0.133367	NA	0.138609	0.14	0.123195	0.132027	0.12989	0.130287
chr16|1962127|-|GGACT ENST00000343262.9 RPS2	0.518403	0.515787	0.410121	0.412099	0.448311	NA	0.504247	0.483987	0.40981	0.476256	0.419234	0.394827
chr15|64381373|-|GAACA ENST00000300035.9 PCLAF	0.328453	NA	0.324903	0.350374	0.295421	0.377443	0.401919	0.359993	0.274229	0.328414	0.299858	0.264202
chr15|64381362|-|GGACT ENST00000300035.9 PCLAF	0.60288	NA	0.605736	0.525707	0.573505	0.588575	0.664905	0.596348	0.519566	0.67211	0.575786	0.571986
chr15|64381352|-|AGACA ENST00000300035.9 PCLAF	0.262339	NA	0.236338	0.284353	0.273601	0.264616	0.251273	0.302914	0.255299	0.269744	0.267139	0.239388
chr15|64376881|-|GAACC ENST00000300035.9 PCLAF	0.162681	0.169482	0.166374	0.153209	0.147829	0.212626	0.23814	0.139039	0.134299	0.141587	0.150984	0.188079
chr15|64366028|-|GAACT ENST00000300035.9 PCLAF	0.509186	0.523669	0.487426	0.522276	0.479406	NA	0.540282	0.51583	0.503305	0.515775	0.548937	0.585647
chr15|64365931|-|GAACA ENST00000300035.9 PCLAF	0.285795	0.269571	0.27233	0.288462	0.232948	NA	0.314639	0.224411	0.227849	0.234856	0.229256	0.225335
chr15|64365856|-|AGACT ENST00000300035.9 PCLAF	0.403294	NA	0.434289	0.356121	0.371544	NA	0.332929	0.307272	0.349613	0.34761	NA	0.380889
chr6|79214978|-|AAACA ENST00000275036.11 HMGN3	0.116027	0.169372	0.141175	NA	0.146943	0.107224	0.116502	NA	NA	NA	NA	NA
chr6|79203628|-|AAACC ENST00000275036.11 HMGN3	0.0781965	0.0773354	0.0692532	NA	0.0678448	0.0516692	0.0587934	NA	NA	NA	NA	NA
chr6|79203613|-|AAACC ENST00000275036.11 HMGN3	0.0785922	0.0998065	0.218443	NA	0.0921438	0.0689284	0.0877773	NA	NA	NA	NA	NA
chr6|79203607|-|GAACC ENST00000275036.11 HMGN3	0.200138	0.168793	0.124417	NA	0.177721	0.0944967	0.14475	NA	NA	NA	NA	NA
chr6|79203601|-|AAACC ENST00000275036.11 HMGN3	0.0646541	0.0827721	0.0524778	NA	0.224652	0.0516363	0.0539858	NA	NA	NA	NA	NA
chr6|79203591|-|AAACA ENST00000275036.11 HMGN3	0.165125	0.22674	0.165235	NA	0.140049	0.11405	0.105823	NA	NA	NA	NA	NA
chr6|79202384|-|GAACC ENST00000275036.11 HMGN3	0.199242	0.207236	0.257341	NA	0.211952	0.203738	0.195972	NA	NA	NA	NA	NA
chr6|79201717|-|AAACT ENST00000275036.11 HMGN3	0.225361	0.268204	0.259446	NA	0.344152	0.279209	0.273534	NA	NA	NA	0.298191	NA
chr6|79201645|-|GGACA ENST00000275036.11 HMGN3	0.314649	0.377578	0.337062	NA	0.382636	0.426316	0.452475	NA	NA	NA	0.41599	NA
chr6|79201591|-|GGACT ENST00000275036.11 HMGN3	0.56685	0.604796	0.671545	NA	0.594142	0.544877	0.668442	NA	NA	NA	0.657061	NA
chr16|30070397|+|AAACA ENST00000412304.6 ALDOA	0.23971	NA	NA	NA	NA	NA	NA	NA	NA	NA	NA	NA
chr12|53669278|-|AAACC ENST00000394349.9 ATP5MC2	0.112013	0.0899098	NA	0.0875745	0.102845	0.0852953	0.0894387	0.0762476	0.0775688	0.0888494	0.085525	NA
chr12|53669259|-|GGACA ENST00000394349.9 ATP5MC2	0.695389	0.632882	NA	0.547406	0.553355	0.504833	0.580955	0.548947	0.528868	0.583598	0.552659	NA
chr12|53669182|-|GAACT ENST00000394349.9 ATP5MC2	0.548763	0.541033	NA	0.604464	0.506986	0.491177	0.538397	0.509961	0.522682	0.528171	0.510174	NA
chr12|53665426|-|GAACC ENST00000394349.9 ATP5MC2	0.110369	0.107987	NA	0.0862902	0.118683	0.128334	0.126951	0.120919	0.117854	0.122618	0.120557	NA
chr12|53665194|-|AGACA ENST00000394349.9 ATP5MC2	0.171882	0.149893	NA	0.184569	0.147507	0.142164	0.156694	0.150303	0.132109	0.145406	0.143777	NA
chr9|136418915|+|AGACA ENST00000371717.8 PMPCA	0.335521	0.397882	0.17411	0.19189	0.182135	0.233879	0.426945	NA	0.180371	0.224576	0.188135	NA
chr9|136419095|+|GAACC ENST00000371717.8 PMPCA	0.345377	0.450934	0.419483	0.391485	0.429127	0.377265	0.461226	NA	0.376022	0.481901	0.412472	NA
chr9|136419102|+|GGACA ENST00000371717.8 PMPCA	0.50688	0.508401	0.398284	0.474376	0.352407	0.435761	0.45968	NA	0.479876	0.450105	0.469255	NA
chr9|136421881|+|GAACC ENST00000371717.8 PMPCA	0.133842	0.0761258	0.0942305	0.193864	0.11435	0.189516	0.0906593	NA	0.115187	0.112826	0.130069	NA
chr9|136423208|+|AGACC ENST00000371717.8 PMPCA	0.169628	0.227967	0.284268	0.535658	0.370503	0.185802	0.271287	NA	0.19485	0.179033	0.184856	NA
chr9|136423266|+|GAACC ENST00000371717.8 PMPCA	0.371695	0.498605	0.424287	0.47445	0.382247	0.405287	0.554999	NA	0.442986	0.403945	0.485025	NA
chr9|136423286|+|AGACC ENST00000371717.8 PMPCA	0.306194	0.317157	0.277122	0.328822	0.378521	0.324933	0.298037	NA	0.26733	0.285032	0.387018	NA
chr9|136423333|+|GGACA ENST00000371717.8 PMPCA	0.923318	0.893427	0.939556	0.90594	0.887755	0.945305	0.938131	NA	0.912791	0.883649	0.912317	NA
chr9|136423379|+|AAACA ENST00000371717.8 PMPCA	0.234659	0.201044	NA	0.743682	0.187176	0.300049	NA	NA	0.239259	0.356972	0.339877	NA
chr9|136423421|+|GAACT ENST00000371717.8 PMPCA	0.720701	0.726632	NA	0.711217	0.717837	0.73078	NA	NA	0.741438	0.744731	0.705422	NA
chr9|136423653|+|GGACT ENST00000371717.8 PMPCA	0.824512	0.787096	NA	0.792651	0.832183	0.859836	NA	NA	0.787449	0.804268	0.808181	NA
chr19|54201218|+|AAACT ENST00000302907.9 RPS9	0.331776	0.32201	NA	0.33889	0.33111	NA	0.368599	NA	NA	NA	0.361893	0.355416
chr19|54201238|+|AGACC ENST00000302907.9 RPS9	0.22229	0.190378	NA	0.181023	0.180821	NA	0.182259	NA	NA	NA	0.177264	0.180391
chr19|54201505|+|GAACA ENST00000302907.9 RPS9	0.25903	0.278045	NA	0.240628	0.25261	NA	0.258785	NA	NA	NA	0.25343	0.258477
chr19|54201566|+|GAACT ENST00000302907.9 RPS9	0.305564	0.309229	NA	0.304432	0.307396	NA	0.310371	NA	NA	NA	0.309207	0.343245
chr19|54201589|+|GGACC ENST00000302907.9 RPS9	0.266983	0.262909	NA	0.23713	0.241265	NA	0.277423	NA	NA	NA	0.243145	0.250364
chr19|54206389|+|AGACC ENST00000302907.9 RPS9	0.226742	0.208149	NA	0.218849	0.188446	NA	0.202349	NA	NA	NA	0.200711	0.418786
chr19|54207418|+|GAACA ENST00000302907.9 RPS9	0.157548	0.170183	NA	0.171506	0.175965	NA	0.178537	0.184086	0.163689	NA	0.161757	0.148986
chr19|54207628|+|AAACA ENST00000302907.9 RPS9	0.187423	0.177534	0.15789	0.173095	0.177805	0.176059	0.204577	NA	0.199882	NA	0.195849	0.172549
chr4|39458433|-|AGACT ENST00000295955.14 RPL9	0.275926	0.273664	0.272033	0.262009	0.249536	0.279964	0.281675	0.261514	0.251374	0.258751	0.257199	0.260232
chr4|39458415|-|AGACT ENST00000295955.14 RPL9	0.404331	0.491364	0.373347	0.461945	0.360677	0.36263	0.401235	0.343791	0.359025	NA	0.440966	0.386806
chr4|39458259|-|GAACC ENST00000295955.14 RPL9	0.153406	0.152232	0.156553	0.146866	0.149825	0.151057	0.154387	0.15085	0.149415	0.149383	0.147549	0.158843
chr4|39458246|-|GGACT ENST00000295955.14 RPL9	0.46473	0.462371	0.439921	0.426889	0.436027	0.456211	0.460807	0.46436	0.438288	0.438465	0.461597	0.445183
chr4|39458224|-|GAACT ENST00000295955.14 RPL9	0.469939	0.478991	0.455489	0.457272	0.464101	0.462027	0.46491	0.457457	0.452903	0.463228	0.450888	0.454711
chr4|39457646|-|GAACT ENST00000295955.14 RPL9	0.421095	0.395666	0.380278	0.378253	0.407934	0.373331	0.392089	0.39882	0.383201	0.403314	0.388658	0.379408
chr4|39457630|-|GGACT ENST00000295955.14 RPL9	0.620945	0.620241	0.548331	0.581664	0.554327	0.549956	0.621345	0.584534	0.534214	0.578081	0.537515	0.536139
chr4|39457608|-|GAACA ENST00000295955.14 RPL9	0.576336	0.538221	0.495005	0.500545	0.464657	0.52078	0.582689	0.496285	0.483115	0.53012	0.483038	0.465825
chr4|39456410|-|AGACC ENST00000295955.14 RPL9	0.219589	0.223228	0.21415	0.21804	0.209782	0.214901	0.216722	0.216969	0.206836	0.214956	0.206631	NA
chr4|39454616|-|AAACA ENST00000295955.14 RPL9	0.166925	0.134344	0.161548	0.147724	0.156986	0.161433	0.162496	0.154132	0.166741	0.157532	0.170776	NA
chr4|39454566|-|GAACT ENST00000295955.14 RPL9	0.410815	0.393045	0.37575	0.387478	0.390579	0.373273	0.393827	0.385977	0.376462	0.377823	0.372819	NA
chr4|39454185|-|AGACC ENST00000295955.14 RPL9	0.23053	0.228874	0.212523	0.217662	0.219817	0.216257	0.234078	0.225355	0.209477	0.219359	0.213267	NA
chr4|39454151|-|AGACC ENST00000295955.14 RPL9	0.157497	0.152812	0.146392	0.155557	0.155055	0.148943	0.149644	0.157229	0.14642	0.152474	0.151015	NA
chr19|45688456|-|GAACA ENST00000342669.8 SNRPD2	0.284278	0.26113	NA	NA	0.280832	NA	NA	0.27135	NA	0.278729	0.286748	NA
chr19|45688416|-|AAACT ENST00000342669.8 SNRPD2	0.280555	0.279137	NA	NA	0.262609	NA	NA	0.27839	NA	0.291222	0.286294	NA
chr19|45687687|-|GGACT ENST00000342669.8 SNRPD2	0.555023	0.538408	NA	NA	0.578905	NA	NA	0.561525	NA	0.571516	0.586035	NA
chr19|45687632|-|AGACC ENST00000342669.8 SNRPD2	0.207238	0.178986	NA	NA	0.183213	NA	NA	0.196566	NA	0.183871	0.169732	NA
chr19|45687599|-|GGACT ENST00000342669.8 SNRPD2	0.545711	0.59411	NA	NA	0.559277	NA	NA	0.565948	NA	0.593857	0.552574	NA
chr19|45687575|-|GAACC ENST00000342669.8 SNRPD2	0.23838	0.232194	NA	NA	0.21233	NA	NA	0.20676	NA	0.221422	0.2262	NA
chr19|45687530|-|GAACT ENST00000342669.8 SNRPD2	0.524352	0.510619	NA	NA	0.497399	NA	NA	0.492226	NA	0.510192	0.489613	NA
chr19|45687507|-|AGACC ENST00000342669.8 SNRPD2	0.377367	0.36854	NA	NA	0.320219	NA	NA	0.310433	NA	0.319666	0.305887	NA
chrX|119789999|-|AGACT ENST00000361575.4 RPL39	0.494196	0.46099	0.492693	0.483809	0.472585	0.520007	0.51999	0.461369	0.482052	0.47148	0.495772	0.466659
chrX|119789967|-|AAACA ENST00000361575.4 RPL39	0.295589	0.314089	0.304713	0.288357	0.302018	0.302065	0.319376	0.301819	0.319166	0.293873	0.307373	0.305871
chrX|119789924|-|AAACT ENST00000361575.4 RPL39	0.189657	0.180009	0.203148	0.214361	0.212806	0.19435	0.183448	0.193006	0.204867	0.193244	0.205477	0.200988
chrX|119786714|-|AGACA ENST00000361575.4 RPL39	0.464938	0.469592	0.399594	0.430476	0.407487	0.412428	0.46115	0.441354	0.400543	0.432186	0.392099	0.381605
chrX|119786701|-|GAACC ENST00000361575.4 RPL39	0.269404	0.249031	0.237163	0.241852	0.226614	0.24148	0.265144	0.233388	0.237483	0.252213	0.231265	0.233856
chrX|119786555|-|GAACA ENST00000361575.4 RPL39	0.301134	0.289208	0.281265	0.261566	0.291566	0.295744	0.304847	0.289128	0.275904	0.287371	0.284708	0.283544
chr2|9584379|-|GGACC ENST00000238081.8 YWHAQ	0.536489	NA	0.47523	0.553335	NA	0.507331	0.591278	NA	NA	0.473116	0.505601	0.526153
chr2|9584270|-|AAACC ENST00000238081.8 YWHAQ	0.0743316	0.0971984	0.109282	0.0936038	NA	0.142859	0.0755173	NA	0.102471	0.0920888	0.100049	0.0848382
chr2|9584223|-|GGACA ENST00000238081.8 YWHAQ	0.486292	0.438124	0.393087	0.358432	NA	0.346564	0.507312	NA	0.387694	0.414417	0.404366	0.418874
chr2|9584090|-|GGACT ENST00000238081.8 YWHAQ	0.74801	0.798355	0.68398	0.775754	NA	0.699222	0.795545	NA	0.591315	0.673617	0.681284	0.645521
chr2|9583990|-|GGACA ENST00000238081.8 YWHAQ	0.473191	0.581847	0.46357	0.495251	NA	0.502282	NA	NA	0.46491	0.461993	0.449572	0.445109
chr17|8382194|-|AGACA ENST00000648839.1 RPL26	0.354716	NA	0.337678	0.33595	0.323508	0.362319	0.357889	NA	0.324818	0.341137	NA	0.323034
chr17|8379925|-|GGACA ENST00000648839.1 RPL26	0.506633	NA	0.464876	0.488253	0.477941	0.489088	0.502714	NA	0.468052	0.492332	NA	0.455585
chr17|8377672|-|AAACT ENST00000648839.1 RPL26	0.217271	NA	0.227107	0.22261	0.226533	0.234335	0.212848	NA	0.220376	0.215469	NA	0.225621
chr17|8377667|-|GGACA ENST00000648839.1 RPL26	0.462005	NA	0.417918	0.4271	0.444023	0.447905	0.470986	NA	0.425719	0.449728	NA	0.414138
chr17|8377661|-|AGACC ENST00000648839.1 RPL26	0.334752	NA	0.265655	0.295532	0.297504	0.28531	0.332855	NA	0.245295	0.289239	NA	0.240118
chr17|8377587|-|AAACC ENST00000648839.1 RPL26	0.130556	NA	0.132104	0.118113	0.123722	0.138841	0.124834	NA	0.131754	0.126748	NA	0.135984
chr9|127449637|-|AAACT ENST00000361436.10 RPL12	0.140706	0.128138	0.143115	0.129549	0.142049	0.158717	0.157735	0.138852	0.147523	0.140725	0.15014	0.155104
chr9|127449623|-|GAACA ENST00000361436.10 RPL12	0.387056	0.399892	0.368072	0.374326	0.369095	0.388581	0.387046	0.380781	0.35036	0.369503	0.358886	0.354874
chr9|127449619|-|AGACA ENST00000361436.10 RPL12	0.36763	0.395292	0.340352	0.349093	0.335197	0.361224	0.388145	0.360972	0.298181	0.341532	0.321907	0.323047
chr9|127449312|-|GAACC ENST00000361436.10 RPL12	0.229608	0.218744	0.229046	0.211091	0.227235	0.245456	0.247918	0.233675	0.234776	0.233142	0.240575	0.242365
chr9|127449301|-|AGACA ENST00000361436.10 RPL12	0.339006	0.32377	0.320395	0.32363	0.31799	0.330433	0.350872	0.322767	0.312547	0.317595	0.320635	0.311051
chr9|127449291|-|AAACA ENST00000361436.10 RPL12	0.116084	0.11324	0.125138	0.116954	0.11916	0.125241	0.123932	0.117527	0.125758	0.11775	0.127849	0.131074
chr9|127449283|-|AAACA ENST00000361436.10 RPL12	0.194424	0.167071	0.198437	0.179975	0.194752	0.193184	0.200243	0.194655	0.190654	0.185117	0.206935	0.186869
chr9|127448419|-|AAACA ENST00000361436.10 RPL12	0.066269	0.0634723	0.0606548	0.0610862	0.0703809	0.0619747	0.0677203	0.062713	0.0690833	0.065961	0.0712661	0.065378
chr9|127448344|-|GAACT ENST00000361436.10 RPL12	0.426924	0.431784	0.382767	0.385991	0.372922	0.406361	0.412644	0.373747	0.381344	0.404904	0.375233	0.371614
chr9|127447987|-|GAACC ENST00000361436.10 RPL12	0.232806	0.20776	0.206349	0.20271	0.19697	0.221364	0.234222	0.2019	0.208266	0.213619	0.203544	0.205863
chr9|127447966|-|GGACT ENST00000361436.10 RPL12	0.730262	0.728129	0.699566	0.708639	0.699046	0.703979	0.724525	0.71305	0.688637	0.713024	0.685387	0.693094
chr9|127447708|-|AAACA ENST00000361436.10 RPL12	0.127535	0.123836	0.126687	0.124826	0.142054	0.122066	0.135347	0.131723	0.129857	0.130788	0.129408	0.135605
chr3|120596408|+|AGACC ENST00000184266.3 NDUFB4	0.240399	0.224515	0.300328	0.285021	NA	NA	0.254374	0.226776	0.245041	0.226569	0.258181	0.250533
chr3|120596444|+|AAACC ENST00000184266.3 NDUFB4	0.0903651	0.0884274	0.108685	0.0913751	NA	NA	0.11425	0.0961248	0.0868237	0.0908621	0.0959915	0.0823379
chr3|120601147|+|GAACA ENST00000184266.3 NDUFB4	0.216214	0.219	0.224303	0.25698	NA	0.242967	0.226766	0.238743	0.213623	0.211937	0.216007	0.222848
chr3|120601173|+|AGACC ENST00000184266.3 NDUFB4	0.198461	0.20626	0.192998	0.185736	NA	0.23244	0.194971	0.193685	0.184434	0.210399	0.194046	0.200524
chr3|120601187|+|AAACT ENST00000184266.3 NDUFB4	0.432351	0.414724	0.475206	0.435377	0.481237	0.497398	0.499886	0.457384	0.473988	0.529441	0.469496	0.50389
chr3|120601249|+|AAACT ENST00000184266.3 NDUFB4	0.729705	0.688173	0.718032	0.727036	0.681497	0.710428	0.713995	0.712736	0.697005	0.672437	0.708294	0.683043
chr3|120602222|+|AAACT ENST00000184266.3 NDUFB4	0.268793	0.288471	0.300712	0.273983	0.300636	0.290138	0.313498	0.264357	0.265335	0.283681	0.263336	0.318827
chr3|120602250|+|GAACA ENST00000184266.3 NDUFB4	0.361535	0.413239	0.426767	0.308772	0.444122	0.452365	0.429229	0.417584	0.38781	0.411455	0.40446	0.383756
chr1|53940011|-|AAACA ENST00000194214.10 IFT25	0.0637721	0.0701945	0.0876898	0.0586256	0.0681537	0.0595189	0.0759988	0.0559027	0.0694545	0.0870572	0.0817338	0.0804112
chr1|53930126|-|GGACC ENST00000194214.10 IFT25	0.634684	0.667498	0.607021	0.608836	0.627364	0.648766	0.665726	0.626284	0.606248	0.570523	0.590419	0.566993
chr1|53930079|-|AAACA ENST00000194214.10 IFT25	0.112622	0.117979	0.153342	0.0953968	0.125788	0.0975114	0.141616	0.0908791	0.0955464	0.119578	0.160748	0.115303
chr1|53928435|-|AGACC ENST00000194214.10 IFT25	0.233925	0.203471	0.200123	0.173124	0.214516	0.222569	0.180457	0.157596	0.195496	0.185107	0.21058	0.212198
chr1|53921677|-|GAACA ENST00000194214.10 IFT25	0.448965	0.427968	0.387321	0.410128	0.396538	0.43648	0.468418	0.429644	0.388854	0.40135	0.429116	0.37564
chr1|53921606|-|AAACA ENST00000194214.10 IFT25	0.0861716	0.0705767	0.102387	0.0580813	0.103982	0.0755191	0.0632004	0.112345	0.078258	0.0719812	0.0959803	0.100541
chr3|39407720|+|GAACC ENST00000697728.1 RPSA	0.191883	NA	NA	NA	NA	0.189928	0.195769	NA	0.183316	NA	NA	NA
chr3|39407758|+|GAACA ENST00000697728.1 RPSA	0.312499	NA	NA	NA	NA	0.299961	0.328644	NA	0.272634	NA	NA	NA
chr3|39408632|+|GGACC ENST00000697728.1 RPSA	0.304708	NA	NA	NA	NA	0.299753	0.315355	NA	0.301819	NA	NA	NA
chr3|39408681|+|AAACC ENST00000697728.1 RPSA	0.0546414	NA	NA	NA	NA	0.059433	0.056236	NA	0.0569777	NA	NA	NA
chr3|39410820|+|GAACC ENST00000697728.1 RPSA	0.217981	NA	NA	NA	NA	0.198039	0.213005	NA	0.196057	NA	NA	NA
chr3|39410974|+|GGACA ENST00000697728.1 RPSA	0.56487	NA	NA	NA	NA	0.525873	NA	NA	0.537731	NA	NA	NA
chr3|39411726|+|GAACA ENST00000697728.1 RPSA	0.205393	NA	NA	NA	NA	0.188041	NA	NA	0.165965	NA	NA	NA
chr3|39411962|+|GGACT ENST00000697728.1 RPSA	0.608124	NA	NA	NA	NA	0.484907	NA	NA	0.54944	NA	NA	NA
chr3|39412008|+|AGACT ENST00000697728.1 RPSA	0.389948	NA	NA	NA	NA	0.387771	NA	NA	0.379749	NA	NA	NA
chr5|132867523|+|GGACT ENST00000378670.8 UQCRQ	0.711256	0.710334	0.689828	0.716173	NA	0.678179	0.701823	0.694456	NA	0.668559	0.707584	NA
chr5|132867620|+|AGACC ENST00000378670.8 UQCRQ	0.23816	0.244719	0.239933	0.211169	NA	0.248157	0.267653	0.224961	NA	0.267426	0.240516	NA
chr5|132867662|+|AGACA ENST00000378670.8 UQCRQ	0.266044	0.243288	0.241196	0.229424	NA	0.251153	0.241279	0.241924	NA	0.232486	0.248719	NA
chr5|132867671|+|AAACT ENST00000378670.8 UQCRQ	0.238367	0.236181	0.245844	0.234412	NA	0.227874	0.244159	0.225348	NA	0.244934	0.244858	NA
chr2|119370758|+|GGACT ENST00000535617.5 DBI	0.692749	NA	NA	0.634235	NA	NA	NA	NA	NA	NA	NA	0.644415
chr2|119372247|+|GGACT ENST00000535617.5 DBI	0.236499	NA	NA	0.234316	NA	NA	NA	NA	NA	NA	NA	0.222284
chr2|119372322|+|AGACT ENST00000535617.5 DBI	0.756844	NA	NA	0.650496	NA	NA	NA	NA	NA	NA	NA	0.799348
chr2|119372358|+|AAACT ENST00000535617.5 DBI	0.308929	NA	NA	0.311779	NA	NA	NA	NA	NA	NA	NA	0.350826
chr2|119372364|+|AGACA ENST00000535617.5 DBI	0.324879	NA	NA	0.373134	NA	NA	NA	NA	NA	NA	NA	0.3269
chr2|119372425|+|AAACC ENST00000535617.5 DBI	0.100405	NA	NA	0.104141	NA	NA	NA	NA	NA	NA	NA	0.124957
chr19|33044343|-|AAACC ENST00000254260.8 RHPN2	0.05802	0.04413	0.049619	0.0505589	0.0441239	0.0476692	0.0427498	0.0617762	0.0500018	0.0417377	0.0479631	0.107795
chr19|33044271|-|GGACC ENST00000254260.8 RHPN2	0.669027	0.653572	0.459621	0.494831	0.669809	0.777368	0.774973	0.626944	0.648931	0.597659	0.576379	0.44351
chr19|33044258|-|AAACC ENST00000254260.8 RHPN2	0.0571001	0.0552182	0.0793863	0.0685011	0.0664206	0.0663177	0.0602488	0.0615495	0.0764155	0.0992519	0.0758539	0.084541
chr19|33026621|-|AAACT ENST00000254260.8 RHPN2	0.440524	0.224316	0.203104	0.191453	0.291589	0.29849	0.28443	0.216981	0.294426	0.31014	0.230843	0.287424
chr19|33026570|-|AGACC ENST00000254260.8 RHPN2	0.256119	0.323463	0.207616	0.237323	0.253356	0.181958	0.263904	0.182395	0.177168	0.199485	0.207872	0.225357
chr19|33026534|-|GAACA ENST00000254260.8 RHPN2	0.332856	0.424584	0.225031	0.324025	0.474128	0.418852	0.319334	0.304634	0.392975	0.378686	0.383819	0.476296
chr19|33026510|-|GAACA ENST00000254260.8 RHPN2	0.118103	0.15078	0.270177	0.132456	0.108799	0.103854	0.0927421	0.146623	0.113228	0.142534	0.119827	0.118261
chr19|33012710|-|GAACA ENST00000254260.8 RHPN2	0.675781	0.666574	0.540021	0.615241	0.602651	0.569561	0.575511	0.51067	0.512385	0.661176	0.444102	0.496606
chr19|33012650|-|AGACA ENST00000254260.8 RHPN2	0.455268	0.271892	0.280091	0.326681	0.293829	0.249821	0.29456	0.293623	0.277084	0.286457	0.249675	0.262823
chr19|33011765|-|GAACT ENST00000254260.8 RHPN2	0.19509	0.232339	0.198274	0.220784	0.211179	0.240391	0.204516	0.276856	0.228706	0.235065	0.208566	0.207047
chr19|33011693|-|GGACT ENST00000254260.8 RHPN2	0.378357	0.442432	0.326626	0.292473	0.322446	0.391504	0.484169	0.372736	0.40748	0.426046	0.375753	0.449207
chr19|33008142|-|GAACC ENST00000254260.8 RHPN2	0.0772587	0.141204	0.126122	0.116223	0.115148	0.131755	0.0954949	0.116496	0.102238	0.115447	0.160176	0.108162
chr19|33008080|-|GGACC ENST00000254260.8 RHPN2	0.221159	0.237697	0.217543	0.222582	0.289038	0.205026	0.174587	0.201088	0.19913	0.264938	0.381852	0.35061
chr19|33002979|-|AGACA ENST00000254260.8 RHPN2	0.224621	0.303486	0.214752	0.158754	0.207438	0.208083	0.233806	0.204154	0.182429	0.18165	0.167158	0.202423
chr19|33002345|-|GAACA ENST00000254260.8 RHPN2	0.449417	0.339404	0.348694	0.326017	0.459256	0.282755	0.363842	0.386102	0.33428	0.357191	0.289811	0.336152
chr19|32999684|-|GGACC ENST00000254260.8 RHPN2	0.543699	0.560562	0.592432	0.55259	0.578932	0.575236	0.534508	0.44595	0.601325	0.63616	0.416788	0.608253
chr19|32996052|-|GAACC ENST00000254260.8 RHPN2	0.0970094	0.0757818	0.126804	0.0876695	0.106551	0.0886234	0.0938117	0.0883787	0.0769328	0.0776439	0.0710739	0.0837619
chr19|32994048|-|AAACT ENST00000254260.8 RHPN2	0.201325	0.185995	0.1807	0.122178	0.247699	0.160236	0.169504	0.210043	0.230905	0.202799	0.138517	0.19899
chr19|32993993|-|GGACT ENST00000254260.8 RHPN2	0.660192	0.706574	0.575776	0.58302	0.677483	0.717856	0.655468	0.636088	0.558853	0.538605	0.522362	0.620341
chr19|32991893|-|GGACT ENST00000254260.8 RHPN2	0.351437	0.394076	0.595604	0.31551	0.342768	0.375088	0.313222	0.324405	0.360592	0.351549	0.38251	0.380818
chr19|32990530|-|GGACT ENST00000254260.8 RHPN2	0.417082	0.503005	0.568938	0.424919	0.348405	0.364912	0.416271	0.404513	0.352706	0.434646	0.334957	0.435557
chr19|32980175|-|AAACT ENST00000254260.8 RHPN2	0.23173	0.379051	0.317068	0.401359	0.351713	0.389971	0.209278	0.350052	0.363979	0.331253	0.440926	0.350728
chr19|32980166|-|AAACC ENST00000254260.8 RHPN2	0.072731	0.0944017	0.169135	0.0930226	0.136292	0.125119	0.0558626	0.122626	0.130774	0.0730194	0.117107	0.129801
chr19|32980114|-|GAACA ENST00000254260.8 RHPN2	0.352516	0.445893	0.386287	0.393477	0.457854	0.448782	0.54157	0.419482	0.367221	0.422784	0.443969	0.385659
chr19|32980110|-|AGACA ENST00000254260.8 RHPN2	0.412263	0.602154	0.471995	0.432802	0.489584	0.563616	0.494627	0.463446	0.450087	0.398767	0.463729	0.566662
chr19|32980012|-|AGACA ENST00000254260.8 RHPN2	0.76896	0.881572	0.736874	0.759418	0.735523	0.762041	0.804071	0.847831	0.791748	0.791859	0.73134	0.763971
chr19|32979986|-|AAACA ENST00000254260.8 RHPN2	0.290603	0.187873	0.41345	0.200359	0.239367	0.303325	0.255498	0.340689	0.267452	0.256211	0.245946	0.287957
chr19|32979982|-|AAACA ENST00000254260.8 RHPN2	0.210563	0.118489	0.115241	0.154891	0.291203	0.19818	0.117144	0.207671	0.174035	0.134218	0.0847026	0.22748
chr19|32979965|-|GAACA ENST00000254260.8 RHPN2	0.525683	0.555299	0.580112	0.584826	0.525562	0.561909	0.630771	0.495337	0.516166	0.515659	0.393424	0.493169
chr19|32979872|-|AAACT ENST00000254260.8 RHPN2	0.10251	0.0886185	0.285157	0.0906525	0.177305	0.159968	0.089919	0.206823	0.182088	0.139367	0.0862784	0.133906
chr19|32979830|-|AAACC ENST00000254260.8 RHPN2	0.0675355	0.0871566	0.118298	0.074363	0.106327	0.0914888	0.104011	0.135923	0.105108	0.069374	0.0869103	0.0979022
chr19|32979805|-|GAACT ENST00000254260.8 RHPN2	0.661356	0.676972	0.646838	0.601719	0.751785	0.622313	0.600322	0.703845	0.608637	0.676326	0.643247	0.739263
chr19|32979567|-|GGACT ENST00000254260.8 RHPN2	0.577348	0.600669	0.481913	0.517076	0.397637	0.485124	0.644015	0.697181	0.526723	0.504282	0.464573	0.493449
chr19|32979532|-|AAACT ENST00000254260.8 RHPN2	0.144024	0.163727	0.23395	0.212657	0.215271	0.143734	0.154351	0.264746	0.203202	0.152976	0.204914	0.198019
chr19|32979487|-|AAACA ENST00000254260.8 RHPN2	0.087049	0.102693	0.0829058	0.0765045	0.0979403	0.119489	0.085853	0.12339	0.0960425	0.0730162	0.130951	0.0938188
chr19|32979461|-|AGACT ENST00000254260.8 RHPN2	0.632216	0.669216	0.489439	0.507792	0.503917	0.684906	0.589602	0.637928	0.684484	0.69104	0.702781	0.551054
chr19|32979404|-|AAACA ENST00000254260.8 RHPN2	0.0945087	0.18205	0.15293	0.100614	0.182527	0.176481	0.164496	0.152843	0.136235	0.160412	0.147973	0.127262
chr19|32979287|-|AAACA ENST00000254260.8 RHPN2	0.0972376	0.153402	0.0868446	0.099319	0.161825	0.143834	0.209426	0.175482	0.267291	0.125318	0.132928	0.193085
chr19|32979030|-|GGACT ENST00000254260.8 RHPN2	0.549453	0.521115	0.452673	0.556343	0.483137	0.439776	0.509889	0.646918	0.572904	0.605451	0.604886	0.457146
[truncated: 690,310+ more rows]
