# Supplementary material for: Decoding the m6A epitranscriptomic landscape for biotechnological applications using a direct RNA sequencing approach
Source: Nat Commun. 2025 Jan 18;16:798. doi: 10.1038/s41467-025-56173-6 (PMC11742432; doi:10.1038/s41467-025-56173-6)
Supplement: Supplementary file 8 — Supplementary Data 6 [file 41467_2025_56173_MOESM8_ESM.xlsx]

## Sheet: DoubleCheck
Transcipt	symbol	ensg	desciption	normoxia_shALKBH5_2_up	normoxia_shALKBH5_3_up	normoxia_shFTO_1_up	normoxia_shFTO_2_up	hypoxia_shALKBH5_2_up	hypoxia_shALKBH5_3_up	hypoxia_shFTO_1_up	hypoxia_shFTO_2_up
ENST00000000233.10	ARF5	ENSG00000004059	ADP ribosylation factor 5 [Source:HGNC Symbol;Acc:HGNC:658]	TRUE	FALSE	FALSE	FALSE	TRUE	FALSE	FALSE	FALSE
ENST00000000412.8	M6PR	ENSG00000003056	mannose-6-phosphate receptor, cation dependent [Source:HGNC Symbol;Acc:HGNC:6752]	TRUE	TRUE	TRUE	TRUE	FALSE	FALSE	FALSE	FALSE
ENST00000000442.11	ESRRA	ENSG00000173153	estrogen related receptor alpha [Source:HGNC Symbol;Acc:HGNC:3471]	FALSE	FALSE	FALSE	FALSE	FALSE	TRUE	TRUE	FALSE
ENST00000001008.6	FKBP4	ENSG00000004478	FKBP prolyl isomerase 4 [Source:HGNC Symbol;Acc:HGNC:3720]	FALSE	FALSE	FALSE	FALSE	FALSE	FALSE	FALSE	FALSE
ENST00000002125.9	NDUFAF7	ENSG00000003509	NADH:ubiquinone oxidoreductase complex assembly factor 7 [Source:HGNC Symbol;Acc:HGNC:28816]	FALSE	FALSE	FALSE	FALSE	TRUE	TRUE	FALSE	FALSE
ENST00000002165.11	FUCA2	ENSG00000001036	alpha-L-fucosidase 2 [Source:HGNC Symbol;Acc:HGNC:4008]	TRUE	TRUE	FALSE	FALSE	TRUE	TRUE	FALSE	TRUE
ENST00000002501.11	DBNDD1	ENSG00000003249	dysbindin domain containing 1 [Source:HGNC Symbol;Acc:HGNC:28455]	FALSE	FALSE	FALSE	FALSE	FALSE	FALSE	FALSE	TRUE
ENST00000002596.6	HS3ST1	ENSG00000002587	heparan sulfate-glucosamine 3-sulfotransferase 1 [Source:HGNC Symbol;Acc:HGNC:5194]	TRUE	TRUE	FALSE	TRUE	TRUE	TRUE	TRUE	TRUE
ENST00000002829.8	SEMA3F	ENSG00000001617	semaphorin 3F [Source:HGNC Symbol;Acc:HGNC:10728]	FALSE	TRUE	TRUE	TRUE	FALSE	FALSE	TRUE	TRUE
ENST00000003084.11	CFTR	ENSG00000001626	CF transmembrane conductance regulator [Source:HGNC Symbol;Acc:HGNC:1884]	FALSE	FALSE	FALSE	FALSE	FALSE	TRUE	TRUE	FALSE
ENST00000003100.13	CYP51A1	ENSG00000001630	cytochrome P450 family 51 subfamily A member 1 [Source:HGNC Symbol;Acc:HGNC:2649]	FALSE	TRUE	TRUE	FALSE	TRUE	TRUE	TRUE	TRUE
ENST00000003302.8	USP28	ENSG00000048028	ubiquitin specific peptidase 28 [Source:HGNC Symbol;Acc:HGNC:12625]	TRUE	FALSE	FALSE	FALSE	FALSE	TRUE	TRUE	TRUE
ENST00000003583.12	STPG1	ENSG00000001460	sperm tail PG-rich repeat containing 1 [Source:HGNC Symbol;Acc:HGNC:28070]	FALSE	FALSE	FALSE	FALSE	FALSE	TRUE	FALSE	FALSE
ENST00000003912.7	NIPAL3	ENSG00000001461	NIPA like domain containing 3 [Source:HGNC Symbol;Acc:HGNC:25233]	FALSE	FALSE	FALSE	TRUE	FALSE	TRUE	FALSE	FALSE
ENST00000005082.13	ZNF195	ENSG00000005801	zinc finger protein 195 [Source:HGNC Symbol;Acc:HGNC:12986]	FALSE	FALSE	FALSE	FALSE	FALSE	FALSE	FALSE	FALSE
ENST00000005180.9	CCL26	ENSG00000006606	C-C motif chemokine ligand 26 [Source:HGNC Symbol;Acc:HGNC:10625]	FALSE	FALSE	FALSE	FALSE	FALSE	FALSE	FALSE	FALSE
ENST00000005257.7	RALA	ENSG00000006451	RAS like proto-oncogene A [Source:HGNC Symbol;Acc:HGNC:9839]	FALSE	TRUE	FALSE	FALSE	FALSE	FALSE	FALSE	FALSE
ENST00000005259.9	BCAP29	ENSG00000075790	B cell receptor associated protein 29 [Source:HGNC Symbol;Acc:HGNC:24131]	TRUE	FALSE	FALSE	FALSE	TRUE	FALSE	FALSE	FALSE
ENST00000005260.9	BAIAP2L1	ENSG00000006453	BAR/IMD domain containing adaptor protein 2 like 1 [Source:HGNC Symbol;Acc:HGNC:21649]	TRUE	FALSE	FALSE	FALSE	FALSE	TRUE	TRUE	TRUE
ENST00000005286.8	TMEM132A	ENSG00000006118	transmembrane protein 132A [Source:HGNC Symbol;Acc:HGNC:31092]	FALSE	FALSE	TRUE	FALSE	FALSE	FALSE	FALSE	FALSE
ENST00000005340.10	DVL2	ENSG00000004975	dishevelled segment polarity protein 2 [Source:HGNC Symbol;Acc:HGNC:3086]	TRUE	TRUE	FALSE	FALSE	FALSE	TRUE	FALSE	TRUE
ENST00000005386.8	RPAP3	ENSG00000005175	RNA polymerase II associated protein 3 [Source:HGNC Symbol;Acc:HGNC:26151]	FALSE	FALSE	FALSE	FALSE	TRUE	TRUE	FALSE	FALSE
ENST00000006251.11	PRR5	ENSG00000186654	proline rich 5 [Source:HGNC Symbol;Acc:HGNC:31682]	FALSE	FALSE	FALSE	FALSE	TRUE	TRUE	FALSE	FALSE
ENST00000006275.8	TRAPPC6A	ENSG00000007255	trafficking protein particle complex subunit 6A [Source:HGNC Symbol;Acc:HGNC:23069]	FALSE	FALSE	FALSE	FALSE	FALSE	FALSE	FALSE	FALSE
ENST00000006658.11	SPATA20	ENSG00000006282	spermatogenesis associated 20 [Source:HGNC Symbol;Acc:HGNC:26125]	FALSE	FALSE	FALSE	FALSE	FALSE	FALSE	FALSE	FALSE
ENST00000006777.11	RHBDD2	ENSG00000005486	rhomboid domain containing 2 [Source:HGNC Symbol;Acc:HGNC:23082]	FALSE	FALSE	FALSE	FALSE	TRUE	TRUE	TRUE	FALSE
ENST00000007264.7	RPUSD1	ENSG00000007376	RNA pseudouridine synthase domain containing 1 [Source:HGNC Symbol;Acc:HGNC:14173]	FALSE	FALSE	FALSE	FALSE	FALSE	TRUE	FALSE	FALSE
ENST00000007390.3	TSR3	ENSG00000007520	TSR3 ribosome maturation factor [Source:HGNC Symbol;Acc:HGNC:14175]	TRUE	FALSE	FALSE	FALSE	TRUE	FALSE	FALSE	FALSE
ENST00000007414.8	OSBPL7	ENSG00000006025	oxysterol binding protein like 7 [Source:HGNC Symbol;Acc:HGNC:16387]	FALSE	TRUE	FALSE	FALSE	FALSE	FALSE	FALSE	FALSE
ENST00000007516.8	NDUFAB1	ENSG00000004779	NADH:ubiquinone oxidoreductase subunit AB1 [Source:HGNC Symbol;Acc:HGNC:7694]	FALSE	FALSE	FALSE	FALSE	TRUE	FALSE	FALSE	FALSE
ENST00000007969.12	LRRC23	ENSG00000010626	leucine rich repeat containing 23 [Source:HGNC Symbol;Acc:HGNC:19138]	FALSE	FALSE	FALSE	FALSE	TRUE	FALSE	FALSE	FALSE
ENST00000008180.13	IL32	ENSG00000008517	interleukin 32 [Source:HGNC Symbol;Acc:HGNC:16830]	FALSE	TRUE	FALSE	FALSE	TRUE	FALSE	FALSE	FALSE
ENST00000008527.10	CRY1	ENSG00000008405	cryptochrome circadian regulator 1 [Source:HGNC Symbol;Acc:HGNC:2384]	FALSE	FALSE	FALSE	TRUE	TRUE	TRUE	TRUE	FALSE
ENST00000009041.12	STARD3NL	ENSG00000010270	STARD3 N-terminal like [Source:HGNC Symbol;Acc:HGNC:19169]	FALSE	FALSE	FALSE	FALSE	TRUE	FALSE	FALSE	FALSE
ENST00000009180.10	CD9	ENSG00000010278	CD9 molecule [Source:HGNC Symbol;Acc:HGNC:1709]	TRUE	FALSE	FALSE	TRUE	FALSE	TRUE	FALSE	TRUE
ENST00000009589.8	RPS20	ENSG00000008988	ribosomal protein S20 [Source:HGNC Symbol;Acc:HGNC:10405]	FALSE	FALSE	FALSE	FALSE	FALSE	FALSE	FALSE	FALSE
ENST00000010132.6	DYRK4	ENSG00000010219	dual specificity tyrosine phosphorylation regulated kinase 4 [Source:HGNC Symbol;Acc:HGNC:3095]	FALSE	FALSE	TRUE	FALSE	FALSE	FALSE	FALSE	TRUE
ENST00000011473.6	SYPL1	ENSG00000008282	synaptophysin like 1 [Source:HGNC Symbol;Acc:HGNC:11507]	FALSE	FALSE	FALSE	FALSE	FALSE	FALSE	FALSE	FALSE
ENST00000011619.6	RANBP9	ENSG00000010017	RAN binding protein 9 [Source:HGNC Symbol;Acc:HGNC:13727]	TRUE	FALSE	TRUE	FALSE	TRUE	TRUE	TRUE	FALSE
ENST00000011684.11	PLEKHG6	ENSG00000008323	pleckstrin homology and RhoGEF domain containing G6 [Source:HGNC Symbol;Acc:HGNC:25562]	FALSE	FALSE	FALSE	FALSE	FALSE	FALSE	FALSE	TRUE
ENST00000011691.6	SS18L2	ENSG00000008324	SS18 like 2 [Source:HGNC Symbol;Acc:HGNC:15593]	FALSE	FALSE	FALSE	FALSE	FALSE	FALSE	FALSE	FALSE
ENST00000011898.10	TSPAN9	ENSG00000011105	tetraspanin 9 [Source:HGNC Symbol;Acc:HGNC:21640]	FALSE	FALSE	FALSE	FALSE	TRUE	TRUE	TRUE	FALSE
ENST00000012049.10	QPCTL	ENSG00000011478	glutaminyl-peptide cyclotransferase like [Source:HGNC Symbol;Acc:HGNC:25952]	FALSE	FALSE	FALSE	FALSE	TRUE	TRUE	TRUE	FALSE
ENST00000012443.9	PPP5C	ENSG00000011485	protein phosphatase 5 catalytic subunit [Source:HGNC Symbol;Acc:HGNC:9322]	FALSE	TRUE	FALSE	FALSE	FALSE	FALSE	FALSE	FALSE
ENST00000013070.11	UBR7	ENSG00000012963	ubiquitin protein ligase E3 component n-recognin 7 [Source:HGNC Symbol;Acc:HGNC:20344]	TRUE	FALSE	TRUE	TRUE	TRUE	TRUE	TRUE	TRUE
ENST00000013807.9	ERCC1	ENSG00000012061	ERCC excision repair 1, endonuclease non-catalytic subunit [Source:HGNC Symbol;Acc:HGNC:3433]	FALSE	FALSE	FALSE	FALSE	FALSE	FALSE	FALSE	FALSE
ENST00000014914.6	GPRC5A	ENSG00000013588	G protein-coupled receptor class C group 5 member A [Source:HGNC Symbol;Acc:HGNC:9836]	TRUE	FALSE	FALSE	TRUE	TRUE	FALSE	TRUE	TRUE
ENST00000014930.9	HEBP1	ENSG00000013583	heme binding protein 1 [Source:HGNC Symbol;Acc:HGNC:17176]	TRUE	TRUE	FALSE	FALSE	FALSE	TRUE	TRUE	TRUE
ENST00000014935.7	DNASE1L1	ENSG00000013563	deoxyribonuclease 1 like 1 [Source:HGNC Symbol;Acc:HGNC:2957]	TRUE	FALSE	FALSE	FALSE	FALSE	TRUE	FALSE	FALSE
ENST00000016171.6	COX15	ENSG00000014919	cytochrome c oxidase assembly homolog COX15 [Source:HGNC Symbol;Acc:HGNC:2263]	FALSE	TRUE	TRUE	FALSE	TRUE	TRUE	FALSE	FALSE
ENST00000017003.7	XYLT2	ENSG00000015532	xylosyltransferase 2 [Source:HGNC Symbol;Acc:HGNC:15517]	FALSE	FALSE	FALSE	FALSE	FALSE	TRUE	FALSE	FALSE
ENST00000019019.6	FTSJ1	ENSG00000068438	FtsJ RNA 2'-O-methyltransferase 1 [Source:HGNC Symbol;Acc:HGNC:13254]	TRUE	FALSE	FALSE	FALSE	FALSE	FALSE	TRUE	FALSE
ENST00000019317.8	RALBP1	ENSG00000017797	ralA binding protein 1 [Source:HGNC Symbol;Acc:HGNC:9841]	FALSE	FALSE	TRUE	FALSE	TRUE	TRUE	FALSE	FALSE
ENST00000020926.8	SYT13	ENSG00000019505	synaptotagmin 13 [Source:HGNC Symbol;Acc:HGNC:14962]	FALSE	FALSE	FALSE	FALSE	FALSE	TRUE	TRUE	TRUE
ENST00000022615.9	VDAC3	ENSG00000078668	voltage dependent anion channel 3 [Source:HGNC Symbol;Acc:HGNC:12674]	FALSE	FALSE	FALSE	FALSE	TRUE	TRUE	FALSE	TRUE
ENST00000023939.8	RTF2	ENSG00000022277	replication termination factor 2 [Source:HGNC Symbol;Acc:HGNC:15890]	TRUE	FALSE	FALSE	FALSE	TRUE	FALSE	FALSE	FALSE
ENST00000025008.10	RB1CC1	ENSG00000023287	RB1 inducible coiled-coil 1 [Source:HGNC Symbol;Acc:HGNC:15574]	FALSE	FALSE	FALSE	FALSE	FALSE	FALSE	FALSE	TRUE
ENST00000025301.4	AKAP11	ENSG00000023516	A-kinase anchoring protein 11 [Source:HGNC Symbol;Acc:HGNC:369]	FALSE	FALSE	FALSE	FALSE	FALSE	FALSE	FALSE	FALSE
ENST00000026218.9	PIGQ	ENSG00000007541	phosphatidylinositol glycan anchor biosynthesis class Q [Source:HGNC Symbol;Acc:HGNC:14135]	FALSE	TRUE	FALSE	FALSE	FALSE	FALSE	FALSE	FALSE
ENST00000027335.8	CDH17	ENSG00000079112	cadherin 17 [Source:HGNC Symbol;Acc:HGNC:1756]	FALSE	TRUE	FALSE	TRUE	FALSE	TRUE	TRUE	TRUE
ENST00000028008.9	RNASET2	ENSG00000026297	ribonuclease T2 [Source:HGNC Symbol;Acc:HGNC:21686]	FALSE	FALSE	FALSE	TRUE	FALSE	TRUE	FALSE	FALSE
ENST00000029410.10	B4GALT7	ENSG00000027847	beta-1,4-galactosyltransferase 7 [Source:HGNC Symbol;Acc:HGNC:930]	FALSE	FALSE	FALSE	FALSE	TRUE	TRUE	FALSE	FALSE
ENST00000031146.8	SLC39A9	ENSG00000029364	solute carrier family 39 member 9 [Source:HGNC Symbol;Acc:HGNC:20182]	FALSE	FALSE	FALSE	FALSE	FALSE	FALSE	FALSE	FALSE
ENST00000033079.7	FAM13B	ENSG00000031003	family with sequence similarity 13 member B [Source:HGNC Symbol;Acc:HGNC:1335]	FALSE	FALSE	FALSE	FALSE	FALSE	FALSE	FALSE	FALSE
ENST00000034275.12	RANBP3	ENSG00000031823	RAN binding protein 3 [Source:HGNC Symbol;Acc:HGNC:9850]	FALSE	FALSE	FALSE	FALSE	FALSE	TRUE	FALSE	FALSE
ENST00000035307.7	CHPF2	ENSG00000033100	chondroitin polymerizing factor 2 [Source:HGNC Symbol;Acc:HGNC:29270]	FALSE	FALSE	TRUE	FALSE	TRUE	TRUE	FALSE	FALSE
ENST00000037243.7	GABARAPL2	ENSG00000034713	GABA type A receptor associated protein like 2 [Source:HGNC Symbol;Acc:HGNC:13291]	TRUE	FALSE	FALSE	FALSE	FALSE	FALSE	FALSE	FALSE
ENST00000037869.8	FAM136A	ENSG00000035141	family with sequence similarity 136 member A [Source:HGNC Symbol;Acc:HGNC:25911]	FALSE	FALSE	TRUE	FALSE	FALSE	FALSE	FALSE	FALSE
ENST00000038176.8	NSMAF	ENSG00000035681	neutral sphingomyelinase activation associated factor [Source:HGNC Symbol;Acc:HGNC:8017]	FALSE	FALSE	FALSE	FALSE	TRUE	TRUE	TRUE	TRUE
ENST00000039989.9	TTC17	ENSG00000052841	tetratricopeptide repeat domain 17 [Source:HGNC Symbol;Acc:HGNC:25596]	FALSE	FALSE	FALSE	FALSE	FALSE	FALSE	FALSE	FALSE
ENST00000040663.8	MRI1	ENSG00000037757	methylthioribose-1-phosphate isomerase 1 [Source:HGNC Symbol;Acc:HGNC:28469]	FALSE	FALSE	FALSE	FALSE	FALSE	FALSE	FALSE	FALSE
ENST00000040738.10	BOD1L1	ENSG00000038219	biorientation of chromosomes in cell division 1 like 1 [Source:HGNC Symbol;Acc:HGNC:31792]	FALSE	FALSE	TRUE	FALSE	FALSE	FALSE	FALSE	FALSE
ENST00000040877.2	TARBP1	ENSG00000059588	TAR (HIV-1) RNA binding protein 1 [Source:HGNC Symbol;Acc:HGNC:11568]	FALSE	FALSE	TRUE	FALSE	TRUE	TRUE	TRUE	FALSE
ENST00000042381.9	RIPOR1	ENSG00000039523	RHO family interacting cell polarization regulator 1 [Source:HGNC Symbol;Acc:HGNC:25836]	FALSE	TRUE	TRUE	FALSE	FALSE	TRUE	FALSE	FALSE
ENST00000043402.8	RTN4R	ENSG00000040608	reticulon 4 receptor [Source:HGNC Symbol;Acc:HGNC:18601]	TRUE	FALSE	FALSE	FALSE	TRUE	TRUE	TRUE	TRUE
ENST00000044462.12	PSMA4	ENSG00000041357	proteasome 20S subunit alpha 4 [Source:HGNC Symbol;Acc:HGNC:9533]	FALSE	FALSE	FALSE	FALSE	FALSE	FALSE	FALSE	FALSE
ENST00000046640.9	CTNS	ENSG00000040531	cystinosin, lysosomal cystine transporter [Source:HGNC Symbol;Acc:HGNC:2518]	FALSE	TRUE	FALSE	FALSE	TRUE	TRUE	TRUE	TRUE
ENST00000052569.10	GOPC	ENSG00000047932	golgi associated PDZ and coiled-coil motif containing [Source:HGNC Symbol;Acc:HGNC:17643]	FALSE	FALSE	FALSE	FALSE	FALSE	TRUE	FALSE	FALSE
ENST00000053468.4	MRPS10	ENSG00000048544	mitochondrial ribosomal protein S10 [Source:HGNC Symbol;Acc:HGNC:14502]	FALSE	FALSE	FALSE	FALSE	TRUE	TRUE	FALSE	TRUE
ENST00000053867.8	GRN	ENSG00000030582	granulin precursor [Source:HGNC Symbol;Acc:HGNC:4601]	FALSE	FALSE	FALSE	FALSE	TRUE	TRUE	FALSE	TRUE
ENST00000054650.9	THAP3	ENSG00000041988	THAP domain containing 3 [Source:HGNC Symbol;Acc:HGNC:20855]	FALSE	FALSE	TRUE	FALSE	TRUE	TRUE	TRUE	TRUE
ENST00000054666.11	VAMP3	ENSG00000049245	vesicle associated membrane protein 3 [Source:HGNC Symbol;Acc:HGNC:12644]	TRUE	FALSE	TRUE	FALSE	FALSE	FALSE	FALSE	FALSE
ENST00000054950.4	RCN1	ENSG00000049449	reticulocalbin 1 [Source:HGNC Symbol;Acc:HGNC:9934]	TRUE	TRUE	TRUE	FALSE	TRUE	TRUE	TRUE	FALSE
ENST00000055077.8	RFC2	ENSG00000049541	replication factor C subunit 2 [Source:HGNC Symbol;Acc:HGNC:9970]	TRUE	FALSE	TRUE	FALSE	FALSE	FALSE	FALSE	FALSE
ENST00000055335.11	PPP1R3F	ENSG00000049769	protein phosphatase 1 regulatory subunit 3F [Source:HGNC Symbol;Acc:HGNC:14944]	FALSE	FALSE	FALSE	FALSE	FALSE	FALSE	FALSE	FALSE
ENST00000056217.10	ARHGEF5	ENSG00000050327	Rho guanine nucleotide exchange factor 5 [Source:HGNC Symbol;Acc:HGNC:13209]	FALSE	FALSE	FALSE	FALSE	TRUE	TRUE	TRUE	FALSE
ENST00000056233.4	NFE2L3	ENSG00000050344	NFE2 like bZIP transcription factor 3 [Source:HGNC Symbol;Acc:HGNC:7783]	FALSE	FALSE	FALSE	FALSE	TRUE	FALSE	FALSE	FALSE
ENST00000060969.6	SIKE1	ENSG00000052723	suppressor of IKBKE 1 [Source:HGNC Symbol;Acc:HGNC:26119]	FALSE	TRUE	TRUE	TRUE	TRUE	FALSE	TRUE	FALSE
ENST00000064778.8	FAM168A	ENSG00000054965	family with sequence similarity 168 member A [Source:HGNC Symbol;Acc:HGNC:28999]	FALSE	FALSE	FALSE	FALSE	FALSE	FALSE	FALSE	FALSE
ENST00000064780.7	RELT	ENSG00000054967	RELT TNF receptor [Source:HGNC Symbol;Acc:HGNC:13764]	FALSE	FALSE	FALSE	FALSE	TRUE	TRUE	TRUE	TRUE
ENST00000066544.8	CDC27	ENSG00000004897	cell division cycle 27 [Source:HGNC Symbol;Acc:HGNC:1728]	FALSE	FALSE	TRUE	FALSE	FALSE	TRUE	TRUE	FALSE
ENST00000070846.11	PKP2	ENSG00000057294	plakophilin 2 [Source:HGNC Symbol;Acc:HGNC:9024]	FALSE	FALSE	FALSE	TRUE	FALSE	FALSE	FALSE	FALSE
ENST00000072644.7	YIPF1	ENSG00000058799	Yip1 domain family member 1 [Source:HGNC Symbol;Acc:HGNC:25231]	FALSE	TRUE	FALSE	FALSE	FALSE	FALSE	FALSE	FALSE
ENST00000072869.9	ADCK2	ENSG00000133597	aarF domain containing kinase 2 [Source:HGNC Symbol;Acc:HGNC:19039]	FALSE	FALSE	FALSE	FALSE	TRUE	FALSE	FALSE	FALSE
ENST00000075120.12	SLC2A3	ENSG00000059804	solute carrier family 2 member 3 [Source:HGNC Symbol;Acc:HGNC:11007]	FALSE	TRUE	TRUE	FALSE	FALSE	TRUE	FALSE	FALSE
ENST00000075430.11	CTDP1	ENSG00000060069	CTD phosphatase subunit 1 [Source:HGNC Symbol;Acc:HGNC:2498]	TRUE	FALSE	FALSE	FALSE	FALSE	FALSE	FALSE	FALSE
ENST00000075503.8	STYK1	ENSG00000060140	serine/threonine/tyrosine kinase 1 [Source:HGNC Symbol;Acc:HGNC:18889]	TRUE	FALSE	FALSE	FALSE	FALSE	TRUE	FALSE	FALSE
ENST00000078429.9	GNA11	ENSG00000088256	G protein subunit alpha 11 [Source:HGNC Symbol;Acc:HGNC:4379]	FALSE	FALSE	FALSE	FALSE	TRUE	TRUE	TRUE	TRUE
ENST00000080059.12	HDAC7	ENSG00000061273	histone deacetylase 7 [Source:HGNC Symbol;Acc:HGNC:14067]	TRUE	TRUE	FALSE	FALSE	TRUE	TRUE	FALSE	FALSE
ENST00000081029.8	MRPS35	ENSG00000061794	mitochondrial ribosomal protein S35 [Source:HGNC Symbol;Acc:HGNC:16635]	FALSE	FALSE	TRUE	FALSE	FALSE	TRUE	TRUE	TRUE
ENST00000083182.8	APPBP2	ENSG00000062725	amyloid beta precursor protein binding protein 2 [Source:HGNC Symbol;Acc:HGNC:622]	FALSE	FALSE	TRUE	FALSE	TRUE	TRUE	TRUE	FALSE
ENST00000084795.9	RPL18	ENSG00000063177	ribosomal protein L18 [Source:HGNC Symbol;Acc:HGNC:10310]	FALSE	TRUE	FALSE	FALSE	FALSE	FALSE	FALSE	FALSE
ENST00000084798.9	CA11	ENSG00000063180	carbonic anhydrase 11 [Source:HGNC Symbol;Acc:HGNC:1370]	FALSE	TRUE	FALSE	FALSE	FALSE	TRUE	FALSE	TRUE
ENST00000085068.7	ISOC2	ENSG00000063241	isochorismatase domain containing 2 [Source:HGNC Symbol;Acc:HGNC:26278]	FALSE	FALSE	TRUE	FALSE	FALSE	FALSE	TRUE	TRUE
ENST00000085079.11	EPN1	ENSG00000063245	epsin 1 [Source:HGNC Symbol;Acc:HGNC:21604]	FALSE	TRUE	FALSE	FALSE	FALSE	FALSE	FALSE	FALSE
ENST00000155674.9	HDHD5	ENSG00000069998	haloacid dehalogenase like hydrolase domain containing 5 [Source:HGNC Symbol;Acc:HGNC:1843]	TRUE	FALSE	FALSE	FALSE	FALSE	FALSE	FALSE	TRUE
ENST00000155840.12	KCNQ1	ENSG00000053918	potassium voltage-gated channel subfamily Q member 1 [Source:HGNC Symbol;Acc:HGNC:6294]	FALSE	FALSE	TRUE	FALSE	FALSE	TRUE	FALSE	FALSE
ENST00000155926.9	TRIB2	ENSG00000071575	tribbles pseudokinase 2 [Source:HGNC Symbol;Acc:HGNC:30809]	FALSE	FALSE	FALSE	FALSE	TRUE	FALSE	FALSE	FALSE
ENST00000156084.8	OTUD5	ENSG00000068308	OTU deubiquitinase 5 [Source:HGNC Symbol;Acc:HGNC:25402]	FALSE	TRUE	TRUE	FALSE	FALSE	TRUE	FALSE	TRUE
ENST00000156109.7	GPKOW	ENSG00000068394	G-patch domain and KOW motifs [Source:HGNC Symbol;Acc:HGNC:30677]	FALSE	FALSE	FALSE	FALSE	TRUE	FALSE	FALSE	TRUE
ENST00000156471.10	AQR	ENSG00000021776	aquarius intron-binding spliceosomal factor [Source:HGNC Symbol;Acc:HGNC:29513]	FALSE	FALSE	FALSE	FALSE	FALSE	FALSE	TRUE	TRUE
ENST00000156626.12	ST6GALNAC1	ENSG00000070526	ST6 N-acetylgalactosaminide alpha-2,6-sialyltransferase 1 [Source:HGNC Symbol;Acc:HGNC:23614]	FALSE	FALSE	FALSE	FALSE	FALSE	TRUE	TRUE	FALSE
ENST00000156825.5	MBD3	ENSG00000071655	methyl-CpG binding domain protein 3 [Source:HGNC Symbol;Acc:HGNC:6918]	FALSE	TRUE	FALSE	TRUE	TRUE	TRUE	FALSE	TRUE
ENST00000157600.8	LMCD1	ENSG00000071282	LIM and cysteine rich domains 1 [Source:HGNC Symbol;Acc:HGNC:6633]	FALSE	FALSE	FALSE	FALSE	FALSE	FALSE	TRUE	FALSE
ENST00000157812.7	PSMC4	ENSG00000013275	proteasome 26S subunit, ATPase 4 [Source:HGNC Symbol;Acc:HGNC:9551]	FALSE	FALSE	FALSE	FALSE	FALSE	FALSE	FALSE	FALSE
ENST00000158526.9	FAM50A	ENSG00000071859	family with sequence similarity 50 member A [Source:HGNC Symbol;Acc:HGNC:18786]	TRUE	FALSE	FALSE	FALSE	FALSE	TRUE	FALSE	TRUE
ENST00000158762.8	ACAP1	ENSG00000072818	ArfGAP with coiled-coil, ankyrin repeat and PH domains 1 [Source:HGNC Symbol;Acc:HGNC:16467]	FALSE	FALSE	FALSE	FALSE	FALSE	FALSE	FALSE	TRUE
ENST00000158771.9	DERL2	ENSG00000072849	derlin 2 [Source:HGNC Symbol;Acc:HGNC:17943]	FALSE	TRUE	FALSE	FALSE	TRUE	FALSE	FALSE	TRUE
ENST00000159111.9	KDM4B	ENSG00000127663	lysine demethylase 4B [Source:HGNC Symbol;Acc:HGNC:29136]	FALSE	FALSE	FALSE	FALSE	FALSE	TRUE	FALSE	FALSE
ENST00000160262.10	ICAM3	ENSG00000076662	intercellular adhesion molecule 3 [Source:HGNC Symbol;Acc:HGNC:5346]	FALSE	FALSE	FALSE	FALSE	TRUE	FALSE	FALSE	FALSE
ENST00000160298.9	CAMSAP3	ENSG00000076826	calmodulin regulated spectrin associated protein family member 3 [Source:HGNC Symbol;Acc:HGNC:29307]	TRUE	TRUE	TRUE	FALSE	TRUE	FALSE	FALSE	TRUE
ENST00000160740.7	CIC	ENSG00000079432	capicua transcriptional repressor [Source:HGNC Symbol;Acc:HGNC:14214]	TRUE	FALSE	FALSE	FALSE	FALSE	FALSE	FALSE	FALSE
ENST00000160827.9	KIF22	ENSG00000079616	kinesin family member 22 [Source:HGNC Symbol;Acc:HGNC:6391]	FALSE	FALSE	FALSE	TRUE	TRUE	TRUE	FALSE	TRUE
ENST00000161006.8	PRSS22	ENSG00000005001	serine protease 22 [Source:HGNC Symbol;Acc:HGNC:14368]	TRUE	TRUE	TRUE	FALSE	FALSE	FALSE	FALSE	FALSE
ENST00000161559.11	CEACAM1	ENSG00000079385	CEA cell adhesion molecule 1 [Source:HGNC Symbol;Acc:HGNC:1814]	FALSE	FALSE	FALSE	FALSE	TRUE	FALSE	TRUE	TRUE
ENST00000161863.9	YTHDC2	ENSG00000047188	YTH domain containing 2 [Source:HGNC Symbol;Acc:HGNC:24721]	FALSE	FALSE	FALSE	FALSE	FALSE	FALSE	FALSE	TRUE
ENST00000162044.14	TMEM161A	ENSG00000064545	transmembrane protein 161A [Source:HGNC Symbol;Acc:HGNC:26020]	FALSE	FALSE	FALSE	FALSE	FALSE	FALSE	FALSE	TRUE
ENST00000162330.10	BCAR1	ENSG00000050820	BCAR1 scaffold protein, Cas family member [Source:HGNC Symbol;Acc:HGNC:971]	TRUE	TRUE	TRUE	FALSE	FALSE	FALSE	FALSE	FALSE
ENST00000162391.8	FOXJ2	ENSG00000065970	forkhead box J2 [Source:HGNC Symbol;Acc:HGNC:24818]	FALSE	TRUE	FALSE	FALSE	TRUE	TRUE	TRUE	TRUE
ENST00000162749.7	TNFRSF1A	ENSG00000067182	TNF receptor superfamily member 1A [Source:HGNC Symbol;Acc:HGNC:11916]	FALSE	FALSE	FALSE	FALSE	TRUE	TRUE	TRUE	TRUE
ENST00000163416.7	GOLGA5	ENSG00000066455	golgin A5 [Source:HGNC Symbol;Acc:HGNC:4428]	FALSE	TRUE	FALSE	FALSE	FALSE	FALSE	FALSE	TRUE
ENST00000164133.7	PPP2R5B	ENSG00000068971	protein phosphatase 2 regulatory subunit B'beta [Source:HGNC Symbol;Acc:HGNC:9310]	FALSE	FALSE	TRUE	FALSE	TRUE	FALSE	FALSE	FALSE
ENST00000164227.10	BCL3	ENSG00000069399	BCL3 transcription coactivator [Source:HGNC Symbol;Acc:HGNC:998]	TRUE	TRUE	FALSE	FALSE	TRUE	TRUE	FALSE	FALSE
ENST00000164305.10	PIGB	ENSG00000069943	phosphatidylinositol glycan anchor biosynthesis class B [Source:HGNC Symbol;Acc:HGNC:8959]	FALSE	FALSE	FALSE	FALSE	TRUE	FALSE	TRUE	TRUE
ENST00000166139.9	FSTL3	ENSG00000070404	follistatin like 3 [Source:HGNC Symbol;Acc:HGNC:3973]	FALSE	FALSE	FALSE	FALSE	TRUE	TRUE	FALSE	TRUE
ENST00000166345.8	TRIP13	ENSG00000071539	thyroid hormone receptor interactor 13 [Source:HGNC Symbol;Acc:HGNC:12307]	FALSE	FALSE	FALSE	FALSE	FALSE	FALSE	FALSE	FALSE
ENST00000166534.8	P4HA2	ENSG00000072682	prolyl 4-hydroxylase subunit alpha 2 [Source:HGNC Symbol;Acc:HGNC:8547]	FALSE	FALSE	TRUE	TRUE	FALSE	FALSE	FALSE	FALSE
ENST00000167462.9	LLGL2	ENSG00000073350	LLGL scribble cell polarity complex component 2 [Source:HGNC Symbol;Acc:HGNC:6629]	FALSE	FALSE	FALSE	FALSE	FALSE	FALSE	FALSE	FALSE
ENST00000167586.7	KRT14	ENSG00000186847	keratin 14 [Source:HGNC Symbol;Acc:HGNC:6416]	TRUE	TRUE	TRUE	TRUE	FALSE	TRUE	TRUE	FALSE
ENST00000168216.11	HSD17B10	ENSG00000072506	hydroxysteroid 17-beta dehydrogenase 10 [Source:HGNC Symbol;Acc:HGNC:4800]	FALSE	FALSE	TRUE	FALSE	FALSE	FALSE	FALSE	FALSE
ENST00000169551.11	TIMM21	ENSG00000075336	translocase of inner mitochondrial membrane 21 [Source:HGNC Symbol;Acc:HGNC:25010]	TRUE	FALSE	FALSE	FALSE	FALSE	TRUE	TRUE	TRUE
ENST00000170168.9	REXO1	ENSG00000079313	RNA exonuclease 1 homolog [Source:HGNC Symbol;Acc:HGNC:24616]	FALSE	FALSE	FALSE	FALSE	FALSE	TRUE	TRUE	TRUE
ENST00000170447.12	MKRN2	ENSG00000075975	makorin ring finger protein 2 [Source:HGNC Symbol;Acc:HGNC:7113]	TRUE	FALSE	FALSE	FALSE	FALSE	FALSE	FALSE	FALSE
ENST00000170564.7	GPATCH1	ENSG00000076650	G-patch domain containing 1 [Source:HGNC Symbol;Acc:HGNC:24658]	FALSE	FALSE	TRUE	FALSE	TRUE	TRUE	FALSE	FALSE
ENST00000170630.6	IL4R	ENSG00000077238	interleukin 4 receptor [Source:HGNC Symbol;Acc:HGNC:6015]	FALSE	FALSE	FALSE	TRUE	FALSE	FALSE	FALSE	TRUE
ENST00000171111.10	KEAP1	ENSG00000079999	kelch like ECH associated protein 1 [Source:HGNC Symbol;Acc:HGNC:23177]	TRUE	TRUE	TRUE	TRUE	TRUE	TRUE	FALSE	TRUE
ENST00000171887.8	TNS1	ENSG00000079308	tensin 1 [Source:HGNC Symbol;Acc:HGNC:11973]	FALSE	FALSE	FALSE	FALSE	FALSE	FALSE	TRUE	FALSE
ENST00000173229.7	NTN1	ENSG00000065320	netrin 1 [Source:HGNC Symbol;Acc:HGNC:8029]	FALSE	TRUE	FALSE	FALSE	FALSE	FALSE	FALSE	FALSE
ENST00000173527.6	ISOC1	ENSG00000066583	isochorismatase domain containing 1 [Source:HGNC Symbol;Acc:HGNC:24254]	TRUE	FALSE	TRUE	FALSE	FALSE	FALSE	FALSE	FALSE
ENST00000174618.5	MNT	ENSG00000070444	MAX network transcriptional repressor [Source:HGNC Symbol;Acc:HGNC:7188]	FALSE	FALSE	FALSE	FALSE	FALSE	FALSE	FALSE	FALSE
ENST00000175091.5	LAPTM4A	ENSG00000068697	lysosomal protein transmembrane 4 alpha [Source:HGNC Symbol;Acc:HGNC:6924]	TRUE	FALSE	FALSE	FALSE	FALSE	FALSE	FALSE	FALSE
ENST00000175506.8	ASNS	ENSG00000070669	asparagine synthetase (glutamine-hydrolyzing) [Source:HGNC Symbol;Acc:HGNC:753]	TRUE	FALSE	FALSE	FALSE	TRUE	FALSE	TRUE	TRUE
ENST00000175756.10	PTPN18	ENSG00000072135	protein tyrosine phosphatase non-receptor type 18 [Source:HGNC Symbol;Acc:HGNC:9649]	FALSE	TRUE	FALSE	FALSE	FALSE	FALSE	TRUE	TRUE
ENST00000176643.11	ALDH3A2	ENSG00000072210	aldehyde dehydrogenase 3 family member A2 [Source:HGNC Symbol;Acc:HGNC:403]	FALSE	FALSE	FALSE	FALSE	FALSE	FALSE	FALSE	FALSE
ENST00000176763.10	STK10	ENSG00000072786	serine/threonine kinase 10 [Source:HGNC Symbol;Acc:HGNC:11388]	TRUE	TRUE	TRUE	FALSE	TRUE	FALSE	TRUE	FALSE
ENST00000177742.7	MRPS34	ENSG00000074071	mitochondrial ribosomal protein S34 [Source:HGNC Symbol;Acc:HGNC:16618]	TRUE	FALSE	TRUE	TRUE	FALSE	FALSE	FALSE	FALSE
ENST00000178640.10	MAP2K5	ENSG00000137764	mitogen-activated protein kinase kinase 5 [Source:HGNC Symbol;Acc:HGNC:6845]	FALSE	FALSE	TRUE	FALSE	FALSE	TRUE	FALSE	FALSE
ENST00000179259.6	TIGAR	ENSG00000078237	TP53 induced glycolysis regulatory phosphatase [Source:HGNC Symbol;Acc:HGNC:1185]	FALSE	FALSE	FALSE	FALSE	FALSE	FALSE	FALSE	FALSE
ENST00000180166.6	FGF20	ENSG00000078579	fibroblast growth factor 20 [Source:HGNC Symbol;Acc:HGNC:3677]	FALSE	FALSE	FALSE	FALSE	FALSE	FALSE	FALSE	TRUE
ENST00000181796.7	FAM107B	ENSG00000065809	family with sequence similarity 107 member B [Source:HGNC Symbol;Acc:HGNC:23726]	FALSE	FALSE	FALSE	FALSE	FALSE	TRUE	FALSE	TRUE
ENST00000181839.10	CDK13	ENSG00000065883	cyclin dependent kinase 13 [Source:HGNC Symbol;Acc:HGNC:1733]	FALSE	FALSE	FALSE	FALSE	FALSE	TRUE	FALSE	FALSE
ENST00000182527.4	TRAM2	ENSG00000065308	translocation associated membrane protein 2 [Source:HGNC Symbol;Acc:HGNC:16855]	FALSE	TRUE	TRUE	FALSE	FALSE	FALSE	FALSE	FALSE
ENST00000184266.3	NDUFB4	ENSG00000065518	NADH:ubiquinone oxidoreductase subunit B4 [Source:HGNC Symbol;Acc:HGNC:7699]	FALSE	FALSE	FALSE	FALSE	FALSE	FALSE	FALSE	FALSE
ENST00000184956.11	HEATR6	ENSG00000068097	HEAT repeat containing 6 [Source:HGNC Symbol;Acc:HGNC:24076]	FALSE	FALSE	FALSE	FALSE	FALSE	FALSE	TRUE	FALSE
ENST00000185150.9	ERLEC1	ENSG00000068912	endoplasmic reticulum lectin 1 [Source:HGNC Symbol;Acc:HGNC:25222]	FALSE	FALSE	FALSE	FALSE	FALSE	FALSE	TRUE	TRUE
ENST00000186436.10	TMEM131	ENSG00000075568	transmembrane protein 131 [Source:HGNC Symbol;Acc:HGNC:30366]	FALSE	FALSE	FALSE	FALSE	FALSE	FALSE	FALSE	FALSE
ENST00000187762.7	TMEM38A	ENSG00000072954	transmembrane protein 38A [Source:HGNC Symbol;Acc:HGNC:28462]	FALSE	FALSE	TRUE	FALSE	FALSE	TRUE	TRUE	TRUE
ENST00000187830.2	PVR	ENSG00000073008	PVR cell adhesion molecule [Source:HGNC Symbol;Acc:HGNC:9705]	FALSE	FALSE	FALSE	FALSE	FALSE	FALSE	FALSE	FALSE
ENST00000187910.7	PSG6	ENSG00000170848	pregnancy specific beta-1-glycoprotein 6 [Source:HGNC Symbol;Acc:HGNC:9523]	FALSE	TRUE	FALSE	FALSE	FALSE	FALSE	FALSE	FALSE
ENST00000188312.7	ACTR6	ENSG00000075089	actin related protein 6 [Source:HGNC Symbol;Acc:HGNC:24025]	FALSE	TRUE	FALSE	FALSE	TRUE	FALSE	TRUE	TRUE
ENST00000188376.9	SLC25A3	ENSG00000075415	solute carrier family 25 member 3 [Source:HGNC Symbol;Acc:HGNC:10989]	FALSE	FALSE	FALSE	FALSE	FALSE	FALSE	TRUE	FALSE
ENST00000189444.11	NFKB2	ENSG00000077150	nuclear factor kappa B subunit 2 [Source:HGNC Symbol;Acc:HGNC:7795]	FALSE	TRUE	FALSE	TRUE	TRUE	FALSE	FALSE	FALSE
ENST00000191018.9	CTSA	ENSG00000064601	cathepsin A [Source:HGNC Symbol;Acc:HGNC:9251]	FALSE	FALSE	FALSE	FALSE	FALSE	FALSE	FALSE	FALSE
ENST00000192788.6	BLTP3A	ENSG00000065060	bridge-like lipid transfer protein family member 3A [Source:HGNC Symbol;Acc:HGNC:21216]	FALSE	FALSE	TRUE	FALSE	FALSE	FALSE	TRUE	FALSE
ENST00000193403.10	ACTN1	ENSG00000072110	actinin alpha 1 [Source:HGNC Symbol;Acc:HGNC:163]	TRUE	FALSE	TRUE	FALSE	TRUE	FALSE	FALSE	TRUE
ENST00000194118.8	DELE1	ENSG00000081791	DAP3 binding cell death enhancer 1 [Source:HGNC Symbol;Acc:HGNC:28969]	FALSE	FALSE	FALSE	FALSE	TRUE	TRUE	TRUE	TRUE
ENST00000194155.7	PCDHB2	ENSG00000112852	protocadherin beta 2 [Source:HGNC Symbol;Acc:HGNC:8687]	TRUE	FALSE	TRUE	FALSE	FALSE	FALSE	FALSE	FALSE
ENST00000194214.10	IFT25	ENSG00000081870	intraflagellar transport 25 [Source:HGNC Symbol;Acc:HGNC:25019]	TRUE	FALSE	FALSE	FALSE	FALSE	FALSE	FALSE	FALSE
ENST00000194530.8	STRADB	ENSG00000082146	STE20 related adaptor beta [Source:HGNC Symbol;Acc:HGNC:13205]	TRUE	TRUE	FALSE	FALSE	TRUE	FALSE	FALSE	FALSE
ENST00000194672.11	FAM135A	ENSG00000082269	family with sequence similarity 135 member A [Source:HGNC Symbol;Acc:HGNC:21084]	FALSE	FALSE	FALSE	FALSE	FALSE	TRUE	FALSE	FALSE
ENST00000194900.8	DLG3	ENSG00000082458	discs large MAGUK scaffold protein 3 [Source:HGNC Symbol;Acc:HGNC:2902]	FALSE	FALSE	TRUE	FALSE	FALSE	FALSE	FALSE	FALSE
ENST00000196061.5	PLOD1	ENSG00000083444	procollagen-lysine,2-oxoglutarate 5-dioxygenase 1 [Source:HGNC Symbol;Acc:HGNC:9081]	TRUE	TRUE	TRUE	FALSE	TRUE	TRUE	TRUE	TRUE
ENST00000196169.7	TDRD3	ENSG00000083544	tudor domain containing 3 [Source:HGNC Symbol;Acc:HGNC:20612]	FALSE	FALSE	FALSE	FALSE	FALSE	FALSE	FALSE	FALSE
ENST00000196371.10	OXCT1	ENSG00000083720	3-oxoacid CoA-transferase 1 [Source:HGNC Symbol;Acc:HGNC:8527]	TRUE	TRUE	TRUE	TRUE	FALSE	FALSE	TRUE	TRUE
ENST00000196482.4	ZNF324	ENSG00000083812	zinc finger protein 324 [Source:HGNC Symbol;Acc:HGNC:14096]	FALSE	TRUE	FALSE	FALSE	FALSE	FALSE	FALSE	FALSE
ENST00000196489.4	ZNF416	ENSG00000083817	zinc finger protein 416 [Source:HGNC Symbol;Acc:HGNC:20645]	FALSE	TRUE	FALSE	FALSE	TRUE	TRUE	TRUE	TRUE
ENST00000196551.8	RPS5	ENSG00000083845	ribosomal protein S5 [Source:HGNC Symbol;Acc:HGNC:10426]	FALSE	FALSE	FALSE	FALSE	FALSE	FALSE	FALSE	FALSE
ENST00000197268.13	FAM234B	ENSG00000084444	family with sequence similarity 234 member B [Source:HGNC Symbol;Acc:HGNC:29288]	FALSE	FALSE	FALSE	FALSE	FALSE	TRUE	FALSE	TRUE
ENST00000198767.11	RRN3	ENSG00000085721	RRN3 homolog, RNA polymerase I transcription factor [Source:HGNC Symbol;Acc:HGNC:30346]	FALSE	FALSE	FALSE	FALSE	TRUE	TRUE	TRUE	FALSE
ENST00000198939.6	CHERP	ENSG00000085872	calcium homeostasis endoplasmic reticulum protein [Source:HGNC Symbol;Acc:HGNC:16930]	TRUE	FALSE	FALSE	FALSE	FALSE	FALSE	FALSE	TRUE
ENST00000199320.9	DIMT1	ENSG00000086189	DIM1 rRNA methyltransferase and ribosome maturation factor [Source:HGNC Symbol;Acc:HGNC:30217]	FALSE	FALSE	TRUE	FALSE	TRUE	TRUE	FALSE	TRUE
ENST00000199389.11	EIF2AK1	ENSG00000086232	eukaryotic translation initiation factor 2 alpha kinase 1 [Source:HGNC Symbol;Acc:HGNC:24921]	FALSE	FALSE	FALSE	TRUE	FALSE	TRUE	FALSE	FALSE
ENST00000199448.9	EPDR1	ENSG00000086289	ependymin related 1 [Source:HGNC Symbol;Acc:HGNC:17572]	FALSE	FALSE	FALSE	FALSE	TRUE	TRUE	TRUE	TRUE
ENST00000199706.13	MRPL28	ENSG00000086504	mitochondrial ribosomal protein L28 [Source:HGNC Symbol;Acc:HGNC:14484]	FALSE	FALSE	FALSE	FALSE	TRUE	FALSE	TRUE	TRUE
ENST00000199764.7	CEACAM6	ENSG00000086548	CEA cell adhesion molecule 6 [Source:HGNC Symbol;Acc:HGNC:1818]	FALSE	FALSE	FALSE	FALSE	FALSE	FALSE	FALSE	TRUE
ENST00000199814.9	RBM22	ENSG00000086589	RNA binding motif protein 22 [Source:HGNC Symbol;Acc:HGNC:25503]	TRUE	FALSE	FALSE	FALSE	TRUE	FALSE	FALSE	TRUE
ENST00000199936.9	HSD17B2	ENSG00000086696	hydroxysteroid 17-beta dehydrogenase 2 [Source:HGNC Symbol;Acc:HGNC:5211]	FALSE	FALSE	FALSE	FALSE	FALSE	FALSE	TRUE	FALSE
ENST00000199940.10	MAP2	ENSG00000078018	microtubule associated protein 2 [Source:HGNC Symbol;Acc:HGNC:6839]	FALSE	FALSE	FALSE	FALSE	FALSE	FALSE	FALSE	FALSE
ENST00000200135.8	ZW10	ENSG00000086827	zw10 kinetochore protein [Source:HGNC Symbol;Acc:HGNC:13194]	FALSE	FALSE	TRUE	FALSE	TRUE	TRUE	FALSE	FALSE
ENST00000200181.8	ITGB4	ENSG00000132470	integrin subunit beta 4 [Source:HGNC Symbol;Acc:HGNC:6158]	FALSE	FALSE	FALSE	TRUE	TRUE	FALSE	TRUE	FALSE
ENST00000200453.6	PPP1R15A	ENSG00000087074	protein phosphatase 1 regulatory subunit 15A [Source:HGNC Symbol;Acc:HGNC:14375]	FALSE	FALSE	TRUE	FALSE	FALSE	TRUE	TRUE	TRUE
ENST00000200457.9	TRIP6	ENSG00000087077	thyroid hormone receptor interactor 6 [Source:HGNC Symbol;Acc:HGNC:12311]	FALSE	FALSE	FALSE	FALSE	FALSE	FALSE	FALSE	FALSE
ENST00000200639.9	LAMP2	ENSG00000005893	lysosomal associated membrane protein 2 [Source:HGNC Symbol;Acc:HGNC:6501]	FALSE	FALSE	FALSE	FALSE	FALSE	FALSE	FALSE	FALSE
ENST00000201586.7	SULT2B1	ENSG00000088002	sulfotransferase family 2B member 1 [Source:HGNC Symbol;Acc:HGNC:11459]	TRUE	TRUE	FALSE	FALSE	FALSE	FALSE	FALSE	FALSE
ENST00000201647.11	EPS8L1	ENSG00000131037	EPS8 like 1 [Source:HGNC Symbol;Acc:HGNC:21295]	TRUE	FALSE	FALSE	FALSE	TRUE	TRUE	TRUE	TRUE
ENST00000201963.3	DNMT3B	ENSG00000088305	DNA methyltransferase 3 beta [Source:HGNC Symbol;Acc:HGNC:2979]	FALSE	FALSE	FALSE	FALSE	TRUE	FALSE	FALSE	FALSE
ENST00000202017.6	PDRG1	ENSG00000088356	p53 and DNA damage regulated 1 [Source:HGNC Symbol;Acc:HGNC:16119]	TRUE	FALSE	FALSE	FALSE	TRUE	TRUE	FALSE	TRUE
ENST00000202028.9	EPB41L1	ENSG00000088367	erythrocyte membrane protein band 4.1 like 1 [Source:HGNC Symbol;Acc:HGNC:3378]	FALSE	FALSE	FALSE	FALSE	FALSE	FALSE	FALSE	FALSE
ENST00000202556.14	PPP1R13B	ENSG00000088808	protein phosphatase 1 regulatory subunit 13B [Source:HGNC Symbol;Acc:HGNC:14950]	FALSE	FALSE	FALSE	FALSE	FALSE	TRUE	TRUE	TRUE
ENST00000202677.12	RALGAPA2	ENSG00000188559	Ral GTPase activating protein catalytic subunit alpha 2 [Source:HGNC Symbol;Acc:HGNC:16207]	FALSE	FALSE	FALSE	FALSE	FALSE	FALSE	FALSE	FALSE
ENST00000202773.14	RPL6	ENSG00000089009	ribosomal protein L6 [Source:HGNC Symbol;Acc:HGNC:10362]	TRUE	FALSE	FALSE	FALSE	FALSE	TRUE	FALSE	TRUE
ENST00000202831.7	SLC8B1	ENSG00000089060	solute carrier family 8 member B1 [Source:HGNC Symbol;Acc:HGNC:26175]	FALSE	FALSE	FALSE	TRUE	FALSE	FALSE	FALSE	FALSE
ENST00000202834.11	TMEM230	ENSG00000089063	transmembrane protein 230 [Source:HGNC Symbol;Acc:HGNC:15876]	FALSE	TRUE	FALSE	FALSE	TRUE	FALSE	FALSE	TRUE
ENST00000202917.10	OAS1	ENSG00000089127	2'-5'-oligoadenylate synthetase 1 [Source:HGNC Symbol;Acc:HGNC:8086]	FALSE	TRUE	TRUE	TRUE	TRUE	TRUE	FALSE	FALSE
ENST00000202967.4	SIRT4	ENSG00000089163	sirtuin 4 [Source:HGNC Symbol;Acc:HGNC:14932]	FALSE	FALSE	FALSE	FALSE	FALSE	FALSE	FALSE	TRUE
ENST00000203001.7	TRMT6	ENSG00000089195	tRNA methyltransferase 6 non-catalytic subunit [Source:HGNC Symbol;Acc:HGNC:20900]	TRUE	FALSE	TRUE	TRUE	FALSE	FALSE	FALSE	FALSE
ENST00000203166.10	HAUS5	ENSG00000249115	HAUS augmin like complex subunit 5 [Source:HGNC Symbol;Acc:HGNC:29130]	FALSE	TRUE	FALSE	FALSE	TRUE	FALSE	FALSE	TRUE
ENST00000203407.6	UQCRC1	ENSG00000010256	ubiquinol-cytochrome c reductase core protein 1 [Source:HGNC Symbol;Acc:HGNC:12585]	TRUE	FALSE	FALSE	FALSE	FALSE	TRUE	FALSE	FALSE
ENST00000203556.9	GMIP	ENSG00000089639	GEM interacting protein [Source:HGNC Symbol;Acc:HGNC:24852]	FALSE	FALSE	FALSE	FALSE	FALSE	FALSE	FALSE	FALSE
ENST00000203630.10	MLF2	ENSG00000089693	myeloid leukemia factor 2 [Source:HGNC Symbol;Acc:HGNC:7126]	TRUE	FALSE	FALSE	FALSE	FALSE	TRUE	FALSE	FALSE
ENST00000203664.10	OTUB2	ENSG00000089723	OTU deubiquitinase, ubiquitin aldehyde binding 2 [Source:HGNC Symbol;Acc:HGNC:20351]	FALSE	FALSE	FALSE	FALSE	TRUE	FALSE	TRUE	TRUE
ENST00000204005.13	LTBP4	ENSG00000090006	latent transforming growth factor beta binding protein 4 [Source:HGNC Symbol;Acc:HGNC:6717]	FALSE	FALSE	FALSE	FALSE	FALSE	FALSE	FALSE	FALSE
ENST00000204517.11	TFAP4	ENSG00000090447	transcription factor AP-4 [Source:HGNC Symbol;Acc:HGNC:11745]	TRUE	TRUE	TRUE	FALSE	TRUE	TRUE	TRUE	TRUE
ENST00000204549.9	PDCD7	ENSG00000090470	programmed cell death 7 [Source:HGNC Symbol;Acc:HGNC:8767]	FALSE	FALSE	TRUE	TRUE	FALSE	FALSE	FALSE	FALSE
ENST00000204566.7	SPG21	ENSG00000090487	SPG21 abhydrolase domain containing, maspardin [Source:HGNC Symbol;Acc:HGNC:20373]	TRUE	FALSE	FALSE	FALSE	TRUE	TRUE	TRUE	TRUE
ENST00000204679.9	GNPTG	ENSG00000090581	N-acetylglucosamine-1-phosphate transferase subunit gamma [Source:HGNC Symbol;Acc:HGNC:23026]	FALSE	TRUE	FALSE	FALSE	FALSE	TRUE	FALSE	FALSE
ENST00000204961.5	EFNB1	ENSG00000090776	ephrin B1 [Source:HGNC Symbol;Acc:HGNC:3226]	TRUE	TRUE	FALSE	FALSE	TRUE	TRUE	TRUE	FALSE
ENST00000205061.9	GLG1	ENSG00000090863	golgi glycoprotein 1 [Source:HGNC Symbol;Acc:HGNC:4316]	FALSE	FALSE	FALSE	FALSE	FALSE	FALSE	FALSE	FALSE
ENST00000205135.8	PLEKHG2	ENSG00000090924	pleckstrin homology and RhoGEF domain containing G2 [Source:HGNC Symbol;Acc:HGNC:29515]	TRUE	FALSE	FALSE	TRUE	TRUE	TRUE	TRUE	FALSE
ENST00000205194.5	NAT14	ENSG00000090971	N-acetyltransferase 14 (putative) [Source:HGNC Symbol;Acc:HGNC:28918]	TRUE	FALSE	FALSE	TRUE	FALSE	FALSE	TRUE	FALSE
ENST00000205402.10	DLD	ENSG00000091140	dihydrolipoamide dehydrogenase [Source:HGNC Symbol;Acc:HGNC:2898]	FALSE	TRUE	TRUE	FALSE	FALSE	FALSE	FALSE	FALSE
ENST00000205636.4	CMTM6	ENSG00000091317	CKLF like MARVEL transmembrane domain containing 6 [Source:HGNC Symbol;Acc:HGNC:19177]	TRUE	FALSE	FALSE	TRUE	TRUE	TRUE	FALSE	FALSE
ENST00000206020.8	SPAG7	ENSG00000091640	sperm associated antigen 7 [Source:HGNC Symbol;Acc:HGNC:11216]	FALSE	TRUE	TRUE	FALSE	FALSE	FALSE	FALSE	FALSE
ENST00000206380.8	TMEM101	ENSG00000091947	transmembrane protein 101 [Source:HGNC Symbol;Acc:HGNC:28653]	FALSE	FALSE	FALSE	TRUE	TRUE	TRUE	TRUE	TRUE
ENST00000206423.8	CCDC80	ENSG00000091986	coiled-coil domain containing 80 [Source:HGNC Symbol;Acc:HGNC:30649]	TRUE	FALSE	FALSE	FALSE	FALSE	FALSE	TRUE	FALSE
ENST00000206451.11	PSME1	ENSG00000092010	proteasome activator subunit 1 [Source:HGNC Symbol;Acc:HGNC:9568]	FALSE	TRUE	FALSE	FALSE	TRUE	FALSE	FALSE	FALSE
ENST00000206474.11	HAUS4	ENSG00000092036	HAUS augmin like complex subunit 4 [Source:HGNC Symbol;Acc:HGNC:20163]	TRUE	FALSE	FALSE	TRUE	FALSE	TRUE	TRUE	TRUE
ENST00000206513.6	CEBPE	ENSG00000092067	CCAAT enhancer binding protein epsilon [Source:HGNC Symbol;Acc:HGNC:1836]	FALSE	FALSE	FALSE	FALSE	FALSE	FALSE	FALSE	FALSE
ENST00000206542.9	OSGEP	ENSG00000092094	O-sialoglycoprotein endopeptidase [Source:HGNC Symbol;Acc:HGNC:18028]	TRUE	FALSE	FALSE	FALSE	FALSE	FALSE	FALSE	FALSE
ENST00000206595.11	G2E3	ENSG00000092140	G2/M-phase specific E3 ubiquitin protein ligase [Source:HGNC Symbol;Acc:HGNC:20338]	FALSE	FALSE	TRUE	FALSE	FALSE	FALSE	FALSE	FALSE
ENST00000206765.11	TGM1	ENSG00000092295	transglutaminase 1 [Source:HGNC Symbol;Acc:HGNC:11777]	FALSE	FALSE	TRUE	TRUE	TRUE	TRUE	TRUE	TRUE
ENST00000207549.9	UNC13D	ENSG00000092929	unc-13 homolog D [Source:HGNC Symbol;Acc:HGNC:23147]	TRUE	TRUE	FALSE	FALSE	FALSE	FALSE	FALSE	FALSE
ENST00000207636.9	COMT	ENSG00000093010	catechol-O-methyltransferase [Source:HGNC Symbol;Acc:HGNC:2228]	FALSE	FALSE	FALSE	FALSE	FALSE	FALSE	FALSE	FALSE
ENST00000207870.8	XYLB	ENSG00000093217	xylulokinase [Source:HGNC Symbol;Acc:HGNC:12839]	TRUE	FALSE	FALSE	TRUE	FALSE	FALSE	FALSE	FALSE
ENST00000209728.9	CDC6	ENSG00000094804	cell division cycle 6 [Source:HGNC Symbol;Acc:HGNC:1744]	FALSE	FALSE	FALSE	FALSE	TRUE	TRUE	FALSE	TRUE
ENST00000209873.9	AAAS	ENSG00000094914	aladin WD repeat nucleoporin [Source:HGNC Symbol;Acc:HGNC:13666]	TRUE	FALSE	TRUE	FALSE	FALSE	FALSE	FALSE	FALSE
ENST00000209875.9	CBX5	ENSG00000094916	chromobox 5 [Source:HGNC Symbol;Acc:HGNC:1555]	FALSE	TRUE	TRUE	FALSE	FALSE	TRUE	FALSE	TRUE
ENST00000209884.5	KLHL20	ENSG00000076321	kelch like family member 20 [Source:HGNC Symbol;Acc:HGNC:25056]	FALSE	FALSE	TRUE	TRUE	FALSE	FALSE	FALSE	FALSE
ENST00000210060.12	DHPS	ENSG00000095059	deoxyhypusine synthase [Source:HGNC Symbol;Acc:HGNC:2869]	FALSE	FALSE	FALSE	FALSE	TRUE	FALSE	FALSE	FALSE
ENST00000210187.11	RAB26	ENSG00000167964	RAB26, member RAS oncogene family [Source:HGNC Symbol;Acc:HGNC:14259]	FALSE	FALSE	TRUE	FALSE	FALSE	FALSE	FALSE	FALSE
ENST00000210444.6	NANS	ENSG00000095380	N-acetylneuraminate synthase [Source:HGNC Symbol;Acc:HGNC:19237]	TRUE	TRUE	FALSE	TRUE	FALSE	TRUE	FALSE	FALSE
ENST00000210633.4	SEMA4G	ENSG00000095539	semaphorin 4G [Source:HGNC Symbol;Acc:HGNC:10735]	FALSE	TRUE	FALSE	TRUE	FALSE	FALSE	FALSE	FALSE
ENST00000211287.9	MAPK13	ENSG00000156711	mitogen-activated protein kinase 13 [Source:HGNC Symbol;Acc:HGNC:6875]	TRUE	FALSE	FALSE	FALSE	FALSE	FALSE	FALSE	FALSE
ENST00000211314.5	TMEM14A	ENSG00000096092	transmembrane protein 14A [Source:HGNC Symbol;Acc:HGNC:21076]	FALSE	FALSE	FALSE	FALSE	FALSE	FALSE	TRUE	FALSE
ENST00000211379.9	BAG6	ENSG00000204463	BAG cochaperone 6 [Source:HGNC Symbol;Acc:HGNC:13919]	FALSE	TRUE	FALSE	FALSE	FALSE	FALSE	FALSE	FALSE
ENST00000211998.10	VCL	ENSG00000035403	vinculin [Source:HGNC Symbol;Acc:HGNC:12665]	FALSE	TRUE	FALSE	FALSE	TRUE	FALSE	FALSE	FALSE
ENST00000212015.11	SIRT1	ENSG00000096717	sirtuin 1 [Source:HGNC Symbol;Acc:HGNC:14929]	FALSE	FALSE	FALSE	FALSE	FALSE	FALSE	FALSE	FALSE
ENST00000212355.9	TGFBR3	ENSG00000069702	transforming growth factor beta receptor 3 [Source:HGNC Symbol;Acc:HGNC:11774]	FALSE	FALSE	FALSE	FALSE	FALSE	FALSE	FALSE	FALSE
ENST00000214869.7	TMED1	ENSG00000099203	transmembrane p24 trafficking protein 1 [Source:HGNC Symbol;Acc:HGNC:17291]	TRUE	FALSE	TRUE	FALSE	TRUE	TRUE	FALSE	FALSE
ENST00000215057.7	MZF1	ENSG00000099326	myeloid zinc finger 1 [Source:HGNC Symbol;Acc:HGNC:13108]	FALSE	FALSE	FALSE	FALSE	FALSE	FALSE	FALSE	FALSE
ENST00000215061.9	OCEL1	ENSG00000099330	occludin/ELL domain containing 1 [Source:HGNC Symbol;Acc:HGNC:26221]	FALSE	FALSE	FALSE	FALSE	TRUE	FALSE	TRUE	FALSE
ENST00000215071.9	PSMD8	ENSG00000099341	proteasome 26S subunit, non-ATPase 8 [Source:HGNC Symbol;Acc:HGNC:9566]	FALSE	FALSE	FALSE	FALSE	TRUE	TRUE	FALSE	FALSE
ENST00000215115.5	BCL7C	ENSG00000099385	BAF chromatin remodeling complex subunit BCL7C [Source:HGNC Symbol;Acc:HGNC:1006]	TRUE	TRUE	FALSE	FALSE	TRUE	TRUE	FALSE	TRUE
ENST00000215368.4	EFNA2	ENSG00000099617	ephrin A2 [Source:HGNC Symbol;Acc:HGNC:3222]	FALSE	FALSE	FALSE	FALSE	FALSE	FALSE	TRUE	FALSE
ENST00000215375.7	ATP5F1D	ENSG00000099624	ATP synthase F1 subunit delta [Source:HGNC Symbol;Acc:HGNC:837]	FALSE	FALSE	FALSE	FALSE	TRUE	TRUE	FALSE	FALSE
ENST00000215531.6	SMIM24	ENSG00000095932	small integral membrane protein 24 [Source:HGNC Symbol;Acc:HGNC:37244]	FALSE	FALSE	TRUE	FALSE	TRUE	FALSE	FALSE	FALSE
ENST00000215555.7	MARCHF2	ENSG00000099785	membrane associated ring-CH-type finger 2 [Source:HGNC Symbol;Acc:HGNC:28038]	FALSE	TRUE	FALSE	FALSE	FALSE	FALSE	TRUE	FALSE
ENST00000215565.3	NDUFB7	ENSG00000099795	NADH:ubiquinone oxidoreductase subunit B7 [Source:HGNC Symbol;Acc:HGNC:7702]	FALSE	FALSE	FALSE	FALSE	FALSE	FALSE	FALSE	TRUE
ENST00000215567.10	TECR	ENSG00000099797	trans-2,3-enoyl-CoA reductase [Source:HGNC Symbol;Acc:HGNC:4551]	FALSE	FALSE	FALSE	FALSE	FALSE	FALSE	FALSE	FALSE
ENST00000215570.8	TIMM13	ENSG00000099800	translocase of inner mitochondrial membrane 13 [Source:HGNC Symbol;Acc:HGNC:11816]	FALSE	FALSE	TRUE	FALSE	FALSE	FALSE	FALSE	TRUE
ENST00000215574.9	CDC34	ENSG00000099804	cell division cycle 34, ubiqiutin conjugating enzyme [Source:HGNC Symbol;Acc:HGNC:1734]	TRUE	FALSE	FALSE	FALSE	TRUE	FALSE	TRUE	TRUE
ENST00000215582.8	MISP	ENSG00000099812	mitotic spindle positioning [Source:HGNC Symbol;Acc:HGNC:27000]	FALSE	FALSE	FALSE	FALSE	FALSE	FALSE	FALSE	FALSE
ENST00000215587.11	POLR2E	ENSG00000099817	RNA polymerase II, I and III subunit E [Source:HGNC Symbol;Acc:HGNC:9192]	FALSE	FALSE	FALSE	FALSE	FALSE	FALSE	FALSE	FALSE
ENST00000215631.9	GADD45B	ENSG00000099860	growth arrest and DNA damage inducible beta [Source:HGNC Symbol;Acc:HGNC:4096]	FALSE	FALSE	FALSE	FALSE	FALSE	FALSE	FALSE	FALSE
ENST00000215727.10	SERPIND1	ENSG00000099937	serpin family D member 1 [Source:HGNC Symbol;Acc:HGNC:4838]	FALSE	FALSE	FALSE	FALSE	FALSE	FALSE	FALSE	TRUE
ENST00000215730.12	SNAP29	ENSG00000099940	synaptosome associated protein 29 [Source:HGNC Symbol;Acc:HGNC:11133]	FALSE	FALSE	FALSE	FALSE	FALSE	TRUE	TRUE	TRUE
ENST00000215742.9	THAP7	ENSG00000184436	THAP domain containing 7 [Source:HGNC Symbol;Acc:HGNC:23190]	TRUE	FALSE	FALSE	FALSE	TRUE	FALSE	TRUE	TRUE
ENST00000215754.8	MIF	ENSG00000240972	macrophage migration inhibitory factor [Source:HGNC Symbol;Acc:HGNC:7097]	FALSE	FALSE	FALSE	FALSE	FALSE	FALSE	FALSE	FALSE
ENST00000215770.6	DDTL	ENSG00000099974	D-dopachrome tautomerase like [Source:HGNC Symbol;Acc:HGNC:33446]	TRUE	TRUE	TRUE	FALSE	FALSE	TRUE	TRUE	FALSE
ENST00000215790.12	TBC1D10A	ENSG00000099992	TBC1 domain family member 10A [Source:HGNC Symbol;Acc:HGNC:23609]	FALSE	FALSE	FALSE	FALSE	TRUE	FALSE	FALSE	FALSE
ENST00000215793.13	SF3A1	ENSG00000099995	splicing factor 3a subunit 1 [Source:HGNC Symbol;Acc:HGNC:10765]	FALSE	FALSE	TRUE	FALSE	FALSE	FALSE	FALSE	FALSE
ENST00000215794.8	USP18	ENSG00000184979	ubiquitin specific peptidase 18 [Source:HGNC Symbol;Acc:HGNC:12616]	TRUE	FALSE	TRUE	TRUE	TRUE	FALSE	FALSE	TRUE
ENST00000215798.10	RNF215	ENSG00000099999	ring finger protein 215 [Source:HGNC Symbol;Acc:HGNC:33434]	FALSE	FALSE	FALSE	FALSE	FALSE	FALSE	FALSE	FALSE
ENST00000215829.8	SNRPD3	ENSG00000100028	small nuclear ribonucleoprotein D3 polypeptide [Source:HGNC Symbol;Acc:HGNC:11160]	FALSE	FALSE	FALSE	FALSE	FALSE	FALSE	FALSE	FALSE
ENST00000215832.11	MAPK1	ENSG00000100030	mitogen-activated protein kinase 1 [Source:HGNC Symbol;Acc:HGNC:6871]	FALSE	FALSE	FALSE	FALSE	FALSE	TRUE	TRUE	TRUE
ENST00000215862.8	MORC2	ENSG00000133422	MORC family CW-type zinc finger 2 [Source:HGNC Symbol;Acc:HGNC:23573]	FALSE	FALSE	FALSE	TRUE	FALSE	FALSE	FALSE	FALSE
ENST00000215882.10	SLC25A1	ENSG00000100075	solute carrier family 25 member 1 [Source:HGNC Symbol;Acc:HGNC:10979]	TRUE	FALSE	FALSE	FALSE	FALSE	FALSE	FALSE	FALSE
ENST00000215904.7	PDXP	ENSG00000241360	pyridoxal phosphatase [Source:HGNC Symbol;Acc:HGNC:30259]	TRUE	FALSE	TRUE	FALSE	TRUE	TRUE	TRUE	TRUE
ENST00000215906.6	ASPHD2	ENSG00000128203	aspartate beta-hydroxylase domain containing 2 [Source:HGNC Symbol;Acc:HGNC:30437]	FALSE	FALSE	TRUE	TRUE	TRUE	FALSE	FALSE	FALSE
ENST00000215909.10	LGALS1	ENSG00000100097	galectin 1 [Source:HGNC Symbol;Acc:HGNC:6561]	TRUE	FALSE	FALSE	FALSE	FALSE	FALSE	FALSE	TRUE
ENST00000215917.11	SRRD	ENSG00000100104	SRR1 domain containing [Source:HGNC Symbol;Acc:HGNC:33910]	FALSE	FALSE	FALSE	FALSE	FALSE	TRUE	FALSE	FALSE
ENST00000215919.3	PATZ1	ENSG00000100105	POZ/BTB and AT hook containing zinc finger 1 [Source:HGNC Symbol;Acc:HGNC:13071]	TRUE	TRUE	FALSE	TRUE	FALSE	TRUE	FALSE	FALSE
ENST00000215941.9	ANKRD54	ENSG00000100124	ankyrin repeat domain 54 [Source:HGNC Symbol;Acc:HGNC:25185]	TRUE	FALSE	FALSE	FALSE	FALSE	FALSE	FALSE	FALSE
ENST00000215956.10	SNU13	ENSG00000100138	small nuclear ribonucleoprotein 13 [Source:HGNC Symbol;Acc:HGNC:7819]	FALSE	FALSE	FALSE	FALSE	FALSE	FALSE	FALSE	FALSE
ENST00000215957.10	MICALL1	ENSG00000100139	MICAL like 1 [Source:HGNC Symbol;Acc:HGNC:29804]	FALSE	FALSE	FALSE	FALSE	FALSE	TRUE	TRUE	TRUE
ENST00000215980.10	CENPM	ENSG00000100162	centromere protein M [Source:HGNC Symbol;Acc:HGNC:18352]	TRUE	TRUE	FALSE	TRUE	TRUE	FALSE	FALSE	FALSE
ENST00000216014.9	KDELR3	ENSG00000100196	KDEL endoplasmic reticulum protein retention receptor 3 [Source:HGNC Symbol;Acc:HGNC:6306]	FALSE	FALSE	FALSE	FALSE	TRUE	FALSE	TRUE	FALSE
ENST00000216027.8	HSCB	ENSG00000100209	HscB mitochondrial iron-sulfur cluster cochaperone [Source:HGNC Symbol;Acc:HGNC:28913]	TRUE	FALSE	FALSE	FALSE	FALSE	TRUE	TRUE	FALSE
ENST00000216029.8	CBY1	ENSG00000100211	chibby family member 1, beta catenin antagonist [Source:HGNC Symbol;Acc:HGNC:1307]	FALSE	FALSE	TRUE	TRUE	FALSE	FALSE	FALSE	FALSE
ENST00000216034.6	TOMM22	ENSG00000100216	translocase of outer mitochondrial membrane 22 [Source:HGNC Symbol;Acc:HGNC:18002]	FALSE	FALSE	FALSE	FALSE	TRUE	TRUE	TRUE	TRUE
ENST00000216037.10	XBP1	ENSG00000100219	X-box binding protein 1 [Source:HGNC Symbol;Acc:HGNC:12801]	TRUE	FALSE	FALSE	FALSE	FALSE	FALSE	FALSE	FALSE
ENST00000216038.6	RTCB	ENSG00000100220	RNA 2',3'-cyclic phosphate and 5'-OH ligase [Source:HGNC Symbol;Acc:HGNC:26935]	FALSE	FALSE	TRUE	FALSE	FALSE	FALSE	FALSE	FALSE
ENST00000216039.9	JOSD1	ENSG00000100221	Josephin domain containing 1 [Source:HGNC Symbol;Acc:HGNC:28953]	FALSE	FALSE	FALSE	FALSE	FALSE	FALSE	TRUE	FALSE
ENST00000216044.10	GTPBP1	ENSG00000100226	GTP binding protein 1 [Source:HGNC Symbol;Acc:HGNC:4669]	TRUE	FALSE	TRUE	FALSE	TRUE	TRUE	TRUE	TRUE
ENST00000216061.9	PPP6R2	ENSG00000100239	protein phosphatase 6 regulatory subunit 2 [Source:HGNC Symbol;Acc:HGNC:19253]	FALSE	FALSE	FALSE	FALSE	FALSE	FALSE	FALSE	TRUE
ENST00000216068.9	DNAL4	ENSG00000100246	dynein axonemal light chain 4 [Source:HGNC Symbol;Acc:HGNC:2955]	FALSE	FALSE	FALSE	FALSE	FALSE	FALSE	FALSE	FALSE
ENST00000216080.5	LMF2	ENSG00000100258	lipase maturation factor 2 [Source:HGNC Symbol;Acc:HGNC:25096]	FALSE	TRUE	FALSE	FALSE	TRUE	FALSE	TRUE	FALSE
ENST00000216083.6	CBX6	ENSG00000183741	chromobox 6 [Source:HGNC Symbol;Acc:HGNC:1556]	TRUE	FALSE	FALSE	TRUE	FALSE	FALSE	FALSE	FALSE
ENST00000216085.12	RHBDD3	ENSG00000100263	rhomboid domain containing 3 [Source:HGNC Symbol;Acc:HGNC:1308]	TRUE	FALSE	FALSE	FALSE	FALSE	TRUE	FALSE	TRUE
ENST00000216106.6	HMGXB4	ENSG00000100281	HMG-box containing 4 [Source:HGNC Symbol;Acc:HGNC:5003]	FALSE	FALSE	FALSE	FALSE	TRUE	FALSE	FALSE	FALSE
ENST00000216115.3	BIK	ENSG00000100290	BCL2 interacting killer [Source:HGNC Symbol;Acc:HGNC:1051]	FALSE	FALSE	FALSE	FALSE	TRUE	TRUE	FALSE	FALSE
ENST00000216117.9	HMOX1	ENSG00000100292	heme oxygenase 1 [Source:HGNC Symbol;Acc:HGNC:5013]	FALSE	FALSE	FALSE	FALSE	FALSE	TRUE	FALSE	FALSE
ENST00000216121.12	NIPSNAP1	ENSG00000184117	nipsnap homolog 1 [Source:HGNC Symbol;Acc:HGNC:7827]	TRUE	FALSE	FALSE	FALSE	TRUE	TRUE	TRUE	TRUE
ENST00000216122.9	MCM5	ENSG00000100297	minichromosome maintenance complex component 5 [Source:HGNC Symbol;Acc:HGNC:6948]	FALSE	TRUE	FALSE	TRUE	FALSE	FALSE	FALSE	TRUE
ENST00000216124.10	ARSA	ENSG00000100299	arylsulfatase A [Source:HGNC Symbol;Acc:HGNC:713]	FALSE	TRUE	FALSE	FALSE	FALSE	FALSE	FALSE	FALSE
ENST00000216129.7	TTLL12	ENSG00000100304	tubulin tyrosine ligase like 12 [Source:HGNC Symbol;Acc:HGNC:28974]	TRUE	TRUE	FALSE	TRUE	FALSE	FALSE	FALSE	FALSE
ENST00000216133.10	CBX7	ENSG00000100307	chromobox 7 [Source:HGNC Symbol;Acc:HGNC:1557]	FALSE	FALSE	FALSE	FALSE	FALSE	FALSE	FALSE	FALSE
ENST00000216146.9	RPL3	ENSG00000100316	ribosomal protein L3 [Source:HGNC Symbol;Acc:HGNC:10332]	FALSE	FALSE	FALSE	FALSE	FALSE	FALSE	FALSE	FALSE
ENST00000216160.11	TAB1	ENSG00000100324	TGF-beta activated kinase 1 (MAP3K7) binding protein 1 [Source:HGNC Symbol;Acc:HGNC:18157]	FALSE	FALSE	FALSE	FALSE	TRUE	TRUE	TRUE	TRUE
ENST00000216181.11	MYH9	ENSG00000100345	myosin heavy chain 9 [Source:HGNC Symbol;Acc:HGNC:7579]	FALSE	TRUE	TRUE	TRUE	FALSE	TRUE	FALSE	TRUE
ENST00000216185.7	TXN2	ENSG00000100348	thioredoxin 2 [Source:HGNC Symbol;Acc:HGNC:17772]	FALSE	FALSE	FALSE	FALSE	TRUE	FALSE	FALSE	FALSE
ENST00000216187.10	FOXRED2	ENSG00000100350	FAD dependent oxidoreductase domain containing 2 [Source:HGNC Symbol;Acc:HGNC:26264]	FALSE	TRUE	FALSE	FALSE	FALSE	TRUE	FALSE	FALSE
ENST00000216190.13	EIF3D	ENSG00000100353	eukaryotic translation initiation factor 3 subunit D [Source:HGNC Symbol;Acc:HGNC:3278]	TRUE	FALSE	FALSE	FALSE	FALSE	FALSE	FALSE	FALSE
ENST00000216214.7	FAM118A	ENSG00000100376	family with sequence similarity 118 member A [Source:HGNC Symbol;Acc:HGNC:1313]	FALSE	FALSE	FALSE	TRUE	FALSE	FALSE	TRUE	FALSE
ENST00000216218.8	ST13	ENSG00000100380	ST13 Hsp70 interacting protein [Source:HGNC Symbol;Acc:HGNC:11343]	TRUE	TRUE	FALSE	TRUE	TRUE	TRUE	TRUE	FALSE
ENST00000216225.9	RBX1	ENSG00000100387	ring-box 1 [Source:HGNC Symbol;Acc:HGNC:9928]	FALSE	FALSE	FALSE	FALSE	TRUE	TRUE	FALSE	FALSE
ENST00000216237.10	L3MBTL2	ENSG00000100395	L3MBTL histone methyl-lysine binding protein 2 [Source:HGNC Symbol;Acc:HGNC:18594]	TRUE	TRUE	FALSE	TRUE	TRUE	TRUE	TRUE	TRUE
ENST00000216252.4	PHF5A	ENSG00000100410	PHD finger protein 5A [Source:HGNC Symbol;Acc:HGNC:18000]	TRUE	FALSE	FALSE	TRUE	FALSE	FALSE	FALSE	FALSE
ENST00000216254.9	ACO2	ENSG00000100412	aconitase 2 [Source:HGNC Symbol;Acc:HGNC:118]	TRUE	FALSE	TRUE	FALSE	TRUE	TRUE	FALSE	TRUE
ENST00000216259.8	PMM1	ENSG00000100417	phosphomannomutase 1 [Source:HGNC Symbol;Acc:HGNC:9114]	FALSE	FALSE	TRUE	FALSE	FALSE	TRUE	FALSE	FALSE
ENST00000216264.13	CERK	ENSG00000100422	ceramide kinase [Source:HGNC Symbol;Acc:HGNC:19256]	FALSE	FALSE	TRUE	FALSE	FALSE	FALSE	FALSE	FALSE
ENST00000216267.12	BRD1	ENSG00000100425	bromodomain containing 1 [Source:HGNC Symbol;Acc:HGNC:1102]	FALSE	TRUE	FALSE	FALSE	FALSE	FALSE	FALSE	TRUE
ENST00000216268.6	ZBED4	ENSG00000100426	zinc finger BED-type containing 4 [Source:HGNC Symbol;Acc:HGNC:20721]	FALSE	FALSE	FALSE	FALSE	TRUE	TRUE	FALSE	FALSE
ENST00000216271.10	HDAC10	ENSG00000100429	histone deacetylase 10 [Source:HGNC Symbol;Acc:HGNC:18128]	FALSE	FALSE	FALSE	FALSE	FALSE	FALSE	FALSE	FALSE
ENST00000216277.13	PAPOLA	ENSG00000090060	poly(A) polymerase alpha [Source:HGNC Symbol;Acc:HGNC:14981]	TRUE	FALSE	FALSE	FALSE	FALSE	FALSE	FALSE	FALSE
ENST00000216281.13	HSP90AA1	ENSG00000080824	heat shock protein 90 alpha family class A member 1 [Source:HGNC Symbol;Acc:HGNC:5253]	FALSE	FALSE	FALSE	FALSE	TRUE	FALSE	FALSE	TRUE
ENST00000216294.5	SNAPC1	ENSG00000023608	small nuclear RNA activating complex polypeptide 1 [Source:HGNC Symbol;Acc:HGNC:11134]	FALSE	FALSE	FALSE	FALSE	FALSE	TRUE	TRUE	FALSE
ENST00000216297.7	SUPT16H	ENSG00000092201	SPT16 homolog, facilitates chromatin remodeling subunit [Source:HGNC Symbol;Acc:HGNC:11465]	FALSE	TRUE	TRUE	TRUE	FALSE	FALSE	FALSE	FALSE
ENST00000216330.7	FKBP3	ENSG00000100442	FKBP prolyl isomerase 3 [Source:HGNC Symbol;Acc:HGNC:3719]	FALSE	TRUE	TRUE	FALSE	TRUE	FALSE	TRUE	TRUE
ENST00000216350.12	PRMT5	ENSG00000100462	protein arginine methyltransferase 5 [Source:HGNC Symbol;Acc:HGNC:10894]	FALSE	FALSE	FALSE	FALSE	FALSE	FALSE	FALSE	FALSE
ENST00000216367.10	POLE2	ENSG00000100479	DNA polymerase epsilon 2, accessory subunit [Source:HGNC Symbol;Acc:HGNC:9178]	TRUE	FALSE	FALSE	FALSE	TRUE	TRUE	TRUE	FALSE
ENST00000216373.10	SOS2	ENSG00000100485	SOS Ras/Rho guanine nucleotide exchange factor 2 [Source:HGNC Symbol;Acc:HGNC:11188]	FALSE	FALSE	FALSE	FALSE	FALSE	FALSE	FALSE	FALSE
ENST00000216410.8	GNPNAT1	ENSG00000100522	glucosamine-phosphate N-acetyltransferase 1 [Source:HGNC Symbol;Acc:HGNC:19980]	FALSE	FALSE	FALSE	FALSE	TRUE	FALSE	FALSE	FALSE
ENST00000216416.9	CNIH1	ENSG00000100528	cornichon family AMPA receptor auxiliary protein 1 [Source:HGNC Symbol;Acc:HGNC:19431]	FALSE	FALSE	FALSE	FALSE	TRUE	FALSE	FALSE	FALSE
ENST00000216420.12	CGRRF1	ENSG00000100532	cell growth regulator with ring finger domain 1 [Source:HGNC Symbol;Acc:HGNC:15528]	TRUE	TRUE	FALSE	FALSE	TRUE	FALSE	FALSE	FALSE
ENST00000216442.12	ATP6V1D	ENSG00000100554	ATPase H+ transporting V1 subunit D [Source:HGNC Symbol;Acc:HGNC:13527]	TRUE	TRUE	FALSE	FALSE	FALSE	FALSE	FALSE	FALSE
ENST00000216446.9	PLEK2	ENSG00000100558	pleckstrin 2 [Source:HGNC Symbol;Acc:HGNC:19238]	FALSE	FALSE	FALSE	FALSE	FALSE	TRUE	TRUE	FALSE
ENST00000216452.9	PIGH	ENSG00000100564	phosphatidylinositol glycan anchor biosynthesis class H [Source:HGNC Symbol;Acc:HGNC:8964]	FALSE	FALSE	FALSE	FALSE	FALSE	FALSE	FALSE	FALSE
ENST00000216455.9	PSMA3	ENSG00000100567	proteasome 20S subunit alpha 3 [Source:HGNC Symbol;Acc:HGNC:9532]	FALSE	FALSE	FALSE	FALSE	TRUE	FALSE	FALSE	FALSE
ENST00000216456.6	VTI1B	ENSG00000100568	vesicle transport through interaction with t-SNAREs 1B [Source:HGNC Symbol;Acc:HGNC:17793]	FALSE	FALSE	FALSE	FALSE	TRUE	TRUE	FALSE	FALSE
ENST00000216465.10	GSTZ1	ENSG00000100577	glutathione S-transferase zeta 1 [Source:HGNC Symbol;Acc:HGNC:4643]	FALSE	FALSE	FALSE	FALSE	FALSE	FALSE	FALSE	FALSE
ENST00000216468.8	TMED8	ENSG00000100580	transmembrane p24 trafficking protein family member 8 [Source:HGNC Symbol;Acc:HGNC:18633]	FALSE	FALSE	FALSE	FALSE	TRUE	TRUE	TRUE	TRUE
ENST00000216479.8	AHSA1	ENSG00000100591	activator of HSP90 ATPase activity 1 [Source:HGNC Symbol;Acc:HGNC:1189]	TRUE	FALSE	TRUE	FALSE	FALSE	TRUE	FALSE	TRUE
ENST00000216484.7	SPTLC2	ENSG00000100596	serine palmitoyltransferase long chain base subunit 2 [Source:HGNC Symbol;Acc:HGNC:11278]	TRUE	FALSE	TRUE	FALSE	TRUE	FALSE	TRUE	FALSE
ENST00000216487.12	RIN3	ENSG00000100599	Ras and Rab interactor 3 [Source:HGNC Symbol;Acc:HGNC:18751]	FALSE	TRUE	FALSE	FALSE	FALSE	TRUE	TRUE	TRUE
ENST00000216489.8	ALKBH1	ENSG00000100601	alkB homolog 1, histone H2A dioxygenase [Source:HGNC Symbol;Acc:HGNC:17911]	FALSE	TRUE	TRUE	TRUE	TRUE	FALSE	TRUE	TRUE
ENST00000216500.9	DHRS7	ENSG00000100612	dehydrogenase/reductase 7 [Source:HGNC Symbol;Acc:HGNC:21524]	TRUE	FALSE	TRUE	TRUE	FALSE	FALSE	FALSE	FALSE
ENST00000216554.8	EIF5	ENSG00000100664	eukaryotic translation initiation factor 5 [Source:HGNC Symbol;Acc:HGNC:3299]	FALSE	FALSE	FALSE	FALSE	FALSE	FALSE	FALSE	FALSE
ENST00000216602.10	ZFYVE21	ENSG00000100711	zinc finger FYVE-type containing 21 [Source:HGNC Symbol;Acc:HGNC:20760]	FALSE	FALSE	TRUE	FALSE	FALSE	FALSE	FALSE	FALSE
ENST00000216639.8	VRK1	ENSG00000100749	VRK serine/threonine kinase 1 [Source:HGNC Symbol;Acc:HGNC:12718]	FALSE	FALSE	FALSE	FALSE	FALSE	TRUE	FALSE	TRUE
ENST00000216714.8	APEX1	ENSG00000100823	apurinic/apyrimidinic endodeoxyribonuclease 1 [Source:HGNC Symbol;Acc:HGNC:587]	FALSE	FALSE	TRUE	TRUE	FALSE	FALSE	FALSE	FALSE
ENST00000216727.9	PABPN1	ENSG00000100836	poly(A) binding protein nuclear 1 [Source:HGNC Symbol;Acc:HGNC:8565]	FALSE	FALSE	FALSE	FALSE	TRUE	FALSE	TRUE	FALSE
ENST00000216756.11	CINP	ENSG00000100865	cyclin dependent kinase 2 interacting protein [Source:HGNC Symbol;Acc:HGNC:23789]	TRUE	FALSE	FALSE	FALSE	FALSE	FALSE	FALSE	FALSE
ENST00000216774.11	SRP54	ENSG00000100883	signal recognition particle 54 [Source:HGNC Symbol;Acc:HGNC:11301]	FALSE	FALSE	FALSE	FALSE	FALSE	FALSE	TRUE	FALSE
ENST00000216780.9	PCK2	ENSG00000100889	phosphoenolpyruvate carboxykinase 2, mitochondrial [Source:HGNC Symbol;Acc:HGNC:8725]	TRUE	TRUE	TRUE	FALSE	FALSE	TRUE	FALSE	TRUE
ENST00000216797.10	NFKBIA	ENSG00000100906	NFKB inhibitor alpha [Source:HGNC Symbol;Acc:HGNC:7797]	FALSE	FALSE	FALSE	FALSE	TRUE	FALSE	FALSE	FALSE
ENST00000216799.9	EMC9	ENSG00000100908	ER membrane protein complex subunit 9 [Source:HGNC Symbol;Acc:HGNC:20273]	FALSE	FALSE	FALSE	TRUE	FALSE	TRUE	TRUE	FALSE
ENST00000216802.10	PSME2	ENSG00000100911	proteasome activator subunit 2 [Source:HGNC Symbol;Acc:HGNC:9569]	TRUE	FALSE	FALSE	FALSE	FALSE	FALSE	FALSE	TRUE
ENST00000216807.12	BRMS1L	ENSG00000100916	BRMS1 like transcriptional repressor [Source:HGNC Symbol;Acc:HGNC:20512]	FALSE	TRUE	TRUE	FALSE	FALSE	FALSE	FALSE	FALSE
ENST00000216832.9	PNN	ENSG00000100941	pinin, desmosome associated protein [Source:HGNC Symbol;Acc:HGNC:9162]	TRUE	TRUE	FALSE	FALSE	TRUE	FALSE	FALSE	TRUE
ENST00000216840.11	RABGGTA	ENSG00000100949	Rab geranylgeranyltransferase subunit alpha [Source:HGNC Symbol;Acc:HGNC:9795]	FALSE	FALSE	FALSE	FALSE	FALSE	TRUE	FALSE	FALSE
ENST00000216877.10	PTPRA	ENSG00000132670	protein tyrosine phosphatase receptor type A [Source:HGNC Symbol;Acc:HGNC:9664]	TRUE	FALSE	TRUE	TRUE	FALSE	TRUE	FALSE	TRUE
ENST00000216879.9	NSFL1C	ENSG00000088833	NSFL1 cofactor [Source:HGNC Symbol;Acc:HGNC:15912]	FALSE	TRUE	TRUE	TRUE	TRUE	FALSE	TRUE	FALSE
ENST00000216923.5	ZFP64	ENSG00000020256	ZFP64 zinc finger protein [Source:HGNC Symbol;Acc:HGNC:15940]	FALSE	FALSE	TRUE	FALSE	FALSE	FALSE	FALSE	FALSE
ENST00000216962.9	PYGB	ENSG00000100994	glycogen phosphorylase B [Source:HGNC Symbol;Acc:HGNC:9723]	TRUE	TRUE	FALSE	FALSE	TRUE	TRUE	FALSE	FALSE
ENST00000216968.5	PROCR	ENSG00000101000	protein C receptor [Source:HGNC Symbol;Acc:HGNC:9452]	TRUE	TRUE	TRUE	FALSE	TRUE	FALSE	FALSE	FALSE
ENST00000217026.5	MYBL2	ENSG00000101057	MYB proto-oncogene like 2 [Source:HGNC Symbol;Acc:HGNC:7548]	TRUE	FALSE	FALSE	FALSE	TRUE	TRUE	FALSE	FALSE
ENST00000217086.9	SALL4	ENSG00000101115	spalt like transcription factor 4 [Source:HGNC Symbol;Acc:HGNC:15924]	FALSE	FALSE	FALSE	FALSE	FALSE	FALSE	FALSE	FALSE
ENST00000217109.9	CSTF1	ENSG00000101138	cleavage stimulation factor subunit 1 [Source:HGNC Symbol;Acc:HGNC:2483]	TRUE	FALSE	TRUE	FALSE	TRUE	FALSE	FALSE	FALSE
ENST00000217121.9	TPD52L2	ENSG00000101150	TPD52 like 2 [Source:HGNC Symbol;Acc:HGNC:12007]	FALSE	FALSE	FALSE	FALSE	FALSE	FALSE	FALSE	TRUE
ENST00000217131.6	CTSZ	ENSG00000101160	cathepsin Z [Source:HGNC Symbol;Acc:HGNC:2547]	FALSE	TRUE	FALSE	FALSE	FALSE	FALSE	FALSE	FALSE
ENST00000217159.6	SLCO4A1	ENSG00000101187	solute carrier organic anion transporter family member 4A1 [Source:HGNC Symbol;Acc:HGNC:10953]	TRUE	FALSE	FALSE	FALSE	FALSE	TRUE	FALSE	TRUE
ENST00000217162.5	TCFL5	ENSG00000101190	transcription factor like 5 [Source:HGNC Symbol;Acc:HGNC:11646]	TRUE	FALSE	FALSE	TRUE	TRUE	TRUE	FALSE	FALSE
ENST00000217169.8	BIRC7	ENSG00000101197	baculoviral IAP repeat containing 7 [Source:HGNC Symbol;Acc:HGNC:13702]	FALSE	TRUE	FALSE	FALSE	FALSE	TRUE	FALSE	FALSE
ENST00000217173.7	UBOX5	ENSG00000185019	U-box domain containing 5 [Source:HGNC Symbol;Acc:HGNC:17777]	TRUE	FALSE	FALSE	FALSE	TRUE	FALSE	FALSE	FALSE
ENST00000217185.3	PTK6	ENSG00000101213	protein tyrosine kinase 6 [Source:HGNC Symbol;Acc:HGNC:9617]	TRUE	FALSE	FALSE	FALSE	FALSE	FALSE	FALSE	FALSE
ENST00000217195.12	ADISSP	ENSG00000101220	adipose secreted signaling protein [Source:HGNC Symbol;Acc:HGNC:15873]	FALSE	FALSE	FALSE	FALSE	FALSE	FALSE	FALSE	FALSE
ENST00000217233.9	TRIB3	ENSG00000101255	tribbles pseudokinase 3 [Source:HGNC Symbol;Acc:HGNC:16228]	FALSE	FALSE	FALSE	FALSE	TRUE	FALSE	FALSE	TRUE
ENST00000217244.9	CSNK2A1	ENSG00000101266	casein kinase 2 alpha 1 [Source:HGNC Symbol;Acc:HGNC:2457]	FALSE	FALSE	FALSE	FALSE	TRUE	FALSE	FALSE	FALSE
ENST00000217254.11	SLC52A3	ENSG00000101276	solute carrier family 52 member 3 [Source:HGNC Symbol;Acc:HGNC:16187]	FALSE	TRUE	TRUE	TRUE	FALSE	TRUE	FALSE	TRUE
ENST00000217289.9	FERMT1	ENSG00000101311	FERM domain containing kindlin 1 [Source:HGNC Symbol;Acc:HGNC:15889]	FALSE	TRUE	FALSE	TRUE	FALSE	FALSE	FALSE	TRUE
ENST00000217315.9	TM9SF4	ENSG00000101337	transmembrane 9 superfamily member 4 [Source:HGNC Symbol;Acc:HGNC:30797]	TRUE	FALSE	FALSE	TRUE	FALSE	FALSE	FALSE	FALSE
ENST00000217320.8	TLDC2	ENSG00000101342	TBC/LysM-associated domain containing 2 [Source:HGNC Symbol;Acc:HGNC:16112]	FALSE	FALSE	FALSE	FALSE	FALSE	FALSE	TRUE	FALSE
ENST00000217398.3	PXMP4	ENSG00000101417	peroxisomal membrane protein 4 [Source:HGNC Symbol;Acc:HGNC:15920]	FALSE	FALSE	FALSE	FALSE	FALSE	FALSE	FALSE	FALSE
ENST00000217402.3	CHMP4B	ENSG00000101421	charged multivesicular body protein 4B [Source:HGNC Symbol;Acc:HGNC:16171]	TRUE	FALSE	FALSE	FALSE	TRUE	FALSE	FALSE	FALSE
ENST00000217423.4	CST4	ENSG00000101441	cystatin S [Source:HGNC Symbol;Acc:HGNC:2476]	FALSE	FALSE	FALSE	FALSE	TRUE	FALSE	FALSE	FALSE
ENST00000217426.7	AHCY	ENSG00000101444	adenosylhomocysteinase [Source:HGNC Symbol;Acc:HGNC:343]	TRUE	FALSE	FALSE	FALSE	FALSE	FALSE	FALSE	FALSE
ENST00000217446.8	PIGU	ENSG00000101464	phosphatidylinositol glycan anchor biosynthesis class U [Source:HGNC Symbol;Acc:HGNC:15791]	FALSE	FALSE	FALSE	FALSE	FALSE	FALSE	FALSE	FALSE
ENST00000217455.9	ACOT8	ENSG00000101473	acyl-CoA thioesterase 8 [Source:HGNC Symbol;Acc:HGNC:15919]	TRUE	FALSE	FALSE	FALSE	FALSE	FALSE	FALSE	FALSE
ENST00000217456.3	APMAP	ENSG00000101474	adipocyte plasma membrane associated protein [Source:HGNC Symbol;Acc:HGNC:13238]	FALSE	FALSE	FALSE	FALSE	TRUE	TRUE	TRUE	FALSE
ENST00000217515.11	TXNL1	ENSG00000091164	thioredoxin like 1 [Source:HGNC Symbol;Acc:HGNC:12436]	FALSE	FALSE	FALSE	FALSE	FALSE	FALSE	FALSE	FALSE
ENST00000217652.8	MYL12A	ENSG00000101608	myosin light chain 12A [Source:HGNC Symbol;Acc:HGNC:16701]	TRUE	TRUE	TRUE	FALSE	FALSE	FALSE	FALSE	FALSE
ENST00000217893.10	TAF9	ENSG00000273841	TATA-box binding protein associated factor 9 [Source:HGNC Symbol;Acc:HGNC:11542]	FALSE	TRUE	FALSE	FALSE	FALSE	FALSE	FALSE	TRUE
ENST00000217901.10	IDH3G	ENSG00000067829	isocitrate dehydrogenase (NAD(+)) 3 non-catalytic subunit gamma [Source:HGNC Symbol;Acc:HGNC:5386]	FALSE	TRUE	FALSE	FALSE	TRUE	TRUE	FALSE	FALSE
ENST00000217909.8	SLC25A43	ENSG00000077713	solute carrier family 25 member 43 [Source:HGNC Symbol;Acc:HGNC:30557]	TRUE	FALSE	FALSE	FALSE	TRUE	FALSE	FALSE	FALSE
ENST00000217958.8	PSMD10	ENSG00000101843	proteasome 26S subunit, non-ATPase 10 [Source:HGNC Symbol;Acc:HGNC:9555]	FALSE	TRUE	FALSE	FALSE	FALSE	FALSE	FALSE	FALSE
ENST00000217961.5	STS	ENSG00000101846	steroid sulfatase [Source:HGNC Symbol;Acc:HGNC:11425]	FALSE	FALSE	FALSE	FALSE	FALSE	FALSE	FALSE	FALSE
ENST00000217971.8	PGRMC1	ENSG00000101856	progesterone receptor membrane component 1 [Source:HGNC Symbol;Acc:HGNC:16090]	TRUE	FALSE	TRUE	FALSE	TRUE	FALSE	TRUE	TRUE
ENST00000218056.9	WDR13	ENSG00000101940	WD repeat domain 13 [Source:HGNC Symbol;Acc:HGNC:14352]	FALSE	FALSE	FALSE	FALSE	FALSE	FALSE	FALSE	FALSE
ENST00000218068.7	PAGE4	ENSG00000101951	PAGE family member 4 [Source:HGNC Symbol;Acc:HGNC:4108]	FALSE	FALSE	FALSE	FALSE	FALSE	FALSE	FALSE	FALSE
ENST00000218104.6	ABCD1	ENSG00000101986	ATP binding cassette subfamily D member 1 [Source:HGNC Symbol;Acc:HGNC:61]	FALSE	TRUE	TRUE	FALSE	TRUE	FALSE	FALSE	TRUE
ENST00000218147.11	BCORL1	ENSG00000085185	BCL6 corepressor like 1 [Source:HGNC Symbol;Acc:HGNC:25657]	FALSE	TRUE	FALSE	FALSE	FALSE	FALSE	FALSE	FALSE
ENST00000218197.9	SLC25A14	ENSG00000102078	solute carrier family 25 member 14 [Source:HGNC Symbol;Acc:HGNC:10984]	FALSE	FALSE	FALSE	FALSE	FALSE	FALSE	FALSE	FALSE
ENST00000218224.9	PQBP1	ENSG00000102103	polyglutamine binding protein 1 [Source:HGNC Symbol;Acc:HGNC:9330]	FALSE	FALSE	FALSE	FALSE	FALSE	FALSE	FALSE	TRUE
ENST00000218340.4	RP2	ENSG00000102218	RP2 activator of ARL3 GTPase [Source:HGNC Symbol;Acc:HGNC:10274]	FALSE	FALSE	FALSE	FALSE	FALSE	TRUE	TRUE	TRUE
ENST00000218348.7	USP11	ENSG00000102226	ubiquitin specific peptidase 11 [Source:HGNC Symbol;Acc:HGNC:12609]	FALSE	FALSE	FALSE	FALSE	FALSE	FALSE	FALSE	FALSE
ENST00000218364.5	HTATSF1	ENSG00000102241	HIV-1 Tat specific factor 1 [Source:HGNC Symbol;Acc:HGNC:5276]	FALSE	FALSE	FALSE	FALSE	TRUE	TRUE	FALSE	FALSE
ENST00000218388.9	TIMP1	ENSG00000102265	TIMP metallopeptidase inhibitor 1 [Source:HGNC Symbol;Acc:HGNC:11820]	TRUE	TRUE	FALSE	FALSE	FALSE	FALSE	FALSE	FALSE
ENST00000218516.4	GLA	ENSG00000102393	galactosidase alpha [Source:HGNC Symbol;Acc:HGNC:4296]	TRUE	TRUE	FALSE	FALSE	FALSE	FALSE	TRUE	FALSE
ENST00000218652.12	NDFIP2	ENSG00000102471	Nedd4 family interacting protein 2 [Source:HGNC Symbol;Acc:HGNC:18537]	TRUE	FALSE	FALSE	FALSE	TRUE	TRUE	TRUE	TRUE
ENST00000218789.9	ARHGEF7	ENSG00000102606	Rho guanine nucleotide exchange factor 7 [Source:HGNC Symbol;Acc:HGNC:15607]	FALSE	FALSE	FALSE	FALSE	TRUE	TRUE	FALSE	TRUE
ENST00000218981.5	DHRS12	ENSG00000102796	dehydrogenase/reductase 12 [Source:HGNC Symbol;Acc:HGNC:25832]	FALSE	TRUE	FALSE	FALSE	FALSE	FALSE	FALSE	FALSE
ENST00000219066.5	NTHL1	ENSG00000065057	nth like DNA glycosylase 1 [Source:HGNC Symbol;Acc:HGNC:8028]	FALSE	FALSE	FALSE	FALSE	FALSE	FALSE	FALSE	FALSE
ENST00000219069.6	ZNF263	ENSG00000006194	zinc finger protein 263 [Source:HGNC Symbol;Acc:HGNC:13056]	FALSE	TRUE	FALSE	FALSE	FALSE	TRUE	TRUE	TRUE
ENST00000219091.9	ZNF205	ENSG00000122386	zinc finger protein 205 [Source:HGNC Symbol;Acc:HGNC:12996]	FALSE	FALSE	FALSE	FALSE	TRUE	FALSE	FALSE	TRUE
ENST00000219097.7	ORC6	ENSG00000091651	origin recognition complex subunit 6 [Source:HGNC Symbol;Acc:HGNC:17151]	FALSE	TRUE	TRUE	FALSE	FALSE	TRUE	FALSE	FALSE
ENST00000219139.8	PHAF1	ENSG00000125149	phagosome assembly factor 1 [Source:HGNC Symbol;Acc:HGNC:29564]	TRUE	FALSE	FALSE	FALSE	TRUE	TRUE	FALSE	FALSE
ENST00000219150.10	CORO1A	ENSG00000102879	coronin 1A [Source:HGNC Symbol;Acc:HGNC:2252]	FALSE	TRUE	FALSE	FALSE	FALSE	TRUE	FALSE	FALSE
ENST00000219168.8	LYRM1	ENSG00000102897	LYR motif containing 1 [Source:HGNC Symbol;Acc:HGNC:25074]	FALSE	TRUE	FALSE	FALSE	FALSE	FALSE	FALSE	TRUE
ENST00000219169.9	NUTF2	ENSG00000102898	nuclear transport factor 2 [Source:HGNC Symbol;Acc:HGNC:13722]	FALSE	FALSE	FALSE	FALSE	TRUE	FALSE	TRUE	FALSE
ENST00000219204.8	ARL2BP	ENSG00000102931	ADP ribosylation factor like GTPase 2 binding protein [Source:HGNC Symbol;Acc:HGNC:17146]	TRUE	FALSE	FALSE	FALSE	FALSE	TRUE	FALSE	FALSE
ENST00000219207.10	PLLP	ENSG00000102934	plasmolipin [Source:HGNC Symbol;Acc:HGNC:18553]	TRUE	FALSE	FALSE	FALSE	FALSE	FALSE	FALSE	FALSE
ENST00000219240.9	DHODH	ENSG00000102967	dihydroorotate dehydrogenase (quinone) [Source:HGNC Symbol;Acc:HGNC:2867]	FALSE	FALSE	TRUE	TRUE	TRUE	TRUE	TRUE	TRUE
ENST00000219251.13	ACD	ENSG00000102977	ACD shelterin complex subunit and telomerase recruitment factor [Source:HGNC Symbol;Acc:HGNC:25070]	FALSE	FALSE	FALSE	FALSE	FALSE	TRUE	FALSE	FALSE
ENST00000219252.10	POLR2C	ENSG00000102978	RNA polymerase II subunit C [Source:HGNC Symbol;Acc:HGNC:9189]	TRUE	FALSE	TRUE	FALSE	FALSE	FALSE	FALSE	FALSE
ENST00000219255.3	PARD6A	ENSG00000102981	par-6 family cell polarity regulator alpha [Source:HGNC Symbol;Acc:HGNC:15943]	FALSE	FALSE	TRUE	TRUE	TRUE	FALSE	TRUE	FALSE
ENST00000219271.4	MMP15	ENSG00000102996	matrix metallopeptidase 15 [Source:HGNC Symbol;Acc:HGNC:7161]	FALSE	FALSE	FALSE	FALSE	TRUE	TRUE	TRUE	TRUE
ENST00000219281.8	USB1	ENSG00000103005	U6 snRNA biogenesis phosphodiesterase 1 [Source:HGNC Symbol;Acc:HGNC:25792]	FALSE	FALSE	FALSE	TRUE	FALSE	TRUE	FALSE	TRUE
ENST00000219302.8	NME3	ENSG00000103024	NME/NM23 nucleoside diphosphate kinase 3 [Source:HGNC Symbol;Acc:HGNC:7851]	FALSE	FALSE	FALSE	FALSE	FALSE	FALSE	FALSE	FALSE
ENST00000219313.9	PSMD7	ENSG00000103035	proteasome 26S subunit, non-ATPase 7 [Source:HGNC Symbol;Acc:HGNC:9565]	FALSE	TRUE	FALSE	FALSE	TRUE	FALSE	FALSE	FALSE
ENST00000219315.9	SETD6	ENSG00000103037	SET domain containing 6, protein lysine methyltransferase [Source:HGNC Symbol;Acc:HGNC:26116]	TRUE	FALSE	TRUE	FALSE	FALSE	TRUE	TRUE	FALSE
ENST00000219320.9	SLC38A7	ENSG00000103042	solute carrier family 38 member 7 [Source:HGNC Symbol;Acc:HGNC:25582]	FALSE	FALSE	FALSE	FALSE	TRUE	TRUE	FALSE	FALSE
ENST00000219343.11	SLC7A6	ENSG00000103064	solute carrier family 7 member 6 [Source:HGNC Symbol;Acc:HGNC:11064]	FALSE	FALSE	FALSE	FALSE	FALSE	FALSE	FALSE	FALSE
ENST00000219345.10	PLA2G15	ENSG00000103066	phospholipase A2 group XV [Source:HGNC Symbol;Acc:HGNC:17163]	FALSE	FALSE	FALSE	FALSE	FALSE	FALSE	FALSE	TRUE
ENST00000219368.8	FA2H	ENSG00000103089	fatty acid 2-hydroxylase [Source:HGNC Symbol;Acc:HGNC:21197]	FALSE	FALSE	FALSE	FALSE	FALSE	FALSE	FALSE	FALSE
ENST00000219400.8	CMC2	ENSG00000103121	C-X9-C motif containing 2 [Source:HGNC Symbol;Acc:HGNC:24447]	TRUE	FALSE	FALSE	FALSE	FALSE	FALSE	FALSE	FALSE
ENST00000219431.4	MPG	ENSG00000103152	N-methylpurine DNA glycosylase [Source:HGNC Symbol;Acc:HGNC:7211]	FALSE	FALSE	FALSE	TRUE	FALSE	FALSE	FALSE	FALSE
ENST00000219439.9	HSDL1	ENSG00000103160	hydroxysteroid dehydrogenase like 1 [Source:HGNC Symbol;Acc:HGNC:16475]	FALSE	TRUE	FALSE	TRUE	FALSE	TRUE	FALSE	FALSE
ENST00000219473.12	USP10	ENSG00000103194	ubiquitin specific peptidase 10 [Source:HGNC Symbol;Acc:HGNC:12608]	TRUE	TRUE	FALSE	TRUE	TRUE	TRUE	TRUE	TRUE
ENST00000219476.9	TSC2	ENSG00000103197	TSC complex subunit 2 [Source:HGNC Symbol;Acc:HGNC:12363]	FALSE	FALSE	FALSE	FALSE	FALSE	FALSE	FALSE	FALSE
ENST00000219478.11	ZNF500	ENSG00000103199	zinc finger protein 500 [Source:HGNC Symbol;Acc:HGNC:23716]	FALSE	FALSE	FALSE	FALSE	FALSE	TRUE	FALSE	FALSE
ENST00000219479.7	NME4	ENSG00000103202	NME/NM23 nucleoside diphosphate kinase 4 [Source:HGNC Symbol;Acc:HGNC:7852]	FALSE	FALSE	FALSE	FALSE	FALSE	FALSE	FALSE	FALSE
ENST00000219481.10	DECR2	ENSG00000242612	2,4-dienoyl-CoA reductase 2 [Source:HGNC Symbol;Acc:HGNC:2754]	TRUE	FALSE	FALSE	FALSE	TRUE	TRUE	FALSE	TRUE
ENST00000219535.7	ANTKMT	ENSG00000103254	adenine nucleotide translocase lysine methyltransferase [Source:HGNC Symbol;Acc:HGNC:14152]	FALSE	FALSE	TRUE	FALSE	FALSE	FALSE	FALSE	FALSE
ENST00000219542.3	METRN	ENSG00000103260	meteorin, glial cell differentiation regulator [Source:HGNC Symbol;Acc:HGNC:14151]	FALSE	FALSE	FALSE	FALSE	FALSE	TRUE	FALSE	FALSE
ENST00000219548.9	STUB1	ENSG00000103266	STIP1 homology and U-box containing protein 1 [Source:HGNC Symbol;Acc:HGNC:11427]	TRUE	TRUE	TRUE	FALSE	FALSE	FALSE	FALSE	FALSE
ENST00000219551.2	RHBDL1	ENSG00000103269	rhomboid like 1 [Source:HGNC Symbol;Acc:HGNC:10007]	FALSE	FALSE	FALSE	FALSE	FALSE	FALSE	FALSE	FALSE
ENST00000219611.7	CAPN15	ENSG00000103326	calpain 15 [Source:HGNC Symbol;Acc:HGNC:11182]	FALSE	FALSE	FALSE	FALSE	TRUE	TRUE	FALSE	FALSE
ENST00000219689.12	USP31	ENSG00000103404	ubiquitin specific peptidase 31 [Source:HGNC Symbol;Acc:HGNC:20060]	FALSE	FALSE	FALSE	FALSE	TRUE	TRUE	TRUE	TRUE
ENST00000219782.11	MAZ	ENSG00000103495	MYC associated zinc finger protein [Source:HGNC Symbol;Acc:HGNC:6914]	FALSE	FALSE	FALSE	FALSE	FALSE	FALSE	FALSE	TRUE
ENST00000219789.11	CDIPT	ENSG00000103502	CDP-diacylglycerol--inositol 3-phosphatidyltransferase [Source:HGNC Symbol;Acc:HGNC:1769]	FALSE	FALSE	FALSE	FALSE	FALSE	FALSE	FALSE	FALSE
ENST00000219794.11	BCKDK	ENSG00000103507	branched chain keto acid dehydrogenase kinase [Source:HGNC Symbol;Acc:HGNC:16902]	FALSE	FALSE	FALSE	TRUE	FALSE	FALSE	FALSE	FALSE
ENST00000219797.9	KAT8	ENSG00000103510	lysine acetyltransferase 8 [Source:HGNC Symbol;Acc:HGNC:17933]	FALSE	FALSE	TRUE	FALSE	FALSE	FALSE	FALSE	FALSE
ENST00000219821.9	TMC5	ENSG00000103534	transmembrane channel like 5 [Source:HGNC Symbol;Acc:HGNC:22999]	FALSE	FALSE	FALSE	FALSE	FALSE	FALSE	FALSE	FALSE
ENST00000219837.12	KNOP1	ENSG00000103550	lysine rich nucleolar protein 1 [Source:HGNC Symbol;Acc:HGNC:34404]	FALSE	FALSE	TRUE	TRUE	TRUE	TRUE	FALSE	FALSE
ENST00000220003.14	CSK	ENSG00000103653	C-terminal Src kinase [Source:HGNC Symbol;Acc:HGNC:2444]	TRUE	TRUE	FALSE	TRUE	FALSE	FALSE	FALSE	FALSE
ENST00000220058.9	MTFMT	ENSG00000103707	mitochondrial methionyl-tRNA formyltransferase [Source:HGNC Symbol;Acc:HGNC:29666]	FALSE	FALSE	FALSE	FALSE	FALSE	TRUE	TRUE	FALSE
ENST00000220166.10	CTSH	ENSG00000103811	cathepsin H [Source:HGNC Symbol;Acc:HGNC:2535]	FALSE	FALSE	FALSE	FALSE	FALSE	FALSE	FALSE	TRUE
ENST00000220325.9	EHD4	ENSG00000103966	EH domain containing 4 [Source:HGNC Symbol;Acc:HGNC:3245]	TRUE	TRUE	FALSE	FALSE	FALSE	TRUE	TRUE	FALSE
ENST00000220429.12	GABPB1	ENSG00000104064	GA binding protein transcription factor subunit beta 1 [Source:HGNC Symbol;Acc:HGNC:4074]	FALSE	FALSE	FALSE	FALSE	FALSE	TRUE	TRUE	FALSE
ENST00000220496.9	DNAJC17	ENSG00000104129	DnaJ heat shock protein family (Hsp40) member C17 [Source:HGNC Symbol;Acc:HGNC:25556]	TRUE	FALSE	FALSE	FALSE	FALSE	TRUE	FALSE	TRUE
ENST00000220507.5	RHOV	ENSG00000104140	ras homolog family member V [Source:HGNC Symbol;Acc:HGNC:18313]	FALSE	FALSE	FALSE	FALSE	FALSE	TRUE	FALSE	FALSE
ENST00000220509.10	VPS18	ENSG00000104142	VPS18 core subunit of CORVET and HOPS complexes [Source:HGNC Symbol;Acc:HGNC:15972]	FALSE	FALSE	TRUE	FALSE	FALSE	FALSE	FALSE	FALSE
ENST00000220514.8	OIP5	ENSG00000104147	Opa interacting protein 5 [Source:HGNC Symbol;Acc:HGNC:20300]	FALSE	FALSE	FALSE	FALSE	FALSE	FALSE	FALSE	FALSE
ENST00000220531.9	BLOC1S6	ENSG00000104164	biogenesis of lysosomal organelles complex 1 subunit 6 [Source:HGNC Symbol;Acc:HGNC:8549]	TRUE	FALSE	TRUE	FALSE	TRUE	TRUE	FALSE	FALSE
ENST00000220562.9	EXTL3	ENSG00000012232	exostosin like glycosyltransferase 3 [Source:HGNC Symbol;Acc:HGNC:3518]	FALSE	FALSE	FALSE	FALSE	TRUE	TRUE	TRUE	TRUE
ENST00000220584.9	FDFT1	ENSG00000079459	farnesyl-diphosphate farnesyltransferase 1 [Source:HGNC Symbol;Acc:HGNC:3629]	FALSE	FALSE	TRUE	TRUE	TRUE	TRUE	TRUE	FALSE
ENST00000220592.10	AGO2	ENSG00000123908	argonaute RISC catalytic component 2 [Source:HGNC Symbol;Acc:HGNC:3263]	FALSE	TRUE	TRUE	FALSE	TRUE	TRUE	TRUE	TRUE
ENST00000220659.11	BRF2	ENSG00000104221	BRF2 RNA polymerase III transcription initiation factor subunit [Source:HGNC Symbol;Acc:HGNC:17298]	FALSE	TRUE	TRUE	FALSE	FALSE	TRUE	FALSE	TRUE
ENST00000220669.10	ZFAND1	ENSG00000104231	zinc finger AN1-type containing 1 [Source:HGNC Symbol;Acc:HGNC:25858]	TRUE	TRUE	FALSE	FALSE	TRUE	TRUE	FALSE	FALSE
ENST00000220751.5	RIPK2	ENSG00000104312	receptor interacting serine/threonine kinase 2 [Source:HGNC Symbol;Acc:HGNC:10020]	FALSE	TRUE	FALSE	FALSE	FALSE	FALSE	TRUE	FALSE
ENST00000220764.7	DECR1	ENSG00000104325	2,4-dienoyl-CoA reductase 1 [Source:HGNC Symbol;Acc:HGNC:2753]	FALSE	FALSE	FALSE	FALSE	FALSE	FALSE	FALSE	TRUE
ENST00000220809.9	PLAT	ENSG00000104368	plasminogen activator, tissue type [Source:HGNC Symbol;Acc:HGNC:9051]	FALSE	FALSE	FALSE	FALSE	FALSE	TRUE	FALSE	TRUE
ENST00000220822.12	GDAP1	ENSG00000104381	ganglioside induced differentiation associated protein 1 [Source:HGNC Symbol;Acc:HGNC:15968]	FALSE	FALSE	FALSE	FALSE	FALSE	TRUE	FALSE	FALSE
ENST00000220849.10	EIF3E	ENSG00000104408	eukaryotic translation initiation factor 3 subunit E [Source:HGNC Symbol;Acc:HGNC:3277]	FALSE	FALSE	FALSE	FALSE	TRUE	FALSE	FALSE	TRUE
ENST00000220853.8	EMC2	ENSG00000104412	ER membrane protein complex subunit 2 [Source:HGNC Symbol;Acc:HGNC:28963]	TRUE	TRUE	FALSE	TRUE	FALSE	FALSE	FALSE	FALSE
ENST00000220913.10	CHRAC1	ENSG00000104472	chromatin accessibility complex subunit 1 [Source:HGNC Symbol;Acc:HGNC:13544]	FALSE	FALSE	FALSE	FALSE	FALSE	FALSE	FALSE	FALSE
ENST00000220959.8	UBR5	ENSG00000104517	ubiquitin protein ligase E3 component n-recognin 5 [Source:HGNC Symbol;Acc:HGNC:16806]	FALSE	FALSE	FALSE	FALSE	FALSE	TRUE	FALSE	FALSE
ENST00000220966.10	PYCR3	ENSG00000104524	pyrroline-5-carboxylate reductase 3 [Source:HGNC Symbol;Acc:HGNC:25846]	FALSE	FALSE	FALSE	FALSE	FALSE	TRUE	FALSE	FALSE
ENST00000221086.8	MTMR9	ENSG00000104643	myotubularin related protein 9 [Source:HGNC Symbol;Acc:HGNC:14596]	FALSE	FALSE	FALSE	TRUE	FALSE	TRUE	FALSE	FALSE
ENST00000221114.8	DCTN6	ENSG00000104671	dynactin subunit 6 [Source:HGNC Symbol;Acc:HGNC:16964]	FALSE	FALSE	FALSE	FALSE	FALSE	FALSE	FALSE	TRUE
ENST00000221130.11	GSR	ENSG00000104687	glutathione-disulfide reductase [Source:HGNC Symbol;Acc:HGNC:4623]	FALSE	TRUE	FALSE	FALSE	FALSE	FALSE	FALSE	FALSE
ENST00000221132.8	TNFRSF10A	ENSG00000104689	TNF receptor superfamily member 10a [Source:HGNC Symbol;Acc:HGNC:11904]	FALSE	FALSE	TRUE	FALSE	FALSE	TRUE	TRUE	TRUE
ENST00000221138.9	PPP2CB	ENSG00000104695	protein phosphatase 2 catalytic subunit beta [Source:HGNC Symbol;Acc:HGNC:9300]	FALSE	FALSE	FALSE	FALSE	TRUE	FALSE	FALSE	TRUE
ENST00000221200.9	KCTD9	ENSG00000104756	potassium channel tetramerization domain containing 9 [Source:HGNC Symbol;Acc:HGNC:22401]	TRUE	FALSE	TRUE	FALSE	TRUE	FALSE	TRUE	FALSE
ENST00000221232.11	CNOT3	ENSG00000088038	CCR4-NOT transcription complex subunit 3 [Source:HGNC Symbol;Acc:HGNC:7879]	TRUE	FALSE	FALSE	FALSE	TRUE	FALSE	FALSE	FALSE
ENST00000221233.9	EXOSC5	ENSG00000077348	exosome component 5 [Source:HGNC Symbol;Acc:HGNC:24662]	FALSE	FALSE	FALSE	FALSE	FALSE	FALSE	FALSE	FALSE
ENST00000221249.10	PNPLA6	ENSG00000032444	patatin like phospholipase domain containing 6 [Source:HGNC Symbol;Acc:HGNC:16268]	FALSE	FALSE	FALSE	FALSE	TRUE	FALSE	FALSE	FALSE
ENST00000221264.8	PLAUR	ENSG00000011422	plasminogen activator, urokinase receptor [Source:HGNC Symbol;Acc:HGNC:9053]	FALSE	TRUE	TRUE	FALSE	FALSE	FALSE	FALSE	FALSE
ENST00000221265.8	PAF1	ENSG00000006712	PAF1 homolog, Paf1/RNA polymerase II complex component [Source:HGNC Symbol;Acc:HGNC:25459]	FALSE	FALSE	FALSE	FALSE	TRUE	TRUE	TRUE	TRUE
ENST00000221283.10	STXBP2	ENSG00000076944	syntaxin binding protein 2 [Source:HGNC Symbol;Acc:HGNC:11445]	TRUE	FALSE	FALSE	FALSE	FALSE	FALSE	FALSE	FALSE
ENST00000221315.10	ZNF432	ENSG00000256087	zinc finger protein 432 [Source:HGNC Symbol;Acc:HGNC:20810]	FALSE	FALSE	FALSE	FALSE	FALSE	FALSE	FALSE	FALSE
ENST00000221355.10	ZNF780B	ENSG00000128000	zinc finger protein 780B [Source:HGNC Symbol;Acc:HGNC:33109]	FALSE	FALSE	FALSE	FALSE	FALSE	FALSE	FALSE	FALSE
ENST00000221363.8	MAN2B1	ENSG00000104774	mannosidase alpha class 2B member 1 [Source:HGNC Symbol;Acc:HGNC:6826]	FALSE	FALSE	FALSE	FALSE	FALSE	FALSE	FALSE	FALSE
ENST00000221403.7	DHDH	ENSG00000104808	dihydrodiol dehydrogenase [Source:HGNC Symbol;Acc:HGNC:17887]	FALSE	FALSE	FALSE	TRUE	FALSE	FALSE	FALSE	FALSE
ENST00000221413.10	RUVBL2	ENSG00000183207	RuvB like AAA ATPase 2 [Source:HGNC Symbol;Acc:HGNC:10475]	FALSE	FALSE	FALSE	FALSE	TRUE	FALSE	FALSE	FALSE
ENST00000221418.9	ECH1	ENSG00000104823	enoyl-CoA hydratase 1 [Source:HGNC Symbol;Acc:HGNC:3149]	TRUE	FALSE	FALSE	FALSE	TRUE	TRUE	FALSE	FALSE
ENST00000221419.10	HNRNPL	ENSG00000104824	heterogeneous nuclear ribonucleoprotein L [Source:HGNC Symbol;Acc:HGNC:5045]	TRUE	FALSE	FALSE	TRUE	TRUE	TRUE	FALSE	TRUE
ENST00000221431.11	SARS2	ENSG00000104835	seryl-tRNA synthetase 2, mitochondrial [Source:HGNC Symbol;Acc:HGNC:17697]	FALSE	TRUE	FALSE	FALSE	TRUE	FALSE	FALSE	FALSE
ENST00000221448.9	SNRNP70	ENSG00000104852	small nuclear ribonucleoprotein U1 subunit 70 [Source:HGNC Symbol;Acc:HGNC:11150]	FALSE	FALSE	TRUE	TRUE	FALSE	FALSE	FALSE	FALSE
ENST00000221452.13	RELB	ENSG00000104856	RELB proto-oncogene, NF-kB subunit [Source:HGNC Symbol;Acc:HGNC:9956]	FALSE	FALSE	FALSE	FALSE	TRUE	TRUE	TRUE	TRUE
ENST00000221455.8	CLASRP	ENSG00000104859	CLK4 associating serine/arginine rich protein [Source:HGNC Symbol;Acc:HGNC:17731]	FALSE	FALSE	FALSE	FALSE	FALSE	FALSE	FALSE	TRUE
ENST00000221459.7	LIN7B	ENSG00000104863	lin-7 homolog B, crumbs cell polarity complex component [Source:HGNC Symbol;Acc:HGNC:17788]	FALSE	FALSE	FALSE	FALSE	TRUE	TRUE	TRUE	TRUE
ENST00000221462.9	PPP1R37	ENSG00000104866	protein phosphatase 1 regulatory subunit 37 [Source:HGNC Symbol;Acc:HGNC:27607]	FALSE	FALSE	FALSE	FALSE	TRUE	TRUE	FALSE	TRUE
ENST00000221466.10	FCGRT	ENSG00000104870	Fc gamma receptor and transporter [Source:HGNC Symbol;Acc:HGNC:3621]	FALSE	FALSE	FALSE	FALSE	FALSE	FALSE	FALSE	FALSE
ENST00000221480.6	PEX11G	ENSG00000104883	peroxisomal biogenesis factor 11 gamma [Source:HGNC Symbol;Acc:HGNC:20208]	FALSE	TRUE	FALSE	FALSE	FALSE	TRUE	FALSE	FALSE
ENST00000221486.6	RNASEH2A	ENSG00000104889	ribonuclease H2 subunit A [Source:HGNC Symbol;Acc:HGNC:18518]	TRUE	FALSE	FALSE	FALSE	FALSE	TRUE	FALSE	FALSE
ENST00000221494.10	SF3A2	ENSG00000104897	splicing factor 3a subunit 2 [Source:HGNC Symbol;Acc:HGNC:10766]	FALSE	TRUE	FALSE	FALSE	FALSE	TRUE	FALSE	TRUE
ENST00000221498.7	DKKL1	ENSG00000104901	dickkopf like acrosomal protein 1 [Source:HGNC Symbol;Acc:HGNC:16528]	FALSE	FALSE	FALSE	FALSE	FALSE	FALSE	FALSE	TRUE
ENST00000221504.12	TRMT1	ENSG00000104907	tRNA methyltransferase 1 [Source:HGNC Symbol;Acc:HGNC:25980]	FALSE	TRUE	FALSE	TRUE	FALSE	FALSE	TRUE	FALSE
ENST00000221543.10	TBC1D17	ENSG00000104946	TBC1 domain family member 17 [Source:HGNC Symbol;Acc:HGNC:25699]	TRUE	FALSE	FALSE	FALSE	FALSE	FALSE	FALSE	TRUE
ENST00000221554.13	YJU2B	ENSG00000104957	YJU2 splicing factor homolog B [Source:HGNC Symbol;Acc:HGNC:28118]	TRUE	FALSE	TRUE	FALSE	FALSE	FALSE	FALSE	FALSE
ENST00000221561.12	TLE5	ENSG00000104964	TLE family member 5, transcriptional modulator [Source:HGNC Symbol;Acc:HGNC:307]	FALSE	FALSE	FALSE	FALSE	FALSE	TRUE	FALSE	FALSE
ENST00000221566.7	SGTA	ENSG00000104969	small glutamine rich tetratricopeptide repeat co-chaperone alpha [Source:HGNC Symbol;Acc:HGNC:10819]	TRUE	FALSE	FALSE	FALSE	FALSE	FALSE	FALSE	FALSE
ENST00000221573.11	SNAPC2	ENSG00000104976	small nuclear RNA activating complex polypeptide 2 [Source:HGNC Symbol;Acc:HGNC:11135]	TRUE	TRUE	FALSE	TRUE	FALSE	FALSE	FALSE	FALSE
ENST00000221576.4	C19orf53	ENSG00000104979	chromosome 19 open reading frame 53 [Source:HGNC Symbol;Acc:HGNC:24991]	FALSE	FALSE	FALSE	FALSE	FALSE	FALSE	FALSE	FALSE
ENST00000221665.5	FIZ1	ENSG00000179943	FLT3 interacting zinc finger 1 [Source:HGNC Symbol;Acc:HGNC:25917]	TRUE	FALSE	TRUE	FALSE	TRUE	TRUE	TRUE	FALSE
ENST00000221770.7	POP4	ENSG00000105171	POP4 homolog, ribonuclease P/MRP subunit [Source:HGNC Symbol;Acc:HGNC:30081]	FALSE	FALSE	FALSE	FALSE	FALSE	FALSE	FALSE	FALSE
ENST00000221784.8	PDCD5	ENSG00000105185	programmed cell death 5 [Source:HGNC Symbol;Acc:HGNC:8764]	FALSE	TRUE	FALSE	FALSE	FALSE	FALSE	FALSE	FALSE
ENST00000221801.8	FBL	ENSG00000105202	fibrillarin [Source:HGNC Symbol;Acc:HGNC:3599]	TRUE	TRUE	FALSE	FALSE	TRUE	TRUE	FALSE	FALSE
ENST00000221855.8	TBCB	ENSG00000105254	tubulin folding cofactor B [Source:HGNC Symbol;Acc:HGNC:1989]	FALSE	TRUE	TRUE	TRUE	FALSE	TRUE	FALSE	TRUE
ENST00000221859.9	POLR2I	ENSG00000105258	RNA polymerase II subunit I [Source:HGNC Symbol;Acc:HGNC:9196]	FALSE	FALSE	FALSE	FALSE	TRUE	FALSE	FALSE	FALSE
ENST00000221891.9	APLP1	ENSG00000105290	amyloid beta precursor like protein 1 [Source:HGNC Symbol;Acc:HGNC:597]	FALSE	TRUE	FALSE	FALSE	FALSE	FALSE	FALSE	FALSE
ENST00000221899.7	CACTIN	ENSG00000105298	cactin, spliceosome C complex subunit [Source:HGNC Symbol;Acc:HGNC:29938]	FALSE	FALSE	FALSE	FALSE	FALSE	FALSE	FALSE	FALSE
ENST00000221922.11	CCDC9	ENSG00000105321	coiled-coil domain containing 9 [Source:HGNC Symbol;Acc:HGNC:24560]	TRUE	FALSE	FALSE	FALSE	FALSE	TRUE	FALSE	FALSE
ENST00000221930.6	TGFB1	ENSG00000105329	transforming growth factor beta 1 [Source:HGNC Symbol;Acc:HGNC:11766]	TRUE	TRUE	FALSE	FALSE	FALSE	TRUE	FALSE	FALSE
ENST00000221943.14	DMAC2	ENSG00000105341	distal membrane arm assembly component 2 [Source:HGNC Symbol;Acc:HGNC:25496]	FALSE	FALSE	FALSE	FALSE	FALSE	TRUE	FALSE	FALSE
ENST00000221957.9	PLIN3	ENSG00000105355	perilipin 3 [Source:HGNC Symbol;Acc:HGNC:16893]	TRUE	FALSE	TRUE	FALSE	TRUE	TRUE	FALSE	FALSE
ENST00000221975.6	RPS19	ENSG00000105372	ribosomal protein S19 [Source:HGNC Symbol;Acc:HGNC:10402]	FALSE	FALSE	FALSE	FALSE	FALSE	FALSE	FALSE	FALSE
ENST00000221992.11	CEACAM5	ENSG00000105388	CEA cell adhesion molecule 5 [Source:HGNC Symbol;Acc:HGNC:1817]	FALSE	FALSE	FALSE	FALSE	FALSE	FALSE	FALSE	FALSE
ENST00000222005.7	CDC37	ENSG00000105401	cell division cycle 37, HSP90 cochaperone [Source:HGNC Symbol;Acc:HGNC:1735]	FALSE	FALSE	FALSE	FALSE	FALSE	FALSE	FALSE	FALSE
ENST00000222008.11	RABAC1	ENSG00000105404	Rab acceptor 1 [Source:HGNC Symbol;Acc:HGNC:9794]	FALSE	FALSE	FALSE	FALSE	FALSE	FALSE	FALSE	FALSE
ENST00000222032.10	CNFN	ENSG00000105427	cornifelin [Source:HGNC Symbol;Acc:HGNC:30183]	FALSE	FALSE	FALSE	FALSE	FALSE	TRUE	FALSE	FALSE
ENST00000222120.8	RAB3D	ENSG00000105514	RAB3D, member RAS oncogene family [Source:HGNC Symbol;Acc:HGNC:9779]	TRUE	FALSE	FALSE	FALSE	FALSE	FALSE	FALSE	FALSE
ENST00000222122.10	DBP	ENSG00000105516	D-box binding PAR bZIP transcription factor [Source:HGNC Symbol;Acc:HGNC:2697]	FALSE	FALSE	FALSE	FALSE	TRUE	FALSE	FALSE	TRUE
ENST00000222139.11	EPOR	ENSG00000187266	erythropoietin receptor [Source:HGNC Symbol;Acc:HGNC:3416]	FALSE	FALSE	FALSE	FALSE	FALSE	FALSE	FALSE	FALSE
ENST00000222145.9	RASIP1	ENSG00000105538	Ras interacting protein 1 [Source:HGNC Symbol;Acc:HGNC:24716]	FALSE	FALSE	TRUE	FALSE	FALSE	TRUE	FALSE	TRUE
ENST00000222214.10	GCDH	ENSG00000105607	glutaryl-CoA dehydrogenase [Source:HGNC Symbol;Acc:HGNC:4189]	FALSE	FALSE	FALSE	FALSE	FALSE	FALSE	TRUE	TRUE
ENST00000222219.8	DNASE2	ENSG00000105612	deoxyribonuclease 2, lysosomal [Source:HGNC Symbol;Acc:HGNC:2960]	TRUE	TRUE	TRUE	TRUE	FALSE	FALSE	FALSE	FALSE
ENST00000222224.4	LENG1	ENSG00000105617	leukocyte receptor cluster member 1 [Source:HGNC Symbol;Acc:HGNC:15502]	TRUE	TRUE	FALSE	FALSE	FALSE	FALSE	TRUE	FALSE
ENST00000222247.10	RPL18A	ENSG00000105640	ribosomal protein L18a [Source:HGNC Symbol;Acc:HGNC:10311]	FALSE	FALSE	FALSE	FALSE	FALSE	FALSE	FALSE	FALSE
ENST00000222250.5	ARRDC2	ENSG00000105643	arrestin domain containing 2 [Source:HGNC Symbol;Acc:HGNC:25225]	FALSE	TRUE	FALSE	FALSE	FALSE	FALSE	FALSE	FALSE
ENST00000222254.13	PIK3R2	ENSG00000105647	phosphoinositide-3-kinase regulatory subunit 2 [Source:HGNC Symbol;Acc:HGNC:8980]	TRUE	TRUE	FALSE	FALSE	FALSE	FALSE	TRUE	FALSE
ENST00000222256.9	RAB3A	ENSG00000105649	RAB3A, member RAS oncogene family [Source:HGNC Symbol;Acc:HGNC:9777]	FALSE	FALSE	FALSE	FALSE	FALSE	FALSE	FALSE	FALSE
ENST00000222266.2	PSENEN	ENSG00000205155	presenilin enhancer, gamma-secretase subunit [Source:HGNC Symbol;Acc:HGNC:30100]	FALSE	FALSE	FALSE	FALSE	TRUE	FALSE	TRUE	FALSE
ENST00000222284.10	TMEM147	ENSG00000105677	transmembrane protein 147 [Source:HGNC Symbol;Acc:HGNC:30414]	TRUE	TRUE	TRUE	TRUE	TRUE	FALSE	FALSE	FALSE
ENST00000222305.8	USF2	ENSG00000105698	upstream transcription factor 2, c-fos interacting [Source:HGNC Symbol;Acc:HGNC:12594]	TRUE	TRUE	FALSE	TRUE	FALSE	FALSE	FALSE	FALSE
ENST00000222307.9	KXD1	ENSG00000105700	KxDL motif containing 1 [Source:HGNC Symbol;Acc:HGNC:28420]	TRUE	TRUE	FALSE	FALSE	TRUE	TRUE	FALSE	FALSE
ENST00000222308.8	FKBP8	ENSG00000105701	FKBP prolyl isomerase 8 [Source:HGNC Symbol;Acc:HGNC:3724]	FALSE	FALSE	FALSE	FALSE	FALSE	TRUE	TRUE	TRUE
ENST00000222329.9	ERF	ENSG00000105722	ETS2 repressor factor [Source:HGNC Symbol;Acc:HGNC:3444]	TRUE	TRUE	FALSE	TRUE	FALSE	FALSE	FALSE	FALSE
ENST00000222330.8	GSK3A	ENSG00000105723	glycogen synthase kinase 3 alpha [Source:HGNC Symbol;Acc:HGNC:4616]	TRUE	TRUE	FALSE	FALSE	FALSE	FALSE	FALSE	FALSE
ENST00000222345.11	SIPA1L3	ENSG00000105738	signal induced proliferation associated 1 like 3 [Source:HGNC Symbol;Acc:HGNC:23801]	FALSE	TRUE	FALSE	FALSE	FALSE	TRUE	TRUE	TRUE
ENST00000222374.3	CADM4	ENSG00000105767	cell adhesion molecule 4 [Source:HGNC Symbol;Acc:HGNC:30825]	TRUE	TRUE	TRUE	FALSE	FALSE	FALSE	FALSE	FALSE
ENST00000222399.11	LAMB1	ENSG00000091136	laminin subunit beta 1 [Source:HGNC Symbol;Acc:HGNC:6486]	FALSE	FALSE	FALSE	FALSE	FALSE	TRUE	TRUE	FALSE
ENST00000222402.8	UBE2D4	ENSG00000078967	ubiquitin conjugating enzyme E2 D4 (putative) [Source:HGNC Symbol;Acc:HGNC:21647]	FALSE	FALSE	FALSE	FALSE	FALSE	FALSE	FALSE	FALSE
ENST00000222481.9	CPA2	ENSG00000158516	carboxypeptidase A2 [Source:HGNC Symbol;Acc:HGNC:2297]	TRUE	FALSE	FALSE	TRUE	FALSE	TRUE	FALSE	FALSE
ENST00000222482.10	CPA4	ENSG00000128510	carboxypeptidase A4 [Source:HGNC Symbol;Acc:HGNC:15740]	FALSE	FALSE	FALSE	FALSE	FALSE	TRUE	FALSE	FALSE
ENST00000222511.11	GTPBP10	ENSG00000105793	GTP binding protein 10 [Source:HGNC Symbol;Acc:HGNC:25106]	FALSE	FALSE	FALSE	FALSE	TRUE	TRUE	TRUE	TRUE
ENST00000222547.8	BET1	ENSG00000105829	Bet1 golgi vesicular membrane trafficking protein [Source:HGNC Symbol;Acc:HGNC:14562]	FALSE	FALSE	FALSE	FALSE	FALSE	FALSE	FALSE	FALSE
ENST00000222553.8	NAMPT	ENSG00000105835	nicotinamide phosphoribosyltransferase [Source:HGNC Symbol;Acc:HGNC:30092]	TRUE	FALSE	FALSE	FALSE	FALSE	FALSE	FALSE	FALSE
ENST00000222567.6	POLR1F	ENSG00000105849	RNA polymerase I subunit F [Source:HGNC Symbol;Acc:HGNC:18027]	FALSE	FALSE	FALSE	FALSE	FALSE	TRUE	FALSE	FALSE
ENST00000222572.8	PON2	ENSG00000105854	paraoxonase 2 [Source:HGNC Symbol;Acc:HGNC:9205]	FALSE	FALSE	FALSE	FALSE	TRUE	TRUE	FALSE	FALSE
ENST00000222574.9	HBP1	ENSG00000105856	HMG-box transcription factor 1 [Source:HGNC Symbol;Acc:HGNC:23200]	FALSE	FALSE	FALSE	FALSE	FALSE	TRUE	FALSE	FALSE
ENST00000222597.7	CBLL1	ENSG00000105879	Cbl proto-oncogene like 1 [Source:HGNC Symbol;Acc:HGNC:21225]	FALSE	FALSE	FALSE	FALSE	TRUE	FALSE	FALSE	FALSE
ENST00000222673.6	OGDH	ENSG00000105953	oxoglutarate dehydrogenase [Source:HGNC Symbol;Acc:HGNC:8124]	TRUE	TRUE	TRUE	FALSE	TRUE	FALSE	FALSE	FALSE
ENST00000222690.10	H2AZ2	ENSG00000105968	H2A.Z variant histone 2 [Source:HGNC Symbol;Acc:HGNC:20664]	FALSE	FALSE	FALSE	FALSE	FALSE	FALSE	TRUE	FALSE
ENST00000222725.10	LFNG	ENSG00000106003	LFNG O-fucosylpeptide 3-beta-N-acetylglucosaminyltransferase [Source:HGNC Symbol;Acc:HGNC:6560]	FALSE	FALSE	TRUE	FALSE	FALSE	FALSE	FALSE	FALSE
ENST00000222747.8	TSPAN12	ENSG00000106025	tetraspanin 12 [Source:HGNC Symbol;Acc:HGNC:21641]	FALSE	FALSE	FALSE	FALSE	FALSE	FALSE	FALSE	TRUE
ENST00000222792.11	CHN2	ENSG00000106069	chimerin 2 [Source:HGNC Symbol;Acc:HGNC:1944]	FALSE	FALSE	TRUE	FALSE	FALSE	FALSE	FALSE	FALSE
ENST00000222800.8	ABHD11	ENSG00000106077	abhydrolase domain containing 11 [Source:HGNC Symbol;Acc:HGNC:16407]	FALSE	FALSE	FALSE	FALSE	FALSE	TRUE	FALSE	FALSE
ENST00000222803.10	FKBP14	ENSG00000106080	FKBP prolyl isomerase 14 [Source:HGNC Symbol;Acc:HGNC:18625]	FALSE	FALSE	TRUE	TRUE	TRUE	FALSE	FALSE	TRUE
ENST00000222812.8	STX1A	ENSG00000106089	syntaxin 1A [Source:HGNC Symbol;Acc:HGNC:11433]	TRUE	TRUE	FALSE	FALSE	FALSE	FALSE	FALSE	FALSE
ENST00000222823.9	NOD1	ENSG00000106100	nucleotide binding oligomerization domain containing 1 [Source:HGNC Symbol;Acc:HGNC:16390]	FALSE	FALSE	FALSE	FALSE	FALSE	FALSE	FALSE	FALSE
ENST00000222969.10	BUD31	ENSG00000106245	BUD31 homolog [Source:HGNC Symbol;Acc:HGNC:29629]	TRUE	FALSE	FALSE	FALSE	FALSE	FALSE	FALSE	FALSE
ENST00000222982.8	CYP3A5	ENSG00000106258	cytochrome P450 family 3 subfamily A member 5 [Source:HGNC Symbol;Acc:HGNC:2638]	FALSE	FALSE	FALSE	FALSE	FALSE	FALSE	FALSE	FALSE
ENST00000222990.8	SNX8	ENSG00000106266	sorting nexin 8 [Source:HGNC Symbol;Acc:HGNC:14972]	FALSE	FALSE	FALSE	FALSE	FALSE	FALSE	FALSE	FALSE
ENST00000223023.5	WASL	ENSG00000106299	WASP like actin nucleation promoting factor [Source:HGNC Symbol;Acc:HGNC:12735]	FALSE	FALSE	FALSE	FALSE	FALSE	TRUE	TRUE	TRUE
ENST00000223029.8	AIMP2	ENSG00000106305	aminoacyl tRNA synthetase complex interacting multifunctional protein 2 [Source:HGNC Symbol;Acc:HGNC:20609]	FALSE	FALSE	FALSE	FALSE	FALSE	FALSE	FALSE	FALSE
ENST00000223054.8	MOSPD3	ENSG00000106330	motile sperm domain containing 3 [Source:HGNC Symbol;Acc:HGNC:25078]	FALSE	FALSE	FALSE	FALSE	FALSE	FALSE	FALSE	FALSE
ENST00000223061.6	PCOLCE	ENSG00000106333	procollagen C-endopeptidase enhancer [Source:HGNC Symbol;Acc:HGNC:8738]	FALSE	FALSE	FALSE	FALSE	TRUE	FALSE	FALSE	TRUE
ENST00000223073.6	RBM28	ENSG00000106344	RNA binding motif protein 28 [Source:HGNC Symbol;Acc:HGNC:21863]	FALSE	FALSE	FALSE	FALSE	TRUE	TRUE	TRUE	FALSE
ENST00000223084.7	LSM5	ENSG00000106355	LSM5 homolog, U6 small nuclear RNA and mRNA degradation associated [Source:HGNC Symbol;Acc:HGNC:17162]	FALSE	FALSE	FALSE	FALSE	FALSE	FALSE	FALSE	TRUE
ENST00000223122.4	C1GALT1	ENSG00000106392	core 1 synthase, glycoprotein-N-acetylgalactosamine 3-beta-galactosyltransferase 1 [Source:HGNC Symbol;Acc:HGNC:24337]	FALSE	FALSE	FALSE	FALSE	FALSE	FALSE	FALSE	TRUE
ENST00000223127.8	PLOD3	ENSG00000106397	procollagen-lysine,2-oxoglutarate 5-dioxygenase 3 [Source:HGNC Symbol;Acc:HGNC:9083]	TRUE	TRUE	TRUE	TRUE	TRUE	TRUE	FALSE	FALSE
ENST00000223129.8	RPA3	ENSG00000106399	replication protein A3 [Source:HGNC Symbol;Acc:HGNC:10291]	FALSE	FALSE	FALSE	FALSE	FALSE	FALSE	FALSE	FALSE
ENST00000223136.5	FIS1	ENSG00000214253	fission, mitochondrial 1 [Source:HGNC Symbol;Acc:HGNC:21689]	FALSE	FALSE	FALSE	FALSE	FALSE	FALSE	FALSE	FALSE
ENST00000223145.10	GLCCI1	ENSG00000106415	glucocorticoid induced 1 [Source:HGNC Symbol;Acc:HGNC:18713]	FALSE	FALSE	FALSE	FALSE	FALSE	FALSE	FALSE	FALSE
ENST00000223190.8	NRF1	ENSG00000106459	nuclear respiratory factor 1 [Source:HGNC Symbol;Acc:HGNC:7996]	FALSE	FALSE	FALSE	FALSE	FALSE	TRUE	FALSE	FALSE
ENST00000223208.10	CEP41	ENSG00000106477	centrosomal protein 41 [Source:HGNC Symbol;Acc:HGNC:12370]	FALSE	FALSE	FALSE	FALSE	FALSE	FALSE	FALSE	FALSE
ENST00000223210.5	ZNF862	ENSG00000106479	zinc finger protein 862 [Source:HGNC Symbol;Acc:HGNC:34519]	FALSE	FALSE	FALSE	FALSE	FALSE	FALSE	FALSE	FALSE
ENST00000223215.10	MEST	ENSG00000106484	mesoderm specific transcript [Source:HGNC Symbol;Acc:HGNC:7028]	FALSE	FALSE	FALSE	FALSE	FALSE	FALSE	FALSE	FALSE
ENST00000223271.8	RARRES2	ENSG00000106538	retinoic acid receptor responder 2 [Source:HGNC Symbol;Acc:HGNC:9868]	TRUE	TRUE	FALSE	FALSE	TRUE	FALSE	FALSE	TRUE
ENST00000223273.7	YAE1	ENSG00000241127	YAE1 maturation factor of ABCE1 [Source:HGNC Symbol;Acc:HGNC:24857]	TRUE	FALSE	TRUE	FALSE	FALSE	TRUE	TRUE	FALSE
ENST00000223321.9	PSMA2	ENSG00000106588	proteasome 20S subunit alpha 2 [Source:HGNC Symbol;Acc:HGNC:9531]	FALSE	FALSE	FALSE	FALSE	TRUE	FALSE	FALSE	TRUE
ENST00000223324.3	MRPL32	ENSG00000106591	mitochondrial ribosomal protein L32 [Source:HGNC Symbol;Acc:HGNC:14035]	TRUE	FALSE	FALSE	FALSE	FALSE	FALSE	FALSE	FALSE
ENST00000223336.11	COA1	ENSG00000106603	cytochrome c oxidase assembly factor 1 [Source:HGNC Symbol;Acc:HGNC:21868]	TRUE	FALSE	FALSE	FALSE	TRUE	TRUE	FALSE	FALSE
ENST00000223364.7	MYL7	ENSG00000106631	myosin light chain 7 [Source:HGNC Symbol;Acc:HGNC:21719]	TRUE	FALSE	TRUE	FALSE	FALSE	FALSE	FALSE	FALSE
ENST00000223368.7	BCL7B	ENSG00000106635	BAF chromatin remodeling complex subunit BCL7B [Source:HGNC Symbol;Acc:HGNC:1005]	TRUE	FALSE	FALSE	FALSE	FALSE	FALSE	TRUE	TRUE
ENST00000223369.3	YKT6	ENSG00000106636	YKT6 v-SNARE homolog [Source:HGNC Symbol;Acc:HGNC:16959]	TRUE	TRUE	FALSE	TRUE	FALSE	FALSE	FALSE	FALSE
ENST00000223398.11	CLIP2	ENSG00000106665	CAP-Gly domain containing linker protein 2 [Source:HGNC Symbol;Acc:HGNC:2586]	FALSE	FALSE	FALSE	FALSE	FALSE	TRUE	FALSE	FALSE
ENST00000223459.11	ZNF688	ENSG00000229809	zinc finger protein 688 [Source:HGNC Symbol;Acc:HGNC:30489]	TRUE	FALSE	TRUE	TRUE	FALSE	FALSE	TRUE	TRUE
ENST00000223500.9	CHMP5	ENSG00000086065	charged multivesicular body protein 5 [Source:HGNC Symbol;Acc:HGNC:26942]	TRUE	TRUE	FALSE	FALSE	TRUE	TRUE	TRUE	TRUE
ENST00000223641.5	SEC61B	ENSG00000106803	SEC61 translocon subunit beta [Source:HGNC Symbol;Acc:HGNC:16993]	FALSE	TRUE	FALSE	FALSE	FALSE	TRUE	FALSE	FALSE
ENST00000223864.7	PLGRKT	ENSG00000107020	plasminogen receptor with a C-terminal lysine [Source:HGNC Symbol;Acc:HGNC:23633]	FALSE	FALSE	FALSE	FALSE	FALSE	FALSE	FALSE	FALSE
ENST00000223865.8	TBC1D13	ENSG00000107021	TBC1 domain family member 13 [Source:HGNC Symbol;Acc:HGNC:25571]	FALSE	FALSE	TRUE	FALSE	FALSE	FALSE	FALSE	FALSE
ENST00000224073.6	EDF1	ENSG00000107223	endothelial differentiation related factor 1 [Source:HGNC Symbol;Acc:HGNC:3164]	TRUE	FALSE	FALSE	FALSE	FALSE	TRUE	FALSE	FALSE
ENST00000224237.9	VIM	ENSG00000026025	vimentin [Source:HGNC Symbol;Acc:HGNC:12692]	FALSE	FALSE	FALSE	FALSE	FALSE	FALSE	FALSE	TRUE
ENST00000224949.9	PITRM1	ENSG00000107959	pitrilysin metallopeptidase 1 [Source:HGNC Symbol;Acc:HGNC:17663]	TRUE	FALSE	FALSE	FALSE	TRUE	TRUE	TRUE	FALSE
ENST00000224950.8	STN1	ENSG00000107960	STN1 subunit of CST complex [Source:HGNC Symbol;Acc:HGNC:26200]	FALSE	FALSE	FALSE	FALSE	FALSE	TRUE	FALSE	FALSE
ENST00000225174.8	PPIF	ENSG00000108179	peptidylprolyl isomerase F [Source:HGNC Symbol;Acc:HGNC:9259]	TRUE	TRUE	FALSE	FALSE	FALSE	FALSE	FALSE	FALSE
ENST00000225235.5	TBC1D12	ENSG00000108239	TBC1 domain family member 12 [Source:HGNC Symbol;Acc:HGNC:29082]	FALSE	FALSE	FALSE	FALSE	FALSE	FALSE	FALSE	FALSE
ENST00000225296.8	DHX33	ENSG00000005100	DEAH-box helicase 33 [Source:HGNC Symbol;Acc:HGNC:16718]	FALSE	FALSE	FALSE	FALSE	FALSE	TRUE	FALSE	TRUE
ENST00000225298.12	UTP18	ENSG00000011260	UTP18 small subunit processome component [Source:HGNC Symbol;Acc:HGNC:24274]	FALSE	FALSE	FALSE	FALSE	FALSE	FALSE	FALSE	FALSE
ENST00000225308.12	SLC25A39	ENSG00000013306	solute carrier family 25 member 39 [Source:HGNC Symbol;Acc:HGNC:24279]	FALSE	FALSE	TRUE	FALSE	FALSE	FALSE	FALSE	FALSE
ENST00000225388.9	NUFIP2	ENSG00000108256	nuclear FMR1 interacting protein 2 [Source:HGNC Symbol;Acc:HGNC:17634]	FALSE	FALSE	TRUE	FALSE	TRUE	FALSE	TRUE	TRUE
ENST00000225394.8	GIT1	ENSG00000108262	GIT ArfGAP 1 [Source:HGNC Symbol;Acc:HGNC:4272]	TRUE	FALSE	TRUE	TRUE	FALSE	TRUE	FALSE	TRUE
ENST00000225430.9	RPL19	ENSG00000108298	ribosomal protein L19 [Source:HGNC Symbol;Acc:HGNC:10312]	FALSE	FALSE	FALSE	FALSE	FALSE	FALSE	FALSE	FALSE
ENST00000225504.8	SUPT4H1	ENSG00000213246	SPT4 homolog, DSIF elongation factor subunit [Source:HGNC Symbol;Acc:HGNC:11467]	FALSE	FALSE	FALSE	FALSE	TRUE	TRUE	FALSE	FALSE
ENST00000225519.5	SHPK	ENSG00000197417	sedoheptulokinase [Source:HGNC Symbol;Acc:HGNC:1492]	TRUE	FALSE	TRUE	FALSE	TRUE	FALSE	FALSE	TRUE
ENST00000225525.4	TAX1BP3	ENSG00000213977	Tax1 binding protein 3 [Source:HGNC Symbol;Acc:HGNC:30684]	FALSE	FALSE	FALSE	FALSE	TRUE	FALSE	FALSE	FALSE
ENST00000225567.9	GOSR2	ENSG00000108433	golgi SNAP receptor complex member 2 [Source:HGNC Symbol;Acc:HGNC:4431]	FALSE	TRUE	FALSE	FALSE	FALSE	FALSE	FALSE	FALSE
ENST00000225576.7	TVP23C	ENSG00000175106	trans-golgi network vesicle protein 23 homolog C [Source:HGNC Symbol;Acc:HGNC:30453]	FALSE	FALSE	FALSE	FALSE	FALSE	TRUE	FALSE	FALSE
ENST00000225577.9	RPS6KB1	ENSG00000108443	ribosomal protein S6 kinase B1 [Source:HGNC Symbol;Acc:HGNC:10436]	FALSE	TRUE	TRUE	FALSE	FALSE	FALSE	FALSE	FALSE
ENST00000225603.9	CBX1	ENSG00000108468	chromobox 1 [Source:HGNC Symbol;Acc:HGNC:1551]	FALSE	FALSE	FALSE	FALSE	FALSE	FALSE	TRUE	FALSE
ENST00000225609.10	PIGL	ENSG00000108474	phosphatidylinositol glycan anchor biosynthesis class L [Source:HGNC Symbol;Acc:HGNC:8966]	FALSE	TRUE	TRUE	FALSE	FALSE	FALSE	FALSE	TRUE
ENST00000225614.6	GALK1	ENSG00000108479	galactokinase 1 [Source:HGNC Symbol;Acc:HGNC:4118]	FALSE	FALSE	FALSE	FALSE	FALSE	FALSE	FALSE	FALSE
ENST00000225648.4	HOXB6	ENSG00000108511	homeobox B6 [Source:HGNC Symbol;Acc:HGNC:5117]	FALSE	FALSE	FALSE	TRUE	TRUE	TRUE	FALSE	FALSE
ENST00000225655.6	PFN1	ENSG00000108518	profilin 1 [Source:HGNC Symbol;Acc:HGNC:8881]	FALSE	FALSE	FALSE	FALSE	TRUE	FALSE	FALSE	TRUE
ENST00000225665.12	SLC25A11	ENSG00000108528	solute carrier family 25 member 11 [Source:HGNC Symbol;Acc:HGNC:10981]	FALSE	FALSE	FALSE	FALSE	TRUE	TRUE	TRUE	FALSE
ENST00000225696.9	NUP88	ENSG00000108559	nucleoporin 88 [Source:HGNC Symbol;Acc:HGNC:8067]	FALSE	TRUE	FALSE	FALSE	FALSE	FALSE	FALSE	FALSE
ENST00000225698.8	C1QBP	ENSG00000108561	complement C1q binding protein [Source:HGNC Symbol;Acc:HGNC:1243]	FALSE	FALSE	FALSE	FALSE	FALSE	FALSE	FALSE	FALSE
ENST00000225719.9	CPD	ENSG00000108582	carboxypeptidase D [Source:HGNC Symbol;Acc:HGNC:2301]	FALSE	TRUE	FALSE	FALSE	FALSE	TRUE	TRUE	TRUE
ENST00000225724.9	GOSR1	ENSG00000108587	golgi SNAP receptor complex member 1 [Source:HGNC Symbol;Acc:HGNC:4430]	TRUE	TRUE	TRUE	TRUE	TRUE	FALSE	FALSE	FALSE
ENST00000225726.10	CCDC47	ENSG00000108588	coiled-coil domain containing 47 [Source:HGNC Symbol;Acc:HGNC:24856]	FALSE	FALSE	FALSE	FALSE	TRUE	FALSE	FALSE	TRUE
ENST00000225728.8	MED31	ENSG00000108590	mediator complex subunit 31 [Source:HGNC Symbol;Acc:HGNC:24260]	TRUE	TRUE	FALSE	FALSE	TRUE	FALSE	FALSE	FALSE
ENST00000225729.8	DRG2	ENSG00000108591	developmentally regulated GTP binding protein 2 [Source:HGNC Symbol;Acc:HGNC:3030]	FALSE	FALSE	TRUE	FALSE	FALSE	FALSE	FALSE	FALSE
ENST00000225737.11	AKAP10	ENSG00000108599	A-kinase anchoring protein 10 [Source:HGNC Symbol;Acc:HGNC:368]	FALSE	FALSE	FALSE	FALSE	FALSE	FALSE	FALSE	FALSE
ENST00000225740.11	ALDH3A1	ENSG00000108602	aldehyde dehydrogenase 3 family member A1 [Source:HGNC Symbol;Acc:HGNC:405]	FALSE	TRUE	FALSE	FALSE	FALSE	TRUE	FALSE	FALSE
ENST00000225777.8	SYNGR2	ENSG00000108639	synaptogyrin 2 [Source:HGNC Symbol;Acc:HGNC:11499]	TRUE	FALSE	TRUE	FALSE	FALSE	FALSE	FALSE	FALSE
ENST00000225792.10	DDX5	ENSG00000108654	DEAD-box helicase 5 [Source:HGNC Symbol;Acc:HGNC:2746]	TRUE	FALSE	FALSE	TRUE	FALSE	FALSE	FALSE	FALSE
ENST00000225873.9	PEX12	ENSG00000108733	peroxisomal biogenesis factor 12 [Source:HGNC Symbol;Acc:HGNC:8854]	FALSE	FALSE	FALSE	FALSE	FALSE	FALSE	FALSE	FALSE
ENST00000225916.10	KAT2A	ENSG00000108773	lysine acetyltransferase 2A [Source:HGNC Symbol;Acc:HGNC:4201]	FALSE	FALSE	FALSE	FALSE	FALSE	FALSE	TRUE	TRUE
ENST00000225927.7	NAGLU	ENSG00000108784	N-acetyl-alpha-glucosaminidase [Source:HGNC Symbol;Acc:HGNC:7632]	TRUE	FALSE	TRUE	FALSE	TRUE	FALSE	FALSE	FALSE
ENST00000225929.5	HSD17B1	ENSG00000108786	hydroxysteroid 17-beta dehydrogenase 1 [Source:HGNC Symbol;Acc:HGNC:5210]	FALSE	FALSE	FALSE	TRUE	FALSE	FALSE	TRUE	FALSE
ENST00000225964.10	COL1A1	ENSG00000108821	collagen type I alpha 1 chain [Source:HGNC Symbol;Acc:HGNC:2197]	FALSE	FALSE	FALSE	FALSE	FALSE	FALSE	FALSE	TRUE
ENST00000225969.9	MRPL27	ENSG00000108826	mitochondrial ribosomal protein L27 [Source:HGNC Symbol;Acc:HGNC:14483]	FALSE	FALSE	TRUE	TRUE	FALSE	TRUE	TRUE	FALSE
ENST00000225972.8	LRRC59	ENSG00000108829	leucine rich repeat containing 59 [Source:HGNC Symbol;Acc:HGNC:28817]	TRUE	TRUE	FALSE	FALSE	TRUE	TRUE	FALSE	FALSE
ENST00000225983.10	HDAC5	ENSG00000108840	histone deacetylase 5 [Source:HGNC Symbol;Acc:HGNC:14068]	FALSE	TRUE	FALSE	FALSE	FALSE	TRUE	TRUE	FALSE
ENST00000226004.8	DUSP3	ENSG00000108861	dual specificity phosphatase 3 [Source:HGNC Symbol;Acc:HGNC:3069]	FALSE	FALSE	FALSE	FALSE	FALSE	FALSE	FALSE	FALSE
ENST00000226105.11	RANGRF	ENSG00000108961	RAN guanine nucleotide release factor [Source:HGNC Symbol;Acc:HGNC:17679]	FALSE	TRUE	TRUE	FALSE	FALSE	FALSE	FALSE	FALSE
ENST00000226218.9	VTN	ENSG00000109072	vitronectin [Source:HGNC Symbol;Acc:HGNC:12724]	TRUE	FALSE	FALSE	FALSE	FALSE	FALSE	FALSE	FALSE
ENST00000226225.7	TNFAIP1	ENSG00000109079	TNF alpha induced protein 1 [Source:HGNC Symbol;Acc:HGNC:11894]	FALSE	FALSE	FALSE	FALSE	TRUE	FALSE	FALSE	FALSE
ENST00000226230.8	TMEM97	ENSG00000109084	transmembrane protein 97 [Source:HGNC Symbol;Acc:HGNC:28106]	TRUE	TRUE	FALSE	FALSE	FALSE	FALSE	FALSE	FALSE
ENST00000226253.9	ALDOC	ENSG00000109107	aldolase, fructose-bisphosphate C [Source:HGNC Symbol;Acc:HGNC:418]	TRUE	FALSE	TRUE	FALSE	FALSE	FALSE	FALSE	FALSE
ENST00000226299.9	LAP3	ENSG00000002549	leucine aminopeptidase 3 [Source:HGNC Symbol;Acc:HGNC:18449]	FALSE	TRUE	FALSE	FALSE	FALSE	FALSE	FALSE	FALSE
ENST00000226319.11	JADE1	ENSG00000077684	jade family PHD finger 1 [Source:HGNC Symbol;Acc:HGNC:30027]	FALSE	FALSE	FALSE	FALSE	FALSE	FALSE	FALSE	FALSE
ENST00000226522.8	LAMTOR3	ENSG00000109270	late endosomal/lysosomal adaptor, MAPK and MTOR activator 3 [Source:HGNC Symbol;Acc:HGNC:15606]	FALSE	FALSE	FALSE	FALSE	FALSE	FALSE	FALSE	FALSE
ENST00000226574.9	NFKB1	ENSG00000109320	nuclear factor kappa B subunit 1 [Source:HGNC Symbol;Acc:HGNC:7794]	FALSE	FALSE	FALSE	TRUE	FALSE	FALSE	TRUE	FALSE
ENST00000226725.11	KLHL2	ENSG00000109466	kelch like family member 2 [Source:HGNC Symbol;Acc:HGNC:6353]	FALSE	FALSE	FALSE	FALSE	FALSE	FALSE	FALSE	FALSE
ENST00000226760.5	WFS1	ENSG00000109501	wolframin ER transmembrane glycoprotein [Source:HGNC Symbol;Acc:HGNC:12762]	FALSE	FALSE	TRUE	FALSE	TRUE	TRUE	TRUE	TRUE
ENST00000226796.7	GAR1	ENSG00000109534	GAR1 ribonucleoprotein [Source:HGNC Symbol;Acc:HGNC:14264]	FALSE	FALSE	FALSE	FALSE	TRUE	TRUE	TRUE	TRUE
ENST00000226798.9	FRG1	ENSG00000109536	FSHD region gene 1 [Source:HGNC Symbol;Acc:HGNC:3954]	FALSE	FALSE	FALSE	FALSE	TRUE	TRUE	FALSE	TRUE
ENST00000227135.7	SPA17	ENSG00000064199	sperm autoantigenic protein 17 [Source:HGNC Symbol;Acc:HGNC:11210]	FALSE	FALSE	FALSE	FALSE	FALSE	TRUE	TRUE	TRUE
ENST00000227155.9	CD82	ENSG00000085117	CD82 molecule [Source:HGNC Symbol;Acc:HGNC:6210]	FALSE	TRUE	TRUE	FALSE	FALSE	FALSE	FALSE	FALSE
ENST00000227157.8	LDHA	ENSG00000134333	lactate dehydrogenase A [Source:HGNC Symbol;Acc:HGNC:6535]	FALSE	FALSE	TRUE	FALSE	FALSE	FALSE	FALSE	FALSE
ENST00000227214.10	PLEKHB1	ENSG00000021300	pleckstrin homology domain containing B1 [Source:HGNC Symbol;Acc:HGNC:19079]	FALSE	FALSE	FALSE	FALSE	FALSE	FALSE	FALSE	FALSE
ENST00000227266.10	CTSC	ENSG00000109861	cathepsin C [Source:HGNC Symbol;Acc:HGNC:2528]	FALSE	FALSE	FALSE	TRUE	FALSE	FALSE	FALSE	FALSE
ENST00000227322.8	ZPR1	ENSG00000109917	ZPR1 zinc finger [Source:HGNC Symbol;Acc:HGNC:13051]	TRUE	TRUE	FALSE	FALSE	TRUE	TRUE	FALSE	TRUE
ENST00000227451.4	DTX4	ENSG00000110042	deltex E3 ubiquitin ligase 4 [Source:HGNC Symbol;Acc:HGNC:29151]	FALSE	FALSE	FALSE	FALSE	TRUE	TRUE	TRUE	FALSE
ENST00000227471.7	UNC93B1	ENSG00000110057	unc-93 homolog B1, TLR signaling regulator [Source:HGNC Symbol;Acc:HGNC:13481]	FALSE	FALSE	FALSE	FALSE	FALSE	FALSE	FALSE	FALSE
ENST00000227474.8	PUS3	ENSG00000110060	pseudouridine synthase 3 [Source:HGNC Symbol;Acc:HGNC:25461]	FALSE	FALSE	FALSE	FALSE	FALSE	TRUE	FALSE	TRUE
ENST00000227503.13	SF1	ENSG00000168066	splicing factor 1 [Source:HGNC Symbol;Acc:HGNC:12950]	FALSE	FALSE	TRUE	TRUE	FALSE	FALSE	FALSE	FALSE
ENST00000227507.3	CCND1	ENSG00000110092	cyclin D1 [Source:HGNC Symbol;Acc:HGNC:1582]	TRUE	TRUE	FALSE	FALSE	TRUE	TRUE	FALSE	TRUE
ENST00000227520.10	CCDC86	ENSG00000110104	coiled-coil domain containing 86 [Source:HGNC Symbol;Acc:HGNC:28359]	TRUE	FALSE	FALSE	FALSE	FALSE	FALSE	TRUE	FALSE
ENST00000227524.9	PRPF19	ENSG00000110107	pre-mRNA processing factor 19 [Source:HGNC Symbol;Acc:HGNC:17896]	FALSE	FALSE	FALSE	FALSE	FALSE	FALSE	TRUE	FALSE
ENST00000227525.8	TMEM109	ENSG00000110108	transmembrane protein 109 [Source:HGNC Symbol;Acc:HGNC:28771]	TRUE	FALSE	FALSE	FALSE	FALSE	FALSE	TRUE	FALSE
ENST00000227618.9	ANAPC15	ENSG00000110200	anaphase promoting complex subunit 15 [Source:HGNC Symbol;Acc:HGNC:24531]	TRUE	FALSE	FALSE	TRUE	TRUE	TRUE	FALSE	FALSE
ENST00000227638.8	PANX1	ENSG00000110218	pannexin 1 [Source:HGNC Symbol;Acc:HGNC:8599]	TRUE	FALSE	FALSE	TRUE	FALSE	FALSE	TRUE	FALSE
ENST00000227756.5	GALNT18	ENSG00000110328	polypeptide N-acetylgalactosaminyltransferase 18 [Source:HGNC Symbol;Acc:HGNC:30488]	FALSE	FALSE	FALSE	FALSE	FALSE	TRUE	FALSE	TRUE
ENST00000227758.7	BIRC2	ENSG00000110330	baculoviral IAP repeat containing 2 [Source:HGNC Symbol;Acc:HGNC:590]	FALSE	FALSE	FALSE	FALSE	FALSE	TRUE	FALSE	FALSE
ENST00000227868.9	PDHX	ENSG00000110435	pyruvate dehydrogenase complex component X [Source:HGNC Symbol;Acc:HGNC:21350]	TRUE	FALSE	TRUE	FALSE	FALSE	TRUE	FALSE	FALSE
ENST00000228027.12	DGAT2	ENSG00000062282	diacylglycerol O-acyltransferase 2 [Source:HGNC Symbol;Acc:HGNC:16940]	TRUE	FALSE	FALSE	FALSE	TRUE	FALSE	FALSE	FALSE
ENST00000228136.9	C11orf58	ENSG00000110696	chromosome 11 open reading frame 58 [Source:HGNC Symbol;Acc:HGNC:16990]	TRUE	FALSE	FALSE	FALSE	FALSE	FALSE	FALSE	FALSE
ENST00000228251.9	YBX3	ENSG00000060138	Y-box binding protein 3 [Source:HGNC Symbol;Acc:HGNC:2428]	TRUE	TRUE	FALSE	TRUE	FALSE	FALSE	FALSE	FALSE
ENST00000228264.10	DDX11	ENSG00000013573	DEAD/H-box helicase 11 [Source:HGNC Symbol;Acc:HGNC:2736]	TRUE	FALSE	FALSE	FALSE	FALSE	TRUE	FALSE	TRUE
ENST00000228284.8	SART3	ENSG00000075856	spliceosome associated factor 3, U4/U6 recycling protein [Source:HGNC Symbol;Acc:HGNC:16860]	FALSE	FALSE	FALSE	FALSE	FALSE	FALSE	FALSE	TRUE
ENST00000228306.8	RPLP0	ENSG00000089157	ribosomal protein lateral stalk subunit P0 [Source:HGNC Symbol;Acc:HGNC:10371]	FALSE	FALSE	FALSE	FALSE	FALSE	FALSE	FALSE	FALSE
ENST00000228307.11	PXN	ENSG00000089159	paxillin [Source:HGNC Symbol;Acc:HGNC:9718]	TRUE	FALSE	FALSE	FALSE	FALSE	TRUE	FALSE	FALSE
ENST00000228318.8	SLC25A3	ENSG00000075415	solute carrier family 25 member 3 [Source:HGNC Symbol;Acc:HGNC:10989]	FALSE	FALSE	FALSE	FALSE	FALSE	TRUE	FALSE	FALSE
ENST00000228347.9	POLR3B	ENSG00000013503	RNA polymerase III subunit B [Source:HGNC Symbol;Acc:HGNC:30348]	FALSE	FALSE	FALSE	TRUE	FALSE	TRUE	TRUE	FALSE
ENST00000228425.11	PPFIBP1	ENSG00000110841	PPFIA binding protein 1 [Source:HGNC Symbol;Acc:HGNC:9249]	FALSE	FALSE	TRUE	FALSE	TRUE	FALSE	FALSE	TRUE
ENST00000228437.10	PRDM4	ENSG00000110851	PR/SET domain 4 [Source:HGNC Symbol;Acc:HGNC:9348]	FALSE	FALSE	FALSE	FALSE	TRUE	FALSE	TRUE	FALSE
ENST00000228468.8	ASIC1	ENSG00000110881	acid sensing ion channel subunit 1 [Source:HGNC Symbol;Acc:HGNC:100]	FALSE	FALSE	FALSE	FALSE	FALSE	FALSE	FALSE	FALSE
ENST00000228495.11	KCTD10	ENSG00000110906	potassium channel tetramerization domain containing 10 [Source:HGNC Symbol;Acc:HGNC:23236]	FALSE	TRUE	TRUE	TRUE	FALSE	FALSE	FALSE	FALSE
ENST00000228506.8	MLEC	ENSG00000110917	malectin [Source:HGNC Symbol;Acc:HGNC:28973]	TRUE	FALSE	TRUE	TRUE	TRUE	FALSE	FALSE	FALSE
ENST00000228510.8	MVK	ENSG00000110921	mevalonate kinase [Source:HGNC Symbol;Acc:HGNC:7530]	FALSE	FALSE	FALSE	FALSE	TRUE	FALSE	FALSE	FALSE
ENST00000228515.6	CSRNP2	ENSG00000110925	cysteine and serine rich nuclear protein 2 [Source:HGNC Symbol;Acc:HGNC:16006]	FALSE	FALSE	FALSE	FALSE	FALSE	FALSE	FALSE	FALSE
ENST00000228534.6	IL23A	ENSG00000110944	interleukin 23 subunit alpha [Source:HGNC Symbol;Acc:HGNC:15488]	FALSE	FALSE	FALSE	TRUE	FALSE	FALSE	FALSE	FALSE
ENST00000228705.7	PPM1H	ENSG00000111110	protein phosphatase, Mg2+/Mn2+ dependent 1H [Source:HGNC Symbol;Acc:HGNC:18583]	FALSE	FALSE	FALSE	FALSE	FALSE	FALSE	TRUE	FALSE
ENST00000228740.7	LTA4H	ENSG00000111144	leukotriene A4 hydrolase [Source:HGNC Symbol;Acc:HGNC:6710]	TRUE	FALSE	FALSE	FALSE	FALSE	FALSE	FALSE	FALSE
ENST00000228741.8	ELK3	ENSG00000111145	ETS transcription factor ELK3 [Source:HGNC Symbol;Acc:HGNC:3325]	FALSE	FALSE	FALSE	FALSE	FALSE	FALSE	FALSE	FALSE
ENST00000228799.7	ITFG2	ENSG00000111203	integrin alpha FG-GAP repeat containing 2 [Source:HGNC Symbol;Acc:HGNC:30879]	FALSE	FALSE	TRUE	FALSE	FALSE	FALSE	FALSE	FALSE
ENST00000228825.12	ARPC3	ENSG00000111229	actin related protein 2/3 complex subunit 3 [Source:HGNC Symbol;Acc:HGNC:706]	TRUE	TRUE	FALSE	FALSE	TRUE	FALSE	FALSE	FALSE
ENST00000228827.8	GPN3	ENSG00000111231	GPN-loop GTPase 3 [Source:HGNC Symbol;Acc:HGNC:30186]	FALSE	FALSE	FALSE	FALSE	TRUE	TRUE	TRUE	TRUE
ENST00000228843.13	RAD51AP1	ENSG00000111247	RAD51 associated protein 1 [Source:HGNC Symbol;Acc:HGNC:16956]	FALSE	TRUE	TRUE	FALSE	FALSE	FALSE	TRUE	FALSE
ENST00000228865.3	CREBL2	ENSG00000111269	cAMP responsive element binding protein like 2 [Source:HGNC Symbol;Acc:HGNC:2350]	FALSE	FALSE	FALSE	FALSE	FALSE	TRUE	FALSE	TRUE
ENST00000228872.9	CDKN1B	ENSG00000111276	cyclin dependent kinase inhibitor 1B [Source:HGNC Symbol;Acc:HGNC:1785]	TRUE	TRUE	TRUE	FALSE	FALSE	FALSE	FALSE	FALSE
ENST00000228916.7	SCNN1A	ENSG00000111319	sodium channel epithelial 1 subunit alpha [Source:HGNC Symbol;Acc:HGNC:10599]	FALSE	TRUE	FALSE	FALSE	FALSE	FALSE	TRUE	FALSE
ENST00000228918.9	LTBR	ENSG00000111321	lymphotoxin beta receptor [Source:HGNC Symbol;Acc:HGNC:6718]	TRUE	TRUE	FALSE	TRUE	FALSE	FALSE	FALSE	FALSE
ENST00000228922.12	OGFOD2	ENSG00000111325	2-oxoglutarate and iron dependent oxygenase domain containing 2 [Source:HGNC Symbol;Acc:HGNC:25823]	FALSE	FALSE	TRUE	TRUE	FALSE	TRUE	FALSE	FALSE
ENST00000228928.12	OAS3	ENSG00000111331	2'-5'-oligoadenylate synthetase 3 [Source:HGNC Symbol;Acc:HGNC:8088]	FALSE	FALSE	TRUE	FALSE	FALSE	FALSE	TRUE	FALSE
ENST00000228945.9	ARHGDIB	ENSG00000111348	Rho GDP dissociation inhibitor beta [Source:HGNC Symbol;Acc:HGNC:679]	FALSE	FALSE	TRUE	FALSE	FALSE	TRUE	FALSE	FALSE
ENST00000229179.9	NUP107	ENSG00000111581	nucleoporin 107 [Source:HGNC Symbol;Acc:HGNC:29914]	FALSE	FALSE	FALSE	FALSE	FALSE	FALSE	TRUE	FALSE
ENST00000229195.8	CNOT2	ENSG00000111596	CCR4-NOT transcription complex subunit 2 [Source:HGNC Symbol;Acc:HGNC:7878]	TRUE	FALSE	TRUE	TRUE	FALSE	FALSE	TRUE	FALSE
ENST00000229201.4	TIMELESS	ENSG00000111602	timeless circadian regulator [Source:HGNC Symbol;Acc:HGNC:11813]	FALSE	FALSE	FALSE	FALSE	FALSE	TRUE	FALSE	FALSE
ENST00000229214.9	KRR1	ENSG00000111615	KRR1 small subunit processome component homolog [Source:HGNC Symbol;Acc:HGNC:5176]	FALSE	TRUE	TRUE	FALSE	FALSE	FALSE	FALSE	TRUE
ENST00000229238.5	MRPL51	ENSG00000111639	mitochondrial ribosomal protein L51 [Source:HGNC Symbol;Acc:HGNC:14044]	TRUE	FALSE	TRUE	FALSE	TRUE	TRUE	TRUE	TRUE
ENST00000229239.10	GAPDH	ENSG00000111640	glyceraldehyde-3-phosphate dehydrogenase [Source:HGNC Symbol;Acc:HGNC:4141]	FALSE	FALSE	FALSE	FALSE	FALSE	FALSE	FALSE	FALSE
ENST00000229251.7	COPS7A	ENSG00000111652	COP9 signalosome subunit 7A [Source:HGNC Symbol;Acc:HGNC:16758]	FALSE	FALSE	FALSE	FALSE	FALSE	FALSE	FALSE	FALSE
ENST00000229266.8	CHPT1	ENSG00000111666	choline phosphotransferase 1 [Source:HGNC Symbol;Acc:HGNC:17852]	FALSE	FALSE	FALSE	FALSE	TRUE	TRUE	TRUE	TRUE
ENST00000229268.13	USP5	ENSG00000111667	ubiquitin specific peptidase 5 [Source:HGNC Symbol;Acc:HGNC:12628]	FALSE	FALSE	FALSE	FALSE	FALSE	FALSE	FALSE	FALSE
ENST00000229270.8	TPI1	ENSG00000111669	triosephosphate isomerase 1 [Source:HGNC Symbol;Acc:HGNC:12009]	TRUE	FALSE	TRUE	TRUE	FALSE	FALSE	TRUE	FALSE
ENST00000229281.6	C12orf57	ENSG00000111678	chromosome 12 open reading frame 57 [Source:HGNC Symbol;Acc:HGNC:29521]	FALSE	FALSE	FALSE	FALSE	FALSE	FALSE	FALSE	FALSE
ENST00000229314.10	GOLT1B	ENSG00000111711	golgi transport 1B [Source:HGNC Symbol;Acc:HGNC:20175]	FALSE	FALSE	TRUE	FALSE	TRUE	TRUE	TRUE	TRUE
ENST00000229328.10	PRKAB1	ENSG00000111725	protein kinase AMP-activated non-catalytic subunit beta 1 [Source:HGNC Symbol;Acc:HGNC:9378]	TRUE	TRUE	FALSE	FALSE	FALSE	TRUE	FALSE	FALSE
ENST00000229329.7	CMAS	ENSG00000111726	cytidine monophosphate N-acetylneuraminic acid synthetase [Source:HGNC Symbol;Acc:HGNC:18290]	FALSE	FALSE	FALSE	FALSE	TRUE	TRUE	TRUE	FALSE
ENST00000229340.10	RAB35	ENSG00000111737	RAB35, member RAS oncogene family [Source:HGNC Symbol;Acc:HGNC:9774]	TRUE	TRUE	TRUE	FALSE	TRUE	TRUE	FALSE	FALSE
ENST00000229379.3	COX6A1	ENSG00000111775	cytochrome c oxidase subunit 6A1 [Source:HGNC Symbol;Acc:HGNC:2277]	TRUE	FALSE	FALSE	TRUE	FALSE	TRUE	FALSE	FALSE
ENST00000229390.8	SRSF9	ENSG00000111786	serine and arginine rich splicing factor 9 [Source:HGNC Symbol;Acc:HGNC:10791]	FALSE	TRUE	FALSE	FALSE	FALSE	TRUE	FALSE	TRUE
ENST00000229395.8	FGFR1OP2	ENSG00000111790	FGFR1 oncogene partner 2 [Source:HGNC Symbol;Acc:HGNC:23098]	FALSE	FALSE	FALSE	FALSE	FALSE	FALSE	FALSE	FALSE
ENST00000229405.8	ZNF76	ENSG00000065029	zinc finger protein 76 [Source:HGNC Symbol;Acc:HGNC:13149]	FALSE	FALSE	FALSE	FALSE	FALSE	FALSE	TRUE	FALSE
ENST00000229563.6	TMEM14C	ENSG00000111843	transmembrane protein 14C [Source:HGNC Symbol;Acc:HGNC:20952]	TRUE	FALSE	FALSE	FALSE	TRUE	FALSE	FALSE	TRUE
ENST00000229570.9	SMIM8	ENSG00000111850	small integral membrane protein 8 [Source:HGNC Symbol;Acc:HGNC:21401]	FALSE	FALSE	FALSE	FALSE	FALSE	FALSE	FALSE	FALSE
ENST00000229595.6	ASF1A	ENSG00000111875	anti-silencing function 1A histone chaperone [Source:HGNC Symbol;Acc:HGNC:20995]	TRUE	FALSE	FALSE	TRUE	FALSE	FALSE	FALSE	FALSE
ENST00000229633.7	HINT3	ENSG00000111911	histidine triad nucleotide binding protein 3 [Source:HGNC Symbol;Acc:HGNC:18468]	TRUE	FALSE	FALSE	FALSE	TRUE	FALSE	FALSE	FALSE
ENST00000229758.8	FBXO5	ENSG00000112029	F-box protein 5 [Source:HGNC Symbol;Acc:HGNC:13584]	FALSE	FALSE	FALSE	FALSE	TRUE	TRUE	TRUE	FALSE
ENST00000229769.3	FANCE	ENSG00000112039	FA complementation group E [Source:HGNC Symbol;Acc:HGNC:3586]	FALSE	FALSE	TRUE	TRUE	FALSE	FALSE	FALSE	TRUE
ENST00000229794.9	MAPK14	ENSG00000112062	mitogen-activated protein kinase 14 [Source:HGNC Symbol;Acc:HGNC:6876]	FALSE	FALSE	FALSE	FALSE	FALSE	FALSE	FALSE	TRUE
ENST00000229795.8	MAPK14	ENSG00000112062	mitogen-activated protein kinase 14 [Source:HGNC Symbol;Acc:HGNC:6876]	TRUE	TRUE	TRUE	FALSE	TRUE	FALSE	TRUE	FALSE
ENST00000229812.8	STK38	ENSG00000112079	serine/threonine kinase 38 [Source:HGNC Symbol;Acc:HGNC:17847]	FALSE	FALSE	FALSE	FALSE	FALSE	FALSE	FALSE	TRUE
ENST00000229854.12	MCM3	ENSG00000112118	minichromosome maintenance complex component 3 [Source:HGNC Symbol;Acc:HGNC:6945]	FALSE	FALSE	TRUE	TRUE	FALSE	FALSE	FALSE	FALSE
ENST00000229866.10	RNF8	ENSG00000112130	ring finger protein 8 [Source:HGNC Symbol;Acc:HGNC:10071]	FALSE	FALSE	FALSE	FALSE	FALSE	FALSE	FALSE	FALSE
ENST00000229903.5	SAYSD1	ENSG00000112167	SAYSVFN motif domain containing 1 [Source:HGNC Symbol;Acc:HGNC:21025]	FALSE	FALSE	FALSE	FALSE	TRUE	FALSE	TRUE	TRUE
ENST00000229922.7	CAP2	ENSG00000112186	cyclase associated actin cytoskeleton regulatory protein 2 [Source:HGNC Symbol;Acc:HGNC:20039]	FALSE	FALSE	FALSE	FALSE	FALSE	FALSE	FALSE	FALSE
ENST00000229971.2	FBXL4	ENSG00000112234	F-box and leucine rich repeat protein 4 [Source:HGNC Symbol;Acc:HGNC:13601]	FALSE	FALSE	FALSE	FALSE	FALSE	FALSE	FALSE	FALSE
ENST00000230048.5	ACOT13	ENSG00000112304	acyl-CoA thioesterase 13 [Source:HGNC Symbol;Acc:HGNC:20999]	TRUE	TRUE	FALSE	FALSE	TRUE	FALSE	TRUE	FALSE
ENST00000230050.4	RPS12	ENSG00000112306	ribosomal protein S12 [Source:HGNC Symbol;Acc:HGNC:10385]	FALSE	FALSE	FALSE	FALSE	FALSE	FALSE	FALSE	FALSE
ENST00000230056.8	GMNN	ENSG00000112312	geminin DNA replication inhibitor [Source:HGNC Symbol;Acc:HGNC:17493]	TRUE	TRUE	TRUE	TRUE	TRUE	FALSE	TRUE	TRUE
ENST00000230085.13	SNX3	ENSG00000112335	sorting nexin 3 [Source:HGNC Symbol;Acc:HGNC:11174]	FALSE	TRUE	FALSE	TRUE	FALSE	FALSE	TRUE	FALSE
ENST00000230122.4	ZBTB24	ENSG00000112365	zinc finger and BTB domain containing 24 [Source:HGNC Symbol;Acc:HGNC:21143]	FALSE	FALSE	FALSE	FALSE	FALSE	TRUE	FALSE	FALSE
ENST00000230124.8	FIG4	ENSG00000112367	FIG4 phosphoinositide 5-phosphatase [Source:HGNC Symbol;Acc:HGNC:16873]	FALSE	FALSE	FALSE	FALSE	FALSE	FALSE	FALSE	TRUE
ENST00000230256.8	UNC93A	ENSG00000112494	unc-93 homolog A [Source:HGNC Symbol;Acc:HGNC:12570]	FALSE	FALSE	TRUE	FALSE	FALSE	FALSE	FALSE	FALSE
ENST00000230321.11	MDFI	ENSG00000112559	MyoD family inhibitor [Source:HGNC Symbol;Acc:HGNC:6967]	FALSE	TRUE	TRUE	FALSE	FALSE	FALSE	FALSE	FALSE
ENST00000230340.9	BYSL	ENSG00000112578	bystin like [Source:HGNC Symbol;Acc:HGNC:1157]	FALSE	FALSE	FALSE	FALSE	FALSE	FALSE	FALSE	FALSE
ENST00000230354.10	TBP	ENSG00000112592	TATA-box binding protein [Source:HGNC Symbol;Acc:HGNC:11588]	FALSE	FALSE	FALSE	FALSE	TRUE	FALSE	TRUE	FALSE
ENST00000230402.10	PPP2R5D	ENSG00000112640	protein phosphatase 2 regulatory subunit B'delta [Source:HGNC Symbol;Acc:HGNC:9312]	TRUE	TRUE	FALSE	FALSE	FALSE	FALSE	FALSE	FALSE
ENST00000230413.9	MRPL2	ENSG00000112651	mitochondrial ribosomal protein L2 [Source:HGNC Symbol;Acc:HGNC:14056]	FALSE	FALSE	FALSE	FALSE	FALSE	FALSE	FALSE	FALSE
ENST00000230419.9	PTK7	ENSG00000112655	protein tyrosine kinase 7 (inactive) [Source:HGNC Symbol;Acc:HGNC:9618]	TRUE	TRUE	TRUE	FALSE	FALSE	FALSE	TRUE	TRUE
ENST00000230431.11	DNPH1	ENSG00000112667	2'-deoxynucleoside 5'-phosphate N-hydrolase 1 [Source:HGNC Symbol;Acc:HGNC:21218]	FALSE	TRUE	FALSE	FALSE	TRUE	FALSE	FALSE	FALSE
ENST00000230449.9	EXOC2	ENSG00000112685	exocyst complex component 2 [Source:HGNC Symbol;Acc:HGNC:24968]	FALSE	TRUE	FALSE	FALSE	FALSE	TRUE	TRUE	TRUE
ENST00000230461.11	TMEM30A	ENSG00000112697	transmembrane protein 30A [Source:HGNC Symbol;Acc:HGNC:16667]	FALSE	FALSE	FALSE	FALSE	FALSE	FALSE	FALSE	TRUE
ENST00000230510.7	TTK	ENSG00000112742	TTK protein kinase [Source:HGNC Symbol;Acc:HGNC:12401]	FALSE	TRUE	FALSE	FALSE	FALSE	FALSE	FALSE	FALSE
ENST00000230582.8	PRSS16	ENSG00000112812	serine protease 16 [Source:HGNC Symbol;Acc:HGNC:9480]	FALSE	FALSE	TRUE	FALSE	FALSE	FALSE	FALSE	TRUE
ENST00000230640.10	MTREX	ENSG00000039123	Mtr4 exosome RNA helicase [Source:HGNC Symbol;Acc:HGNC:18734]	FALSE	FALSE	FALSE	FALSE	FALSE	TRUE	FALSE	FALSE
ENST00000230771.9	HARS2	ENSG00000112855	histidyl-tRNA synthetase 2, mitochondrial [Source:HGNC Symbol;Acc:HGNC:4817]	FALSE	FALSE	FALSE	FALSE	FALSE	FALSE	FALSE	FALSE
ENST00000230792.7	NUDT12	ENSG00000112874	nudix hydrolase 12 [Source:HGNC Symbol;Acc:HGNC:18826]	FALSE	FALSE	FALSE	FALSE	FALSE	TRUE	TRUE	FALSE
ENST00000230859.8	TENT4A	ENSG00000112941	terminal nucleotidyltransferase 4A [Source:HGNC Symbol;Acc:HGNC:16705]	FALSE	FALSE	TRUE	FALSE	FALSE	FALSE	FALSE	FALSE
ENST00000230895.11	DAP	ENSG00000112977	death associated protein [Source:HGNC Symbol;Acc:HGNC:2672]	TRUE	TRUE	FALSE	TRUE	TRUE	TRUE	TRUE	TRUE
ENST00000230901.9	BRD8	ENSG00000112983	bromodomain containing 8 [Source:HGNC Symbol;Acc:HGNC:19874]	FALSE	FALSE	TRUE	TRUE	FALSE	FALSE	FALSE	FALSE
ENST00000230990.7	HBEGF	ENSG00000113070	heparin binding EGF like growth factor [Source:HGNC Symbol;Acc:HGNC:3059]	FALSE	FALSE	FALSE	FALSE	TRUE	TRUE	FALSE	TRUE
ENST00000231198.12	THG1L	ENSG00000113272	tRNA-histidine guanylyltransferase 1 like [Source:HGNC Symbol;Acc:HGNC:26053]	FALSE	FALSE	FALSE	FALSE	TRUE	TRUE	FALSE	TRUE
ENST00000231238.10	TTC1	ENSG00000113312	tetratricopeptide repeat domain 1 [Source:HGNC Symbol;Acc:HGNC:12391]	TRUE	TRUE	TRUE	TRUE	FALSE	TRUE	TRUE	FALSE
ENST00000231368.10	LNPEP	ENSG00000113441	leucyl and cystinyl aminopeptidase [Source:HGNC Symbol;Acc:HGNC:6656]	FALSE	FALSE	FALSE	FALSE	FALSE	TRUE	FALSE	FALSE
ENST00000231498.8	NUP155	ENSG00000113569	nucleoporin 155 [Source:HGNC Symbol;Acc:HGNC:8063]	FALSE	FALSE	FALSE	FALSE	FALSE	TRUE	TRUE	TRUE
ENST00000231512.5	C5orf15	ENSG00000113583	chromosome 5 open reading frame 15 [Source:HGNC Symbol;Acc:HGNC:20656]	TRUE	TRUE	FALSE	FALSE	FALSE	FALSE	FALSE	FALSE
ENST00000231524.14	TRIM23	ENSG00000113595	tripartite motif containing 23 [Source:HGNC Symbol;Acc:HGNC:660]	FALSE	FALSE	TRUE	FALSE	FALSE	FALSE	FALSE	FALSE
ENST00000231526.8	TRAPPC13	ENSG00000113597	trafficking protein particle complex subunit 13 [Source:HGNC Symbol;Acc:HGNC:25828]	TRUE	FALSE	TRUE	FALSE	TRUE	FALSE	FALSE	FALSE
ENST00000231572.8	RARS1	ENSG00000113643	arginyl-tRNA synthetase 1 [Source:HGNC Symbol;Acc:HGNC:9870]	TRUE	FALSE	FALSE	FALSE	TRUE	TRUE	FALSE	TRUE
ENST00000231668.13	BNIP1	ENSG00000113734	BCL2 interacting protein 1 [Source:HGNC Symbol;Acc:HGNC:1082]	FALSE	TRUE	FALSE	FALSE	TRUE	FALSE	FALSE	FALSE
ENST00000231749.8	ZMYND10	ENSG00000004838	zinc finger MYND-type containing 10 [Source:HGNC Symbol;Acc:HGNC:19412]	FALSE	FALSE	TRUE	FALSE	FALSE	FALSE	FALSE	FALSE
ENST00000231790.8	MLH1	ENSG00000076242	mutL homolog 1 [Source:HGNC Symbol;Acc:HGNC:7127]	FALSE	FALSE	FALSE	FALSE	FALSE	FALSE	FALSE	FALSE
ENST00000231887.8	EHHADH	ENSG00000113790	enoyl-CoA hydratase and 3-hydroxyacyl CoA dehydrogenase [Source:HGNC Symbol;Acc:HGNC:3247]	FALSE	FALSE	FALSE	FALSE	FALSE	TRUE	TRUE	TRUE
ENST00000231948.9	CRBN	ENSG00000113851	cereblon [Source:HGNC Symbol;Acc:HGNC:30185]	FALSE	FALSE	FALSE	FALSE	TRUE	FALSE	FALSE	FALSE
ENST00000232125.9	FAM162A	ENSG00000114023	family with sequence similarity 162 member A [Source:HGNC Symbol;Acc:HGNC:17865]	FALSE	FALSE	FALSE	FALSE	FALSE	FALSE	FALSE	FALSE
ENST00000232217.6	RBP2	ENSG00000114113	retinol binding protein 2 [Source:HGNC Symbol;Acc:HGNC:9920]	TRUE	FALSE	TRUE	FALSE	FALSE	FALSE	FALSE	FALSE
ENST00000232375.8	PFKFB4	ENSG00000114268	6-phosphofructo-2-kinase/fructose-2,6-biphosphatase 4 [Source:HGNC Symbol;Acc:HGNC:8875]	TRUE	FALSE	TRUE	FALSE	FALSE	TRUE	TRUE	FALSE
ENST00000232424.4	HES1	ENSG00000114315	hes family bHLH transcription factor 1 [Source:HGNC Symbol;Acc:HGNC:5192]	TRUE	FALSE	FALSE	FALSE	TRUE	TRUE	FALSE	FALSE
ENST00000232458.9	ECT2	ENSG00000114346	epithelial cell transforming 2 [Source:HGNC Symbol;Acc:HGNC:3155]	FALSE	FALSE	FALSE	FALSE	TRUE	FALSE	TRUE	FALSE
ENST00000232496.5	TUSC2	ENSG00000114383	tumor suppressor 2, mitochondrial calcium regulator [Source:HGNC Symbol;Acc:HGNC:17034]	TRUE	TRUE	FALSE	FALSE	TRUE	TRUE	TRUE	FALSE
ENST00000232501.8	NPRL2	ENSG00000114388	NPR2 like, GATOR1 complex subunit [Source:HGNC Symbol;Acc:HGNC:24969]	FALSE	FALSE	FALSE	FALSE	FALSE	FALSE	FALSE	FALSE
ENST00000232508.9	CYB561D2	ENSG00000114395	cytochrome b561 family member D2 [Source:HGNC Symbol;Acc:HGNC:30253]	FALSE	FALSE	FALSE	FALSE	TRUE	FALSE	TRUE	FALSE
ENST00000232607.7	UMPS	ENSG00000114491	uridine monophosphate synthetase [Source:HGNC Symbol;Acc:HGNC:12563]	TRUE	TRUE	TRUE	FALSE	TRUE	FALSE	TRUE	TRUE
ENST00000232744.13	ABTB1	ENSG00000114626	ankyrin repeat and BTB domain containing 1 [Source:HGNC Symbol;Acc:HGNC:18275]	TRUE	TRUE	TRUE	FALSE	FALSE	TRUE	FALSE	FALSE
ENST00000232766.6	KLHL18	ENSG00000114648	kelch like family member 18 [Source:HGNC Symbol;Acc:HGNC:29120]	FALSE	FALSE	FALSE	FALSE	TRUE	TRUE	TRUE	FALSE
ENST00000232854.9	HEMK1	ENSG00000114735	HemK methyltransferase family member 1 [Source:HGNC Symbol;Acc:HGNC:24923]	TRUE	FALSE	FALSE	FALSE	TRUE	TRUE	FALSE	TRUE
ENST00000232888.7	RRP9	ENSG00000114767	ribosomal RNA processing 9, U3 small nucleolar RNA binding protein [Source:HGNC Symbol;Acc:HGNC:16829]	FALSE	FALSE	FALSE	FALSE	FALSE	FALSE	FALSE	FALSE
ENST00000232905.4	EIF1B	ENSG00000114784	eukaryotic translation initiation factor 1B [Source:HGNC Symbol;Acc:HGNC:30792]	TRUE	FALSE	FALSE	FALSE	FALSE	FALSE	FALSE	FALSE
ENST00000232974.11	ZBTB47	ENSG00000114853	zinc finger and BTB domain containing 47 [Source:HGNC Symbol;Acc:HGNC:26955]	FALSE	FALSE	FALSE	FALSE	FALSE	FALSE	FALSE	FALSE
ENST00000232975.8	TNNC1	ENSG00000114854	troponin C1, slow skeletal and cardiac type [Source:HGNC Symbol;Acc:HGNC:11943]	FALSE	FALSE	TRUE	TRUE	FALSE	FALSE	FALSE	FALSE
ENST00000233025.11	SPCS1	ENSG00000114902	signal peptidase complex subunit 1 [Source:HGNC Symbol;Acc:HGNC:23401]	FALSE	TRUE	FALSE	TRUE	FALSE	FALSE	TRUE	FALSE
ENST00000233027.10	NEK4	ENSG00000114904	NIMA related kinase 4 [Source:HGNC Symbol;Acc:HGNC:11399]	FALSE	FALSE	FALSE	FALSE	FALSE	TRUE	TRUE	TRUE
ENST00000233047.9	LDAF1	ENSG00000011638	lipid droplet assembly factor 1 [Source:HGNC Symbol;Acc:HGNC:30136]	FALSE	TRUE	FALSE	FALSE	FALSE	FALSE	FALSE	FALSE
ENST00000233055.9	WDFY1	ENSG00000085449	WD repeat and FYVE domain containing 1 [Source:HGNC Symbol;Acc:HGNC:20451]	FALSE	FALSE	TRUE	FALSE	FALSE	TRUE	TRUE	FALSE
ENST00000233057.9	EIF2AK2	ENSG00000055332	eukaryotic translation initiation factor 2 alpha kinase 2 [Source:HGNC Symbol;Acc:HGNC:9437]	FALSE	FALSE	FALSE	FALSE	FALSE	FALSE	FALSE	FALSE
ENST00000233078.9	DAZAP1	ENSG00000071626	DAZ associated protein 1 [Source:HGNC Symbol;Acc:HGNC:2683]	TRUE	TRUE	FALSE	FALSE	FALSE	FALSE	FALSE	FALSE
ENST00000233084.8	DDX1	ENSG00000079785	DEAD-box helicase 1 [Source:HGNC Symbol;Acc:HGNC:2734]	FALSE	FALSE	FALSE	TRUE	TRUE	FALSE	FALSE	FALSE
ENST00000233114.13	MDH1	ENSG00000014641	malate dehydrogenase 1 [Source:HGNC Symbol;Acc:HGNC:6970]	FALSE	FALSE	FALSE	FALSE	TRUE	FALSE	FALSE	FALSE
ENST00000233121.7	MAPRE3	ENSG00000084764	microtubule associated protein RP/EB family member 3 [Source:HGNC Symbol;Acc:HGNC:6892]	FALSE	TRUE	FALSE	FALSE	FALSE	TRUE	FALSE	FALSE
ENST00000233143.6	TMSB10	ENSG00000034510	thymosin beta 10 [Source:HGNC Symbol;Acc:HGNC:11879]	FALSE	FALSE	FALSE	FALSE	FALSE	FALSE	FALSE	FALSE
ENST00000233146.7	MSH2	ENSG00000095002	mutS homolog 2 [Source:HGNC Symbol;Acc:HGNC:7325]	FALSE	FALSE	FALSE	FALSE	FALSE	FALSE	FALSE	FALSE
ENST00000233154.9	NCK2	ENSG00000071051	NCK adaptor protein 2 [Source:HGNC Symbol;Acc:HGNC:7665]	TRUE	TRUE	TRUE	TRUE	FALSE	TRUE	FALSE	FALSE
ENST00000233190.11	NDUFS1	ENSG00000023228	NADH:ubiquinone oxidoreductase core subunit S1 [Source:HGNC Symbol;Acc:HGNC:7707]	FALSE	TRUE	TRUE	FALSE	TRUE	FALSE	FALSE	TRUE
ENST00000233330.6	RTKN	ENSG00000114993	rhotekin [Source:HGNC Symbol;Acc:HGNC:10466]	FALSE	FALSE	FALSE	FALSE	FALSE	FALSE	FALSE	FALSE
ENST00000233331.12	INO80B	ENSG00000115274	INO80 complex subunit B [Source:HGNC Symbol;Acc:HGNC:13324]	FALSE	FALSE	FALSE	FALSE	FALSE	FALSE	FALSE	FALSE
ENST00000233336.7	TTL	ENSG00000114999	tubulin tyrosine ligase [Source:HGNC Symbol;Acc:HGNC:21586]	FALSE	FALSE	FALSE	FALSE	TRUE	TRUE	FALSE	TRUE
ENST00000233379.9	FAHD2A	ENSG00000115042	fumarylacetoacetate hydrolase domain containing 2A [Source:HGNC Symbol;Acc:HGNC:24252]	TRUE	FALSE	FALSE	FALSE	TRUE	TRUE	TRUE	TRUE
ENST00000233468.5	SF3B6	ENSG00000115128	splicing factor 3b subunit 6 [Source:HGNC Symbol;Acc:HGNC:30096]	TRUE	FALSE	TRUE	FALSE	TRUE	TRUE	TRUE	FALSE
ENST00000233505.12	CENPA	ENSG00000115163	centromere protein A [Source:HGNC Symbol;Acc:HGNC:1851]	FALSE	FALSE	FALSE	FALSE	FALSE	TRUE	FALSE	FALSE
ENST00000233545.6	MPV17	ENSG00000115204	mitochondrial inner membrane protein MPV17 [Source:HGNC Symbol;Acc:HGNC:7224]	TRUE	FALSE	TRUE	TRUE	FALSE	FALSE	FALSE	FALSE
ENST00000233557.7	NRBP1	ENSG00000115216	nuclear receptor binding protein 1 [Source:HGNC Symbol;Acc:HGNC:7993]	FALSE	FALSE	FALSE	FALSE	FALSE	FALSE	FALSE	TRUE
ENST00000233575.7	SNX17	ENSG00000115234	sorting nexin 17 [Source:HGNC Symbol;Acc:HGNC:14979]	FALSE	TRUE	FALSE	FALSE	FALSE	TRUE	FALSE	FALSE
ENST00000233596.8	REEP6	ENSG00000115255	receptor accessory protein 6 [Source:HGNC Symbol;Acc:HGNC:30078]	FALSE	FALSE	FALSE	FALSE	TRUE	TRUE	FALSE	FALSE
ENST00000233609.8	RPS15	ENSG00000115268	ribosomal protein S15 [Source:HGNC Symbol;Acc:HGNC:10388]	FALSE	FALSE	FALSE	FALSE	FALSE	FALSE	FALSE	FALSE
ENST00000233612.8	GCA	ENSG00000115271	grancalcin [Source:HGNC Symbol;Acc:HGNC:15990]	FALSE	FALSE	FALSE	TRUE	TRUE	FALSE	FALSE	FALSE
ENST00000233615.7	WBP1	ENSG00000239779	WW domain binding protein 1 [Source:HGNC Symbol;Acc:HGNC:12737]	FALSE	FALSE	FALSE	FALSE	TRUE	TRUE	FALSE	FALSE
ENST00000233623.11	TTC31	ENSG00000115282	tetratricopeptide repeat domain 31 [Source:HGNC Symbol;Acc:HGNC:25759]	TRUE	TRUE	TRUE	FALSE	FALSE	TRUE	TRUE	TRUE
ENST00000233627.14	NDUFS7	ENSG00000115286	NADH:ubiquinone oxidoreductase core subunit S7 [Source:HGNC Symbol;Acc:HGNC:7714]	TRUE	FALSE	FALSE	TRUE	FALSE	FALSE	FALSE	FALSE
ENST00000233630.11	PCGF1	ENSG00000115289	polycomb group ring finger 1 [Source:HGNC Symbol;Acc:HGNC:17615]	FALSE	TRUE	FALSE	FALSE	FALSE	FALSE	FALSE	TRUE
ENST00000233668.10	DOK1	ENSG00000115325	docking protein 1 [Source:HGNC Symbol;Acc:HGNC:2990]	FALSE	FALSE	FALSE	FALSE	FALSE	FALSE	FALSE	FALSE
ENST00000233735.2	REG1A	ENSG00000115386	regenerating family member 1 alpha [Source:HGNC Symbol;Acc:HGNC:9951]	FALSE	FALSE	FALSE	FALSE	TRUE	TRUE	FALSE	TRUE
ENST00000233741.9	FANCL	ENSG00000115392	FA complementation group L [Source:HGNC Symbol;Acc:HGNC:20748]	FALSE	FALSE	FALSE	FALSE	FALSE	TRUE	FALSE	FALSE
ENST00000233809.9	IGFBP2	ENSG00000115457	insulin like growth factor binding protein 2 [Source:HGNC Symbol;Acc:HGNC:5471]	FALSE	TRUE	FALSE	FALSE	FALSE	TRUE	FALSE	TRUE
ENST00000233838.9	GGCX	ENSG00000115486	gamma-glutamyl carboxylase [Source:HGNC Symbol;Acc:HGNC:4247]	FALSE	FALSE	TRUE	FALSE	FALSE	FALSE	FALSE	FALSE
ENST00000233892.8	MOB4	ENSG00000115540	MOB family member 4, phocein [Source:HGNC Symbol;Acc:HGNC:17261]	FALSE	TRUE	FALSE	FALSE	FALSE	TRUE	FALSE	FALSE
ENST00000233893.10	HSPE1	ENSG00000115541	heat shock protein family E (Hsp10) member 1 [Source:HGNC Symbol;Acc:HGNC:5269]	FALSE	FALSE	FALSE	TRUE	FALSE	FALSE	FALSE	FALSE
ENST00000233948.4	WNT6	ENSG00000115596	Wnt family member 6 [Source:HGNC Symbol;Acc:HGNC:12785]	FALSE	FALSE	FALSE	FALSE	FALSE	TRUE	FALSE	FALSE
ENST00000234038.11	PPP1R7	ENSG00000115685	protein phosphatase 1 regulatory subunit 7 [Source:HGNC Symbol;Acc:HGNC:9295]	FALSE	FALSE	FALSE	FALSE	FALSE	FALSE	FALSE	FALSE
ENST00000234040.9	PASK	ENSG00000115687	PAS domain containing serine/threonine kinase [Source:HGNC Symbol;Acc:HGNC:17270]	FALSE	TRUE	TRUE	FALSE	FALSE	FALSE	FALSE	FALSE
ENST00000234091.8	ID2	ENSG00000115738	inhibitor of DNA binding 2 [Source:HGNC Symbol;Acc:HGNC:5361]	FALSE	FALSE	FALSE	FALSE	TRUE	FALSE	FALSE	TRUE
ENST00000234111.9	ODC1	ENSG00000115758	ornithine decarboxylase 1 [Source:HGNC Symbol;Acc:HGNC:8109]	FALSE	FALSE	FALSE	FALSE	TRUE	TRUE	TRUE	FALSE
ENST00000234115.10	PLEKHB2	ENSG00000115762	pleckstrin homology domain containing B2 [Source:HGNC Symbol;Acc:HGNC:19236]	FALSE	FALSE	TRUE	FALSE	FALSE	TRUE	FALSE	TRUE
ENST00000234160.5	GORASP2	ENSG00000115806	golgi reassembly stacking protein 2 [Source:HGNC Symbol;Acc:HGNC:17500]	TRUE	TRUE	FALSE	TRUE	FALSE	FALSE	FALSE	FALSE
ENST00000234170.10	CEBPZ	ENSG00000115816	CCAAT enhancer binding protein zeta [Source:HGNC Symbol;Acc:HGNC:24218]	FALSE	FALSE	FALSE	FALSE	FALSE	FALSE	FALSE	FALSE
ENST00000234179.8	PRKD3	ENSG00000115825	protein kinase D3 [Source:HGNC Symbol;Acc:HGNC:9408]	FALSE	FALSE	FALSE	FALSE	TRUE	FALSE	FALSE	FALSE
ENST00000234256.4	SLC1A4	ENSG00000115902	solute carrier family 1 member 4 [Source:HGNC Symbol;Acc:HGNC:10942]	FALSE	TRUE	TRUE	TRUE	FALSE	FALSE	TRUE	FALSE
ENST00000234296.7	ORC2	ENSG00000115942	origin recognition complex subunit 2 [Source:HGNC Symbol;Acc:HGNC:8488]	FALSE	FALSE	FALSE	FALSE	FALSE	FALSE	TRUE	FALSE
ENST00000234301.3	COX7A2L	ENSG00000115944	cytochrome c oxidase subunit 7A2 like [Source:HGNC Symbol;Acc:HGNC:2289]	FALSE	TRUE	TRUE	TRUE	FALSE	FALSE	FALSE	FALSE
ENST00000234310.8	PPP3R1	ENSG00000221823	protein phosphatase 3 regulatory subunit B, alpha [Source:HGNC Symbol;Acc:HGNC:9317]	FALSE	FALSE	FALSE	FALSE	FALSE	TRUE	FALSE	FALSE
ENST00000234420.11	MSH6	ENSG00000116062	mutS homolog 6 [Source:HGNC Symbol;Acc:HGNC:7329]	FALSE	TRUE	TRUE	FALSE	TRUE	TRUE	FALSE	TRUE
ENST00000234453.10	PLEKHA3	ENSG00000116095	pleckstrin homology domain containing A3 [Source:HGNC Symbol;Acc:HGNC:14338]	FALSE	FALSE	FALSE	FALSE	FALSE	FALSE	FALSE	FALSE
ENST00000234454.6	SPR	ENSG00000116096	sepiapterin reductase [Source:HGNC Symbol;Acc:HGNC:11257]	TRUE	TRUE	FALSE	TRUE	FALSE	FALSE	FALSE	FALSE
ENST00000234590.10	ENO1	ENSG00000074800	enolase 1 [Source:HGNC Symbol;Acc:HGNC:3350]	FALSE	FALSE	TRUE	FALSE	FALSE	FALSE	FALSE	TRUE
ENST00000234626.11	CDC7	ENSG00000097046	cell division cycle 7 [Source:HGNC Symbol;Acc:HGNC:1745]	FALSE	FALSE	FALSE	FALSE	TRUE	TRUE	FALSE	FALSE
ENST00000234677.7	SARS1	ENSG00000031698	seryl-tRNA synthetase 1 [Source:HGNC Symbol;Acc:HGNC:10537]	FALSE	TRUE	FALSE	FALSE	FALSE	FALSE	FALSE	FALSE
ENST00000234739.8	BCL9	ENSG00000116128	BCL9 transcription coactivator [Source:HGNC Symbol;Acc:HGNC:1008]	FALSE	FALSE	FALSE	FALSE	FALSE	TRUE	FALSE	FALSE
ENST00000234827.6	TCEANC2	ENSG00000116205	transcription elongation factor A N-terminal and central domain containing 2 [Source:HGNC Symbol;Acc:HGNC:26494]	FALSE	FALSE	TRUE	FALSE	TRUE	FALSE	FALSE	FALSE
ENST00000234831.10	TMEM59	ENSG00000116209	transmembrane protein 59 [Source:HGNC Symbol;Acc:HGNC:1239]	TRUE	TRUE	TRUE	TRUE	FALSE	TRUE	FALSE	FALSE
ENST00000234875.9	RPL22	ENSG00000116251	ribosomal protein L22 [Source:HGNC Symbol;Acc:HGNC:10315]	FALSE	FALSE	FALSE	FALSE	FALSE	FALSE	FALSE	FALSE
ENST00000235090.10	WDR77	ENSG00000116455	WD repeat domain 77 [Source:HGNC Symbol;Acc:HGNC:29652]	FALSE	FALSE	FALSE	FALSE	TRUE	TRUE	TRUE	FALSE
ENST00000235150.5	RNF19B	ENSG00000116514	ring finger protein 19B [Source:HGNC Symbol;Acc:HGNC:26886]	TRUE	TRUE	FALSE	TRUE	TRUE	TRUE	TRUE	FALSE
ENST00000235307.7	C1orf21	ENSG00000116667	chromosome 1 open reading frame 21 [Source:HGNC Symbol;Acc:HGNC:15494]	FALSE	FALSE	FALSE	TRUE	TRUE	TRUE	FALSE	FALSE
ENST00000235310.7	MAD2L2	ENSG00000116670	mitotic arrest deficient 2 like 2 [Source:HGNC Symbol;Acc:HGNC:6764]	TRUE	TRUE	TRUE	TRUE	TRUE	TRUE	FALSE	TRUE
ENST00000235329.10	MFN2	ENSG00000116688	mitofusin 2 [Source:HGNC Symbol;Acc:HGNC:16877]	TRUE	FALSE	FALSE	FALSE	TRUE	TRUE	FALSE	TRUE
ENST00000235332.6	MIIP	ENSG00000116691	migration and invasion inhibitory protein [Source:HGNC Symbol;Acc:HGNC:25715]	FALSE	FALSE	FALSE	FALSE	TRUE	TRUE	TRUE	FALSE
ENST00000235345.6	SLC35D1	ENSG00000116704	solute carrier family 35 member D1 [Source:HGNC Symbol;Acc:HGNC:20800]	TRUE	FALSE	FALSE	FALSE	FALSE	FALSE	FALSE	FALSE
ENST00000235382.7	RGS2	ENSG00000116741	regulator of G protein signaling 2 [Source:HGNC Symbol;Acc:HGNC:9998]	FALSE	FALSE	FALSE	FALSE	TRUE	FALSE	FALSE	TRUE
ENST00000235521.5	WARS2	ENSG00000116874	tryptophanyl tRNA synthetase 2, mitochondrial [Source:HGNC Symbol;Acc:HGNC:12730]	FALSE	TRUE	FALSE	FALSE	TRUE	TRUE	TRUE	FALSE
ENST00000235532.9	OSCP1	ENSG00000116885	organic solute carrier partner 1 [Source:HGNC Symbol;Acc:HGNC:29971]	FALSE	FALSE	FALSE	FALSE	TRUE	TRUE	FALSE	TRUE
ENST00000235835.8	AKR7A2	ENSG00000053371	aldo-keto reductase family 7 member A2 [Source:HGNC Symbol;Acc:HGNC:389]	TRUE	TRUE	TRUE	FALSE	TRUE	FALSE	TRUE	TRUE
ENST00000235958.4	HMGCL	ENSG00000117305	3-hydroxy-3-methylglutaryl-CoA lyase [Source:HGNC Symbol;Acc:HGNC:5005]	FALSE	TRUE	FALSE	FALSE	FALSE	FALSE	FALSE	FALSE
ENST00000236040.8	P3H1	ENSG00000117385	prolyl 3-hydroxylase 1 [Source:HGNC Symbol;Acc:HGNC:19316]	FALSE	FALSE	FALSE	TRUE	FALSE	FALSE	FALSE	FALSE
ENST00000236051.3	EBNA1BP2	ENSG00000117395	EBNA1 binding protein 2 [Source:HGNC Symbol;Acc:HGNC:15531]	FALSE	FALSE	FALSE	FALSE	FALSE	FALSE	FALSE	FALSE
ENST00000236067.8	ATP6V0B	ENSG00000117410	ATPase H+ transporting V0 subunit b [Source:HGNC Symbol;Acc:HGNC:861]	FALSE	TRUE	FALSE	FALSE	TRUE	FALSE	FALSE	FALSE
ENST00000236137.10	SLC19A2	ENSG00000117479	solute carrier family 19 member 2 [Source:HGNC Symbol;Acc:HGNC:10938]	FALSE	FALSE	FALSE	FALSE	TRUE	TRUE	TRUE	FALSE
ENST00000236147.6	SELL	ENSG00000188404	selectin L [Source:HGNC Symbol;Acc:HGNC:10720]	FALSE	FALSE	FALSE	TRUE	FALSE	FALSE	FALSE	FALSE
ENST00000236192.12	VAMP4	ENSG00000117533	vesicle associated membrane protein 4 [Source:HGNC Symbol;Acc:HGNC:12645]	FALSE	FALSE	FALSE	FALSE	FALSE	TRUE	FALSE	TRUE
ENST00000236273.9	SYF2	ENSG00000117614	SYF2 pre-mRNA splicing factor [Source:HGNC Symbol;Acc:HGNC:19824]	FALSE	FALSE	FALSE	FALSE	FALSE	TRUE	TRUE	TRUE
ENST00000236342.12	DHDDS	ENSG00000117682	dehydrodolichyl diphosphate synthase subunit [Source:HGNC Symbol;Acc:HGNC:20603]	FALSE	TRUE	FALSE	FALSE	FALSE	FALSE	FALSE	FALSE
ENST00000236412.11	PPP1R8	ENSG00000117751	protein phosphatase 1 regulatory subunit 8 [Source:HGNC Symbol;Acc:HGNC:9296]	FALSE	FALSE	FALSE	FALSE	FALSE	FALSE	FALSE	FALSE
ENST00000236671.7	CTSD	ENSG00000117984	cathepsin D [Source:HGNC Symbol;Acc:HGNC:2529]	FALSE	FALSE	FALSE	FALSE	TRUE	TRUE	FALSE	FALSE
ENST00000236850.5	APOA1	ENSG00000118137	apolipoprotein A1 [Source:HGNC Symbol;Acc:HGNC:600]	FALSE	TRUE	TRUE	FALSE	FALSE	TRUE	FALSE	FALSE
ENST00000236925.8	CAMSAP2	ENSG00000118200	calmodulin regulated spectrin associated protein family member 2 [Source:HGNC Symbol;Acc:HGNC:29188]	FALSE	FALSE	FALSE	FALSE	FALSE	FALSE	FALSE	FALSE
ENST00000236957.9	EEF1B2	ENSG00000114942	eukaryotic translation elongation factor 1 beta 2 [Source:HGNC Symbol;Acc:HGNC:3208]	FALSE	FALSE	FALSE	FALSE	FALSE	FALSE	FALSE	FALSE
ENST00000236959.14	ATIC	ENSG00000138363	5-aminoimidazole-4-carboxamide ribonucleotide formyltransferase/IMP cyclohydrolase [Source:HGNC Symbol;Acc:HGNC:794]	FALSE	TRUE	FALSE	FALSE	TRUE	FALSE	FALSE	FALSE
ENST00000236980.10	FASTKD2	ENSG00000118246	FAST kinase domains 2 [Source:HGNC Symbol;Acc:HGNC:29160]	FALSE	FALSE	FALSE	FALSE	TRUE	TRUE	FALSE	FALSE
ENST00000237186.10	UBE3D	ENSG00000118420	ubiquitin protein ligase E3D [Source:HGNC Symbol;Acc:HGNC:21381]	FALSE	FALSE	FALSE	FALSE	FALSE	FALSE	TRUE	FALSE
ENST00000237264.9	TBPL1	ENSG00000028839	TATA-box binding protein like 1 [Source:HGNC Symbol;Acc:HGNC:11589]	TRUE	FALSE	FALSE	FALSE	FALSE	FALSE	FALSE	TRUE
ENST00000237281.5	FBXO30	ENSG00000118496	F-box protein 30 [Source:HGNC Symbol;Acc:HGNC:15600]	FALSE	FALSE	FALSE	FALSE	FALSE	FALSE	FALSE	FALSE
ENST00000237283.9	ADAT2	ENSG00000189007	adenosine deaminase tRNA specific 2 [Source:HGNC Symbol;Acc:HGNC:21172]	FALSE	FALSE	TRUE	FALSE	FALSE	TRUE	FALSE	FALSE
ENST00000237289.8	TNFAIP3	ENSG00000118503	TNF alpha induced protein 3 [Source:HGNC Symbol;Acc:HGNC:11896]	FALSE	FALSE	FALSE	FALSE	FALSE	FALSE	FALSE	FALSE
ENST00000237305.12	SGK1	ENSG00000118515	serum/glucocorticoid regulated kinase 1 [Source:HGNC Symbol;Acc:HGNC:10810]	TRUE	TRUE	TRUE	FALSE	FALSE	FALSE	FALSE	FALSE
ENST00000237380.12	MED28	ENSG00000118579	mediator complex subunit 28 [Source:HGNC Symbol;Acc:HGNC:24628]	FALSE	FALSE	TRUE	FALSE	FALSE	FALSE	FALSE	FALSE
ENST00000237455.5	RNF103	ENSG00000239305	ring finger protein 103 [Source:HGNC Symbol;Acc:HGNC:12859]	FALSE	FALSE	FALSE	FALSE	FALSE	FALSE	FALSE	FALSE
ENST00000237500.10	MYL12B	ENSG00000118680	myosin light chain 12B [Source:HGNC Symbol;Acc:HGNC:29827]	FALSE	FALSE	FALSE	FALSE	TRUE	FALSE	FALSE	FALSE
ENST00000237530.11	RPN2	ENSG00000118705	ribophorin II [Source:HGNC Symbol;Acc:HGNC:10382]	TRUE	TRUE	TRUE	TRUE	TRUE	FALSE	FALSE	TRUE
ENST00000237596.7	PKD2	ENSG00000118762	polycystin 2, transient receptor potential cation channel [Source:HGNC Symbol;Acc:HGNC:9009]	FALSE	FALSE	FALSE	FALSE	FALSE	FALSE	FALSE	FALSE
ENST00000237642.7	STBD1	ENSG00000118804	starch binding domain 1 [Source:HGNC Symbol;Acc:HGNC:24854]	FALSE	FALSE	FALSE	FALSE	TRUE	FALSE	FALSE	TRUE
ENST00000237654.9	CCNI	ENSG00000118816	cyclin I [Source:HGNC Symbol;Acc:HGNC:1595]	TRUE	TRUE	TRUE	FALSE	TRUE	TRUE	TRUE	FALSE
ENST00000237822.8	LDAH	ENSG00000118961	lipid droplet associated hydrolase [Source:HGNC Symbol;Acc:HGNC:26145]	FALSE	FALSE	FALSE	FALSE	FALSE	FALSE	TRUE	FALSE
ENST00000237853.9	ELL2	ENSG00000118985	elongation factor for RNA polymerase II 2 [Source:HGNC Symbol;Acc:HGNC:17064]	FALSE	FALSE	FALSE	FALSE	FALSE	FALSE	FALSE	FALSE
ENST00000237858.11	GLRX	ENSG00000173221	glutaredoxin [Source:HGNC Symbol;Acc:HGNC:4330]	FALSE	FALSE	FALSE	FALSE	TRUE	TRUE	FALSE	FALSE
ENST00000237889.9	NDUFB3	ENSG00000119013	NADH:ubiquinone oxidoreductase subunit B3 [Source:HGNC Symbol;Acc:HGNC:7698]	TRUE	FALSE	TRUE	FALSE	FALSE	TRUE	FALSE	TRUE
ENST00000237937.7	ZFAND5	ENSG00000107372	zinc finger AN1-type containing 5 [Source:HGNC Symbol;Acc:HGNC:13008]	TRUE	FALSE	FALSE	FALSE	FALSE	FALSE	FALSE	FALSE
ENST00000238018.8	GDA	ENSG00000119125	guanine deaminase [Source:HGNC Symbol;Acc:HGNC:4212]	FALSE	FALSE	TRUE	FALSE	TRUE	FALSE	FALSE	FALSE
ENST00000238081.8	YWHAQ	ENSG00000134308	tyrosine 3-monooxygenase/tryptophan 5-monooxygenase activation protein theta [Source:HGNC Symbol;Acc:HGNC:12854]	TRUE	FALSE	FALSE	FALSE	FALSE	FALSE	FALSE	FALSE
ENST00000238091.8	ITGB1BP1	ENSG00000119185	integrin subunit beta 1 binding protein 1 [Source:HGNC Symbol;Acc:HGNC:23927]	FALSE	FALSE	FALSE	FALSE	FALSE	FALSE	FALSE	FALSE
ENST00000238112.8	CPSF3	ENSG00000119203	cleavage and polyadenylation specific factor 3 [Source:HGNC Symbol;Acc:HGNC:2326]	TRUE	TRUE	FALSE	FALSE	FALSE	TRUE	TRUE	FALSE
ENST00000238146.9	DDX55	ENSG00000111364	DEAD-box helicase 55 [Source:HGNC Symbol;Acc:HGNC:20085]	FALSE	FALSE	FALSE	FALSE	TRUE	FALSE	FALSE	FALSE
ENST00000238156.8	CCDC92	ENSG00000119242	coiled-coil domain containing 92 [Source:HGNC Symbol;Acc:HGNC:29563]	FALSE	FALSE	FALSE	TRUE	FALSE	TRUE	FALSE	FALSE
ENST00000238256.8	FKBP15	ENSG00000119321	FKBP prolyl isomerase family member 15 [Source:HGNC Symbol;Acc:HGNC:23397]	FALSE	FALSE	FALSE	TRUE	FALSE	FALSE	FALSE	FALSE
ENST00000238379.9	HDHD3	ENSG00000119431	haloacid dehalogenase like hydrolase domain containing 3 [Source:HGNC Symbol;Acc:HGNC:28171]	FALSE	FALSE	FALSE	FALSE	FALSE	FALSE	FALSE	FALSE
ENST00000238477.5	ALG2	ENSG00000119523	ALG2 alpha-1,3/1,6-mannosyltransferase [Source:HGNC Symbol;Acc:HGNC:23159]	FALSE	FALSE	FALSE	FALSE	FALSE	FALSE	FALSE	FALSE
ENST00000238497.10	VPS4B	ENSG00000119541	vacuolar protein sorting 4 homolog B [Source:HGNC Symbol;Acc:HGNC:10895]	FALSE	FALSE	FALSE	FALSE	FALSE	TRUE	TRUE	TRUE
ENST00000238561.10	ADCK1	ENSG00000063761	aarF domain containing kinase 1 [Source:HGNC Symbol;Acc:HGNC:19038]	FALSE	FALSE	FALSE	FALSE	FALSE	FALSE	FALSE	FALSE
ENST00000238607.10	PGF	ENSG00000119630	placental growth factor [Source:HGNC Symbol;Acc:HGNC:8893]	FALSE	FALSE	FALSE	FALSE	FALSE	FALSE	FALSE	FALSE
ENST00000238609.4	IFI27L2	ENSG00000119632	interferon alpha inducible protein 27 like 2 [Source:HGNC Symbol;Acc:HGNC:19753]	FALSE	FALSE	FALSE	FALSE	FALSE	FALSE	FALSE	FALSE
ENST00000238616.10	NEK9	ENSG00000119638	NIMA related kinase 9 [Source:HGNC Symbol;Acc:HGNC:18591]	FALSE	FALSE	FALSE	FALSE	FALSE	TRUE	TRUE	TRUE
ENST00000238618.8	ACYP1	ENSG00000119640	acylphosphatase 1 [Source:HGNC Symbol;Acc:HGNC:179]	FALSE	FALSE	FALSE	FALSE	TRUE	FALSE	TRUE	TRUE
ENST00000238647.5	IRF2BPL	ENSG00000119669	interferon regulatory factor 2 binding protein like [Source:HGNC Symbol;Acc:HGNC:14282]	FALSE	FALSE	FALSE	FALSE	TRUE	TRUE	TRUE	TRUE
ENST00000238651.10	ACOT2	ENSG00000119673	acyl-CoA thioesterase 2 [Source:HGNC Symbol;Acc:HGNC:18431]	FALSE	FALSE	FALSE	FALSE	FALSE	TRUE	FALSE	TRUE
ENST00000238667.9	FLVCR2	ENSG00000119686	FLVCR heme transporter 2 [Source:HGNC Symbol;Acc:HGNC:20105]	TRUE	FALSE	FALSE	FALSE	FALSE	TRUE	FALSE	FALSE
ENST00000238688.9	SLIRP	ENSG00000119705	SRA stem-loop interacting RNA binding protein [Source:HGNC Symbol;Acc:HGNC:20495]	FALSE	FALSE	FALSE	FALSE	FALSE	FALSE	FALSE	TRUE
ENST00000238714.8	PAPOLG	ENSG00000115421	poly(A) polymerase gamma [Source:HGNC Symbol;Acc:HGNC:14982]	FALSE	TRUE	FALSE	FALSE	FALSE	FALSE	TRUE	FALSE
ENST00000238721.9	TP53I3	ENSG00000115129	tumor protein p53 inducible protein 3 [Source:HGNC Symbol;Acc:HGNC:19373]	FALSE	FALSE	FALSE	FALSE	TRUE	TRUE	TRUE	FALSE
ENST00000238738.9	RHOQ	ENSG00000119729	ras homolog family member Q [Source:HGNC Symbol;Acc:HGNC:17736]	FALSE	FALSE	FALSE	FALSE	FALSE	TRUE	TRUE	FALSE
ENST00000238788.14	TMEM214	ENSG00000119777	transmembrane protein 214 [Source:HGNC Symbol;Acc:HGNC:25983]	TRUE	TRUE	FALSE	FALSE	TRUE	TRUE	FALSE	FALSE
ENST00000238823.13	FAM98A	ENSG00000119812	family with sequence similarity 98 member A [Source:HGNC Symbol;Acc:HGNC:24520]	FALSE	FALSE	FALSE	FALSE	FALSE	FALSE	FALSE	FALSE
ENST00000238831.9	YIPF4	ENSG00000119820	Yip1 domain family member 4 [Source:HGNC Symbol;Acc:HGNC:28145]	FALSE	TRUE	FALSE	FALSE	FALSE	FALSE	FALSE	FALSE
ENST00000238856.8	AFTPH	ENSG00000119844	aftiphilin [Source:HGNC Symbol;Acc:HGNC:25951]	FALSE	FALSE	FALSE	FALSE	FALSE	FALSE	FALSE	TRUE
ENST00000238875.10	LGALSL	ENSG00000119862	galectin like [Source:HGNC Symbol;Acc:HGNC:25012]	FALSE	FALSE	FALSE	FALSE	TRUE	TRUE	FALSE	TRUE
ENST00000238892.4	CRIPT	ENSG00000119878	CXXC repeat containing interactor of PDZ3 domain [Source:HGNC Symbol;Acc:HGNC:14312]	FALSE	FALSE	FALSE	FALSE	TRUE	FALSE	FALSE	FALSE
ENST00000238936.8	MFSD13A	ENSG00000138111	major facilitator superfamily domain containing 13A [Source:HGNC Symbol;Acc:HGNC:26196]	TRUE	FALSE	TRUE	TRUE	FALSE	FALSE	FALSE	FALSE
ENST00000238961.9	SLF2	ENSG00000119906	SMC5-SMC6 complex localization factor 2 [Source:HGNC Symbol;Acc:HGNC:17814]	FALSE	FALSE	TRUE	TRUE	FALSE	FALSE	FALSE	FALSE
ENST00000239007.11	MXI1	ENSG00000119950	MAX interactor 1, dimerization protein [Source:HGNC Symbol;Acc:HGNC:7534]	FALSE	FALSE	FALSE	FALSE	FALSE	FALSE	FALSE	FALSE
ENST00000239151.6	HOXB5	ENSG00000120075	homeobox B5 [Source:HGNC Symbol;Acc:HGNC:5116]	FALSE	FALSE	FALSE	FALSE	FALSE	TRUE	FALSE	FALSE
ENST00000239223.4	DUSP1	ENSG00000120129	dual specificity phosphatase 1 [Source:HGNC Symbol;Acc:HGNC:3064]	FALSE	TRUE	FALSE	FALSE	TRUE	TRUE	TRUE	TRUE
ENST00000239231.7	PANK3	ENSG00000120137	pantothenate kinase 3 [Source:HGNC Symbol;Acc:HGNC:19365]	FALSE	FALSE	FALSE	FALSE	TRUE	TRUE	TRUE	TRUE
ENST00000239243.7	MSX2	ENSG00000120149	msh homeobox 2 [Source:HGNC Symbol;Acc:HGNC:7392]	FALSE	FALSE	FALSE	FALSE	FALSE	FALSE	FALSE	FALSE
ENST00000239367.7	LRP11	ENSG00000120256	LDL receptor related protein 11 [Source:HGNC Symbol;Acc:HGNC:16936]	FALSE	TRUE	FALSE	FALSE	FALSE	TRUE	FALSE	TRUE
ENST00000239440.9	ARAP3	ENSG00000120318	ArfGAP with RhoGAP domain, ankyrin repeat and PH domain 3 [Source:HGNC Symbol;Acc:HGNC:24097]	FALSE	FALSE	FALSE	FALSE	FALSE	FALSE	FALSE	FALSE
ENST00000239614.8	MSANTD2	ENSG00000120458	Myb/SANT DNA binding domain containing 2 [Source:HGNC Symbol;Acc:HGNC:26266]	FALSE	FALSE	FALSE	FALSE	TRUE	FALSE	FALSE	FALSE
ENST00000239666.9	PDZD11	ENSG00000120509	PDZ domain containing 11 [Source:HGNC Symbol;Acc:HGNC:28034]	TRUE	FALSE	FALSE	FALSE	FALSE	TRUE	FALSE	TRUE
ENST00000239690.9	NUDCD1	ENSG00000120526	NudC domain containing 1 [Source:HGNC Symbol;Acc:HGNC:24306]	FALSE	FALSE	FALSE	FALSE	FALSE	TRUE	FALSE	TRUE
ENST00000239852.10	MTRF1	ENSG00000120662	mitochondrial translation release factor 1 [Source:HGNC Symbol;Acc:HGNC:7469]	FALSE	FALSE	FALSE	FALSE	FALSE	FALSE	FALSE	FALSE
ENST00000239878.9	UFM1	ENSG00000120686	ubiquitin fold modifier 1 [Source:HGNC Symbol;Acc:HGNC:20597]	FALSE	FALSE	FALSE	FALSE	TRUE	TRUE	TRUE	TRUE
ENST00000239882.7	ELF1	ENSG00000120690	E74 like ETS transcription factor 1 [Source:HGNC Symbol;Acc:HGNC:3316]	FALSE	TRUE	TRUE	TRUE	TRUE	TRUE	TRUE	FALSE
ENST00000239891.4	ALG5	ENSG00000120697	ALG5 dolichyl-phosphate beta-glucosyltransferase [Source:HGNC Symbol;Acc:HGNC:20266]	FALSE	FALSE	FALSE	FALSE	TRUE	FALSE	TRUE	FALSE
ENST00000239906.10	FAM53C	ENSG00000120709	family with sequence similarity 53 member C [Source:HGNC Symbol;Acc:HGNC:1336]	FALSE	FALSE	TRUE	FALSE	TRUE	FALSE	FALSE	FALSE
ENST00000239938.5	EGR1	ENSG00000120738	early growth response 1 [Source:HGNC Symbol;Acc:HGNC:3238]	FALSE	FALSE	FALSE	FALSE	FALSE	FALSE	FALSE	FALSE
ENST00000239944.7	SERP1	ENSG00000120742	stress associated endoplasmic reticulum protein 1 [Source:HGNC Symbol;Acc:HGNC:10759]	TRUE	FALSE	TRUE	TRUE	FALSE	FALSE	FALSE	FALSE
ENST00000240050.9	MTERF2	ENSG00000120832	mitochondrial transcription termination factor 2 [Source:HGNC Symbol;Acc:HGNC:30779]	FALSE	FALSE	FALSE	FALSE	FALSE	FALSE	FALSE	FALSE
ENST00000240055.8	NFYB	ENSG00000120837	nuclear transcription factor Y subunit beta [Source:HGNC Symbol;Acc:HGNC:7805]	FALSE	FALSE	FALSE	FALSE	TRUE	FALSE	FALSE	TRUE
ENST00000240079.11	WASHC3	ENSG00000120860	WASH complex subunit 3 [Source:HGNC Symbol;Acc:HGNC:24256]	FALSE	TRUE	FALSE	FALSE	FALSE	TRUE	FALSE	FALSE
ENST00000240093.8	FZD3	ENSG00000104290	frizzled class receptor 3 [Source:HGNC Symbol;Acc:HGNC:4041]	FALSE	TRUE	FALSE	TRUE	FALSE	TRUE	TRUE	FALSE
ENST00000240100.7	DUSP4	ENSG00000120875	dual specificity phosphatase 4 [Source:HGNC Symbol;Acc:HGNC:3070]	FALSE	TRUE	TRUE	FALSE	FALSE	TRUE	FALSE	TRUE
ENST00000240123.12	SORBS3	ENSG00000120896	sorbin and SH3 domain containing 3 [Source:HGNC Symbol;Acc:HGNC:30907]	FALSE	TRUE	TRUE	FALSE	FALSE	TRUE	TRUE	FALSE
ENST00000240139.10	PPP3CC	ENSG00000120910	protein phosphatase 3 catalytic subunit gamma [Source:HGNC Symbol;Acc:HGNC:9316]	FALSE	FALSE	FALSE	FALSE	FALSE	FALSE	FALSE	FALSE
ENST00000240159.8	RNF170	ENSG00000120925	ring finger protein 170 [Source:HGNC Symbol;Acc:HGNC:25358]	FALSE	FALSE	TRUE	FALSE	FALSE	FALSE	FALSE	FALSE
ENST00000240185.8	TARDBP	ENSG00000120948	TAR DNA binding protein [Source:HGNC Symbol;Acc:HGNC:11571]	TRUE	TRUE	FALSE	TRUE	FALSE	TRUE	FALSE	FALSE
ENST00000240285.10	RDH10	ENSG00000121039	retinol dehydrogenase 10 [Source:HGNC Symbol;Acc:HGNC:19975]	FALSE	FALSE	FALSE	FALSE	TRUE	TRUE	TRUE	FALSE
ENST00000240304.5	LUC7L3	ENSG00000108848	LUC7 like 3 pre-mRNA splicing factor [Source:HGNC Symbol;Acc:HGNC:24309]	FALSE	FALSE	FALSE	FALSE	TRUE	TRUE	FALSE	TRUE
ENST00000240306.5	DLX4	ENSG00000108813	distal-less homeobox 4 [Source:HGNC Symbol;Acc:HGNC:2917]	FALSE	FALSE	TRUE	FALSE	FALSE	TRUE	TRUE	FALSE
ENST00000240316.5	COIL	ENSG00000121058	coilin [Source:HGNC Symbol;Acc:HGNC:2184]	TRUE	FALSE	FALSE	FALSE	FALSE	TRUE	TRUE	TRUE
ENST00000240333.12	SLC35B1	ENSG00000121073	solute carrier family 35 member B1 [Source:HGNC Symbol;Acc:HGNC:20798]	FALSE	FALSE	FALSE	FALSE	FALSE	FALSE	FALSE	FALSE
ENST00000240364.7	FAM117A	ENSG00000121104	family with sequence similarity 117 member A [Source:HGNC Symbol;Acc:HGNC:24179]	FALSE	FALSE	FALSE	FALSE	TRUE	TRUE	TRUE	FALSE
ENST00000240423.9	NCAPH	ENSG00000121152	non-SMC condensin I complex subunit H [Source:HGNC Symbol;Acc:HGNC:1112]	TRUE	TRUE	TRUE	TRUE	TRUE	FALSE	FALSE	FALSE
ENST00000240488.8	MND1	ENSG00000121211	meiotic nuclear divisions 1 [Source:HGNC Symbol;Acc:HGNC:24839]	FALSE	FALSE	FALSE	FALSE	TRUE	TRUE	TRUE	FALSE
ENST00000240617.10	PLBD1	ENSG00000121316	phospholipase B domain containing 1 [Source:HGNC Symbol;Acc:HGNC:26215]	TRUE	FALSE	TRUE	FALSE	TRUE	TRUE	TRUE	TRUE
ENST00000240651.14	PYROXD1	ENSG00000121350	pyridine nucleotide-disulphide oxidoreductase domain 1 [Source:HGNC Symbol;Acc:HGNC:26162]	FALSE	FALSE	FALSE	FALSE	FALSE	FALSE	FALSE	TRUE
ENST00000240731.5	ZNF211	ENSG00000121417	zinc finger protein 211 [Source:HGNC Symbol;Acc:HGNC:13003]	FALSE	FALSE	TRUE	FALSE	FALSE	FALSE	FALSE	FALSE
ENST00000240851.9	TFG	ENSG00000114354	trafficking from ER to golgi regulator [Source:HGNC Symbol;Acc:HGNC:11758]	TRUE	TRUE	TRUE	FALSE	TRUE	FALSE	FALSE	FALSE
ENST00000240922.8	NAA50	ENSG00000121579	N-alpha-acetyltransferase 50, NatE catalytic subunit [Source:HGNC Symbol;Acc:HGNC:29533]	TRUE	TRUE	TRUE	FALSE	FALSE	TRUE	FALSE	FALSE
ENST00000241041.7	PEX16	ENSG00000121680	peroxisomal biogenesis factor 16 [Source:HGNC Symbol;Acc:HGNC:8857]	FALSE	FALSE	FALSE	FALSE	FALSE	TRUE	FALSE	FALSE
ENST00000241052.5	CAT	ENSG00000121691	catalase [Source:HGNC Symbol;Acc:HGNC:1516]	TRUE	TRUE	TRUE	FALSE	FALSE	FALSE	FALSE	FALSE
ENST00000241337.9	GSTM2	ENSG00000213366	glutathione S-transferase mu 2 [Source:HGNC Symbol;Acc:HGNC:4634]	FALSE	FALSE	TRUE	FALSE	FALSE	FALSE	FALSE	TRUE
ENST00000241416.12	ACVR2A	ENSG00000121989	activin A receptor type 2A [Source:HGNC Symbol;Acc:HGNC:173]	FALSE	FALSE	FALSE	TRUE	FALSE	FALSE	FALSE	FALSE
ENST00000241463.5	RASL11A	ENSG00000122035	RAS like family 11 member A [Source:HGNC Symbol;Acc:HGNC:23802]	FALSE	TRUE	FALSE	FALSE	FALSE	TRUE	TRUE	FALSE
ENST00000241502.9	FYTTD1	ENSG00000122068	forty-two-three domain containing 1 [Source:HGNC Symbol;Acc:HGNC:25407]	FALSE	FALSE	FALSE	FALSE	TRUE	FALSE	FALSE	FALSE
ENST00000241527.10	MTERF4	ENSG00000122085	mitochondrial transcription termination factor 4 [Source:HGNC Symbol;Acc:HGNC:28785]	FALSE	FALSE	FALSE	TRUE	TRUE	TRUE	TRUE	FALSE
ENST00000241600.10	MRPS2	ENSG00000122140	mitochondrial ribosomal protein S2 [Source:HGNC Symbol;Acc:HGNC:14495]	FALSE	FALSE	TRUE	FALSE	FALSE	FALSE	FALSE	FALSE
ENST00000241704.8	COPA	ENSG00000122218	COPI coat complex subunit alpha [Source:HGNC Symbol;Acc:HGNC:2230]	FALSE	FALSE	FALSE	FALSE	FALSE	TRUE	FALSE	FALSE
ENST00000242057.9	AHR	ENSG00000106546	aryl hydrocarbon receptor [Source:HGNC Symbol;Acc:HGNC:348]	TRUE	FALSE	FALSE	TRUE	FALSE	FALSE	FALSE	FALSE
ENST00000242108.9	EEPD1	ENSG00000122547	endonuclease/exonuclease/phosphatase family domain containing 1 [Source:HGNC Symbol;Acc:HGNC:22223]	FALSE	FALSE	FALSE	FALSE	FALSE	FALSE	FALSE	FALSE
ENST00000242209.9	FKBP9	ENSG00000122642	FKBP prolyl isomerase 9 [Source:HGNC Symbol;Acc:HGNC:3725]	FALSE	FALSE	FALSE	FALSE	TRUE	TRUE	TRUE	TRUE
ENST00000242248.10	POLM	ENSG00000122678	DNA polymerase mu [Source:HGNC Symbol;Acc:HGNC:9185]	TRUE	TRUE	TRUE	FALSE	FALSE	FALSE	FALSE	FALSE
ENST00000242257.14	MRM2	ENSG00000122687	mitochondrial rRNA methyltransferase 2 [Source:HGNC Symbol;Acc:HGNC:16352]	TRUE	FALSE	FALSE	FALSE	FALSE	FALSE	FALSE	FALSE
ENST00000242275.7	SLC25A51	ENSG00000122696	solute carrier family 25 member 51 [Source:HGNC Symbol;Acc:HGNC:23323]	FALSE	TRUE	FALSE	FALSE	FALSE	FALSE	FALSE	FALSE
ENST00000242285.11	CLTA	ENSG00000122705	clathrin light chain A [Source:HGNC Symbol;Acc:HGNC:2090]	FALSE	FALSE	FALSE	FALSE	FALSE	TRUE	FALSE	FALSE
ENST00000242323.8	DCAF10	ENSG00000122741	DDB1 and CUL4 associated factor 10 [Source:HGNC Symbol;Acc:HGNC:23686]	FALSE	FALSE	FALSE	TRUE	FALSE	FALSE	FALSE	FALSE
ENST00000242351.10	ZC3HAV1	ENSG00000105939	zinc finger CCCH-type containing, antiviral 1 [Source:HGNC Symbol;Acc:HGNC:23721]	TRUE	TRUE	FALSE	FALSE	FALSE	FALSE	FALSE	FALSE
ENST00000242505.11	FAM149B1	ENSG00000138286	family with sequence similarity 149 member B1 [Source:HGNC Symbol;Acc:HGNC:29162]	FALSE	FALSE	TRUE	FALSE	FALSE	FALSE	FALSE	FALSE
ENST00000242576.7	UNG	ENSG00000076248	uracil DNA glycosylase [Source:HGNC Symbol;Acc:HGNC:12572]	FALSE	FALSE	FALSE	FALSE	FALSE	FALSE	FALSE	FALSE
ENST00000242577.11	DYNLL1	ENSG00000088986	dynein light chain LC8-type 1 [Source:HGNC Symbol;Acc:HGNC:15476]	FALSE	FALSE	FALSE	FALSE	FALSE	FALSE	FALSE	FALSE
ENST00000242592.9	ACADS	ENSG00000122971	acyl-CoA dehydrogenase short chain [Source:HGNC Symbol;Acc:HGNC:90]	TRUE	FALSE	FALSE	FALSE	TRUE	FALSE	FALSE	TRUE
ENST00000242719.4	RNF11	ENSG00000123091	ring finger protein 11 [Source:HGNC Symbol;Acc:HGNC:10056]	FALSE	FALSE	FALSE	FALSE	FALSE	FALSE	FALSE	FALSE
ENST00000242770.9	STX10	ENSG00000104915	syntaxin 10 [Source:HGNC Symbol;Acc:HGNC:11428]	FALSE	FALSE	FALSE	TRUE	FALSE	TRUE	FALSE	FALSE
ENST00000242776.9	DDX39A	ENSG00000123136	DExD-box helicase 39A [Source:HGNC Symbol;Acc:HGNC:17821]	FALSE	FALSE	FALSE	TRUE	FALSE	FALSE	FALSE	FALSE
ENST00000242783.11	PKN1	ENSG00000123143	protein kinase N1 [Source:HGNC Symbol;Acc:HGNC:9405]	TRUE	FALSE	FALSE	FALSE	TRUE	FALSE	FALSE	TRUE
ENST00000242784.5	TRIR	ENSG00000123144	telomerase RNA component interacting RNase [Source:HGNC Symbol;Acc:HGNC:28424]	FALSE	FALSE	TRUE	TRUE	FALSE	FALSE	TRUE	TRUE
ENST00000242786.6	ADGRE5	ENSG00000123146	adhesion G protein-coupled receptor E5 [Source:HGNC Symbol;Acc:HGNC:1711]	TRUE	TRUE	TRUE	TRUE	TRUE	TRUE	FALSE	TRUE
ENST00000242827.11	EBPL	ENSG00000123179	EBP like [Source:HGNC Symbol;Acc:HGNC:18061]	FALSE	FALSE	FALSE	FALSE	TRUE	FALSE	FALSE	FALSE
ENST00000242848.8	ZC3H13	ENSG00000123200	zinc finger CCCH-type containing 13 [Source:HGNC Symbol;Acc:HGNC:20368]	FALSE	FALSE	TRUE	FALSE	FALSE	FALSE	FALSE	FALSE
ENST00000242872.7	CENPK	ENSG00000123219	centromere protein K [Source:HGNC Symbol;Acc:HGNC:29479]	FALSE	FALSE	FALSE	FALSE	FALSE	FALSE	FALSE	TRUE
ENST00000243045.10	ORMDL2	ENSG00000123353	ORMDL sphingolipid biosynthesis regulator 2 [Source:HGNC Symbol;Acc:HGNC:16037]	FALSE	FALSE	FALSE	FALSE	FALSE	FALSE	FALSE	FALSE
ENST00000243050.5	NR4A1	ENSG00000123358	nuclear receptor subfamily 4 group A member 1 [Source:HGNC Symbol;Acc:HGNC:7980]	FALSE	TRUE	FALSE	FALSE	TRUE	FALSE	FALSE	FALSE
ENST00000243056.5	HOXC13	ENSG00000123364	homeobox C13 [Source:HGNC Symbol;Acc:HGNC:5125]	FALSE	FALSE	TRUE	TRUE	TRUE	TRUE	TRUE	FALSE
ENST00000243077.8	LRP1	ENSG00000123384	LDL receptor related protein 1 [Source:HGNC Symbol;Acc:HGNC:6692]	FALSE	TRUE	FALSE	FALSE	FALSE	FALSE	FALSE	TRUE
ENST00000243108.5	HOXC6	ENSG00000197757	homeobox C6 [Source:HGNC Symbol;Acc:HGNC:5128]	FALSE	TRUE	FALSE	FALSE	FALSE	FALSE	FALSE	FALSE
ENST00000243112.9	SMUG1	ENSG00000123415	single-strand-selective monofunctional uracil-DNA glycosylase 1 [Source:HGNC Symbol;Acc:HGNC:17148]	TRUE	FALSE	FALSE	FALSE	FALSE	FALSE	FALSE	TRUE
ENST00000243189.12	RSRP1	ENSG00000117616	arginine and serine rich protein 1 [Source:HGNC Symbol;Acc:HGNC:25234]	FALSE	FALSE	TRUE	FALSE	FALSE	FALSE	TRUE	FALSE
ENST00000243253.8	SEC61A1	ENSG00000058262	SEC61 translocon subunit alpha 1 [Source:HGNC Symbol;Acc:HGNC:18276]	FALSE	TRUE	FALSE	FALSE	FALSE	TRUE	FALSE	TRUE
ENST00000243286.7	TCEAL3	ENSG00000196507	transcription elongation factor A like 3 [Source:HGNC Symbol;Acc:HGNC:28247]	FALSE	TRUE	FALSE	FALSE	FALSE	TRUE	FALSE	FALSE
ENST00000243326.9	RIF1	ENSG00000080345	replication timing regulatory factor 1 [Source:HGNC Symbol;Acc:HGNC:23207]	FALSE	FALSE	FALSE	FALSE	FALSE	TRUE	FALSE	FALSE
ENST00000243346.10	NMI	ENSG00000123609	N-myc and STAT interactor [Source:HGNC Symbol;Acc:HGNC:7854]	FALSE	FALSE	TRUE	FALSE	TRUE	TRUE	FALSE	FALSE
ENST00000243389.8	SLC36A1	ENSG00000123643	solute carrier family 36 member 1 [Source:HGNC Symbol;Acc:HGNC:18761]	FALSE	TRUE	FALSE	FALSE	FALSE	FALSE	FALSE	TRUE
ENST00000243498.10	EXOSC9	ENSG00000123737	exosome component 9 [Source:HGNC Symbol;Acc:HGNC:9137]	FALSE	FALSE	FALSE	FALSE	FALSE	FALSE	FALSE	FALSE
ENST00000243501.10	PLA2G12A	ENSG00000123739	phospholipase A2 group XIIA [Source:HGNC Symbol;Acc:HGNC:18554]	FALSE	FALSE	FALSE	FALSE	FALSE	FALSE	FALSE	TRUE
ENST00000243562.13	LTBP4	ENSG00000090006	latent transforming growth factor beta binding protein 4 [Source:HGNC Symbol;Acc:HGNC:6717]	FALSE	FALSE	TRUE	FALSE	FALSE	FALSE	TRUE	FALSE
ENST00000243563.8	SNRPA	ENSG00000077312	small nuclear ribonucleoprotein polypeptide A [Source:HGNC Symbol;Acc:HGNC:11151]	FALSE	FALSE	FALSE	FALSE	FALSE	FALSE	FALSE	FALSE
ENST00000243578.8	B9D2	ENSG00000123810	B9 domain containing 2 [Source:HGNC Symbol;Acc:HGNC:28636]	FALSE	FALSE	FALSE	FALSE	TRUE	TRUE	FALSE	TRUE
ENST00000243583.10	COQ8B	ENSG00000123815	coenzyme Q8B [Source:HGNC Symbol;Acc:HGNC:19041]	FALSE	FALSE	FALSE	FALSE	TRUE	FALSE	FALSE	FALSE
ENST00000243611.9	C4BPB	ENSG00000123843	complement component 4 binding protein beta [Source:HGNC Symbol;Acc:HGNC:1328]	FALSE	FALSE	FALSE	FALSE	TRUE	FALSE	FALSE	FALSE
ENST00000243639.8	ZNF468	ENSG00000204604	zinc finger protein 468 [Source:HGNC Symbol;Acc:HGNC:33105]	FALSE	TRUE	FALSE	FALSE	FALSE	FALSE	FALSE	FALSE
ENST00000243644.9	ZNF350	ENSG00000256683	zinc finger protein 350 [Source:HGNC Symbol;Acc:HGNC:16656]	FALSE	TRUE	FALSE	FALSE	FALSE	TRUE	FALSE	FALSE
ENST00000243776.11	CHPF	ENSG00000123989	chondroitin polymerizing factor [Source:HGNC Symbol;Acc:HGNC:24291]	FALSE	FALSE	FALSE	FALSE	FALSE	TRUE	TRUE	TRUE
ENST00000243810.10	SP140L	ENSG00000185404	SP140 nuclear body protein like [Source:HGNC Symbol;Acc:HGNC:25105]	FALSE	FALSE	FALSE	FALSE	FALSE	FALSE	FALSE	TRUE
ENST00000243878.9	ENKD1	ENSG00000124074	enkurin domain containing 1 [Source:HGNC Symbol;Acc:HGNC:25246]	FALSE	FALSE	FALSE	FALSE	TRUE	FALSE	TRUE	FALSE
ENST00000243896.6	SLC35C2	ENSG00000080189	solute carrier family 35 member C2 [Source:HGNC Symbol;Acc:HGNC:17117]	FALSE	FALSE	FALSE	TRUE	TRUE	FALSE	FALSE	FALSE
ENST00000243903.6	ACTR5	ENSG00000101442	actin related protein 5 [Source:HGNC Symbol;Acc:HGNC:14671]	FALSE	FALSE	FALSE	TRUE	FALSE	FALSE	FALSE	FALSE
ENST00000243918.10	SYS1	ENSG00000204070	SYS1 golgi trafficking protein [Source:HGNC Symbol;Acc:HGNC:16162]	FALSE	FALSE	FALSE	FALSE	FALSE	FALSE	FALSE	TRUE
ENST00000243924.4	PI3	ENSG00000124102	peptidase inhibitor 3 [Source:HGNC Symbol;Acc:HGNC:8947]	FALSE	FALSE	FALSE	FALSE	FALSE	TRUE	FALSE	FALSE
ENST00000243938.9	WFDC3	ENSG00000124116	WAP four-disulfide core domain 3 [Source:HGNC Symbol;Acc:HGNC:15957]	FALSE	FALSE	FALSE	FALSE	FALSE	FALSE	FALSE	FALSE
ENST00000243997.8	ATP5F1E	ENSG00000124172	ATP synthase F1 subunit epsilon [Source:HGNC Symbol;Acc:HGNC:838]	FALSE	FALSE	FALSE	FALSE	FALSE	TRUE	FALSE	FALSE
ENST00000244007.7	PLCG1	ENSG00000124181	phospholipase C gamma 1 [Source:HGNC Symbol;Acc:HGNC:9065]	FALSE	FALSE	FALSE	FALSE	FALSE	TRUE	FALSE	FALSE
ENST00000244020.5	SRSF6	ENSG00000124193	serine and arginine rich splicing factor 6 [Source:HGNC Symbol;Acc:HGNC:10788]	FALSE	FALSE	FALSE	FALSE	FALSE	FALSE	FALSE	FALSE
ENST00000244040.4	RAB22A	ENSG00000124209	RAB22A, member RAS oncogene family [Source:HGNC Symbol;Acc:HGNC:9764]	TRUE	FALSE	FALSE	FALSE	TRUE	FALSE	TRUE	FALSE
ENST00000244050.3	SNAI1	ENSG00000124216	snail family transcriptional repressor 1 [Source:HGNC Symbol;Acc:HGNC:11128]	FALSE	FALSE	FALSE	FALSE	FALSE	FALSE	FALSE	FALSE
ENST00000244051.3	MOCS3	ENSG00000124217	molybdenum cofactor synthesis 3 [Source:HGNC Symbol;Acc:HGNC:15765]	FALSE	FALSE	FALSE	FALSE	FALSE	TRUE	FALSE	FALSE
ENST00000244061.6	RNF114	ENSG00000124226	ring finger protein 114 [Source:HGNC Symbol;Acc:HGNC:13094]	FALSE	FALSE	FALSE	FALSE	FALSE	TRUE	FALSE	TRUE
ENST00000244137.12	PEPD	ENSG00000124299	peptidase D [Source:HGNC Symbol;Acc:HGNC:8840]	FALSE	FALSE	FALSE	FALSE	TRUE	FALSE	TRUE	FALSE
ENST00000244174.11	IL9R	ENSG00000124334	interleukin 9 receptor [Source:HGNC Symbol;Acc:HGNC:6030]	FALSE	FALSE	FALSE	FALSE	FALSE	FALSE	FALSE	FALSE
ENST00000244204.11	NAGK	ENSG00000124357	N-acetylglucosamine kinase [Source:HGNC Symbol;Acc:HGNC:17174]	FALSE	FALSE	FALSE	FALSE	FALSE	FALSE	TRUE	FALSE
ENST00000244217.6	MCEE	ENSG00000124370	methylmalonyl-CoA epimerase [Source:HGNC Symbol;Acc:HGNC:16732]	FALSE	FALSE	FALSE	FALSE	FALSE	TRUE	TRUE	FALSE
ENST00000244227.8	SNRNP27	ENSG00000124380	small nuclear ribonucleoprotein U4/U6.U5 subunit 27 [Source:HGNC Symbol;Acc:HGNC:30240]	FALSE	FALSE	FALSE	FALSE	FALSE	TRUE	FALSE	TRUE
ENST00000244230.7	MPHOSPH10	ENSG00000124383	M-phase phosphoprotein 10 [Source:HGNC Symbol;Acc:HGNC:7213]	FALSE	FALSE	TRUE	FALSE	FALSE	FALSE	FALSE	FALSE
ENST00000244293.11	PSG9	ENSG00000183668	pregnancy specific beta-1-glycoprotein 9 [Source:HGNC Symbol;Acc:HGNC:9526]	FALSE	FALSE	FALSE	FALSE	FALSE	TRUE	TRUE	FALSE
ENST00000244296.6	PSG1	ENSG00000231924	pregnancy specific beta-1-glycoprotein 1 [Source:HGNC Symbol;Acc:HGNC:9514]	FALSE	TRUE	FALSE	FALSE	FALSE	TRUE	FALSE	FALSE
ENST00000244333.4	LYPD3	ENSG00000124466	LY6/PLAUR domain containing 3 [Source:HGNC Symbol;Acc:HGNC:24880]	FALSE	FALSE	TRUE	FALSE	TRUE	FALSE	FALSE	FALSE
ENST00000244360.8	RNF39	ENSG00000204618	ring finger protein 39 [Source:HGNC Symbol;Acc:HGNC:18064]	FALSE	TRUE	TRUE	FALSE	FALSE	TRUE	FALSE	FALSE
ENST00000244426.10	FBXO9	ENSG00000112146	F-box protein 9 [Source:HGNC Symbol;Acc:HGNC:13588]	FALSE	FALSE	FALSE	FALSE	FALSE	FALSE	FALSE	FALSE
ENST00000244496.6	RRP36	ENSG00000124541	ribosomal RNA processing 36 [Source:HGNC Symbol;Acc:HGNC:21374]	FALSE	FALSE	FALSE	FALSE	TRUE	TRUE	FALSE	FALSE
ENST00000244519.7	BTN3A3	ENSG00000111801	butyrophilin subfamily 3 member A3 [Source:HGNC Symbol;Acc:HGNC:1140]	FALSE	FALSE	FALSE	FALSE	FALSE	FALSE	FALSE	FALSE
ENST00000244520.10	SNRPC	ENSG00000124562	small nuclear ribonucleoprotein polypeptide C [Source:HGNC Symbol;Acc:HGNC:11157]	FALSE	FALSE	FALSE	FALSE	FALSE	FALSE	FALSE	FALSE
ENST00000244533.7	ABCC10	ENSG00000124574	ATP binding cassette subfamily C member 10 [Source:HGNC Symbol;Acc:HGNC:52]	FALSE	FALSE	FALSE	FALSE	FALSE	FALSE	FALSE	FALSE
ENST00000244565.8	UNC5CL	ENSG00000124602	unc-5 family C-terminal like [Source:HGNC Symbol;Acc:HGNC:21203]	TRUE	FALSE	TRUE	FALSE	FALSE	FALSE	FALSE	FALSE
ENST00000244571.5	AARS2	ENSG00000124608	alanyl-tRNA synthetase 2, mitochondrial [Source:HGNC Symbol;Acc:HGNC:21022]	FALSE	TRUE	FALSE	FALSE	FALSE	FALSE	FALSE	TRUE
ENST00000244576.9	ZNF391	ENSG00000124613	zinc finger protein 391 [Source:HGNC Symbol;Acc:HGNC:18779]	FALSE	FALSE	FALSE	FALSE	FALSE	FALSE	FALSE	FALSE
ENST00000244669.3	APOBEC2	ENSG00000124701	apolipoprotein B mRNA editing enzyme catalytic subunit 2 [Source:HGNC Symbol;Acc:HGNC:605]	FALSE	FALSE	FALSE	FALSE	FALSE	FALSE	FALSE	FALSE
ENST00000244711.4	MEA1	ENSG00000124733	male-enhanced antigen 1 [Source:HGNC Symbol;Acc:HGNC:6986]	TRUE	FALSE	FALSE	FALSE	TRUE	TRUE	FALSE	FALSE
ENST00000244741.10	CDKN1A	ENSG00000124762	cyclin dependent kinase inhibitor 1A [Source:HGNC Symbol;Acc:HGNC:1784]	FALSE	FALSE	FALSE	FALSE	FALSE	TRUE	TRUE	TRUE
ENST00000244745.4	SOX4	ENSG00000124766	SRY-box transcription factor 4 [Source:HGNC Symbol;Acc:HGNC:11200]	FALSE	FALSE	FALSE	FALSE	TRUE	FALSE	FALSE	FALSE
ENST00000244763.9	SSR1	ENSG00000124783	signal sequence receptor subunit 1 [Source:HGNC Symbol;Acc:HGNC:11323]	TRUE	FALSE	FALSE	FALSE	FALSE	FALSE	FALSE	FALSE
ENST00000244769.8	ATXN1	ENSG00000124788	ataxin 1 [Source:HGNC Symbol;Acc:HGNC:10548]	FALSE	FALSE	TRUE	FALSE	FALSE	TRUE	FALSE	FALSE
ENST00000244777.6	BLOC1S5	ENSG00000188428	biogenesis of lysosomal organelles complex 1 subunit 5 [Source:HGNC Symbol;Acc:HGNC:18561]	FALSE	FALSE	FALSE	FALSE	FALSE	TRUE	FALSE	FALSE
ENST00000244815.9	LRRFIP1	ENSG00000124831	LRR binding FLII interacting protein 1 [Source:HGNC Symbol;Acc:HGNC:6702]	FALSE	FALSE	FALSE	TRUE	TRUE	TRUE	FALSE	FALSE
ENST00000245046.7	EMC3	ENSG00000125037	ER membrane protein complex subunit 3 [Source:HGNC Symbol;Acc:HGNC:23999]	FALSE	FALSE	FALSE	FALSE	FALSE	TRUE	TRUE	FALSE
ENST00000245105.8	SH3TC1	ENSG00000125089	SH3 domain and tetratricopeptide repeats 1 [Source:HGNC Symbol;Acc:HGNC:26009]	FALSE	FALSE	FALSE	FALSE	FALSE	TRUE	FALSE	FALSE
ENST00000245157.11	BBS2	ENSG00000125124	Bardet-Biedl syndrome 2 [Source:HGNC Symbol;Acc:HGNC:967]	FALSE	FALSE	FALSE	FALSE	FALSE	TRUE	FALSE	FALSE
ENST00000245185.6	MT2A	ENSG00000125148	metallothionein 2A [Source:HGNC Symbol;Acc:HGNC:7406]	TRUE	TRUE	FALSE	FALSE	FALSE	FALSE	FALSE	FALSE
ENST00000245206.10	GOT2	ENSG00000125166	glutamic-oxaloacetic transaminase 2 [Source:HGNC Symbol;Acc:HGNC:4433]	FALSE	FALSE	FALSE	FALSE	FALSE	FALSE	FALSE	FALSE
ENST00000245222.9	SPHK2	ENSG00000063176	sphingosine kinase 2 [Source:HGNC Symbol;Acc:HGNC:18859]	TRUE	TRUE	TRUE	TRUE	FALSE	FALSE	TRUE	FALSE
ENST00000245255.7	PIWIL1	ENSG00000125207	piwi like RNA-mediated gene silencing 1 [Source:HGNC Symbol;Acc:HGNC:9007]	FALSE	FALSE	FALSE	TRUE	FALSE	FALSE	FALSE	FALSE
ENST00000245304.5	RAP2A	ENSG00000125249	RAP2A, member of RAS oncogene family [Source:HGNC Symbol;Acc:HGNC:9861]	FALSE	FALSE	FALSE	FALSE	FALSE	TRUE	TRUE	TRUE
ENST00000245382.6	HROB	ENSG00000125319	homologous recombination factor with OB-fold [Source:HGNC Symbol;Acc:HGNC:28460]	FALSE	FALSE	FALSE	TRUE	FALSE	FALSE	FALSE	FALSE
ENST00000245407.8	SLC22A5	ENSG00000197375	solute carrier family 22 member 5 [Source:HGNC Symbol;Acc:HGNC:10969]	FALSE	TRUE	FALSE	FALSE	FALSE	TRUE	TRUE	TRUE
ENST00000245414.9	IRF1	ENSG00000125347	interferon regulatory factor 1 [Source:HGNC Symbol;Acc:HGNC:6116]	FALSE	FALSE	FALSE	FALSE	FALSE	FALSE	FALSE	FALSE
ENST00000245451.9	BMP4	ENSG00000125378	bone morphogenetic protein 4 [Source:HGNC Symbol;Acc:HGNC:1071]	FALSE	FALSE	FALSE	FALSE	FALSE	FALSE	TRUE	FALSE
ENST00000245458.11	RPS29	ENSG00000213741	ribosomal protein S29 [Source:HGNC Symbol;Acc:HGNC:10419]	FALSE	FALSE	FALSE	FALSE	FALSE	TRUE	FALSE	FALSE
ENST00000245479.3	SOX9	ENSG00000125398	SRY-box transcription factor 9 [Source:HGNC Symbol;Acc:HGNC:11204]	FALSE	FALSE	TRUE	TRUE	FALSE	FALSE	FALSE	FALSE
ENST00000245539.11	MRPS7	ENSG00000125445	mitochondrial ribosomal protein S7 [Source:HGNC Symbol;Acc:HGNC:14499]	FALSE	FALSE	FALSE	FALSE	TRUE	TRUE	FALSE	FALSE
ENST00000245543.6	ARMC7	ENSG00000125449	armadillo repeat containing 7 [Source:HGNC Symbol;Acc:HGNC:26168]	TRUE	FALSE	FALSE	FALSE	FALSE	FALSE	FALSE	FALSE
ENST00000245544.9	NUP85	ENSG00000125450	nucleoporin 85 [Source:HGNC Symbol;Acc:HGNC:8734]	TRUE	TRUE	TRUE	FALSE	TRUE	TRUE	TRUE	TRUE
ENST00000245552.7	NT5C	ENSG00000125458	5', 3'-nucleotidase, cytosolic [Source:HGNC Symbol;Acc:HGNC:17144]	FALSE	FALSE	FALSE	FALSE	TRUE	TRUE	FALSE	TRUE
ENST00000245564.8	MSTO1	ENSG00000125459	misato mitochondrial distribution and morphology regulator 1 [Source:HGNC Symbol;Acc:HGNC:29678]	TRUE	FALSE	FALSE	FALSE	FALSE	FALSE	FALSE	FALSE
ENST00000245615.6	MBOAT7	ENSG00000125505	membrane bound O-acyltransferase domain containing 7 [Source:HGNC Symbol;Acc:HGNC:15505]	FALSE	FALSE	FALSE	TRUE	TRUE	FALSE	FALSE	FALSE
ENST00000245618.5	EPS8L1	ENSG00000131037	EPS8 like 1 [Source:HGNC Symbol;Acc:HGNC:21295]	FALSE	FALSE	FALSE	FALSE	FALSE	FALSE	FALSE	FALSE
ENST00000245663.9	ZBTB46	ENSG00000130584	zinc finger and BTB domain containing 46 [Source:HGNC Symbol;Acc:HGNC:16094]	FALSE	FALSE	TRUE	FALSE	FALSE	FALSE	FALSE	TRUE
ENST00000245680.7	SLC35F5	ENSG00000115084	solute carrier family 35 member F5 [Source:HGNC Symbol;Acc:HGNC:23617]	FALSE	TRUE	FALSE	TRUE	FALSE	FALSE	TRUE	FALSE
ENST00000245787.9	INSIG2	ENSG00000125629	insulin induced gene 2 [Source:HGNC Symbol;Acc:HGNC:20452]	TRUE	FALSE	FALSE	TRUE	TRUE	TRUE	FALSE	FALSE
ENST00000245796.11	PSD4	ENSG00000125637	pleckstrin and Sec7 domain containing 4 [Source:HGNC Symbol;Acc:HGNC:19096]	FALSE	TRUE	TRUE	FALSE	TRUE	FALSE	FALSE	FALSE
ENST00000245812.8	ALKBH7	ENSG00000125652	alkB homolog 7 [Source:HGNC Symbol;Acc:HGNC:21306]	FALSE	FALSE	FALSE	FALSE	TRUE	FALSE	FALSE	FALSE
ENST00000245816.11	CLPP	ENSG00000125656	caseinolytic mitochondrial matrix peptidase proteolytic subunit [Source:HGNC Symbol;Acc:HGNC:2084]	FALSE	FALSE	FALSE	FALSE	FALSE	TRUE	FALSE	FALSE
ENST00000245865.10	STRADA	ENSG00000266173	STE20 related adaptor alpha [Source:HGNC Symbol;Acc:HGNC:30172]	FALSE	TRUE	FALSE	FALSE	FALSE	FALSE	FALSE	FALSE
ENST00000245908.11	SH2D3A	ENSG00000125731	SH2 domain containing 3A [Source:HGNC Symbol;Acc:HGNC:16885]	TRUE	TRUE	TRUE	TRUE	TRUE	FALSE	FALSE	FALSE
ENST00000245923.9	RTN2	ENSG00000125744	reticulon 2 [Source:HGNC Symbol;Acc:HGNC:10468]	TRUE	TRUE	TRUE	TRUE	FALSE	FALSE	TRUE	TRUE
ENST00000245925.8	EML2	ENSG00000125746	EMAP like 2 [Source:HGNC Symbol;Acc:HGNC:18035]	TRUE	TRUE	FALSE	FALSE	FALSE	FALSE	FALSE	FALSE
ENST00000245932.11	VASP	ENSG00000125753	vasodilator stimulated phosphoprotein [Source:HGNC Symbol;Acc:HGNC:12652]	FALSE	FALSE	FALSE	FALSE	FALSE	FALSE	FALSE	FALSE
ENST00000245934.12	SYMPK	ENSG00000125755	symplekin scaffold protein [Source:HGNC Symbol;Acc:HGNC:22935]	TRUE	TRUE	FALSE	TRUE	TRUE	TRUE	FALSE	FALSE
ENST00000245960.10	CDC25B	ENSG00000101224	cell division cycle 25B [Source:HGNC Symbol;Acc:HGNC:1726]	FALSE	TRUE	TRUE	TRUE	FALSE	FALSE	FALSE	FALSE
ENST00000246015.8	PSMF1	ENSG00000125818	proteasome inhibitor subunit 1 [Source:HGNC Symbol;Acc:HGNC:9571]	TRUE	FALSE	FALSE	FALSE	FALSE	FALSE	FALSE	FALSE
ENST00000246024.7	TMX4	ENSG00000125827	thioredoxin related transmembrane protein 4 [Source:HGNC Symbol;Acc:HGNC:25237]	FALSE	FALSE	FALSE	FALSE	FALSE	FALSE	TRUE	FALSE
ENST00000246041.6	AP5S1	ENSG00000125843	adaptor related protein complex 5 subunit sigma 1 [Source:HGNC Symbol;Acc:HGNC:15875]	TRUE	FALSE	TRUE	FALSE	FALSE	FALSE	FALSE	FALSE
ENST00000246043.8	RRBP1	ENSG00000125844	ribosome binding protein 1 [Source:HGNC Symbol;Acc:HGNC:10448]	TRUE	FALSE	FALSE	FALSE	FALSE	FALSE	FALSE	FALSE
ENST00000246069.12	DSTN	ENSG00000125868	destrin, actin depolymerizing factor [Source:HGNC Symbol;Acc:HGNC:15750]	TRUE	FALSE	FALSE	FALSE	FALSE	FALSE	FALSE	FALSE
ENST00000246071.8	SNRPB2	ENSG00000125870	small nuclear ribonucleoprotein polypeptide B2 [Source:HGNC Symbol;Acc:HGNC:11155]	FALSE	TRUE	FALSE	FALSE	TRUE	TRUE	FALSE	TRUE
ENST00000246100.3	FAM110A	ENSG00000125898	family with sequence similarity 110 member A [Source:HGNC Symbol;Acc:HGNC:16188]	TRUE	FALSE	FALSE	FALSE	FALSE	FALSE	FALSE	FALSE
ENST00000246112.9	TLE6	ENSG00000104953	TLE family member 6, subcortical maternal complex member [Source:HGNC Symbol;Acc:HGNC:30788]	FALSE	FALSE	FALSE	FALSE	FALSE	TRUE	FALSE	TRUE
ENST00000246115.5	S1PR4	ENSG00000125910	sphingosine-1-phosphate receptor 4 [Source:HGNC Symbol;Acc:HGNC:3170]	FALSE	FALSE	FALSE	FALSE	FALSE	FALSE	FALSE	FALSE
ENST00000246117.9	NCLN	ENSG00000125912	nicalin [Source:HGNC Symbol;Acc:HGNC:26923]	TRUE	FALSE	TRUE	FALSE	TRUE	FALSE	FALSE	FALSE
ENST00000246151.9	PITHD1	ENSG00000057757	PITH domain containing 1 [Source:HGNC Symbol;Acc:HGNC:25022]	TRUE	TRUE	TRUE	TRUE	FALSE	FALSE	TRUE	FALSE
ENST00000246163.2	MAX	ENSG00000125952	MYC associated factor X [Source:HGNC Symbol;Acc:HGNC:6913]	FALSE	FALSE	FALSE	FALSE	TRUE	FALSE	FALSE	FALSE
ENST00000246166.3	FNTB	ENSG00000257365	farnesyltransferase, CAAX box, beta [Source:HGNC Symbol;Acc:HGNC:3785]	TRUE	FALSE	FALSE	FALSE	FALSE	FALSE	TRUE	FALSE
ENST00000246186.8	MMP24	ENSG00000125966	matrix metallopeptidase 24 [Source:HGNC Symbol;Acc:HGNC:7172]	TRUE	FALSE	FALSE	FALSE	FALSE	FALSE	FALSE	FALSE
ENST00000246190.11	NECAB3	ENSG00000125967	N-terminal EF-hand calcium binding protein 3 [Source:HGNC Symbol;Acc:HGNC:15851]	TRUE	FALSE	TRUE	TRUE	FALSE	FALSE	FALSE	FALSE
ENST00000246194.8	RALY	ENSG00000125970	RALY heterogeneous nuclear ribonucleoprotein [Source:HGNC Symbol;Acc:HGNC:15921]	FALSE	FALSE	FALSE	FALSE	FALSE	FALSE	FALSE	FALSE
ENST00000246229.5	PLAGL2	ENSG00000126003	PLAG1 like zinc finger 2 [Source:HGNC Symbol;Acc:HGNC:9047]	FALSE	TRUE	FALSE	FALSE	TRUE	TRUE	TRUE	TRUE
ENST00000246337.9	UROD	ENSG00000126088	uroporphyrinogen decarboxylase [Source:HGNC Symbol;Acc:HGNC:12591]	TRUE	TRUE	TRUE	FALSE	TRUE	FALSE	FALSE	TRUE
ENST00000246505.9	PCID2	ENSG00000126226	PCI domain containing 2 [Source:HGNC Symbol;Acc:HGNC:25653]	FALSE	FALSE	FALSE	FALSE	FALSE	FALSE	FALSE	FALSE
ENST00000246529.4	LRFN3	ENSG00000126243	leucine rich repeat and fibronectin type III domain containing 3 [Source:HGNC Symbol;Acc:HGNC:28370]	FALSE	FALSE	FALSE	FALSE	FALSE	TRUE	FALSE	TRUE
ENST00000246532.6	IGFLR1	ENSG00000126246	IGF like family receptor 1 [Source:HGNC Symbol;Acc:HGNC:23620]	TRUE	TRUE	FALSE	TRUE	FALSE	FALSE	FALSE	TRUE
ENST00000246533.8	CAPNS1	ENSG00000126247	calpain small subunit 1 [Source:HGNC Symbol;Acc:HGNC:1481]	TRUE	FALSE	TRUE	FALSE	FALSE	FALSE	FALSE	FALSE
ENST00000246535.4	PDCD2L	ENSG00000126249	programmed cell death 2 like [Source:HGNC Symbol;Acc:HGNC:28194]	FALSE	FALSE	FALSE	FALSE	FALSE	FALSE	FALSE	FALSE
ENST00000246548.9	UBA2	ENSG00000126261	ubiquitin like modifier activating enzyme 2 [Source:HGNC Symbol;Acc:HGNC:30661]	FALSE	FALSE	FALSE	FALSE	TRUE	TRUE	TRUE	FALSE
ENST00000246551.9	HCST	ENSG00000126264	hematopoietic cell signal transducer [Source:HGNC Symbol;Acc:HGNC:16977]	TRUE	TRUE	TRUE	FALSE	FALSE	FALSE	FALSE	FALSE
ENST00000246635.8	KRT13	ENSG00000171401	keratin 13 [Source:HGNC Symbol;Acc:HGNC:6415]	FALSE	FALSE	FALSE	FALSE	FALSE	FALSE	TRUE	TRUE
ENST00000246672.4	NR1D1	ENSG00000126368	nuclear receptor subfamily 1 group D member 1 [Source:HGNC Symbol;Acc:HGNC:7962]	TRUE	FALSE	FALSE	FALSE	TRUE	TRUE	FALSE	TRUE
ENST00000246747.9	ARL2	ENSG00000213465	ADP ribosylation factor like GTPase 2 [Source:HGNC Symbol;Acc:HGNC:693]	FALSE	FALSE	FALSE	FALSE	TRUE	FALSE	TRUE	FALSE
ENST00000246784.8	BCL2L12	ENSG00000126453	BCL2 like 12 [Source:HGNC Symbol;Acc:HGNC:13787]	FALSE	FALSE	FALSE	FALSE	TRUE	FALSE	FALSE	FALSE
ENST00000246785.7	BCL2L12	ENSG00000126453	BCL2 like 12 [Source:HGNC Symbol;Acc:HGNC:13787]	FALSE	FALSE	TRUE	TRUE	FALSE	FALSE	FALSE	FALSE
ENST00000246792.4	RRAS	ENSG00000126458	RAS related [Source:HGNC Symbol;Acc:HGNC:10447]	FALSE	TRUE	FALSE	FALSE	FALSE	FALSE	FALSE	FALSE
ENST00000246794.10	PRRG2	ENSG00000126460	proline rich and Gla domain 2 [Source:HGNC Symbol;Acc:HGNC:9470]	TRUE	FALSE	TRUE	TRUE	FALSE	FALSE	FALSE	TRUE
ENST00000246802.10	NOP53	ENSG00000105373	NOP53 ribosome biogenesis factor [Source:HGNC Symbol;Acc:HGNC:4333]	TRUE	TRUE	FALSE	TRUE	TRUE	TRUE	FALSE	TRUE
ENST00000246868.7	SBDS	ENSG00000126524	SBDS ribosome maturation factor [Source:HGNC Symbol;Acc:HGNC:19440]	FALSE	TRUE	FALSE	FALSE	FALSE	FALSE	FALSE	FALSE
ENST00000246912.8	MLX	ENSG00000108788	MAX dimerization protein MLX [Source:HGNC Symbol;Acc:HGNC:11645]	FALSE	FALSE	FALSE	TRUE	TRUE	TRUE	TRUE	TRUE
ENST00000246949.10	DNASE1	ENSG00000213918	deoxyribonuclease 1 [Source:HGNC Symbol;Acc:HGNC:2956]	FALSE	FALSE	FALSE	FALSE	FALSE	TRUE	FALSE	FALSE
ENST00000246957.10	TRAP1	ENSG00000126602	TNF receptor associated protein 1 [Source:HGNC Symbol;Acc:HGNC:16264]	TRUE	FALSE	FALSE	FALSE	TRUE	TRUE	FALSE	FALSE
ENST00000247001.10	SUGP1	ENSG00000105705	SURP and G-patch domain containing 1 [Source:HGNC Symbol;Acc:HGNC:18643]	FALSE	FALSE	FALSE	FALSE	TRUE	TRUE	FALSE	FALSE
ENST00000247003.9	DDX49	ENSG00000105671	DEAD-box helicase 49 [Source:HGNC Symbol;Acc:HGNC:18684]	FALSE	FALSE	FALSE	FALSE	FALSE	FALSE	FALSE	FALSE
ENST00000247020.9	SDF2	ENSG00000132581	stromal cell derived factor 2 [Source:HGNC Symbol;Acc:HGNC:10675]	TRUE	FALSE	TRUE	TRUE	TRUE	FALSE	FALSE	FALSE
ENST00000247026.10	NSRP1	ENSG00000126653	nuclear speckle splicing regulatory protein 1 [Source:HGNC Symbol;Acc:HGNC:25305]	FALSE	FALSE	FALSE	FALSE	FALSE	FALSE	FALSE	FALSE
ENST00000247087.10	AHDC1	ENSG00000126705	AT-hook DNA binding motif containing 1 [Source:HGNC Symbol;Acc:HGNC:25230]	FALSE	FALSE	FALSE	FALSE	FALSE	FALSE	FALSE	FALSE
ENST00000247161.7	ELK1	ENSG00000126767	ETS transcription factor ELK1 [Source:HGNC Symbol;Acc:HGNC:3321]	FALSE	FALSE	FALSE	FALSE	TRUE	FALSE	FALSE	FALSE
ENST00000247178.6	ATG14	ENSG00000126775	autophagy related 14 [Source:HGNC Symbol;Acc:HGNC:19962]	FALSE	TRUE	FALSE	FALSE	FALSE	TRUE	FALSE	FALSE
ENST00000247191.7	DLGAP5	ENSG00000126787	DLG associated protein 5 [Source:HGNC Symbol;Acc:HGNC:16864]	FALSE	TRUE	FALSE	FALSE	FALSE	FALSE	FALSE	FALSE
ENST00000247194.9	L3HYPDH	ENSG00000126790	trans-L-3-hydroxyproline dehydratase [Source:HGNC Symbol;Acc:HGNC:20488]	FALSE	FALSE	FALSE	FALSE	FALSE	FALSE	FALSE	FALSE
ENST00000247207.7	HSPA2	ENSG00000126803	heat shock protein family A (Hsp70) member 2 [Source:HGNC Symbol;Acc:HGNC:5235]	FALSE	FALSE	FALSE	FALSE	FALSE	TRUE	FALSE	TRUE
ENST00000247225.7	SGPP1	ENSG00000126821	sphingosine-1-phosphate phosphatase 1 [Source:HGNC Symbol;Acc:HGNC:17720]	FALSE	FALSE	FALSE	FALSE	TRUE	TRUE	TRUE	FALSE
ENST00000247226.13	PLEKHG3	ENSG00000126822	pleckstrin homology and RhoGEF domain containing G3 [Source:HGNC Symbol;Acc:HGNC:20364]	TRUE	FALSE	TRUE	FALSE	FALSE	FALSE	TRUE	FALSE
ENST00000247461.9	CANX	ENSG00000127022	calnexin [Source:HGNC Symbol;Acc:HGNC:1473]	FALSE	TRUE	FALSE	FALSE	TRUE	FALSE	TRUE	TRUE
ENST00000247655.4	COX7C	ENSG00000127184	cytochrome c oxidase subunit 7C [Source:HGNC Symbol;Acc:HGNC:2292]	FALSE	FALSE	FALSE	FALSE	FALSE	FALSE	FALSE	FALSE
ENST00000247665.12	PHPT1	ENSG00000054148	phosphohistidine phosphatase 1 [Source:HGNC Symbol;Acc:HGNC:30033]	FALSE	FALSE	FALSE	FALSE	FALSE	FALSE	FALSE	FALSE
ENST00000247668.7	TRAF2	ENSG00000127191	TNF receptor associated factor 2 [Source:HGNC Symbol;Acc:HGNC:12032]	TRUE	FALSE	FALSE	FALSE	TRUE	TRUE	FALSE	TRUE
ENST00000247829.8	TSPAN8	ENSG00000127324	tetraspanin 8 [Source:HGNC Symbol;Acc:HGNC:11855]	TRUE	FALSE	FALSE	FALSE	FALSE	TRUE	FALSE	FALSE
ENST00000247833.12	RAB3IP	ENSG00000127328	RAB3A interacting protein [Source:HGNC Symbol;Acc:HGNC:16508]	FALSE	FALSE	FALSE	FALSE	TRUE	FALSE	FALSE	TRUE
ENST00000247843.7	YEATS4	ENSG00000127337	YEATS domain containing 4 [Source:HGNC Symbol;Acc:HGNC:24859]	FALSE	FALSE	FALSE	FALSE	TRUE	TRUE	FALSE	TRUE
ENST00000247866.9	NDUFB2	ENSG00000090266	NADH:ubiquinone oxidoreductase subunit B2 [Source:HGNC Symbol;Acc:HGNC:7697]	FALSE	FALSE	FALSE	FALSE	FALSE	FALSE	FALSE	FALSE
ENST00000247930.5	ZNF777	ENSG00000196453	zinc finger protein 777 [Source:HGNC Symbol;Acc:HGNC:22213]	FALSE	FALSE	FALSE	FALSE	TRUE	TRUE	FALSE	TRUE
ENST00000247933.9	IDUA	ENSG00000127415	alpha-L-iduronidase [Source:HGNC Symbol;Acc:HGNC:5391]	FALSE	TRUE	FALSE	TRUE	FALSE	TRUE	FALSE	FALSE
ENST00000247956.11	ZNF317	ENSG00000130803	zinc finger protein 317 [Source:HGNC Symbol;Acc:HGNC:13507]	FALSE	FALSE	FALSE	FALSE	FALSE	TRUE	FALSE	FALSE
ENST00000247970.9	PIN1	ENSG00000127445	peptidylprolyl cis/trans isomerase, NIMA-interacting 1 [Source:HGNC Symbol;Acc:HGNC:8988]	FALSE	FALSE	FALSE	FALSE	FALSE	FALSE	FALSE	FALSE
ENST00000247977.9	FBXL12	ENSG00000127452	F-box and leucine rich repeat protein 12 [Source:HGNC Symbol;Acc:HGNC:13611]	FALSE	FALSE	FALSE	FALSE	FALSE	TRUE	TRUE	FALSE
ENST00000248054.10	SIN3B	ENSG00000127511	SIN3 transcription regulator family member B [Source:HGNC Symbol;Acc:HGNC:19354]	FALSE	FALSE	TRUE	FALSE	FALSE	TRUE	FALSE	TRUE
ENST00000248070.10	EPS15L1	ENSG00000127527	epidermal growth factor receptor pathway substrate 15 like 1 [Source:HGNC Symbol;Acc:HGNC:24634]	FALSE	FALSE	TRUE	FALSE	FALSE	FALSE	FALSE	FALSE
ENST00000248071.6	KLF2	ENSG00000127528	KLF transcription factor 2 [Source:HGNC Symbol;Acc:HGNC:6347]	FALSE	FALSE	FALSE	FALSE	FALSE	TRUE	FALSE	FALSE
ENST00000248089.8	HCFC1R1	ENSG00000103145	host cell factor C1 regulator 1 [Source:HGNC Symbol;Acc:HGNC:21198]	FALSE	FALSE	FALSE	FALSE	FALSE	FALSE	FALSE	FALSE
ENST00000248098.8	JPT2	ENSG00000206053	Jupiter microtubule associated homolog 2 [Source:HGNC Symbol;Acc:HGNC:14137]	FALSE	FALSE	FALSE	FALSE	FALSE	FALSE	FALSE	FALSE
ENST00000248104.11	UNKL	ENSG00000059145	unk like zinc finger [Source:HGNC Symbol;Acc:HGNC:14184]	FALSE	FALSE	FALSE	FALSE	FALSE	FALSE	FALSE	TRUE
ENST00000248114.7	GFER	ENSG00000127554	growth factor, augmenter of liver regeneration [Source:HGNC Symbol;Acc:HGNC:4236]	FALSE	FALSE	FALSE	FALSE	TRUE	TRUE	TRUE	TRUE
ENST00000248121.7	SYNGR3	ENSG00000127561	synaptogyrin 3 [Source:HGNC Symbol;Acc:HGNC:11501]	TRUE	TRUE	FALSE	FALSE	FALSE	FALSE	FALSE	TRUE
ENST00000248139.8	RAB40C	ENSG00000197562	RAB40C, member RAS oncogene family [Source:HGNC Symbol;Acc:HGNC:18285]	FALSE	TRUE	FALSE	FALSE	FALSE	TRUE	FALSE	FALSE
ENST00000248244.6	TICAM1	ENSG00000127666	TIR domain containing adaptor molecule 1 [Source:HGNC Symbol;Acc:HGNC:18348]	FALSE	TRUE	FALSE	FALSE	TRUE	TRUE	TRUE	TRUE
ENST00000248248.8	MON1B	ENSG00000103111	MON1 homolog B, secretory trafficking associated [Source:HGNC Symbol;Acc:HGNC:25020]	FALSE	FALSE	FALSE	TRUE	FALSE	TRUE	TRUE	FALSE
ENST00000248306.8	METTL25	ENSG00000127720	methyltransferase like 25 [Source:HGNC Symbol;Acc:HGNC:26228]	TRUE	FALSE	FALSE	FALSE	TRUE	TRUE	FALSE	TRUE
ENST00000248342.9	EIF3K	ENSG00000178982	eukaryotic translation initiation factor 3 subunit K [Source:HGNC Symbol;Acc:HGNC:24656]	TRUE	FALSE	FALSE	FALSE	TRUE	FALSE	FALSE	FALSE
ENST00000248378.6	EMC6	ENSG00000127774	ER membrane protein complex subunit 6 [Source:HGNC Symbol;Acc:HGNC:28430]	TRUE	TRUE	TRUE	TRUE	FALSE	FALSE	FALSE	FALSE
ENST00000248420.9	CACTIN	ENSG00000105298	cactin, spliceosome C complex subunit [Source:HGNC Symbol;Acc:HGNC:29938]	FALSE	FALSE	FALSE	FALSE	TRUE	TRUE	FALSE	FALSE
ENST00000248437.9	TUBA4A	ENSG00000127824	tubulin alpha 4a [Source:HGNC Symbol;Acc:HGNC:12407]	FALSE	FALSE	FALSE	FALSE	FALSE	TRUE	FALSE	FALSE
ENST00000248444.10	VIL1	ENSG00000127831	villin 1 [Source:HGNC Symbol;Acc:HGNC:12690]	FALSE	FALSE	FALSE	FALSE	FALSE	TRUE	FALSE	FALSE
ENST00000248450.9	AAMP	ENSG00000127837	angio associated migratory cell protein [Source:HGNC Symbol;Acc:HGNC:18]	FALSE	FALSE	FALSE	FALSE	FALSE	FALSE	FALSE	FALSE
ENST00000248451.7	PNKD	ENSG00000127838	PNKD metallo-beta-lactamase domain containing [Source:HGNC Symbol;Acc:HGNC:9153]	FALSE	FALSE	FALSE	FALSE	FALSE	FALSE	FALSE	FALSE
ENST00000248484.9	TNFRSF19	ENSG00000127863	TNF receptor superfamily member 19 [Source:HGNC Symbol;Acc:HGNC:11915]	FALSE	TRUE	TRUE	FALSE	FALSE	FALSE	FALSE	FALSE
ENST00000248550.7	PHTF2	ENSG00000006576	putative homeodomain transcription factor 2 [Source:HGNC Symbol;Acc:HGNC:13411]	FALSE	FALSE	FALSE	FALSE	FALSE	FALSE	FALSE	FALSE
ENST00000248553.7	HSPB1	ENSG00000106211	heat shock protein family B (small) member 1 [Source:HGNC Symbol;Acc:HGNC:5246]	TRUE	FALSE	FALSE	FALSE	FALSE	FALSE	FALSE	FALSE
ENST00000248566.4	SEM1	ENSG00000127922	SEM1 26S proteasome subunit [Source:HGNC Symbol;Acc:HGNC:10845]	TRUE	FALSE	FALSE	FALSE	FALSE	FALSE	FALSE	FALSE
ENST00000248594.11	PTPN12	ENSG00000127947	protein tyrosine phosphatase non-receptor type 12 [Source:HGNC Symbol;Acc:HGNC:9645]	FALSE	TRUE	FALSE	FALSE	TRUE	TRUE	FALSE	FALSE
ENST00000248600.5	STYXL1	ENSG00000127952	serine/threonine/tyrosine interacting like 1 [Source:HGNC Symbol;Acc:HGNC:18165]	FALSE	FALSE	TRUE	FALSE	FALSE	FALSE	FALSE	FALSE
ENST00000248633.9	PEX1	ENSG00000127980	peroxisomal biogenesis factor 1 [Source:HGNC Symbol;Acc:HGNC:8850]	FALSE	FALSE	FALSE	TRUE	FALSE	FALSE	FALSE	FALSE
ENST00000248668.5	LRFN1	ENSG00000128011	leucine rich repeat and fibronectin type III domain containing 1 [Source:HGNC Symbol;Acc:HGNC:29290]	FALSE	FALSE	FALSE	FALSE	FALSE	FALSE	TRUE	FALSE
ENST00000248706.5	RASL11B	ENSG00000128045	RAS like family 11 member B [Source:HGNC Symbol;Acc:HGNC:23804]	FALSE	FALSE	FALSE	FALSE	FALSE	FALSE	FALSE	FALSE
ENST00000248846.10	TUBGCP6	ENSG00000128159	tubulin gamma complex associated protein 6 [Source:HGNC Symbol;Acc:HGNC:18127]	FALSE	FALSE	FALSE	FALSE	FALSE	FALSE	FALSE	FALSE
ENST00000248879.8	DGCR6L	ENSG00000128185	DiGeorge syndrome critical region gene 6 like [Source:HGNC Symbol;Acc:HGNC:18551]	TRUE	TRUE	FALSE	TRUE	FALSE	FALSE	FALSE	FALSE
ENST00000248924.11	GCAT	ENSG00000100116	glycine C-acetyltransferase [Source:HGNC Symbol;Acc:HGNC:4188]	FALSE	FALSE	FALSE	FALSE	TRUE	FALSE	FALSE	FALSE
ENST00000248929.14	SGSM3	ENSG00000100359	small G protein signaling modulator 3 [Source:HGNC Symbol;Acc:HGNC:25228]	TRUE	FALSE	FALSE	FALSE	FALSE	TRUE	FALSE	FALSE
ENST00000248958.5	SDF2L1	ENSG00000128228	stromal cell derived factor 2 like 1 [Source:HGNC Symbol;Acc:HGNC:10676]	FALSE	FALSE	FALSE	FALSE	FALSE	FALSE	FALSE	FALSE
ENST00000248975.6	YWHAH	ENSG00000128245	tyrosine 3-monooxygenase/tryptophan 5-monooxygenase activation protein eta [Source:HGNC Symbol;Acc:HGNC:12853]	FALSE	FALSE	FALSE	FALSE	FALSE	FALSE	FALSE	FALSE
ENST00000249014.5	CDC42EP1	ENSG00000128283	CDC42 effector protein 1 [Source:HGNC Symbol;Acc:HGNC:17014]	FALSE	FALSE	FALSE	FALSE	TRUE	TRUE	TRUE	TRUE
ENST00000249042.8	TST	ENSG00000128311	thiosulfate sulfurtransferase [Source:HGNC Symbol;Acc:HGNC:12388]	FALSE	FALSE	FALSE	FALSE	TRUE	TRUE	FALSE	TRUE
ENST00000249064.9	CCDC117	ENSG00000159873	coiled-coil domain containing 117 [Source:HGNC Symbol;Acc:HGNC:26599]	FALSE	FALSE	FALSE	FALSE	TRUE	TRUE	TRUE	TRUE
ENST00000249066.10	APOL2	ENSG00000128335	apolipoprotein L2 [Source:HGNC Symbol;Acc:HGNC:619]	FALSE	FALSE	FALSE	FALSE	FALSE	FALSE	FALSE	FALSE
ENST00000249075.4	LIF	ENSG00000128342	LIF interleukin 6 family cytokine [Source:HGNC Symbol;Acc:HGNC:6596]	FALSE	FALSE	TRUE	TRUE	FALSE	TRUE	FALSE	TRUE
ENST00000249209.8	EMC4	ENSG00000128463	ER membrane protein complex subunit 4 [Source:HGNC Symbol;Acc:HGNC:28032]	FALSE	FALSE	FALSE	FALSE	FALSE	FALSE	FALSE	FALSE
ENST00000249269.9	PMPCB	ENSG00000105819	peptidase, mitochondrial processing subunit beta [Source:HGNC Symbol;Acc:HGNC:9119]	FALSE	FALSE	FALSE	FALSE	FALSE	FALSE	FALSE	FALSE
ENST00000249270.11	DNAJC2	ENSG00000105821	DnaJ heat shock protein family (Hsp40) member C2 [Source:HGNC Symbol;Acc:HGNC:13192]	FALSE	FALSE	FALSE	FALSE	FALSE	FALSE	FALSE	FALSE
ENST00000249289.5	ATP6V1F	ENSG00000128524	ATPase H+ transporting V1 subunit F [Source:HGNC Symbol;Acc:HGNC:16832]	FALSE	FALSE	FALSE	FALSE	FALSE	FALSE	FALSE	FALSE
ENST00000249299.7	LSM8	ENSG00000128534	LSM8 homolog, U6 small nuclear RNA associated [Source:HGNC Symbol;Acc:HGNC:20471]	FALSE	FALSE	TRUE	FALSE	FALSE	FALSE	FALSE	FALSE
ENST00000249356.4	DNAJB9	ENSG00000128590	DnaJ heat shock protein family (Hsp40) member B9 [Source:HGNC Symbol;Acc:HGNC:6968]	FALSE	FALSE	FALSE	FALSE	TRUE	TRUE	TRUE	TRUE
ENST00000249364.9	CALU	ENSG00000128595	calumenin [Source:HGNC Symbol;Acc:HGNC:1458]	TRUE	FALSE	TRUE	TRUE	FALSE	TRUE	FALSE	FALSE
ENST00000249396.12	SIRT2	ENSG00000068903	sirtuin 2 [Source:HGNC Symbol;Acc:HGNC:10886]	FALSE	FALSE	FALSE	TRUE	FALSE	FALSE	FALSE	FALSE
ENST00000249442.11	MTX2	ENSG00000128654	metaxin 2 [Source:HGNC Symbol;Acc:HGNC:7506]	FALSE	FALSE	FALSE	FALSE	FALSE	FALSE	FALSE	FALSE
ENST00000249636.11	PIAS1	ENSG00000033800	protein inhibitor of activated STAT 1 [Source:HGNC Symbol;Acc:HGNC:2752]	FALSE	TRUE	FALSE	FALSE	TRUE	TRUE	TRUE	FALSE
ENST00000249647.8	SNAP23	ENSG00000092531	synaptosome associated protein 23 [Source:HGNC Symbol;Acc:HGNC:11131]	FALSE	FALSE	FALSE	FALSE	TRUE	FALSE	TRUE	FALSE
ENST00000249749.7	DLL4	ENSG00000128917	delta like canonical Notch ligand 4 [Source:HGNC Symbol;Acc:HGNC:2910]	FALSE	FALSE	FALSE	FALSE	FALSE	FALSE	FALSE	FALSE
ENST00000249776.13	KNSTRN	ENSG00000128944	kinetochore localized astrin (SPAG5) binding protein [Source:HGNC Symbol;Acc:HGNC:30767]	FALSE	FALSE	FALSE	FALSE	FALSE	FALSE	TRUE	TRUE
ENST00000249786.9	SERF2	ENSG00000140264	small EDRK-rich factor 2 [Source:HGNC Symbol;Acc:HGNC:10757]	FALSE	FALSE	FALSE	FALSE	FALSE	FALSE	FALSE	FALSE
ENST00000249806.11	CLN6	ENSG00000128973	CLN6 transmembrane ER protein [Source:HGNC Symbol;Acc:HGNC:2077]	FALSE	FALSE	FALSE	FALSE	FALSE	FALSE	FALSE	FALSE
ENST00000249822.9	ARPP19	ENSG00000128989	cAMP regulated phosphoprotein 19 [Source:HGNC Symbol;Acc:HGNC:16967]	FALSE	FALSE	FALSE	FALSE	FALSE	FALSE	FALSE	FALSE
ENST00000249883.10	AMOTL2	ENSG00000114019	angiomotin like 2 [Source:HGNC Symbol;Acc:HGNC:17812]	TRUE	TRUE	TRUE	TRUE	FALSE	FALSE	FALSE	FALSE
ENST00000249910.5	MBD4	ENSG00000129071	methyl-CpG binding domain 4, DNA glycosylase [Source:HGNC Symbol;Acc:HGNC:6919]	FALSE	FALSE	TRUE	FALSE	FALSE	FALSE	FALSE	FALSE
ENST00000249923.7	COPB1	ENSG00000129083	COPI coat complex subunit beta 1 [Source:HGNC Symbol;Acc:HGNC:2231]	FALSE	FALSE	TRUE	TRUE	TRUE	FALSE	TRUE	TRUE
ENST00000250024.9	E2F8	ENSG00000129173	E2F transcription factor 8 [Source:HGNC Symbol;Acc:HGNC:24727]	FALSE	FALSE	FALSE	FALSE	FALSE	FALSE	FALSE	FALSE
ENST00000250056.12	PIMREG	ENSG00000129195	PICALM interacting mitotic regulator [Source:HGNC Symbol;Acc:HGNC:25483]	FALSE	FALSE	TRUE	FALSE	FALSE	FALSE	TRUE	FALSE
ENST00000250076.8	ZNF232	ENSG00000167840	zinc finger protein 232 [Source:HGNC Symbol;Acc:HGNC:13026]	FALSE	FALSE	FALSE	TRUE	FALSE	FALSE	FALSE	FALSE
ENST00000250092.11	CD68	ENSG00000129226	CD68 molecule [Source:HGNC Symbol;Acc:HGNC:1693]	FALSE	FALSE	FALSE	FALSE	FALSE	TRUE	FALSE	TRUE
ENST00000250101.10	TXNDC17	ENSG00000129235	thioredoxin domain containing 17 [Source:HGNC Symbol;Acc:HGNC:28218]	FALSE	FALSE	FALSE	FALSE	FALSE	FALSE	FALSE	TRUE
ENST00000250113.12	FXR2	ENSG00000129245	FMR1 autosomal homolog 2 [Source:HGNC Symbol;Acc:HGNC:4024]	FALSE	TRUE	TRUE	TRUE	FALSE	TRUE	FALSE	FALSE
ENST00000250124.11	MPDU1	ENSG00000129255	mannose-P-dolichol utilization defect 1 [Source:HGNC Symbol;Acc:HGNC:7207]	TRUE	FALSE	FALSE	TRUE	FALSE	TRUE	FALSE	TRUE
ENST00000250237.10	QTRT1	ENSG00000213339	queuine tRNA-ribosyltransferase catalytic subunit 1 [Source:HGNC Symbol;Acc:HGNC:23797]	TRUE	FALSE	TRUE	FALSE	TRUE	TRUE	FALSE	FALSE
ENST00000250244.11	AP1M2	ENSG00000129354	adaptor related protein complex 1 subunit mu 2 [Source:HGNC Symbol;Acc:HGNC:558]	FALSE	TRUE	FALSE	FALSE	FALSE	FALSE	FALSE	FALSE
ENST00000250263.8	ERI1	ENSG00000104626	exoribonuclease 1 [Source:HGNC Symbol;Acc:HGNC:23994]	TRUE	FALSE	TRUE	FALSE	FALSE	TRUE	TRUE	TRUE
ENST00000250377.11	PRORP	ENSG00000100890	protein only RNase P catalytic subunit [Source:HGNC Symbol;Acc:HGNC:19958]	FALSE	FALSE	FALSE	TRUE	FALSE	TRUE	FALSE	FALSE
ENST00000250379.13	GEMIN2	ENSG00000092208	gem nuclear organelle associated protein 2 [Source:HGNC Symbol;Acc:HGNC:10884]	TRUE	FALSE	FALSE	FALSE	FALSE	FALSE	FALSE	FALSE
ENST00000250383.11	DHRS2	ENSG00000100867	dehydrogenase/reductase 2 [Source:HGNC Symbol;Acc:HGNC:18349]	TRUE	TRUE	FALSE	TRUE	FALSE	FALSE	FALSE	FALSE
ENST00000250405.10	BCL2L2	ENSG00000129473	BCL2 like 2 [Source:HGNC Symbol;Acc:HGNC:995]	FALSE	FALSE	FALSE	FALSE	TRUE	FALSE	FALSE	FALSE
ENST00000250416.9	PARP2	ENSG00000129484	poly(ADP-ribose) polymerase 2 [Source:HGNC Symbol;Acc:HGNC:272]	FALSE	TRUE	FALSE	TRUE	FALSE	TRUE	FALSE	FALSE
ENST00000250448.5	FOXA1	ENSG00000129514	forkhead box A1 [Source:HGNC Symbol;Acc:HGNC:5021]	TRUE	TRUE	FALSE	FALSE	FALSE	FALSE	FALSE	FALSE
ENST00000250454.8	EAPP	ENSG00000129518	E2F associated phosphoprotein [Source:HGNC Symbol;Acc:HGNC:19312]	FALSE	FALSE	FALSE	FALSE	TRUE	FALSE	FALSE	TRUE
ENST00000250457.9	EGLN3	ENSG00000129521	egl-9 family hypoxia inducible factor 3 [Source:HGNC Symbol;Acc:HGNC:14661]	FALSE	FALSE	FALSE	FALSE	TRUE	FALSE	FALSE	FALSE
ENST00000250489.9	PIP4P1	ENSG00000165782	phosphatidylinositol-4,5-bisphosphate 4-phosphatase 1 [Source:HGNC Symbol;Acc:HGNC:19299]	FALSE	FALSE	FALSE	FALSE	FALSE	FALSE	TRUE	FALSE
ENST00000250495.10	NEDD8	ENSG00000129559	NEDD8 ubiquitin like modifier [Source:HGNC Symbol;Acc:HGNC:7732]	FALSE	FALSE	FALSE	FALSE	FALSE	FALSE	FALSE	FALSE
ENST00000250498.9	DAD1	ENSG00000129562	defender against cell death 1 [Source:HGNC Symbol;Acc:HGNC:2664]	FALSE	FALSE	FALSE	FALSE	FALSE	FALSE	FALSE	FALSE
ENST00000250559.14	RAP1B	ENSG00000127314	RAP1B, member of RAS oncogene family [Source:HGNC Symbol;Acc:HGNC:9857]	FALSE	FALSE	FALSE	FALSE	FALSE	FALSE	FALSE	FALSE
ENST00000250896.9	MKNK2	ENSG00000099875	MAPK interacting serine/threonine kinase 2 [Source:HGNC Symbol;Acc:HGNC:7111]	TRUE	FALSE	FALSE	FALSE	FALSE	FALSE	FALSE	FALSE
ENST00000250916.6	KLF16	ENSG00000129911	KLF transcription factor 16 [Source:HGNC Symbol;Acc:HGNC:16857]	FALSE	FALSE	FALSE	FALSE	TRUE	FALSE	FALSE	FALSE
ENST00000250974.9	ABHD17A	ENSG00000129968	abhydrolase domain containing 17A, depalmitoylase [Source:HGNC Symbol;Acc:HGNC:28756]	FALSE	TRUE	FALSE	TRUE	FALSE	FALSE	FALSE	FALSE
ENST00000251038.10	ZC3H14	ENSG00000100722	zinc finger CCCH-type containing 14 [Source:HGNC Symbol;Acc:HGNC:20509]	FALSE	FALSE	FALSE	FALSE	FALSE	TRUE	TRUE	TRUE
ENST00000251047.6	LMAN1	ENSG00000074695	lectin, mannose binding 1 [Source:HGNC Symbol;Acc:HGNC:6631]	FALSE	FALSE	FALSE	FALSE	FALSE	TRUE	TRUE	FALSE
ENST00000251074.5	NUP37	ENSG00000075188	nucleoporin 37 [Source:HGNC Symbol;Acc:HGNC:29929]	FALSE	FALSE	FALSE	FALSE	FALSE	FALSE	TRUE	FALSE
ENST00000251081.8	DSC2	ENSG00000134755	desmocollin 2 [Source:HGNC Symbol;Acc:HGNC:3036]	FALSE	TRUE	TRUE	FALSE	FALSE	FALSE	FALSE	FALSE
ENST00000251089.8	ANGEL1	ENSG00000013523	angel homolog 1 [Source:HGNC Symbol;Acc:HGNC:19961]	TRUE	TRUE	FALSE	FALSE	FALSE	FALSE	FALSE	FALSE
ENST00000251091.9	SAMD4A	ENSG00000020577	sterile alpha motif domain containing 4A [Source:HGNC Symbol;Acc:HGNC:23023]	FALSE	FALSE	FALSE	FALSE	TRUE	FALSE	TRUE	FALSE
ENST00000251108.10	CDADC1	ENSG00000102543	cytidine and dCMP deaminase domain containing 1 [Source:HGNC Symbol;Acc:HGNC:20299]	FALSE	TRUE	TRUE	FALSE	FALSE	TRUE	FALSE	FALSE
ENST00000251143.9	VPS35L	ENSG00000103544	VPS35 endosomal protein sorting factor like [Source:HGNC Symbol;Acc:HGNC:24641]	FALSE	FALSE	FALSE	FALSE	FALSE	TRUE	FALSE	TRUE
ENST00000251166.9	CORO7	ENSG00000262246	coronin 7 [Source:HGNC Symbol;Acc:HGNC:26161]	FALSE	FALSE	TRUE	FALSE	FALSE	TRUE	TRUE	FALSE
ENST00000251203.14	PBX4	ENSG00000105717	PBX homeobox 4 [Source:HGNC Symbol;Acc:HGNC:13403]	TRUE	FALSE	FALSE	TRUE	TRUE	FALSE	FALSE	FALSE
ENST00000251241.9	DHX40	ENSG00000108406	DEAH-box helicase 40 [Source:HGNC Symbol;Acc:HGNC:18018]	FALSE	FALSE	TRUE	FALSE	FALSE	TRUE	FALSE	FALSE
ENST00000251250.7	DTWD1	ENSG00000104047	DTW domain containing 1 [Source:HGNC Symbol;Acc:HGNC:30926]	FALSE	TRUE	FALSE	TRUE	FALSE	FALSE	FALSE	FALSE
ENST00000251268.11	MEGF8	ENSG00000105429	multiple EGF like domains 8 [Source:HGNC Symbol;Acc:HGNC:3233]	TRUE	TRUE	TRUE	FALSE	FALSE	FALSE	TRUE	FALSE
ENST00000251289.9	WDR18	ENSG00000065268	WD repeat domain 18 [Source:HGNC Symbol;Acc:HGNC:17956]	FALSE	FALSE	FALSE	FALSE	FALSE	FALSE	FALSE	FALSE
ENST00000251303.11	SLX1A	ENSG00000132207	SLX1 homolog A, structure-specific endonuclease subunit [Source:HGNC Symbol;Acc:HGNC:20922]	FALSE	FALSE	FALSE	FALSE	FALSE	FALSE	FALSE	FALSE
ENST00000251334.7	INTS2	ENSG00000108506	integrator complex subunit 2 [Source:HGNC Symbol;Acc:HGNC:29241]	FALSE	FALSE	FALSE	FALSE	FALSE	FALSE	TRUE	FALSE
ENST00000251343.9	KHNYN	ENSG00000100441	KH and NYN domain containing [Source:HGNC Symbol;Acc:HGNC:20166]	FALSE	FALSE	FALSE	FALSE	FALSE	FALSE	TRUE	FALSE
ENST00000251412.8	TUBG2	ENSG00000037042	tubulin gamma 2 [Source:HGNC Symbol;Acc:HGNC:12419]	TRUE	FALSE	FALSE	FALSE	FALSE	FALSE	TRUE	FALSE
ENST00000251413.8	TUBG1	ENSG00000131462	tubulin gamma 1 [Source:HGNC Symbol;Acc:HGNC:12417]	TRUE	FALSE	FALSE	FALSE	FALSE	FALSE	FALSE	TRUE
ENST00000251453.8	RPS16	ENSG00000105193	ribosomal protein S16 [Source:HGNC Symbol;Acc:HGNC:10396]	FALSE	FALSE	FALSE	FALSE	TRUE	TRUE	FALSE	FALSE
ENST00000251473.9	PLPPR2	ENSG00000105520	phospholipid phosphatase related 2 [Source:HGNC Symbol;Acc:HGNC:29566]	TRUE	FALSE	TRUE	FALSE	TRUE	FALSE	FALSE	FALSE
ENST00000251496.7	NCAPG	ENSG00000109805	non-SMC condensin I complex subunit G [Source:HGNC Symbol;Acc:HGNC:24304]	FALSE	FALSE	FALSE	FALSE	TRUE	TRUE	TRUE	FALSE
ENST00000251527.10	ESYT2	ENSG00000117868	extended synaptotagmin 2 [Source:HGNC Symbol;Acc:HGNC:22211]	FALSE	FALSE	FALSE	FALSE	FALSE	TRUE	FALSE	FALSE
ENST00000251588.7	CIAO3	ENSG00000103245	cytosolic iron-sulfur assembly component 3 [Source:HGNC Symbol;Acc:HGNC:14179]	FALSE	FALSE	FALSE	FALSE	FALSE	FALSE	FALSE	TRUE
ENST00000251607.11	TRNT1	ENSG00000072756	tRNA nucleotidyl transferase 1 [Source:HGNC Symbol;Acc:HGNC:17341]	FALSE	FALSE	FALSE	FALSE	FALSE	FALSE	FALSE	FALSE
ENST00000251630.11	PDGFRL	ENSG00000104213	platelet derived growth factor receptor like [Source:HGNC Symbol;Acc:HGNC:8805]	FALSE	FALSE	FALSE	FALSE	TRUE	FALSE	FALSE	FALSE
ENST00000251636.10	DHX29	ENSG00000067248	DExH-box helicase 29 [Source:HGNC Symbol;Acc:HGNC:15815]	FALSE	TRUE	FALSE	FALSE	FALSE	FALSE	TRUE	FALSE
ENST00000251642.8	DHX58	ENSG00000108771	DExH-box helicase 58 [Source:HGNC Symbol;Acc:HGNC:29517]	TRUE	FALSE	FALSE	FALSE	FALSE	FALSE	FALSE	FALSE
ENST00000251654.9	PCCB	ENSG00000114054	propionyl-CoA carboxylase subunit beta [Source:HGNC Symbol;Acc:HGNC:8654]	FALSE	FALSE	FALSE	FALSE	FALSE	TRUE	FALSE	FALSE
ENST00000251691.5	ARFGEF3	ENSG00000112379	ARFGEF family member 3 [Source:HGNC Symbol;Acc:HGNC:21213]	FALSE	TRUE	FALSE	FALSE	FALSE	FALSE	FALSE	FALSE
ENST00000251722.10	USP40	ENSG00000085982	ubiquitin specific peptidase 40 [Source:HGNC Symbol;Acc:HGNC:20069]	FALSE	FALSE	FALSE	FALSE	FALSE	FALSE	FALSE	TRUE
ENST00000251739.9	VPS50	ENSG00000004766	VPS50 subunit of EARP/GARPII complex [Source:HGNC Symbol;Acc:HGNC:25956]	FALSE	FALSE	TRUE	FALSE	FALSE	FALSE	FALSE	FALSE
ENST00000251775.9	SNX4	ENSG00000114520	sorting nexin 4 [Source:HGNC Symbol;Acc:HGNC:11175]	FALSE	TRUE	FALSE	FALSE	FALSE	FALSE	FALSE	FALSE
ENST00000251809.4	SPAG1	ENSG00000104450	sperm associated antigen 1 [Source:HGNC Symbol;Acc:HGNC:11212]	FALSE	FALSE	TRUE	FALSE	FALSE	FALSE	FALSE	FALSE
ENST00000251810.8	RRM2B	ENSG00000048392	ribonucleotide reductase regulatory TP53 inducible subunit M2B [Source:HGNC Symbol;Acc:HGNC:17296]	FALSE	FALSE	TRUE	FALSE	FALSE	TRUE	FALSE	FALSE
ENST00000251822.7	RHOBTB2	ENSG00000008853	Rho related BTB domain containing 2 [Source:HGNC Symbol;Acc:HGNC:18756]	FALSE	FALSE	FALSE	FALSE	FALSE	TRUE	TRUE	TRUE
ENST00000251849.9	RAF1	ENSG00000132155	Raf-1 proto-oncogene, serine/threonine kinase [Source:HGNC Symbol;Acc:HGNC:9829]	FALSE	FALSE	FALSE	FALSE	FALSE	TRUE	TRUE	TRUE
ENST00000251871.9	MED17	ENSG00000042429	mediator complex subunit 17 [Source:HGNC Symbol;Acc:HGNC:2375]	FALSE	FALSE	FALSE	FALSE	FALSE	FALSE	FALSE	FALSE
ENST00000251968.4	TSG101	ENSG00000074319	tumor susceptibility 101 [Source:HGNC Symbol;Acc:HGNC:15971]	FALSE	FALSE	FALSE	FALSE	FALSE	TRUE	FALSE	TRUE
ENST00000251973.10	CARD10	ENSG00000100065	caspase recruitment domain family member 10 [Source:HGNC Symbol;Acc:HGNC:16422]	FALSE	FALSE	TRUE	FALSE	FALSE	FALSE	FALSE	FALSE
ENST00000251993.11	KIAA0930	ENSG00000100364	KIAA0930 [Source:HGNC Symbol;Acc:HGNC:1314]	FALSE	FALSE	FALSE	FALSE	FALSE	FALSE	FALSE	FALSE
ENST00000252011.8	DHX35	ENSG00000101452	DEAH-box helicase 35 [Source:HGNC Symbol;Acc:HGNC:15861]	FALSE	FALSE	FALSE	FALSE	FALSE	FALSE	FALSE	TRUE
ENST00000252015.3	TRPC4AP	ENSG00000100991	transient receptor potential cation channel subfamily C member 4 associated protein [Source:HGNC Symbol;Acc:HGNC:16181]	TRUE	TRUE	FALSE	TRUE	TRUE	FALSE	FALSE	FALSE
ENST00000252029.8	TYMP	ENSG00000025708	thymidine phosphorylase [Source:HGNC Symbol;Acc:HGNC:3148]	FALSE	FALSE	FALSE	FALSE	FALSE	FALSE	FALSE	FALSE
ENST00000252032.10	DNAAF9	ENSG00000088854	dynein axonemal assembly factor 9 [Source:HGNC Symbol;Acc:HGNC:17721]	FALSE	FALSE	FALSE	FALSE	FALSE	FALSE	FALSE	FALSE
ENST00000252050.9	CUL9	ENSG00000112659	cullin 9 [Source:HGNC Symbol;Acc:HGNC:15982]	FALSE	FALSE	FALSE	FALSE	FALSE	FALSE	FALSE	FALSE
ENST00000252071.8	ACTR3C	ENSG00000106526	actin related protein 3C [Source:HGNC Symbol;Acc:HGNC:37282]	FALSE	FALSE	FALSE	FALSE	FALSE	FALSE	FALSE	FALSE
ENST00000252100.6	TMCO6	ENSG00000113119	transmembrane and coiled-coil domains 6 [Source:HGNC Symbol;Acc:HGNC:28814]	FALSE	FALSE	FALSE	TRUE	TRUE	TRUE	TRUE	FALSE
ENST00000252102.9	NDUFA2	ENSG00000131495	NADH:ubiquinone oxidoreductase subunit A2 [Source:HGNC Symbol;Acc:HGNC:7685]	FALSE	FALSE	FALSE	FALSE	FALSE	FALSE	FALSE	FALSE
ENST00000252108.8	UBE4A	ENSG00000110344	ubiquitination factor E4A [Source:HGNC Symbol;Acc:HGNC:12499]	FALSE	FALSE	FALSE	FALSE	FALSE	FALSE	FALSE	FALSE
ENST00000252115.10	POLDIP3	ENSG00000100227	DNA polymerase delta interacting protein 3 [Source:HGNC Symbol;Acc:HGNC:23782]	FALSE	TRUE	FALSE	FALSE	FALSE	FALSE	FALSE	TRUE
ENST00000252136.12	TRMT2A	ENSG00000099899	tRNA methyltransferase 2 homolog A [Source:HGNC Symbol;Acc:HGNC:24974]	FALSE	FALSE	FALSE	FALSE	FALSE	FALSE	FALSE	TRUE
ENST00000252137.11	ESS2	ENSG00000100056	ess-2 splicing factor homolog [Source:HGNC Symbol;Acc:HGNC:16817]	TRUE	FALSE	TRUE	FALSE	TRUE	FALSE	FALSE	TRUE
ENST00000252207.10	ZSCAN9	ENSG00000137185	zinc finger and SCAN domain containing 9 [Source:HGNC Symbol;Acc:HGNC:12984]	FALSE	FALSE	FALSE	FALSE	FALSE	FALSE	FALSE	FALSE
ENST00000252229.7	MICB	ENSG00000204516	MHC class I polypeptide-related sequence B [Source:HGNC Symbol;Acc:HGNC:7091]	FALSE	TRUE	FALSE	FALSE	FALSE	TRUE	FALSE	TRUE
ENST00000252252.4	KRT6B	ENSG00000185479	keratin 6B [Source:HGNC Symbol;Acc:HGNC:6444]	FALSE	FALSE	FALSE	FALSE	FALSE	TRUE	FALSE	TRUE
ENST00000252268.8	DPF2	ENSG00000133884	double PHD fingers 2 [Source:HGNC Symbol;Acc:HGNC:9964]	FALSE	FALSE	TRUE	FALSE	FALSE	FALSE	FALSE	FALSE
ENST00000252288.8	GAMT	ENSG00000130005	guanidinoacetate N-methyltransferase [Source:HGNC Symbol;Acc:HGNC:4136]	FALSE	FALSE	FALSE	FALSE	TRUE	TRUE	TRUE	TRUE
ENST00000252329.3	PSMG3	ENSG00000157778	proteasome assembly chaperone 3 [Source:HGNC Symbol;Acc:HGNC:22420]	FALSE	FALSE	TRUE	FALSE	TRUE	FALSE	TRUE	TRUE
ENST00000252444.10	LDLR	ENSG00000130164	low density lipoprotein receptor [Source:HGNC Symbol;Acc:HGNC:6547]	TRUE	FALSE	FALSE	FALSE	FALSE	FALSE	FALSE	FALSE
ENST00000252445.8	ELOF1	ENSG00000130165	elongation factor 1 [Source:HGNC Symbol;Acc:HGNC:28691]	TRUE	FALSE	FALSE	FALSE	TRUE	FALSE	FALSE	TRUE
ENST00000252458.6	CDC16	ENSG00000130177	cell division cycle 16 [Source:HGNC Symbol;Acc:HGNC:1720]	FALSE	FALSE	FALSE	FALSE	FALSE	FALSE	FALSE	TRUE
ENST00000252483.10	NECTIN2	ENSG00000130202	nectin cell adhesion molecule 2 [Source:HGNC Symbol;Acc:HGNC:9707]	TRUE	FALSE	FALSE	FALSE	FALSE	FALSE	TRUE	FALSE
ENST00000252485.8	NECTIN2	ENSG00000130202	nectin cell adhesion molecule 2 [Source:HGNC Symbol;Acc:HGNC:9707]	FALSE	TRUE	TRUE	TRUE	FALSE	FALSE	FALSE	FALSE
ENST00000252486.9	APOE	ENSG00000130203	apolipoprotein E [Source:HGNC Symbol;Acc:HGNC:613]	FALSE	FALSE	TRUE	TRUE	FALSE	TRUE	FALSE	FALSE
ENST00000252487.9	TOMM40	ENSG00000130204	translocase of outer mitochondrial membrane 40 [Source:HGNC Symbol;Acc:HGNC:18001]	FALSE	FALSE	FALSE	FALSE	TRUE	FALSE	FALSE	FALSE
ENST00000252512.14	XPO7	ENSG00000130227	exportin 7 [Source:HGNC Symbol;Acc:HGNC:14108]	TRUE	TRUE	TRUE	FALSE	TRUE	TRUE	FALSE	TRUE
ENST00000252530.10	FAM98C	ENSG00000130244	family with sequence similarity 98 member C [Source:HGNC Symbol;Acc:HGNC:27119]	FALSE	FALSE	FALSE	FALSE	FALSE	FALSE	FALSE	FALSE
ENST00000252542.9	SAFB2	ENSG00000130254	scaffold attachment factor B2 [Source:HGNC Symbol;Acc:HGNC:21605]	FALSE	FALSE	FALSE	FALSE	FALSE	FALSE	FALSE	FALSE
ENST00000252593.7	BST2	ENSG00000130303	bone marrow stromal cell antigen 2 [Source:HGNC Symbol;Acc:HGNC:1119]	FALSE	TRUE	FALSE	FALSE	FALSE	FALSE	FALSE	FALSE
ENST00000252594.10	NSUN5	ENSG00000130305	NOP2/Sun RNA methyltransferase 5 [Source:HGNC Symbol;Acc:HGNC:16385]	TRUE	FALSE	FALSE	FALSE	TRUE	FALSE	FALSE	FALSE
ENST00000252595.12	SLC27A1	ENSG00000130304	solute carrier family 27 member 1 [Source:HGNC Symbol;Acc:HGNC:10995]	FALSE	FALSE	FALSE	FALSE	FALSE	FALSE	FALSE	TRUE
ENST00000252599.9	COLGALT1	ENSG00000130309	collagen beta(1-O)galactosyltransferase 1 [Source:HGNC Symbol;Acc:HGNC:26182]	TRUE	FALSE	TRUE	FALSE	FALSE	FALSE	FALSE	FALSE
ENST00000252602.2	MRPL34	ENSG00000130312	mitochondrial ribosomal protein L34 [Source:HGNC Symbol;Acc:HGNC:14488]	FALSE	FALSE	FALSE	FALSE	FALSE	FALSE	FALSE	FALSE
ENST00000252603.7	PGLS	ENSG00000130313	6-phosphogluconolactonase [Source:HGNC Symbol;Acc:HGNC:8903]	FALSE	FALSE	FALSE	FALSE	TRUE	TRUE	FALSE	FALSE
ENST00000252622.15	LSM7	ENSG00000130332	LSM7 homolog, U6 small nuclear RNA and mRNA degradation associated [Source:HGNC Symbol;Acc:HGNC:20470]	FALSE	FALSE	FALSE	FALSE	FALSE	FALSE	FALSE	FALSE
ENST00000252674.9	MLLT1	ENSG00000130382	MLLT1 super elongation complex subunit [Source:HGNC Symbol;Acc:HGNC:7134]	FALSE	TRUE	TRUE	TRUE	FALSE	TRUE	TRUE	FALSE
ENST00000252699.7	ACTN4	ENSG00000130402	actinin alpha 4 [Source:HGNC Symbol;Acc:HGNC:166]	TRUE	TRUE	FALSE	TRUE	TRUE	TRUE	FALSE	TRUE
ENST00000252711.7	NDUFA10	ENSG00000130414	NADH:ubiquinone oxidoreductase subunit A10 [Source:HGNC Symbol;Acc:HGNC:7684]	FALSE	FALSE	FALSE	FALSE	TRUE	TRUE	TRUE	FALSE
ENST00000252713.9	ZNF655	ENSG00000197343	zinc finger protein 655 [Source:HGNC Symbol;Acc:HGNC:30899]	FALSE	FALSE	FALSE	FALSE	FALSE	FALSE	FALSE	FALSE
ENST00000252729.7	CACNG6	ENSG00000130433	calcium voltage-gated channel auxiliary subunit gamma 6 [Source:HGNC Symbol;Acc:HGNC:13625]	FALSE	TRUE	FALSE	TRUE	FALSE	TRUE	TRUE	TRUE
ENST00000252744.6	ZSWIM6	ENSG00000130449	zinc finger SWIM-type containing 6 [Source:HGNC Symbol;Acc:HGNC:29316]	FALSE	FALSE	FALSE	FALSE	FALSE	TRUE	TRUE	FALSE
ENST00000252785.3	SCO2	ENSG00000284194	synthesis of cytochrome C oxidase 2 [Source:HGNC Symbol;Acc:HGNC:10604]	FALSE	FALSE	FALSE	FALSE	FALSE	FALSE	FALSE	FALSE
ENST00000252797.6	ZNF764	ENSG00000169951	zinc finger protein 764 [Source:HGNC Symbol;Acc:HGNC:28200]	FALSE	FALSE	FALSE	FALSE	FALSE	FALSE	TRUE	FALSE
ENST00000252799.3	ZNF747	ENSG00000169955	zinc finger protein 747 [Source:HGNC Symbol;Acc:HGNC:28350]	TRUE	FALSE	FALSE	TRUE	FALSE	FALSE	FALSE	FALSE
ENST00000252809.3	GDF15	ENSG00000130513	growth differentiation factor 15 [Source:HGNC Symbol;Acc:HGNC:30142]	FALSE	FALSE	FALSE	FALSE	TRUE	FALSE	FALSE	FALSE
ENST00000252816.10	LSM4	ENSG00000130520	LSM4 homolog, U6 small nuclear RNA and mRNA degradation associated [Source:HGNC Symbol;Acc:HGNC:17259]	FALSE	FALSE	FALSE	FALSE	FALSE	FALSE	FALSE	FALSE
ENST00000252818.5	JUND	ENSG00000130522	JunD proto-oncogene, AP-1 transcription factor subunit [Source:HGNC Symbol;Acc:HGNC:6206]	FALSE	FALSE	FALSE	FALSE	FALSE	FALSE	FALSE	FALSE
ENST00000252826.10	TRPM4	ENSG00000130529	transient receptor potential cation channel subfamily M member 4 [Source:HGNC Symbol;Acc:HGNC:17993]	FALSE	FALSE	TRUE	TRUE	FALSE	FALSE	FALSE	TRUE
ENST00000252840.11	ZNF557	ENSG00000130544	zinc finger protein 557 [Source:HGNC Symbol;Acc:HGNC:28632]	FALSE	FALSE	FALSE	FALSE	FALSE	FALSE	FALSE	TRUE
ENST00000252891.8	NUMBL	ENSG00000105245	NUMB like endocytic adaptor protein [Source:HGNC Symbol;Acc:HGNC:8061]	FALSE	FALSE	FALSE	FALSE	TRUE	FALSE	FALSE	FALSE
ENST00000252934.10	ATXN10	ENSG00000130638	ataxin 10 [Source:HGNC Symbol;Acc:HGNC:10549]	FALSE	FALSE	FALSE	FALSE	FALSE	FALSE	FALSE	FALSE
ENST00000252936.8	TUBGCP2	ENSG00000130640	tubulin gamma complex associated protein 2 [Source:HGNC Symbol;Acc:HGNC:18599]	FALSE	FALSE	FALSE	FALSE	FALSE	FALSE	TRUE	FALSE
ENST00000252971.11	MNX1	ENSG00000130675	motor neuron and pancreas homeobox 1 [Source:HGNC Symbol;Acc:HGNC:4979]	TRUE	TRUE	TRUE	FALSE	TRUE	TRUE	FALSE	TRUE
ENST00000252979.6	ZNF337	ENSG00000130684	zinc finger protein 337 [Source:HGNC Symbol;Acc:HGNC:15809]	FALSE	FALSE	TRUE	TRUE	FALSE	FALSE	FALSE	FALSE
ENST00000252984.11	ALKBH6	ENSG00000239382	alkB homolog 6 [Source:HGNC Symbol;Acc:HGNC:28243]	FALSE	FALSE	FALSE	FALSE	FALSE	FALSE	FALSE	FALSE
ENST00000252992.8	CEP85	ENSG00000130695	centrosomal protein 85 [Source:HGNC Symbol;Acc:HGNC:25309]	FALSE	FALSE	FALSE	FALSE	FALSE	FALSE	TRUE	TRUE
ENST00000252996.9	TAF4	ENSG00000130699	TATA-box binding protein associated factor 4 [Source:HGNC Symbol;Acc:HGNC:11537]	FALSE	FALSE	FALSE	FALSE	FALSE	TRUE	FALSE	FALSE
ENST00000252997.3	GATA5	ENSG00000130700	GATA binding protein 5 [Source:HGNC Symbol;Acc:HGNC:15802]	FALSE	TRUE	FALSE	FALSE	FALSE	FALSE	FALSE	FALSE
ENST00000252998.2	RBBP8NL	ENSG00000130701	RBBP8 N-terminal like [Source:HGNC Symbol;Acc:HGNC:16144]	FALSE	TRUE	FALSE	FALSE	TRUE	TRUE	TRUE	TRUE
ENST00000252999.7	LAMA5	ENSG00000130702	laminin subunit alpha 5 [Source:HGNC Symbol;Acc:HGNC:6485]	FALSE	FALSE	FALSE	FALSE	FALSE	TRUE	FALSE	TRUE
ENST00000253003.7	ADRM1	ENSG00000130706	ADRM1 26S proteasome ubiquitin receptor [Source:HGNC Symbol;Acc:HGNC:15759]	FALSE	TRUE	FALSE	FALSE	FALSE	TRUE	FALSE	FALSE
ENST00000253023.8	UBE2M	ENSG00000130725	ubiquitin conjugating enzyme E2 M [Source:HGNC Symbol;Acc:HGNC:12491]	FALSE	FALSE	FALSE	FALSE	FALSE	FALSE	FALSE	FALSE
ENST00000253024.10	TRIM28	ENSG00000130726	tripartite motif containing 28 [Source:HGNC Symbol;Acc:HGNC:16384]	TRUE	FALSE	FALSE	FALSE	FALSE	FALSE	FALSE	TRUE
ENST00000253031.6	YIPF2	ENSG00000130733	Yip1 domain family member 2 [Source:HGNC Symbol;Acc:HGNC:28476]	FALSE	FALSE	FALSE	FALSE	TRUE	FALSE	FALSE	TRUE
ENST00000253039.9	EIF2S3	ENSG00000130741	eukaryotic translation initiation factor 2 subunit gamma [Source:HGNC Symbol;Acc:HGNC:3267]	FALSE	FALSE	FALSE	FALSE	FALSE	TRUE	FALSE	TRUE
ENST00000253047.7	TMEM160	ENSG00000130748	transmembrane protein 160 [Source:HGNC Symbol;Acc:HGNC:26042]	TRUE	FALSE	FALSE	FALSE	TRUE	FALSE	FALSE	TRUE
ENST00000253048.10	ZC3H4	ENSG00000130749	zinc finger CCCH-type containing 4 [Source:HGNC Symbol;Acc:HGNC:17808]	FALSE	FALSE	TRUE	FALSE	FALSE	FALSE	FALSE	FALSE
ENST00000253055.8	MAP3K10	ENSG00000130758	mitogen-activated protein kinase kinase kinase 10 [Source:HGNC Symbol;Acc:HGNC:6849]	FALSE	TRUE	TRUE	TRUE	TRUE	TRUE	TRUE	TRUE
ENST00000253063.4	SESN2	ENSG00000130766	sestrin 2 [Source:HGNC Symbol;Acc:HGNC:20746]	TRUE	TRUE	FALSE	FALSE	TRUE	FALSE	FALSE	TRUE
ENST00000253083.9	HIP1R	ENSG00000130787	huntingtin interacting protein 1 related [Source:HGNC Symbol;Acc:HGNC:18415]	FALSE	FALSE	TRUE	TRUE	TRUE	TRUE	FALSE	TRUE
ENST00000253099.11	MRPL4	ENSG00000105364	mitochondrial ribosomal protein L4 [Source:HGNC Symbol;Acc:HGNC:14276]	TRUE	FALSE	TRUE	TRUE	FALSE	FALSE	FALSE	FALSE
ENST00000253107.12	PPAN	ENSG00000130810	peter pan homolog [Source:HGNC Symbol;Acc:HGNC:9227]	FALSE	FALSE	FALSE	FALSE	FALSE	TRUE	TRUE	FALSE
ENST00000253108.9	EIF3G	ENSG00000130811	eukaryotic translation initiation factor 3 subunit G [Source:HGNC Symbol;Acc:HGNC:3274]	TRUE	FALSE	FALSE	FALSE	TRUE	TRUE	FALSE	FALSE
ENST00000253110.16	SHFL	ENSG00000130813	shiftless antiviral inhibitor of ribosomal frameshifting [Source:HGNC Symbol;Acc:HGNC:25649]	FALSE	FALSE	FALSE	FALSE	FALSE	FALSE	FALSE	FALSE
ENST00000253115.7	ZNF426	ENSG00000130818	zinc finger protein 426 [Source:HGNC Symbol;Acc:HGNC:20725]	FALSE	FALSE	FALSE	FALSE	FALSE	TRUE	FALSE	FALSE
ENST00000253122.10	SLC6A8	ENSG00000130821	solute carrier family 6 member 8 [Source:HGNC Symbol;Acc:HGNC:11055]	FALSE	FALSE	FALSE	FALSE	FALSE	FALSE	FALSE	FALSE
ENST00000253193.9	LRP3	ENSG00000130881	LDL receptor related protein 3 [Source:HGNC Symbol;Acc:HGNC:6695]	TRUE	TRUE	TRUE	FALSE	FALSE	FALSE	FALSE	FALSE
ENST00000253233.6	MTRFR	ENSG00000130921	mitochondrial translation release factor in rescue [Source:HGNC Symbol;Acc:HGNC:26784]	TRUE	FALSE	TRUE	FALSE	FALSE	FALSE	TRUE	FALSE
ENST00000253237.10	GRWD1	ENSG00000105447	glutamate rich WD repeat containing 1 [Source:HGNC Symbol;Acc:HGNC:21270]	TRUE	TRUE	TRUE	TRUE	TRUE	TRUE	TRUE	TRUE
ENST00000253247.9	NOL11	ENSG00000130935	nucleolar protein 11 [Source:HGNC Symbol;Acc:HGNC:24557]	TRUE	FALSE	FALSE	FALSE	FALSE	FALSE	FALSE	FALSE
ENST00000253270.13	SLC35D2	ENSG00000130958	solute carrier family 35 member D2 [Source:HGNC Symbol;Acc:HGNC:20799]	FALSE	FALSE	FALSE	FALSE	FALSE	FALSE	FALSE	FALSE
ENST00000253329.3	PPIL4	ENSG00000131013	peptidylprolyl isomerase like 4 [Source:HGNC Symbol;Acc:HGNC:15702]	FALSE	FALSE	FALSE	FALSE	FALSE	TRUE	FALSE	TRUE
ENST00000253354.2	BPIFB1	ENSG00000125999	BPI fold containing family B member 1 [Source:HGNC Symbol;Acc:HGNC:16108]	FALSE	FALSE	FALSE	FALSE	FALSE	FALSE	FALSE	FALSE
ENST00000253363.11	RBM39	ENSG00000131051	RNA binding motif protein 39 [Source:HGNC Symbol;Acc:HGNC:15923]	TRUE	TRUE	FALSE	FALSE	FALSE	TRUE	FALSE	TRUE
ENST00000253382.5	ACSS2	ENSG00000131069	acyl-CoA synthetase short chain family member 2 [Source:HGNC Symbol;Acc:HGNC:15814]	FALSE	TRUE	TRUE	FALSE	FALSE	FALSE	FALSE	FALSE
ENST00000253401.10	ARHGEF9	ENSG00000131089	Cdc42 guanine nucleotide exchange factor 9 [Source:HGNC Symbol;Acc:HGNC:14561]	FALSE	FALSE	FALSE	FALSE	FALSE	TRUE	FALSE	FALSE
ENST00000253407.4	C1QL1	ENSG00000131094	complement C1q like 1 [Source:HGNC Symbol;Acc:HGNC:24182]	FALSE	FALSE	FALSE	FALSE	FALSE	TRUE	FALSE	FALSE
ENST00000253413.10	ATP6V1E1	ENSG00000131100	ATPase H+ transporting V1 subunit E1 [Source:HGNC Symbol;Acc:HGNC:857]	FALSE	FALSE	FALSE	FALSE	FALSE	FALSE	FALSE	FALSE
ENST00000253452.8	COX4I1	ENSG00000131143	cytochrome c oxidase subunit 4I1 [Source:HGNC Symbol;Acc:HGNC:2265]	TRUE	FALSE	FALSE	FALSE	FALSE	FALSE	FALSE	TRUE
ENST00000253457.8	EMC8	ENSG00000131148	ER membrane protein complex subunit 8 [Source:HGNC Symbol;Acc:HGNC:7864]	FALSE	FALSE	TRUE	FALSE	FALSE	FALSE	FALSE	FALSE
ENST00000253458.12	GSE1	ENSG00000131149	Gse1 coiled-coil protein [Source:HGNC Symbol;Acc:HGNC:28979]	FALSE	TRUE	FALSE	FALSE	FALSE	FALSE	FALSE	FALSE
ENST00000253461.8	C16orf95	ENSG00000260456	chromosome 16 open reading frame 95 [Source:HGNC Symbol;Acc:HGNC:40033]	FALSE	FALSE	FALSE	FALSE	FALSE	FALSE	FALSE	FALSE
ENST00000253462.8	GINS2	ENSG00000131153	GINS complex subunit 2 [Source:HGNC Symbol;Acc:HGNC:24575]	TRUE	TRUE	FALSE	FALSE	FALSE	FALSE	FALSE	FALSE
ENST00000253496.4	F12	ENSG00000131187	coagulation factor XII [Source:HGNC Symbol;Acc:HGNC:3530]	FALSE	TRUE	FALSE	FALSE	FALSE	TRUE	FALSE	FALSE
ENST00000253577.9	ABCB7	ENSG00000131269	ATP binding cassette subfamily B member 7 [Source:HGNC Symbol;Acc:HGNC:48]	FALSE	TRUE	FALSE	FALSE	TRUE	FALSE	TRUE	TRUE
ENST00000253669.10	HAUS8	ENSG00000131351	HAUS augmin like complex subunit 8 [Source:HGNC Symbol;Acc:HGNC:30532]	TRUE	FALSE	FALSE	TRUE	TRUE	FALSE	FALSE	TRUE
ENST00000253692.11	TBC1D5	ENSG00000131374	TBC1 domain family member 5 [Source:HGNC Symbol;Acc:HGNC:19166]	FALSE	FALSE	TRUE	FALSE	FALSE	FALSE	FALSE	FALSE
ENST00000253693.7	CAPN7	ENSG00000131375	calpain 7 [Source:HGNC Symbol;Acc:HGNC:1484]	FALSE	FALSE	FALSE	FALSE	TRUE	TRUE	FALSE	TRUE
ENST00000253699.7	RBSN	ENSG00000131381	rabenosyn, RAB effector [Source:HGNC Symbol;Acc:HGNC:20759]	FALSE	FALSE	TRUE	FALSE	FALSE	TRUE	FALSE	FALSE
ENST00000253727.10	NR1H2	ENSG00000131408	nuclear receptor subfamily 1 group H member 2 [Source:HGNC Symbol;Acc:HGNC:7965]	FALSE	FALSE	FALSE	FALSE	FALSE	FALSE	TRUE	FALSE
ENST00000253754.8	PDLIM4	ENSG00000131435	PDZ and LIM domain 4 [Source:HGNC Symbol;Acc:HGNC:16501]	FALSE	FALSE	FALSE	FALSE	FALSE	FALSE	FALSE	FALSE
ENST00000253788.12	RPL27	ENSG00000131469	ribosomal protein L27 [Source:HGNC Symbol;Acc:HGNC:10328]	FALSE	FALSE	FALSE	FALSE	FALSE	FALSE	FALSE	FALSE
ENST00000253789.9	PSMC3IP	ENSG00000131470	PSMC3 interacting protein [Source:HGNC Symbol;Acc:HGNC:17928]	FALSE	FALSE	FALSE	FALSE	FALSE	FALSE	FALSE	FALSE
ENST00000253794.7	VPS25	ENSG00000131475	vacuolar protein sorting 25 homolog [Source:HGNC Symbol;Acc:HGNC:28122]	FALSE	FALSE	FALSE	FALSE	TRUE	TRUE	FALSE	FALSE
ENST00000253814.6	NDFIP1	ENSG00000131507	Nedd4 family interacting protein 1 [Source:HGNC Symbol;Acc:HGNC:17592]	FALSE	FALSE	TRUE	FALSE	FALSE	FALSE	FALSE	FALSE
ENST00000253861.5	EXOC4	ENSG00000131558	exocyst complex component 4 [Source:HGNC Symbol;Acc:HGNC:30389]	FALSE	FALSE	FALSE	FALSE	FALSE	TRUE	FALSE	FALSE
ENST00000253925.12	PPFIA1	ENSG00000131626	PTPRF interacting protein alpha 1 [Source:HGNC Symbol;Acc:HGNC:9245]	FALSE	FALSE	TRUE	FALSE	FALSE	FALSE	TRUE	TRUE
ENST00000253928.14	FLYWCH1	ENSG00000059122	FLYWCH-type zinc finger 1 [Source:HGNC Symbol;Acc:HGNC:25404]	FALSE	TRUE	FALSE	FALSE	TRUE	TRUE	FALSE	TRUE
ENST00000254029.8	WDR44	ENSG00000131725	WD repeat domain 44 [Source:HGNC Symbol;Acc:HGNC:30512]	FALSE	FALSE	TRUE	FALSE	FALSE	FALSE	TRUE	FALSE
ENST00000254037.6	ZCCHC9	ENSG00000131732	zinc finger CCHC-type containing 9 [Source:HGNC Symbol;Acc:HGNC:25424]	FALSE	FALSE	TRUE	FALSE	FALSE	FALSE	FALSE	FALSE
ENST00000254043.8	KRT15	ENSG00000171346	keratin 15 [Source:HGNC Symbol;Acc:HGNC:6421]	FALSE	TRUE	TRUE	FALSE	TRUE	FALSE	FALSE	FALSE
ENST00000254051.11	TNS4	ENSG00000131746	tensin 4 [Source:HGNC Symbol;Acc:HGNC:24352]	FALSE	TRUE	TRUE	FALSE	TRUE	TRUE	FALSE	TRUE
ENST00000254066.10	RARA	ENSG00000131759	retinoic acid receptor alpha [Source:HGNC Symbol;Acc:HGNC:9864]	FALSE	FALSE	FALSE	TRUE	TRUE	TRUE	FALSE	FALSE
ENST00000254101.4	PRKAB2	ENSG00000131791	protein kinase AMP-activated non-catalytic subunit beta 2 [Source:HGNC Symbol;Acc:HGNC:9379]	FALSE	FALSE	FALSE	FALSE	FALSE	TRUE	FALSE	TRUE
ENST00000254108.12	FUS	ENSG00000089280	FUS RNA binding protein [Source:HGNC Symbol;Acc:HGNC:4010]	TRUE	FALSE	FALSE	FALSE	FALSE	FALSE	FALSE	FALSE
ENST00000254166.4	ZNF132	ENSG00000131849	zinc finger protein 132 [Source:HGNC Symbol;Acc:HGNC:12916]	FALSE	FALSE	FALSE	FALSE	FALSE	TRUE	TRUE	TRUE
ENST00000254190.4	CHSY1	ENSG00000131873	chondroitin sulfate synthase 1 [Source:HGNC Symbol;Acc:HGNC:17198]	FALSE	TRUE	TRUE	FALSE	TRUE	TRUE	TRUE	TRUE
ENST00000254193.11	SNRPA1	ENSG00000131876	small nuclear ribonucleoprotein polypeptide A' [Source:HGNC Symbol;Acc:HGNC:11152]	TRUE	FALSE	FALSE	FALSE	FALSE	FALSE	FALSE	FALSE
ENST00000254235.7	ADCY7	ENSG00000121281	adenylate cyclase 7 [Source:HGNC Symbol;Acc:HGNC:238]	FALSE	FALSE	FALSE	FALSE	FALSE	FALSE	FALSE	FALSE
ENST00000254250.7	THAP1	ENSG00000131931	THAP domain containing 1 [Source:HGNC Symbol;Acc:HGNC:20856]	FALSE	FALSE	FALSE	FALSE	FALSE	TRUE	TRUE	FALSE
ENST00000254260.8	RHPN2	ENSG00000131941	rhophilin Rho GTPase binding protein 2 [Source:HGNC Symbol;Acc:HGNC:19974]	TRUE	FALSE	FALSE	FALSE	TRUE	TRUE	FALSE	FALSE
ENST00000254286.9	ACTR10	ENSG00000131966	actin related protein 10 [Source:HGNC Symbol;Acc:HGNC:17372]	TRUE	FALSE	FALSE	TRUE	FALSE	FALSE	FALSE	TRUE
ENST00000254301.14	LGALS3	ENSG00000131981	galectin 3 [Source:HGNC Symbol;Acc:HGNC:6563]	TRUE	FALSE	FALSE	FALSE	TRUE	TRUE	TRUE	FALSE
ENST00000254322.3	DNAJB1	ENSG00000132002	DnaJ heat shock protein family (Hsp40) member B1 [Source:HGNC Symbol;Acc:HGNC:5270]	FALSE	FALSE	TRUE	FALSE	FALSE	FALSE	FALSE	TRUE
ENST00000254325.9	RFX1	ENSG00000132005	regulatory factor X1 [Source:HGNC Symbol;Acc:HGNC:9982]	FALSE	TRUE	FALSE	TRUE	FALSE	FALSE	FALSE	FALSE
ENST00000254337.11	DCAF15	ENSG00000132017	DDB1 and CUL4 associated factor 15 [Source:HGNC Symbol;Acc:HGNC:25095]	FALSE	FALSE	FALSE	FALSE	TRUE	TRUE	TRUE	FALSE
ENST00000254351.9	SDC1	ENSG00000115884	syndecan 1 [Source:HGNC Symbol;Acc:HGNC:10658]	FALSE	FALSE	FALSE	FALSE	FALSE	FALSE	TRUE	FALSE
ENST00000254436.8	TRIM21	ENSG00000132109	tripartite motif containing 21 [Source:HGNC Symbol;Acc:HGNC:11312]	TRUE	TRUE	TRUE	FALSE	TRUE	FALSE	TRUE	FALSE
ENST00000254480.10	SMARCC1	ENSG00000173473	SWI/SNF related, matrix associated, actin dependent regulator of chromatin subfamily c member 1 [Source:HGNC Symbol;Acc:HGNC:11104]	FALSE	FALSE	FALSE	FALSE	TRUE	TRUE	TRUE	TRUE
ENST00000254521.8	HSD17B7	ENSG00000132196	hydroxysteroid 17-beta dehydrogenase 7 [Source:HGNC Symbol;Acc:HGNC:5215]	FALSE	FALSE	FALSE	TRUE	FALSE	FALSE	FALSE	FALSE
ENST00000254584.6	ARFIP2	ENSG00000132254	ADP ribosylation factor interacting protein 2 [Source:HGNC Symbol;Acc:HGNC:17160]	TRUE	FALSE	FALSE	FALSE	FALSE	TRUE	TRUE	TRUE
ENST00000254605.11	RRP8	ENSG00000132275	ribosomal RNA processing 8 [Source:HGNC Symbol;Acc:HGNC:29030]	FALSE	FALSE	FALSE	FALSE	FALSE	TRUE	FALSE	TRUE
ENST00000254616.11	TIMM10B	ENSG00000132286	translocase of inner mitochondrial membrane 10B [Source:HGNC Symbol;Acc:HGNC:4022]	FALSE	FALSE	FALSE	FALSE	FALSE	FALSE	FALSE	FALSE
ENST00000254624.10	EFR3A	ENSG00000132294	EFR3 homolog A [Source:HGNC Symbol;Acc:HGNC:28970]	FALSE	FALSE	FALSE	FALSE	FALSE	FALSE	FALSE	FALSE
ENST00000254630.12	PTCD3	ENSG00000132300	pentatricopeptide repeat domain 3 [Source:HGNC Symbol;Acc:HGNC:24717]	TRUE	TRUE	FALSE	TRUE	FALSE	TRUE	TRUE	FALSE
ENST00000254636.9	IMMT	ENSG00000132305	inner membrane mitochondrial protein [Source:HGNC Symbol;Acc:HGNC:6047]	FALSE	FALSE	FALSE	FALSE	FALSE	FALSE	FALSE	FALSE
ENST00000254644.12	MRPL35	ENSG00000132313	mitochondrial ribosomal protein L35 [Source:HGNC Symbol;Acc:HGNC:14489]	TRUE	FALSE	FALSE	TRUE	FALSE	FALSE	FALSE	FALSE
ENST00000254654.8	ILKAP	ENSG00000132323	ILK associated serine/threonine phosphatase [Source:HGNC Symbol;Acc:HGNC:15566]	FALSE	FALSE	FALSE	FALSE	TRUE	FALSE	FALSE	FALSE
ENST00000254661.5	RAMP1	ENSG00000132329	receptor activity modifying protein 1 [Source:HGNC Symbol;Acc:HGNC:9843]	FALSE	FALSE	FALSE	FALSE	FALSE	FALSE	FALSE	FALSE
ENST00000254663.12	SCLY	ENSG00000132330	selenocysteine lyase [Source:HGNC Symbol;Acc:HGNC:18161]	FALSE	TRUE	FALSE	FALSE	FALSE	FALSE	FALSE	TRUE
ENST00000254667.8	PTPRE	ENSG00000132334	protein tyrosine phosphatase receptor type E [Source:HGNC Symbol;Acc:HGNC:9669]	FALSE	FALSE	FALSE	FALSE	FALSE	FALSE	FALSE	TRUE
ENST00000254691.10	CARD6	ENSG00000132357	caspase recruitment domain family member 6 [Source:HGNC Symbol;Acc:HGNC:16394]	FALSE	FALSE	TRUE	FALSE	FALSE	FALSE	TRUE	FALSE
ENST00000254695.13	RAP1GAP2	ENSG00000132359	RAP1 GTPase activating protein 2 [Source:HGNC Symbol;Acc:HGNC:29176]	FALSE	TRUE	FALSE	FALSE	TRUE	FALSE	TRUE	FALSE
ENST00000254718.9	MYBBP1A	ENSG00000132382	MYB binding protein 1a [Source:HGNC Symbol;Acc:HGNC:7546]	TRUE	TRUE	TRUE	TRUE	FALSE	TRUE	FALSE	FALSE
ENST00000254719.10	RPA1	ENSG00000132383	replication protein A1 [Source:HGNC Symbol;Acc:HGNC:10289]	TRUE	TRUE	FALSE	FALSE	FALSE	FALSE	FALSE	FALSE
ENST00000254730.11	EEFSEC	ENSG00000132394	eukaryotic elongation factor, selenocysteine-tRNA specific [Source:HGNC Symbol;Acc:HGNC:24614]	FALSE	TRUE	FALSE	TRUE	FALSE	FALSE	FALSE	FALSE
ENST00000254742.6	TMEM128	ENSG00000132406	transmembrane protein 128 [Source:HGNC Symbol;Acc:HGNC:28201]	FALSE	FALSE	TRUE	FALSE	FALSE	FALSE	FALSE	FALSE
ENST00000254759.8	COQ3	ENSG00000132423	coenzyme Q3, methyltransferase [Source:HGNC Symbol;Acc:HGNC:18175]	TRUE	FALSE	FALSE	FALSE	FALSE	TRUE	FALSE	FALSE
ENST00000254770.3	LANCL2	ENSG00000132434	LanC like glutathione S-transferase 2 [Source:HGNC Symbol;Acc:HGNC:6509]	FALSE	TRUE	FALSE	FALSE	FALSE	FALSE	TRUE	TRUE
ENST00000254799.11	GRSF1	ENSG00000132463	G-rich RNA sequence binding factor 1 [Source:HGNC Symbol;Acc:HGNC:4610]	TRUE	TRUE	TRUE	TRUE	TRUE	TRUE	FALSE	TRUE
ENST00000254803.4	UTP3	ENSG00000132467	UTP3 small subunit processome component [Source:HGNC Symbol;Acc:HGNC:24477]	TRUE	TRUE	FALSE	FALSE	FALSE	TRUE	FALSE	FALSE
ENST00000254806.8	WBP2	ENSG00000132471	WW domain binding protein 2 [Source:HGNC Symbol;Acc:HGNC:12738]	FALSE	FALSE	FALSE	FALSE	TRUE	TRUE	FALSE	FALSE
ENST00000254810.8	H3-3B	ENSG00000132475	H3.3 histone B [Source:HGNC Symbol;Acc:HGNC:4765]	FALSE	FALSE	FALSE	FALSE	FALSE	FALSE	FALSE	FALSE
ENST00000254816.6	TRIM47	ENSG00000132481	tripartite motif containing 47 [Source:HGNC Symbol;Acc:HGNC:19020]	TRUE	FALSE	FALSE	FALSE	FALSE	FALSE	FALSE	FALSE
ENST00000254821.10	ZRANB2	ENSG00000132485	zinc finger RANBP2-type containing 2 [Source:HGNC Symbol;Acc:HGNC:13058]	FALSE	TRUE	TRUE	FALSE	FALSE	TRUE	FALSE	FALSE
ENST00000254846.9	KDM6B	ENSG00000132510	lysine demethylase 6B [Source:HGNC Symbol;Acc:HGNC:29012]	FALSE	FALSE	FALSE	FALSE	FALSE	TRUE	FALSE	FALSE
ENST00000254878.8	RIDA	ENSG00000132541	reactive intermediate imine deaminase A homolog [Source:HGNC Symbol;Acc:HGNC:16897]	FALSE	TRUE	FALSE	FALSE	TRUE	FALSE	FALSE	FALSE
ENST00000254908.11	PCBD2	ENSG00000132570	pterin-4 alpha-carbinolamine dehydratase 2 [Source:HGNC Symbol;Acc:HGNC:24474]	FALSE	FALSE	FALSE	FALSE	FALSE	TRUE	FALSE	FALSE
ENST00000254928.10	ERAL1	ENSG00000132591	Era like 12S mitochondrial rRNA chaperone 1 [Source:HGNC Symbol;Acc:HGNC:3424]	FALSE	FALSE	FALSE	FALSE	TRUE	FALSE	FALSE	FALSE
ENST00000254940.10	NIP7	ENSG00000132603	nucleolar pre-rRNA processing protein NIP7 [Source:HGNC Symbol;Acc:HGNC:24328]	TRUE	FALSE	TRUE	FALSE	FALSE	FALSE	FALSE	FALSE
ENST00000254941.6	NIP7	ENSG00000132603	nucleolar pre-rRNA processing protein NIP7 [Source:HGNC Symbol;Acc:HGNC:24328]	FALSE	FALSE	FALSE	FALSE	FALSE	FALSE	FALSE	FALSE
ENST00000254942.8	TERF2	ENSG00000132604	telomeric repeat binding factor 2 [Source:HGNC Symbol;Acc:HGNC:11729]	FALSE	FALSE	FALSE	FALSE	FALSE	TRUE	FALSE	FALSE
ENST00000254950.13	VPS4A	ENSG00000132612	vacuolar protein sorting 4 homolog A [Source:HGNC Symbol;Acc:HGNC:13488]	TRUE	TRUE	FALSE	FALSE	TRUE	FALSE	FALSE	TRUE
ENST00000254958.10	JAG1	ENSG00000101384	jagged canonical Notch ligand 1 [Source:HGNC Symbol;Acc:HGNC:6188]	FALSE	FALSE	FALSE	TRUE	TRUE	TRUE	FALSE	TRUE
ENST00000254998.3	NXT1	ENSG00000132661	nuclear transport factor 2 like export factor 1 [Source:HGNC Symbol;Acc:HGNC:15913]	FALSE	FALSE	FALSE	FALSE	FALSE	FALSE	FALSE	FALSE
ENST00000255006.12	RIN2	ENSG00000132669	Ras and Rab interactor 2 [Source:HGNC Symbol;Acc:HGNC:18750]	FALSE	TRUE	FALSE	FALSE	FALSE	FALSE	TRUE	TRUE
ENST00000255078.8	IGHMBP2	ENSG00000132740	immunoglobulin mu DNA binding protein 2 [Source:HGNC Symbol;Acc:HGNC:5542]	FALSE	FALSE	FALSE	FALSE	FALSE	FALSE	TRUE	TRUE
ENST00000255082.8	ACY3	ENSG00000132744	aminoacylase 3 [Source:HGNC Symbol;Acc:HGNC:24104]	FALSE	FALSE	FALSE	FALSE	FALSE	FALSE	FALSE	FALSE
ENST00000255087.10	TESMIN	ENSG00000132749	testis expressed metallothionein like protein [Source:HGNC Symbol;Acc:HGNC:7446]	FALSE	TRUE	FALSE	TRUE	FALSE	FALSE	FALSE	FALSE
ENST00000255108.8	DPH2	ENSG00000132768	diphthamide biosynthesis 2 [Source:HGNC Symbol;Acc:HGNC:3004]	FALSE	FALSE	TRUE	TRUE	FALSE	FALSE	FALSE	FALSE
ENST00000255152.3	ZSWIM3	ENSG00000132801	zinc finger SWIM-type containing 3 [Source:HGNC Symbol;Acc:HGNC:16157]	FALSE	FALSE	FALSE	FALSE	TRUE	TRUE	TRUE	TRUE
ENST00000255174.3	OSER1	ENSG00000132823	oxidative stress responsive serine rich 1 [Source:HGNC Symbol;Acc:HGNC:16105]	FALSE	FALSE	TRUE	FALSE	FALSE	TRUE	FALSE	FALSE
ENST00000255175.5	SERINC3	ENSG00000132824	serine incorporator 3 [Source:HGNC Symbol;Acc:HGNC:11699]	FALSE	FALSE	FALSE	FALSE	FALSE	FALSE	FALSE	FALSE
ENST00000255194.11	AP3B1	ENSG00000132842	adaptor related protein complex 3 subunit beta 1 [Source:HGNC Symbol;Acc:HGNC:566]	FALSE	FALSE	TRUE	FALSE	FALSE	FALSE	FALSE	FALSE
ENST00000255198.3	ZBED3	ENSG00000132846	zinc finger BED-type containing 3 [Source:HGNC Symbol;Acc:HGNC:20711]	FALSE	FALSE	FALSE	FALSE	FALSE	TRUE	FALSE	FALSE
ENST00000255305.11	XPO4	ENSG00000132953	exportin 4 [Source:HGNC Symbol;Acc:HGNC:17796]	FALSE	FALSE	FALSE	FALSE	FALSE	TRUE	FALSE	FALSE
ENST00000255380.8	CHRM3	ENSG00000133019	cholinergic receptor muscarinic 3 [Source:HGNC Symbol;Acc:HGNC:1952]	TRUE	FALSE	FALSE	FALSE	TRUE	TRUE	FALSE	FALSE
ENST00000255381.2	MYH4	ENSG00000264424	myosin heavy chain 4 [Source:HGNC Symbol;Acc:HGNC:7574]	TRUE	FALSE	FALSE	FALSE	FALSE	FALSE	FALSE	TRUE
ENST00000255389.10	PEMT	ENSG00000133027	phosphatidylethanolamine N-methyltransferase [Source:HGNC Symbol;Acc:HGNC:8830]	FALSE	FALSE	FALSE	FALSE	FALSE	FALSE	FALSE	FALSE
ENST00000255390.10	SCO1	ENSG00000133028	synthesis of cytochrome C oxidase 1 [Source:HGNC Symbol;Acc:HGNC:10603]	FALSE	FALSE	FALSE	FALSE	FALSE	TRUE	TRUE	TRUE
ENST00000255409.8	CHI3L1	ENSG00000133048	chitinase 3 like 1 [Source:HGNC Symbol;Acc:HGNC:1932]	FALSE	TRUE	FALSE	FALSE	FALSE	FALSE	FALSE	FALSE
ENST00000255476.3	RFXAP	ENSG00000133111	regulatory factor X associated protein [Source:HGNC Symbol;Acc:HGNC:9988]	FALSE	FALSE	FALSE	TRUE	FALSE	TRUE	FALSE	FALSE
ENST00000255499.3	RNF128	ENSG00000133135	ring finger protein 128 [Source:HGNC Symbol;Acc:HGNC:21153]	FALSE	FALSE	TRUE	TRUE	FALSE	FALSE	FALSE	TRUE
ENST00000255559.8	SLC39A11	ENSG00000133195	solute carrier family 39 member 11 [Source:HGNC Symbol;Acc:HGNC:14463]	FALSE	FALSE	FALSE	TRUE	FALSE	FALSE	FALSE	FALSE
ENST00000255608.9	BTBD2	ENSG00000133243	BTB domain containing 2 [Source:HGNC Symbol;Acc:HGNC:15504]	FALSE	FALSE	FALSE	FALSE	TRUE	TRUE	TRUE	TRUE
ENST00000255613.8	KMT5C	ENSG00000133247	lysine methyltransferase 5C [Source:HGNC Symbol;Acc:HGNC:28405]	FALSE	FALSE	FALSE	FALSE	FALSE	FALSE	TRUE	FALSE
ENST00000255616.8	ZNF414	ENSG00000133250	zinc finger protein 414 [Source:HGNC Symbol;Acc:HGNC:20630]	FALSE	FALSE	TRUE	FALSE	FALSE	FALSE	FALSE	FALSE
ENST00000255631.9	HSPBP1	ENSG00000133265	HSPA (Hsp70) binding protein 1 [Source:HGNC Symbol;Acc:HGNC:24989]	FALSE	FALSE	FALSE	FALSE	FALSE	TRUE	FALSE	FALSE
ENST00000255641.13	CSNK1G2	ENSG00000133275	casein kinase 1 gamma 2 [Source:HGNC Symbol;Acc:HGNC:2455]	TRUE	FALSE	TRUE	TRUE	FALSE	FALSE	FALSE	TRUE
ENST00000255681.7	MACROD1	ENSG00000133315	mono-ADP ribosylhydrolase 1 [Source:HGNC Symbol;Acc:HGNC:29598]	FALSE	TRUE	FALSE	FALSE	FALSE	TRUE	TRUE	FALSE
ENST00000255688.8	PLAAT4	ENSG00000133321	phospholipase A and acyltransferase 4 [Source:HGNC Symbol;Acc:HGNC:9869]	FALSE	FALSE	FALSE	TRUE	FALSE	FALSE	FALSE	FALSE
ENST00000255695.2	PLAAT2	ENSG00000133328	phospholipase A and acyltransferase 2 [Source:HGNC Symbol;Acc:HGNC:17824]	FALSE	FALSE	FALSE	FALSE	FALSE	FALSE	FALSE	TRUE
ENST00000255759.11	CEP20	ENSG00000133393	centrosomal protein 20 [Source:HGNC Symbol;Acc:HGNC:26435]	FALSE	TRUE	FALSE	FALSE	FALSE	TRUE	FALSE	FALSE
ENST00000255764.4	MED10	ENSG00000133398	mediator complex subunit 10 [Source:HGNC Symbol;Acc:HGNC:28760]	TRUE	TRUE	FALSE	FALSE	TRUE	TRUE	FALSE	FALSE
ENST00000255784.6	CCDC134	ENSG00000100147	coiled-coil domain containing 134 [Source:HGNC Symbol;Acc:HGNC:26185]	FALSE	FALSE	FALSE	FALSE	TRUE	TRUE	FALSE	FALSE
ENST00000255830.7	SLC2A11	ENSG00000133460	solute carrier family 2 member 11 [Source:HGNC Symbol;Acc:HGNC:14239]	TRUE	FALSE	FALSE	FALSE	FALSE	FALSE	FALSE	FALSE
ENST00000255882.11	PI4KA	ENSG00000241973	phosphatidylinositol 4-kinase alpha [Source:HGNC Symbol;Acc:HGNC:8983]	FALSE	FALSE	FALSE	FALSE	FALSE	TRUE	FALSE	FALSE
ENST00000255977.7	MKRN1	ENSG00000133606	makorin ring finger protein 1 [Source:HGNC Symbol;Acc:HGNC:7112]	FALSE	FALSE	FALSE	FALSE	FALSE	TRUE	FALSE	TRUE
ENST00000256001.13	ACTR3B	ENSG00000133627	actin related protein 3B [Source:HGNC Symbol;Acc:HGNC:17256]	FALSE	FALSE	FALSE	FALSE	FALSE	FALSE	FALSE	FALSE
ENST00000256015.5	BTG1	ENSG00000133639	BTG anti-proliferation factor 1 [Source:HGNC Symbol;Acc:HGNC:1130]	FALSE	FALSE	FALSE	FALSE	FALSE	FALSE	FALSE	FALSE
ENST00000256078.10	KRAS	ENSG00000133703	KRAS proto-oncogene, GTPase [Source:HGNC Symbol;Acc:HGNC:6407]	FALSE	FALSE	FALSE	FALSE	FALSE	TRUE	FALSE	FALSE
ENST00000256079.9	IPO8	ENSG00000133704	importin 8 [Source:HGNC Symbol;Acc:HGNC:9853]	FALSE	FALSE	FALSE	FALSE	TRUE	TRUE	TRUE	FALSE
ENST00000256108.10	IMPA1	ENSG00000133731	inositol monophosphatase 1 [Source:HGNC Symbol;Acc:HGNC:6050]	FALSE	FALSE	FALSE	FALSE	TRUE	FALSE	FALSE	FALSE
ENST00000256151.8	CCDC59	ENSG00000133773	coiled-coil domain containing 59 [Source:HGNC Symbol;Acc:HGNC:25005]	FALSE	TRUE	TRUE	FALSE	TRUE	TRUE	FALSE	FALSE
ENST00000256194.8	MICAL2	ENSG00000133816	microtubule associated monooxygenase, calponin and LIM domain containing 2 [Source:HGNC Symbol;Acc:HGNC:24693]	FALSE	FALSE	FALSE	FALSE	FALSE	FALSE	FALSE	FALSE
ENST00000256196.9	RRAS2	ENSG00000133818	RAS related 2 [Source:HGNC Symbol;Acc:HGNC:17271]	TRUE	FALSE	FALSE	FALSE	FALSE	TRUE	FALSE	TRUE
ENST00000256255.11	SARAF	ENSG00000133872	store-operated calcium entry associated regulatory factor [Source:HGNC Symbol;Acc:HGNC:28789]	TRUE	FALSE	FALSE	FALSE	FALSE	FALSE	FALSE	FALSE
ENST00000256257.2	RNF122	ENSG00000133874	ring finger protein 122 [Source:HGNC Symbol;Acc:HGNC:21147]	FALSE	FALSE	FALSE	FALSE	FALSE	FALSE	FALSE	TRUE
ENST00000256319.7	ERG28	ENSG00000133935	ergosterol biosynthesis 28 homolog [Source:HGNC Symbol;Acc:HGNC:1187]	FALSE	FALSE	FALSE	FALSE	FALSE	FALSE	TRUE	TRUE
ENST00000256362.5	VRTN	ENSG00000133980	vertebrae development associated [Source:HGNC Symbol;Acc:HGNC:20223]	FALSE	TRUE	FALSE	FALSE	FALSE	FALSE	FALSE	FALSE
ENST00000256366.6	SYNJ2BP	ENSG00000213463	synaptojanin 2 binding protein [Source:HGNC Symbol;Acc:HGNC:18955]	FALSE	FALSE	TRUE	TRUE	TRUE	TRUE	FALSE	TRUE
ENST00000256367.3	TTC9	ENSG00000133985	tetratricopeptide repeat domain 9 [Source:HGNC Symbol;Acc:HGNC:20267]	FALSE	FALSE	FALSE	FALSE	FALSE	TRUE	FALSE	TRUE
ENST00000256379.10	MED6	ENSG00000133997	mediator complex subunit 6 [Source:HGNC Symbol;Acc:HGNC:19970]	TRUE	FALSE	TRUE	FALSE	TRUE	FALSE	FALSE	FALSE
ENST00000256383.11	EIF2S1	ENSG00000134001	eukaryotic translation initiation factor 2 subunit alpha [Source:HGNC Symbol;Acc:HGNC:3265]	FALSE	FALSE	FALSE	FALSE	TRUE	FALSE	TRUE	FALSE
ENST00000256398.13	ELP3	ENSG00000134014	elongator acetyltransferase complex subunit 3 [Source:HGNC Symbol;Acc:HGNC:20696]	FALSE	FALSE	FALSE	FALSE	FALSE	TRUE	FALSE	FALSE
ENST00000256413.8	CTIF	ENSG00000134030	cap binding complex dependent translation initiation factor [Source:HGNC Symbol;Acc:HGNC:23925]	FALSE	FALSE	FALSE	FALSE	FALSE	FALSE	FALSE	FALSE
ENST00000256429.8	MBD2	ENSG00000134046	methyl-CpG binding domain protein 2 [Source:HGNC Symbol;Acc:HGNC:6917]	FALSE	TRUE	FALSE	FALSE	FALSE	FALSE	FALSE	FALSE
ENST00000256433.6	IER3IP1	ENSG00000134049	immediate early response 3 interacting protein 1 [Source:HGNC Symbol;Acc:HGNC:18550]	FALSE	FALSE	TRUE	FALSE	TRUE	TRUE	FALSE	TRUE
ENST00000256441.5	MRPS36	ENSG00000134056	mitochondrial ribosomal protein S36 [Source:HGNC Symbol;Acc:HGNC:16631]	TRUE	FALSE	FALSE	FALSE	TRUE	TRUE	TRUE	FALSE
ENST00000256442.10	CCNB1	ENSG00000134057	cyclin B1 [Source:HGNC Symbol;Acc:HGNC:1579]	TRUE	TRUE	FALSE	FALSE	TRUE	TRUE	FALSE	FALSE
ENST00000256443.8	CDK7	ENSG00000134058	cyclin dependent kinase 7 [Source:HGNC Symbol;Acc:HGNC:1778]	TRUE	TRUE	TRUE	FALSE	FALSE	FALSE	TRUE	FALSE
ENST00000256460.8	CAMK1	ENSG00000134072	calcium/calmodulin dependent protein kinase I [Source:HGNC Symbol;Acc:HGNC:1459]	FALSE	TRUE	FALSE	FALSE	FALSE	FALSE	FALSE	FALSE
ENST00000256474.3	VHL	ENSG00000134086	von Hippel-Lindau tumor suppressor [Source:HGNC Symbol;Acc:HGNC:12687]	FALSE	FALSE	FALSE	TRUE	FALSE	FALSE	TRUE	FALSE
ENST00000256495.4	BHLHE40	ENSG00000134107	basic helix-loop-helix family member e40 [Source:HGNC Symbol;Acc:HGNC:1046]	TRUE	TRUE	TRUE	FALSE	TRUE	FALSE	FALSE	TRUE
ENST00000256496.8	ARL8B	ENSG00000134108	ADP ribosylation factor like GTPase 8B [Source:HGNC Symbol;Acc:HGNC:25564]	FALSE	FALSE	FALSE	FALSE	FALSE	FALSE	FALSE	FALSE
ENST00000256497.9	EDEM1	ENSG00000134109	ER degradation enhancing alpha-mannosidase like protein 1 [Source:HGNC Symbol;Acc:HGNC:18967]	TRUE	FALSE	FALSE	FALSE	TRUE	TRUE	FALSE	TRUE
ENST00000256538.9	DPH6	ENSG00000134146	diphthamine biosynthesis 6 [Source:HGNC Symbol;Acc:HGNC:30543]	TRUE	FALSE	FALSE	FALSE	TRUE	FALSE	TRUE	TRUE
ENST00000256544.8	KATNBL1	ENSG00000134152	katanin regulatory subunit B1 like 1 [Source:HGNC Symbol;Acc:HGNC:26199]	TRUE	FALSE	FALSE	TRUE	FALSE	TRUE	FALSE	FALSE
ENST00000256545.9	EMC7	ENSG00000134153	ER membrane protein complex subunit 7 [Source:HGNC Symbol;Acc:HGNC:24301]	TRUE	TRUE	FALSE	TRUE	TRUE	TRUE	TRUE	FALSE
ENST00000256578.8	AMPD2	ENSG00000116337	adenosine monophosphate deaminase 2 [Source:HGNC Symbol;Acc:HGNC:469]	FALSE	FALSE	FALSE	TRUE	FALSE	FALSE	FALSE	FALSE
ENST00000256585.10	REG4	ENSG00000134193	regenerating family member 4 [Source:HGNC Symbol;Acc:HGNC:22977]	FALSE	FALSE	FALSE	FALSE	FALSE	FALSE	FALSE	FALSE
ENST00000256594.7	GSTM3	ENSG00000134202	glutathione S-transferase mu 3 [Source:HGNC Symbol;Acc:HGNC:4635]	FALSE	FALSE	TRUE	FALSE	TRUE	TRUE	FALSE	TRUE
ENST00000256637.8	SORT1	ENSG00000134243	sortilin 1 [Source:HGNC Symbol;Acc:HGNC:11186]	FALSE	FALSE	FALSE	FALSE	FALSE	FALSE	FALSE	FALSE
ENST00000256644.8	LAMTOR5	ENSG00000134248	late endosomal/lysosomal adaptor, MAPK and MTOR activator 5 [Source:HGNC Symbol;Acc:HGNC:17955]	FALSE	TRUE	FALSE	FALSE	FALSE	FALSE	FALSE	FALSE
ENST00000256646.7	NOTCH2	ENSG00000134250	notch receptor 2 [Source:HGNC Symbol;Acc:HGNC:7882]	FALSE	FALSE	FALSE	FALSE	FALSE	FALSE	TRUE	FALSE
ENST00000256658.8	AP4B1	ENSG00000134262	adaptor related protein complex 4 subunit beta 1 [Source:HGNC Symbol;Acc:HGNC:572]	FALSE	FALSE	FALSE	FALSE	FALSE	FALSE	TRUE	TRUE
ENST00000256682.9	ARF3	ENSG00000134287	ADP ribosylation factor 3 [Source:HGNC Symbol;Acc:HGNC:654]	FALSE	FALSE	FALSE	FALSE	FALSE	FALSE	FALSE	FALSE
ENST00000256686.10	TMEM106C	ENSG00000134291	transmembrane protein 106C [Source:HGNC Symbol;Acc:HGNC:28775]	TRUE	FALSE	TRUE	TRUE	FALSE	FALSE	FALSE	FALSE
ENST00000256689.10	SLC38A2	ENSG00000134294	solute carrier family 38 member 2 [Source:HGNC Symbol;Acc:HGNC:13448]	FALSE	FALSE	FALSE	FALSE	TRUE	TRUE	TRUE	FALSE
ENST00000256720.6	LPIN1	ENSG00000134324	lipin 1 [Source:HGNC Symbol;Acc:HGNC:13345]	FALSE	TRUE	FALSE	FALSE	FALSE	FALSE	FALSE	FALSE
ENST00000256722.10	CMPK2	ENSG00000134326	cytidine/uridine monophosphate kinase 2 [Source:HGNC Symbol;Acc:HGNC:27015]	FALSE	FALSE	FALSE	FALSE	TRUE	FALSE	FALSE	FALSE
ENST00000256854.10	NARS1	ENSG00000134440	asparaginyl-tRNA synthetase 1 [Source:HGNC Symbol;Acc:HGNC:7643]	TRUE	TRUE	TRUE	FALSE	FALSE	FALSE	FALSE	FALSE
ENST00000256897.9	CCNH	ENSG00000134480	cyclin H [Source:HGNC Symbol;Acc:HGNC:1594]	TRUE	TRUE	FALSE	TRUE	FALSE	FALSE	FALSE	FALSE
ENST00000256925.12	CABLES1	ENSG00000134508	Cdk5 and Abl enzyme substrate 1 [Source:HGNC Symbol;Acc:HGNC:25097]	FALSE	FALSE	FALSE	TRUE	FALSE	FALSE	FALSE	FALSE
ENST00000256951.10	EMP1	ENSG00000134531	epithelial membrane protein 1 [Source:HGNC Symbol;Acc:HGNC:3333]	FALSE	FALSE	FALSE	TRUE	TRUE	TRUE	FALSE	TRUE
ENST00000256996.9	DDB2	ENSG00000134574	damage specific DNA binding protein 2 [Source:HGNC Symbol;Acc:HGNC:2718]	TRUE	FALSE	TRUE	FALSE	FALSE	TRUE	FALSE	TRUE
ENST00000256997.9	ACP2	ENSG00000134575	acid phosphatase 2, lysosomal [Source:HGNC Symbol;Acc:HGNC:123]	FALSE	TRUE	FALSE	TRUE	TRUE	TRUE	FALSE	FALSE
ENST00000257075.9	PUM1	ENSG00000134644	pumilio RNA binding family member 1 [Source:HGNC Symbol;Acc:HGNC:14957]	FALSE	FALSE	FALSE	FALSE	FALSE	TRUE	FALSE	FALSE
ENST00000257118.5	PHC2	ENSG00000134686	polyhomeotic homolog 2 [Source:HGNC Symbol;Acc:HGNC:3183]	FALSE	TRUE	FALSE	TRUE	FALSE	FALSE	FALSE	FALSE
ENST00000257181.10	PRPF38A	ENSG00000134748	pre-mRNA processing factor 38A [Source:HGNC Symbol;Acc:HGNC:25930]	TRUE	TRUE	FALSE	TRUE	TRUE	TRUE	TRUE	TRUE
ENST00000257189.5	DSG3	ENSG00000134757	desmoglein 3 [Source:HGNC Symbol;Acc:HGNC:3050]	FALSE	FALSE	FALSE	FALSE	FALSE	FALSE	FALSE	FALSE
ENST00000257215.10	DAGLA	ENSG00000134780	diacylglycerol lipase alpha [Source:HGNC Symbol;Acc:HGNC:1165]	FALSE	FALSE	TRUE	FALSE	FALSE	FALSE	FALSE	FALSE
ENST00000257245.9	TIMM10	ENSG00000134809	translocase of inner mitochondrial membrane 10 [Source:HGNC Symbol;Acc:HGNC:11814]	FALSE	TRUE	FALSE	FALSE	FALSE	TRUE	FALSE	FALSE
ENST00000257247.11	AHNAK	ENSG00000124942	AHNAK nucleoprotein [Source:HGNC Symbol;Acc:HGNC:347]	TRUE	FALSE	FALSE	FALSE	FALSE	FALSE	FALSE	FALSE
ENST00000257261.10	FADS2	ENSG00000134824	fatty acid desaturase 2 [Source:HGNC Symbol;Acc:HGNC:3575]	FALSE	FALSE	FALSE	FALSE	FALSE	FALSE	FALSE	FALSE
ENST00000257262.12	TMEM258	ENSG00000134825	transmembrane protein 258 [Source:HGNC Symbol;Acc:HGNC:1164]	FALSE	FALSE	FALSE	FALSE	FALSE	FALSE	FALSE	FALSE
ENST00000257264.4	TCN1	ENSG00000134827	transcobalamin 1 [Source:HGNC Symbol;Acc:HGNC:11652]	FALSE	FALSE	FALSE	FALSE	FALSE	FALSE	FALSE	FALSE
ENST00000257287.5	CEP135	ENSG00000174799	centrosomal protein 135 [Source:HGNC Symbol;Acc:HGNC:29086]	FALSE	FALSE	FALSE	FALSE	FALSE	FALSE	FALSE	FALSE
ENST00000257290.10	PDGFRA	ENSG00000134853	platelet derived growth factor receptor alpha [Source:HGNC Symbol;Acc:HGNC:8803]	FALSE	FALSE	FALSE	FALSE	FALSE	TRUE	FALSE	FALSE
ENST00000257347.9	CARS2	ENSG00000134905	cysteinyl-tRNA synthetase 2, mitochondrial [Source:HGNC Symbol;Acc:HGNC:25695]	FALSE	FALSE	FALSE	FALSE	TRUE	TRUE	FALSE	TRUE
ENST00000257435.12	NREP	ENSG00000134986	neuronal regeneration related protein [Source:HGNC Symbol;Acc:HGNC:16834]	FALSE	FALSE	FALSE	FALSE	FALSE	FALSE	FALSE	FALSE
ENST00000257468.11	UBQLN1	ENSG00000135018	ubiquilin 1 [Source:HGNC Symbol;Acc:HGNC:12508]	FALSE	FALSE	FALSE	TRUE	FALSE	FALSE	FALSE	FALSE
ENST00000257497.11	ANXA1	ENSG00000135046	annexin A1 [Source:HGNC Symbol;Acc:HGNC:533]	TRUE	TRUE	FALSE	FALSE	FALSE	FALSE	FALSE	FALSE
ENST00000257548.10	USP30	ENSG00000135093	ubiquitin specific peptidase 30 [Source:HGNC Symbol;Acc:HGNC:20065]	FALSE	FALSE	TRUE	FALSE	TRUE	TRUE	TRUE	FALSE
ENST00000257570.10	OASL	ENSG00000135114	2'-5'-oligoadenylate synthetase like [Source:HGNC Symbol;Acc:HGNC:8090]	FALSE	FALSE	FALSE	FALSE	FALSE	FALSE	FALSE	FALSE
ENST00000257604.9	TRAFD1	ENSG00000135148	TRAF-type zinc finger domain containing 1 [Source:HGNC Symbol;Acc:HGNC:24808]	FALSE	FALSE	TRUE	FALSE	FALSE	FALSE	FALSE	FALSE
ENST00000257626.12	GSAP	ENSG00000186088	gamma-secretase activating protein [Source:HGNC Symbol;Acc:HGNC:28042]	FALSE	FALSE	FALSE	FALSE	FALSE	FALSE	FALSE	FALSE
ENST00000257632.9	UPK3B	ENSG00000243566	uroplakin 3B [Source:HGNC Symbol;Acc:HGNC:21444]	TRUE	FALSE	FALSE	FALSE	FALSE	TRUE	TRUE	TRUE
ENST00000257637.8	TMEM243	ENSG00000135185	transmembrane protein 243 [Source:HGNC Symbol;Acc:HGNC:21707]	FALSE	FALSE	FALSE	FALSE	FALSE	FALSE	FALSE	FALSE
ENST00000257659.12	GTPBP10	ENSG00000105793	GTP binding protein 10 [Source:HGNC Symbol;Acc:HGNC:25106]	FALSE	FALSE	FALSE	FALSE	FALSE	FALSE	FALSE	FALSE
ENST00000257663.4	TMEM60	ENSG00000135211	transmembrane protein 60 [Source:HGNC Symbol;Acc:HGNC:21754]	FALSE	TRUE	FALSE	TRUE	FALSE	TRUE	FALSE	FALSE
ENST00000257696.5	HILPDA	ENSG00000135245	hypoxia inducible lipid droplet associated [Source:HGNC Symbol;Acc:HGNC:28859]	FALSE	FALSE	FALSE	FALSE	TRUE	FALSE	FALSE	FALSE
ENST00000257700.7	RINT1	ENSG00000135249	RAD50 interactor 1 [Source:HGNC Symbol;Acc:HGNC:21876]	FALSE	FALSE	TRUE	TRUE	FALSE	TRUE	FALSE	FALSE
ENST00000257787.6	AKIRIN2	ENSG00000135334	akirin 2 [Source:HGNC Symbol;Acc:HGNC:21407]	FALSE	FALSE	FALSE	FALSE	FALSE	FALSE	FALSE	FALSE
ENST00000257789.4	ORC3	ENSG00000135336	origin recognition complex subunit 3 [Source:HGNC Symbol;Acc:HGNC:8489]	FALSE	TRUE	FALSE	FALSE	FALSE	TRUE	FALSE	FALSE
ENST00000257829.8	NAT10	ENSG00000135372	N-acetyltransferase 10 [Source:HGNC Symbol;Acc:HGNC:29830]	FALSE	FALSE	FALSE	FALSE	FALSE	TRUE	FALSE	FALSE
ENST00000257836.4	PRRG4	ENSG00000135378	proline rich and Gla domain 4 [Source:HGNC Symbol;Acc:HGNC:30799]	FALSE	FALSE	FALSE	FALSE	FALSE	FALSE	FALSE	FALSE
ENST00000257848.7	METTL1	ENSG00000037897	methyltransferase 1, tRNA methylguanosine [Source:HGNC Symbol;Acc:HGNC:7030]	FALSE	FALSE	FALSE	FALSE	TRUE	FALSE	FALSE	FALSE
ENST00000257857.9	CD63	ENSG00000135404	CD63 molecule [Source:HGNC Symbol;Acc:HGNC:1692]	TRUE	FALSE	FALSE	FALSE	FALSE	FALSE	FALSE	FALSE
ENST00000257860.9	PRPH	ENSG00000135406	peripherin [Source:HGNC Symbol;Acc:HGNC:9461]	FALSE	FALSE	FALSE	FALSE	TRUE	FALSE	FALSE	TRUE
ENST00000257868.10	GDF11	ENSG00000135414	growth differentiation factor 11 [Source:HGNC Symbol;Acc:HGNC:4216]	FALSE	FALSE	FALSE	FALSE	TRUE	TRUE	TRUE	TRUE
ENST00000257904.11	CDK4	ENSG00000135446	cyclin dependent kinase 4 [Source:HGNC Symbol;Acc:HGNC:1773]	FALSE	TRUE	FALSE	FALSE	FALSE	TRUE	TRUE	TRUE
ENST00000257909.8	TROAP	ENSG00000135451	trophinin associated protein [Source:HGNC Symbol;Acc:HGNC:12327]	FALSE	FALSE	FALSE	TRUE	TRUE	TRUE	TRUE	TRUE
ENST00000257910.8	TSPAN31	ENSG00000135452	tetraspanin 31 [Source:HGNC Symbol;Acc:HGNC:10539]	FALSE	FALSE	FALSE	FALSE	TRUE	FALSE	FALSE	TRUE
ENST00000257915.10	TFCP2	ENSG00000135457	transcription factor CP2 [Source:HGNC Symbol;Acc:HGNC:11748]	FALSE	FALSE	FALSE	FALSE	FALSE	TRUE	FALSE	TRUE
ENST00000257934.9	ESPL1	ENSG00000135476	extra spindle pole bodies like 1, separase [Source:HGNC Symbol;Acc:HGNC:16856]	FALSE	FALSE	TRUE	FALSE	FALSE	TRUE	FALSE	FALSE
ENST00000257940.7	ZC3H10	ENSG00000135482	zinc finger CCCH-type containing 10 [Source:HGNC Symbol;Acc:HGNC:25893]	FALSE	FALSE	TRUE	FALSE	FALSE	FALSE	FALSE	TRUE
ENST00000257963.9	ACVR1B	ENSG00000135503	activin A receptor type 1B [Source:HGNC Symbol;Acc:HGNC:172]	FALSE	TRUE	TRUE	TRUE	FALSE	FALSE	FALSE	FALSE
ENST00000257966.13	OS9	ENSG00000135506	OS9 endoplasmic reticulum lectin [Source:HGNC Symbol;Acc:HGNC:16994]	FALSE	FALSE	TRUE	FALSE	FALSE	FALSE	FALSE	FALSE
ENST00000257981.7	KCNH3	ENSG00000135519	potassium voltage-gated channel subfamily H member 3 [Source:HGNC Symbol;Acc:HGNC:6252]	FALSE	TRUE	FALSE	TRUE	FALSE	FALSE	FALSE	TRUE
ENST00000258052.8	SMPD2	ENSG00000135587	sphingomyelin phosphodiesterase 2 [Source:HGNC Symbol;Acc:HGNC:11121]	FALSE	FALSE	FALSE	FALSE	TRUE	TRUE	TRUE	TRUE
ENST00000258062.9	REPS1	ENSG00000135597	RALBP1 associated Eps domain containing 1 [Source:HGNC Symbol;Acc:HGNC:15578]	TRUE	FALSE	TRUE	TRUE	FALSE	FALSE	FALSE	FALSE
ENST00000258080.8	HTRA2	ENSG00000115317	HtrA serine peptidase 2 [Source:HGNC Symbol;Acc:HGNC:14348]	FALSE	FALSE	TRUE	FALSE	FALSE	FALSE	FALSE	FALSE
ENST00000258083.3	PRADC1	ENSG00000135617	protease associated domain containing 1 [Source:HGNC Symbol;Acc:HGNC:16047]	TRUE	FALSE	FALSE	TRUE	FALSE	FALSE	FALSE	FALSE
ENST00000258091.10	CCT7	ENSG00000135624	chaperonin containing TCP1 subunit 7 [Source:HGNC Symbol;Acc:HGNC:1622]	FALSE	FALSE	FALSE	FALSE	FALSE	TRUE	TRUE	TRUE
ENST00000258098.6	RAB11FIP5	ENSG00000135631	RAB11 family interacting protein 5 [Source:HGNC Symbol;Acc:HGNC:24845]	TRUE	TRUE	TRUE	TRUE	TRUE	TRUE	TRUE	TRUE
ENST00000258105.8	MRPL53	ENSG00000204822	mitochondrial ribosomal protein L53 [Source:HGNC Symbol;Acc:HGNC:16684]	FALSE	FALSE	FALSE	FALSE	FALSE	FALSE	FALSE	FALSE
ENST00000258145.8	GNS	ENSG00000135677	glucosamine (N-acetyl)-6-sulfatase [Source:HGNC Symbol;Acc:HGNC:4422]	FALSE	TRUE	FALSE	FALSE	FALSE	FALSE	FALSE	FALSE
ENST00000258149.11	MDM2	ENSG00000135679	MDM2 proto-oncogene [Source:HGNC Symbol;Acc:HGNC:6973]	FALSE	FALSE	FALSE	FALSE	TRUE	FALSE	FALSE	FALSE
ENST00000258169.9	MPHOSPH6	ENSG00000135698	M-phase phosphoprotein 6 [Source:HGNC Symbol;Acc:HGNC:7214]	TRUE	FALSE	FALSE	FALSE	FALSE	TRUE	FALSE	FALSE
ENST00000258198.7	DYNC1LI2	ENSG00000135720	dynein cytoplasmic 1 light intermediate chain 2 [Source:HGNC Symbol;Acc:HGNC:2966]	FALSE	FALSE	FALSE	FALSE	FALSE	FALSE	FALSE	FALSE
ENST00000258200.8	FBXL8	ENSG00000135722	F-box and leucine rich repeat protein 8 [Source:HGNC Symbol;Acc:HGNC:17875]	FALSE	FALSE	FALSE	FALSE	FALSE	TRUE	FALSE	FALSE
ENST00000258201.9	FHOD1	ENSG00000135723	formin homology 2 domain containing 1 [Source:HGNC Symbol;Acc:HGNC:17905]	TRUE	TRUE	TRUE	FALSE	FALSE	TRUE	FALSE	TRUE
ENST00000258214.3	CCDC102A	ENSG00000135736	coiled-coil domain containing 102A [Source:HGNC Symbol;Acc:HGNC:28097]	FALSE	TRUE	FALSE	FALSE	FALSE	TRUE	FALSE	TRUE
ENST00000258229.14	PCNX2	ENSG00000135749	pecanex 2 [Source:HGNC Symbol;Acc:HGNC:8736]	FALSE	FALSE	FALSE	TRUE	FALSE	FALSE	FALSE	FALSE
ENST00000258243.7	URB2	ENSG00000135763	URB2 ribosome biogenesis homolog [Source:HGNC Symbol;Acc:HGNC:28967]	TRUE	FALSE	TRUE	FALSE	TRUE	TRUE	TRUE	TRUE
ENST00000258281.7	TAF5L	ENSG00000135801	TATA-box binding protein associated factor 5 like [Source:HGNC Symbol;Acc:HGNC:17304]	FALSE	FALSE	TRUE	FALSE	FALSE	FALSE	FALSE	FALSE
ENST00000258301.6	STX6	ENSG00000135823	syntaxin 6 [Source:HGNC Symbol;Acc:HGNC:11441]	FALSE	TRUE	FALSE	FALSE	FALSE	TRUE	FALSE	TRUE
ENST00000258341.5	LAMC1	ENSG00000135862	laminin subunit gamma 1 [Source:HGNC Symbol;Acc:HGNC:6492]	FALSE	FALSE	FALSE	FALSE	TRUE	FALSE	FALSE	FALSE
ENST00000258349.8	RC3H1	ENSG00000135870	ring finger and CCCH-type domains 1 [Source:HGNC Symbol;Acc:HGNC:29434]	FALSE	TRUE	FALSE	FALSE	FALSE	FALSE	FALSE	FALSE
ENST00000258362.7	PNKD	ENSG00000127838	PNKD metallo-beta-lactamase domain containing [Source:HGNC Symbol;Acc:HGNC:9153]	FALSE	FALSE	TRUE	FALSE	TRUE	TRUE	TRUE	TRUE
ENST00000258382.10	SP110	ENSG00000135899	SP110 nuclear body protein [Source:HGNC Symbol;Acc:HGNC:5401]	FALSE	FALSE	TRUE	FALSE	FALSE	FALSE	TRUE	TRUE
ENST00000258383.4	MRPL44	ENSG00000135900	mitochondrial ribosomal protein L44 [Source:HGNC Symbol;Acc:HGNC:16650]	TRUE	TRUE	TRUE	FALSE	FALSE	TRUE	FALSE	FALSE
ENST00000258398.8	TTLL4	ENSG00000135912	tubulin tyrosine ligase like 4 [Source:HGNC Symbol;Acc:HGNC:28976]	FALSE	FALSE	FALSE	FALSE	TRUE	FALSE	TRUE	FALSE
ENST00000258411.8	WNT10A	ENSG00000135925	Wnt family member 10A [Source:HGNC Symbol;Acc:HGNC:13829]	FALSE	FALSE	FALSE	FALSE	TRUE	FALSE	FALSE	FALSE
ENST00000258412.8	TMBIM1	ENSG00000135926	transmembrane BAX inhibitor motif containing 1 [Source:HGNC Symbol;Acc:HGNC:23410]	TRUE	TRUE	TRUE	TRUE	TRUE	TRUE	FALSE	TRUE
ENST00000258416.8	EIF4E2	ENSG00000135930	eukaryotic translation initiation factor 4E family member 2 [Source:HGNC Symbol;Acc:HGNC:3293]	FALSE	FALSE	FALSE	FALSE	FALSE	FALSE	FALSE	FALSE
ENST00000258418.10	CAB39	ENSG00000135932	calcium binding protein 39 [Source:HGNC Symbol;Acc:HGNC:20292]	FALSE	FALSE	FALSE	TRUE	TRUE	FALSE	FALSE	TRUE
ENST00000258424.3	COX5B	ENSG00000135940	cytochrome c oxidase subunit 5B [Source:HGNC Symbol;Acc:HGNC:2269]	FALSE	FALSE	FALSE	FALSE	TRUE	TRUE	FALSE	TRUE
ENST00000258428.8	REV1	ENSG00000135945	REV1 DNA directed polymerase [Source:HGNC Symbol;Acc:HGNC:14060]	TRUE	FALSE	TRUE	FALSE	FALSE	FALSE	FALSE	FALSE
ENST00000258436.10	MFSD9	ENSG00000135953	major facilitator superfamily domain containing 9 [Source:HGNC Symbol;Acc:HGNC:28158]	FALSE	FALSE	FALSE	FALSE	TRUE	FALSE	TRUE	TRUE
ENST00000258439.8	TMEM127	ENSG00000135956	transmembrane protein 127 [Source:HGNC Symbol;Acc:HGNC:26038]	FALSE	FALSE	FALSE	FALSE	FALSE	TRUE	FALSE	TRUE
ENST00000258443.7	EDAR	ENSG00000135960	ectodysplasin A receptor [Source:HGNC Symbol;Acc:HGNC:2895]	FALSE	TRUE	TRUE	FALSE	FALSE	FALSE	FALSE	FALSE
ENST00000258455.8	MRPS9	ENSG00000135972	mitochondrial ribosomal protein S9 [Source:HGNC Symbol;Acc:HGNC:14501]	FALSE	FALSE	FALSE	FALSE	TRUE	TRUE	TRUE	TRUE
ENST00000258457.7	C2orf49	ENSG00000135974	chromosome 2 open reading frame 49 [Source:HGNC Symbol;Acc:HGNC:28772]	FALSE	FALSE	TRUE	FALSE	FALSE	FALSE	FALSE	FALSE
ENST00000258459.12	ANKRD36B	ENSG00000196912	ankyrin repeat domain 36B [Source:HGNC Symbol;Acc:HGNC:29333]	FALSE	FALSE	FALSE	FALSE	FALSE	FALSE	FALSE	FALSE
ENST00000258484.11	EPC2	ENSG00000135999	enhancer of polycomb homolog 2 [Source:HGNC Symbol;Acc:HGNC:24543]	FALSE	FALSE	FALSE	FALSE	FALSE	FALSE	FALSE	FALSE
ENST00000258530.8	APPL2	ENSG00000136044	adaptor protein, phosphotyrosine interacting with PH domain and leucine zipper 2 [Source:HGNC Symbol;Acc:HGNC:18242]	FALSE	TRUE	TRUE	FALSE	TRUE	TRUE	TRUE	FALSE
ENST00000258534.13	DRAM1	ENSG00000136048	DNA damage regulated autophagy modulator 1 [Source:HGNC Symbol;Acc:HGNC:25645]	FALSE	FALSE	TRUE	FALSE	TRUE	TRUE	TRUE	FALSE
ENST00000258538.8	SLC41A2	ENSG00000136052	solute carrier family 41 member 2 [Source:HGNC Symbol;Acc:HGNC:31045]	FALSE	FALSE	FALSE	FALSE	TRUE	TRUE	FALSE	TRUE
ENST00000258607.10	CKAP2	ENSG00000136108	cytoskeleton associated protein 2 [Source:HGNC Symbol;Acc:HGNC:1990]	FALSE	FALSE	TRUE	FALSE	FALSE	FALSE	FALSE	TRUE
ENST00000258646.3	RCBTB1	ENSG00000136144	RCC1 and BTB domain containing protein 1 [Source:HGNC Symbol;Acc:HGNC:18243]	FALSE	FALSE	FALSE	TRUE	FALSE	FALSE	FALSE	FALSE
ENST00000258648.7	MED4	ENSG00000136146	mediator complex subunit 4 [Source:HGNC Symbol;Acc:HGNC:17903]	FALSE	FALSE	FALSE	FALSE	TRUE	FALSE	TRUE	TRUE
ENST00000258662.3	NUDT15	ENSG00000136159	nudix hydrolase 15 [Source:HGNC Symbol;Acc:HGNC:23063]	FALSE	FALSE	FALSE	FALSE	TRUE	FALSE	FALSE	FALSE
ENST00000258711.7	CHST12	ENSG00000136213	carbohydrate sulfotransferase 12 [Source:HGNC Symbol;Acc:HGNC:17423]	FALSE	FALSE	TRUE	FALSE	FALSE	TRUE	FALSE	FALSE
ENST00000258739.9	KDELR2	ENSG00000136240	KDEL endoplasmic reticulum protein retention receptor 2 [Source:HGNC Symbol;Acc:HGNC:6305]	TRUE	TRUE	TRUE	FALSE	TRUE	FALSE	TRUE	FALSE
ENST00000258742.10	NUP42	ENSG00000136243	nucleoporin 42 [Source:HGNC Symbol;Acc:HGNC:17010]	TRUE	TRUE	TRUE	TRUE	FALSE	TRUE	TRUE	TRUE
ENST00000258761.8	BZW2	ENSG00000136261	basic leucine zipper and W2 domains 2 [Source:HGNC Symbol;Acc:HGNC:18808]	FALSE	FALSE	FALSE	FALSE	TRUE	FALSE	TRUE	TRUE
ENST00000258770.8	TBRG4	ENSG00000136270	transforming growth factor beta regulator 4 [Source:HGNC Symbol;Acc:HGNC:17443]	TRUE	TRUE	FALSE	TRUE	TRUE	FALSE	FALSE	FALSE
ENST00000258772.10	DDX56	ENSG00000136271	DEAD-box helicase 56 [Source:HGNC Symbol;Acc:HGNC:18193]	FALSE	TRUE	FALSE	FALSE	FALSE	TRUE	TRUE	TRUE
ENST00000258774.10	HUS1	ENSG00000136273	HUS1 checkpoint clamp component [Source:HGNC Symbol;Acc:HGNC:5309]	TRUE	FALSE	TRUE	FALSE	FALSE	FALSE	FALSE	FALSE
ENST00000258781.11	CCM2	ENSG00000136280	CCM2 scaffold protein [Source:HGNC Symbol;Acc:HGNC:21708]	FALSE	TRUE	FALSE	FALSE	FALSE	FALSE	FALSE	FALSE
ENST00000258796.12	TTYH3	ENSG00000136295	tweety family member 3 [Source:HGNC Symbol;Acc:HGNC:22222]	FALSE	FALSE	TRUE	FALSE	FALSE	FALSE	FALSE	FALSE
ENST00000258821.8	TTC5	ENSG00000136319	tetratricopeptide repeat domain 5 [Source:HGNC Symbol;Acc:HGNC:19274]	FALSE	FALSE	FALSE	FALSE	FALSE	FALSE	TRUE	FALSE
ENST00000258874.4	MTHFS	ENSG00000136371	methenyltetrahydrofolate synthetase [Source:HGNC Symbol;Acc:HGNC:7437]	FALSE	FALSE	FALSE	FALSE	FALSE	FALSE	FALSE	FALSE
ENST00000258884.5	ABHD17C	ENSG00000136379	abhydrolase domain containing 17C, depalmitoylase [Source:HGNC Symbol;Acc:HGNC:26925]	FALSE	FALSE	FALSE	TRUE	TRUE	TRUE	TRUE	FALSE
ENST00000258886.13	IREB2	ENSG00000136381	iron responsive element binding protein 2 [Source:HGNC Symbol;Acc:HGNC:6115]	FALSE	TRUE	TRUE	FALSE	TRUE	TRUE	TRUE	TRUE
ENST00000258930.8	CIB2	ENSG00000136425	calcium and integrin binding family member 2 [Source:HGNC Symbol;Acc:HGNC:24579]	TRUE	FALSE	TRUE	FALSE	FALSE	FALSE	FALSE	FALSE
ENST00000258947.8	CALCOCO2	ENSG00000136436	calcium binding and coiled-coil domain 2 [Source:HGNC Symbol;Acc:HGNC:29912]	FALSE	TRUE	FALSE	FALSE	FALSE	TRUE	FALSE	TRUE
ENST00000258955.7	RSAD1	ENSG00000136444	radical S-adenosyl methionine domain containing 1 [Source:HGNC Symbol;Acc:HGNC:25634]	FALSE	FALSE	FALSE	FALSE	FALSE	TRUE	FALSE	FALSE
ENST00000258960.7	NMT1	ENSG00000136448	N-myristoyltransferase 1 [Source:HGNC Symbol;Acc:HGNC:7857]	FALSE	FALSE	TRUE	TRUE	TRUE	TRUE	TRUE	TRUE
ENST00000258962.5	SRSF1	ENSG00000136450	serine and arginine rich splicing factor 1 [Source:HGNC Symbol;Acc:HGNC:10780]	TRUE	FALSE	FALSE	FALSE	FALSE	TRUE	TRUE	TRUE
ENST00000258963.7	VEZF1	ENSG00000136451	vascular endothelial zinc finger 1 [Source:HGNC Symbol;Acc:HGNC:12949]	FALSE	FALSE	FALSE	FALSE	FALSE	FALSE	FALSE	FALSE
ENST00000258975.7	TACO1	ENSG00000136463	translational activator of cytochrome c oxidase I [Source:HGNC Symbol;Acc:HGNC:24316]	FALSE	FALSE	FALSE	FALSE	FALSE	FALSE	FALSE	FALSE
ENST00000258991.7	TEX2	ENSG00000136478	testis expressed 2 [Source:HGNC Symbol;Acc:HGNC:30884]	FALSE	FALSE	FALSE	FALSE	FALSE	TRUE	FALSE	FALSE
ENST00000259021.9	KAT7	ENSG00000136504	lysine acetyltransferase 7 [Source:HGNC Symbol;Acc:HGNC:17016]	FALSE	TRUE	FALSE	TRUE	FALSE	FALSE	FALSE	FALSE
ENST00000259037.8	NDUFB5	ENSG00000136521	NADH:ubiquinone oxidoreductase subunit B5 [Source:HGNC Symbol;Acc:HGNC:7700]	FALSE	FALSE	FALSE	FALSE	FALSE	FALSE	FALSE	FALSE
ENST00000259038.6	MRPL47	ENSG00000136522	mitochondrial ribosomal protein L47 [Source:HGNC Symbol;Acc:HGNC:16652]	FALSE	FALSE	FALSE	FALSE	FALSE	FALSE	FALSE	FALSE
ENST00000259050.8	MARCHF7	ENSG00000136536	membrane associated ring-CH-type finger 7 [Source:HGNC Symbol;Acc:HGNC:17393]	FALSE	FALSE	FALSE	FALSE	FALSE	FALSE	TRUE	FALSE
ENST00000259053.6	CD302	ENSG00000241399	CD302 molecule [Source:HGNC Symbol;Acc:HGNC:30843]	FALSE	FALSE	FALSE	FALSE	TRUE	FALSE	FALSE	FALSE
ENST00000259056.5	GALNT5	ENSG00000136542	polypeptide N-acetylgalactosaminyltransferase 5 [Source:HGNC Symbol;Acc:HGNC:4127]	FALSE	FALSE	FALSE	FALSE	FALSE	FALSE	FALSE	FALSE
ENST00000259119.9	SKIL	ENSG00000136603	SKI like proto-oncogene [Source:HGNC Symbol;Acc:HGNC:10897]	FALSE	FALSE	TRUE	FALSE	TRUE	FALSE	TRUE	FALSE
ENST00000259154.9	KCTD3	ENSG00000136636	potassium channel tetramerization domain containing 3 [Source:HGNC Symbol;Acc:HGNC:21305]	FALSE	FALSE	FALSE	FALSE	FALSE	TRUE	TRUE	TRUE
ENST00000259199.9	ZNG1B	ENSG00000136682	Zn regulated GTPase metalloprotein activator 1B [Source:HGNC Symbol;Acc:HGNC:17907]	TRUE	FALSE	FALSE	FALSE	FALSE	TRUE	FALSE	TRUE
ENST00000259229.7	CCDC115	ENSG00000136710	coiled-coil domain containing 115 [Source:HGNC Symbol;Acc:HGNC:28178]	FALSE	FALSE	TRUE	FALSE	TRUE	TRUE	FALSE	TRUE
ENST00000259234.10	SAP130	ENSG00000136715	Sin3A associated protein 130 [Source:HGNC Symbol;Acc:HGNC:29813]	FALSE	FALSE	FALSE	FALSE	FALSE	FALSE	FALSE	TRUE
ENST00000259235.7	SAP130	ENSG00000136715	Sin3A associated protein 130 [Source:HGNC Symbol;Acc:HGNC:29813]	FALSE	TRUE	FALSE	FALSE	FALSE	FALSE	FALSE	FALSE
ENST00000259238.8	BIN1	ENSG00000136717	bridging integrator 1 [Source:HGNC Symbol;Acc:HGNC:1052]	FALSE	TRUE	FALSE	TRUE	FALSE	FALSE	FALSE	FALSE
ENST00000259239.8	IMP4	ENSG00000136718	IMP U3 small nucleolar ribonucleoprotein 4 [Source:HGNC Symbol;Acc:HGNC:30856]	FALSE	TRUE	FALSE	FALSE	FALSE	TRUE	FALSE	FALSE
ENST00000259241.7	HS6ST1	ENSG00000136720	heparan sulfate 6-O-sulfotransferase 1 [Source:HGNC Symbol;Acc:HGNC:5201]	FALSE	FALSE	TRUE	FALSE	TRUE	TRUE	TRUE	TRUE
ENST00000259253.11	UGGT1	ENSG00000136731	UDP-glucose glycoprotein glucosyltransferase 1 [Source:HGNC Symbol;Acc:HGNC:15663]	FALSE	TRUE	TRUE	TRUE	FALSE	FALSE	FALSE	FALSE
ENST00000259324.5	LRRC8A	ENSG00000136802	leucine rich repeat containing 8 VRAC subunit A [Source:HGNC Symbol;Acc:HGNC:19027]	FALSE	FALSE	FALSE	FALSE	FALSE	TRUE	FALSE	TRUE
ENST00000259335.8	ECPAS	ENSG00000136813	Ecm29 proteasome adaptor and scaffold [Source:HGNC Symbol;Acc:HGNC:29020]	FALSE	FALSE	FALSE	TRUE	FALSE	FALSE	FALSE	FALSE
ENST00000259339.7	TOR1B	ENSG00000136816	torsin family 1 member B [Source:HGNC Symbol;Acc:HGNC:11995]	FALSE	FALSE	FALSE	FALSE	FALSE	TRUE	FALSE	TRUE
ENST00000259351.10	RALGPS1	ENSG00000136828	Ral GEF with PH domain and SH3 binding motif 1 [Source:HGNC Symbol;Acc:HGNC:16851]	FALSE	TRUE	FALSE	FALSE	FALSE	FALSE	FALSE	FALSE
ENST00000259371.7	DAB2IP	ENSG00000136848	DAB2 interacting protein [Source:HGNC Symbol;Acc:HGNC:17294]	FALSE	FALSE	FALSE	FALSE	FALSE	FALSE	FALSE	FALSE
ENST00000259392.8	SLC31A2	ENSG00000136867	solute carrier family 31 member 2 [Source:HGNC Symbol;Acc:HGNC:11017]	TRUE	FALSE	FALSE	FALSE	TRUE	TRUE	FALSE	FALSE
ENST00000259400.11	STX17	ENSG00000136874	syntaxin 17 [Source:HGNC Symbol;Acc:HGNC:11432]	FALSE	FALSE	FALSE	FALSE	FALSE	FALSE	TRUE	TRUE
ENST00000259457.8	PSMB7	ENSG00000136930	proteasome 20S subunit beta 7 [Source:HGNC Symbol;Acc:HGNC:9544]	FALSE	FALSE	FALSE	FALSE	FALSE	FALSE	FALSE	FALSE
ENST00000259460.12	RABEPK	ENSG00000136933	Rab9 effector protein with kelch motifs [Source:HGNC Symbol;Acc:HGNC:16896]	FALSE	TRUE	FALSE	FALSE	FALSE	FALSE	FALSE	FALSE
ENST00000259467.9	PDCL	ENSG00000136940	phosducin like [Source:HGNC Symbol;Acc:HGNC:8770]	FALSE	FALSE	FALSE	FALSE	FALSE	FALSE	FALSE	FALSE
ENST00000259470.6	CTSV	ENSG00000136943	cathepsin V [Source:HGNC Symbol;Acc:HGNC:2538]	FALSE	FALSE	FALSE	FALSE	TRUE	TRUE	TRUE	TRUE
ENST00000259477.6	ARPC5L	ENSG00000136950	actin related protein 2/3 complex subunit 5 like [Source:HGNC Symbol;Acc:HGNC:23366]	FALSE	FALSE	TRUE	TRUE	FALSE	TRUE	FALSE	FALSE
ENST00000259512.9	DERL1	ENSG00000136986	derlin 1 [Source:HGNC Symbol;Acc:HGNC:28454]	FALSE	FALSE	TRUE	TRUE	FALSE	FALSE	FALSE	FALSE
ENST00000259569.6	RANBP6	ENSG00000137040	RAN binding protein 6 [Source:HGNC Symbol;Acc:HGNC:9851]	FALSE	TRUE	FALSE	FALSE	FALSE	FALSE	FALSE	FALSE
ENST00000259605.11	RNF38	ENSG00000137075	ring finger protein 38 [Source:HGNC Symbol;Acc:HGNC:18052]	FALSE	TRUE	FALSE	TRUE	FALSE	FALSE	FALSE	FALSE
ENST00000259632.12	DCTN3	ENSG00000137100	dynactin subunit 3 [Source:HGNC Symbol;Acc:HGNC:2713]	TRUE	FALSE	FALSE	FALSE	FALSE	FALSE	FALSE	FALSE
ENST00000259667.6	HINT2	ENSG00000137133	histidine triad nucleotide binding protein 2 [Source:HGNC Symbol;Acc:HGNC:18344]	TRUE	FALSE	FALSE	FALSE	TRUE	FALSE	FALSE	FALSE
ENST00000259708.7	KLC4	ENSG00000137171	kinesin light chain 4 [Source:HGNC Symbol;Acc:HGNC:21624]	TRUE	FALSE	FALSE	FALSE	FALSE	FALSE	FALSE	FALSE
ENST00000259711.11	KIF13A	ENSG00000137177	kinesin family member 13A [Source:HGNC Symbol;Acc:HGNC:14566]	FALSE	FALSE	FALSE	FALSE	FALSE	FALSE	FALSE	FALSE
ENST00000259746.13	TMEM63B	ENSG00000137216	transmembrane protein 63B [Source:HGNC Symbol;Acc:HGNC:17735]	FALSE	FALSE	TRUE	FALSE	TRUE	FALSE	TRUE	TRUE
ENST00000259748.6	FRS3	ENSG00000137218	fibroblast growth factor receptor substrate 3 [Source:HGNC Symbol;Acc:HGNC:16970]	FALSE	FALSE	FALSE	FALSE	TRUE	FALSE	FALSE	FALSE
ENST00000259751.5	TJAP1	ENSG00000137221	tight junction associated protein 1 [Source:HGNC Symbol;Acc:HGNC:17949]	FALSE	FALSE	FALSE	TRUE	FALSE	FALSE	FALSE	FALSE
ENST00000259808.9	RIPK1	ENSG00000137275	receptor interacting serine/threonine kinase 1 [Source:HGNC Symbol;Acc:HGNC:10019]	FALSE	FALSE	TRUE	FALSE	TRUE	TRUE	TRUE	TRUE
ENST00000259873.5	MRPS18B	ENSG00000204568	mitochondrial ribosomal protein S18B [Source:HGNC Symbol;Acc:HGNC:14516]	TRUE	TRUE	FALSE	FALSE	TRUE	TRUE	FALSE	TRUE
ENST00000259874.6	IER3	ENSG00000137331	immediate early response 3 [Source:HGNC Symbol;Acc:HGNC:5392]	TRUE	TRUE	TRUE	FALSE	FALSE	FALSE	FALSE	TRUE
ENST00000259883.3	PGBD1	ENSG00000137338	piggyBac transposable element derived 1 [Source:HGNC Symbol;Acc:HGNC:19398]	FALSE	FALSE	FALSE	FALSE	FALSE	FALSE	FALSE	TRUE
ENST00000259895.9	GTF2H4	ENSG00000213780	general transcription factor IIH subunit 4 [Source:HGNC Symbol;Acc:HGNC:4658]	TRUE	FALSE	TRUE	FALSE	TRUE	TRUE	TRUE	TRUE
ENST00000259951.12	HLA-F	ENSG00000204642	major histocompatibility complex, class I, F [Source:HGNC Symbol;Acc:HGNC:4963]	FALSE	FALSE	FALSE	FALSE	FALSE	FALSE	FALSE	TRUE
ENST00000259953.8	NRM	ENSG00000137404	nurim [Source:HGNC Symbol;Acc:HGNC:8003]	FALSE	FALSE	FALSE	FALSE	FALSE	FALSE	FALSE	FALSE
ENST00000259963.4	FAM8A1	ENSG00000137414	family with sequence similarity 8 member A1 [Source:HGNC Symbol;Acc:HGNC:16372]	FALSE	TRUE	FALSE	FALSE	TRUE	TRUE	FALSE	FALSE
ENST00000260045.8	THAP12	ENSG00000137492	THAP domain containing 12 [Source:HGNC Symbol;Acc:HGNC:9440]	TRUE	FALSE	TRUE	FALSE	FALSE	FALSE	TRUE	FALSE
ENST00000260102.9	MRPL15	ENSG00000137547	mitochondrial ribosomal protein L15 [Source:HGNC Symbol;Acc:HGNC:14054]	TRUE	FALSE	FALSE	FALSE	TRUE	TRUE	FALSE	FALSE
ENST00000260118.7	GGH	ENSG00000137563	gamma-glutamyl hydrolase [Source:HGNC Symbol;Acc:HGNC:4248]	TRUE	FALSE	FALSE	FALSE	TRUE	TRUE	TRUE	TRUE
ENST00000260129.6	TGS1	ENSG00000137574	trimethylguanosine synthase 1 [Source:HGNC Symbol;Acc:HGNC:17843]	FALSE	FALSE	FALSE	FALSE	FALSE	TRUE	FALSE	TRUE
ENST00000260130.9	SDCBP	ENSG00000137575	syndecan binding protein [Source:HGNC Symbol;Acc:HGNC:10662]	TRUE	FALSE	FALSE	FALSE	FALSE	FALSE	FALSE	FALSE
ENST00000260197.12	SORL1	ENSG00000137642	sortilin related receptor 1 [Source:HGNC Symbol;Acc:HGNC:11185]	TRUE	TRUE	FALSE	FALSE	FALSE	FALSE	FALSE	FALSE
ENST00000260210.5	BUD13	ENSG00000137656	BUD13 homolog [Source:HGNC Symbol;Acc:HGNC:28199]	TRUE	FALSE	FALSE	FALSE	TRUE	FALSE	FALSE	FALSE
ENST00000260227.5	MMP7	ENSG00000137673	matrix metallopeptidase 7 [Source:HGNC Symbol;Acc:HGNC:7174]	FALSE	FALSE	FALSE	FALSE	FALSE	FALSE	FALSE	FALSE
ENST00000260247.10	DCUN1D5	ENSG00000137692	defective in cullin neddylation 1 domain containing 5 [Source:HGNC Symbol;Acc:HGNC:28409]	TRUE	FALSE	FALSE	FALSE	FALSE	FALSE	FALSE	TRUE
ENST00000260257.9	FDXACB1	ENSG00000255561	ferredoxin-fold anticodon binding domain containing 1 [Source:HGNC Symbol;Acc:HGNC:25110]	FALSE	FALSE	FALSE	FALSE	FALSE	FALSE	FALSE	FALSE
ENST00000260264.8	POU2F3	ENSG00000137709	POU class 2 homeobox 3 [Source:HGNC Symbol;Acc:HGNC:19864]	FALSE	FALSE	FALSE	FALSE	FALSE	FALSE	FALSE	TRUE
ENST00000260270.3	FDX1	ENSG00000137714	ferredoxin 1 [Source:HGNC Symbol;Acc:HGNC:3638]	FALSE	TRUE	FALSE	FALSE	TRUE	FALSE	FALSE	FALSE
ENST00000260276.8	CFAP68	ENSG00000137720	cilia and flagella associated protein 68 [Source:HGNC Symbol;Acc:HGNC:1163]	FALSE	TRUE	FALSE	FALSE	FALSE	FALSE	FALSE	FALSE
ENST00000260324.12	SQOR	ENSG00000137767	sulfide quinone oxidoreductase [Source:HGNC Symbol;Acc:HGNC:20390]	TRUE	FALSE	FALSE	FALSE	TRUE	FALSE	FALSE	TRUE
ENST00000260327.9	CTDSPL2	ENSG00000137770	CTD small phosphatase like 2 [Source:HGNC Symbol;Acc:HGNC:26936]	FALSE	FALSE	TRUE	FALSE	TRUE	TRUE	FALSE	FALSE
ENST00000260356.6	THBS1	ENSG00000137801	thrombospondin 1 [Source:HGNC Symbol;Acc:HGNC:11785]	FALSE	FALSE	TRUE	FALSE	FALSE	FALSE	FALSE	FALSE
ENST00000260359.10	NUSAP1	ENSG00000137804	nucleolar and spindle associated protein 1 [Source:HGNC Symbol;Acc:HGNC:18538]	FALSE	FALSE	FALSE	TRUE	FALSE	FALSE	FALSE	FALSE
ENST00000260361.9	NDUFAF1	ENSG00000137806	NADH:ubiquinone oxidoreductase complex assembly factor 1 [Source:HGNC Symbol;Acc:HGNC:18828]	FALSE	TRUE	FALSE	TRUE	TRUE	TRUE	FALSE	TRUE
ENST00000260363.9	KIF23	ENSG00000137807	kinesin family member 23 [Source:HGNC Symbol;Acc:HGNC:6392]	FALSE	TRUE	FALSE	TRUE	FALSE	FALSE	FALSE	FALSE
ENST00000260372.8	HAUS2	ENSG00000137814	HAUS augmin like complex subunit 2 [Source:HGNC Symbol;Acc:HGNC:25530]	FALSE	FALSE	FALSE	TRUE	TRUE	TRUE	FALSE	FALSE
ENST00000260376.11	PARP6	ENSG00000137817	poly(ADP-ribose) polymerase family member 6 [Source:HGNC Symbol;Acc:HGNC:26921]	FALSE	FALSE	FALSE	FALSE	FALSE	FALSE	FALSE	FALSE
ENST00000260379.11	RPLP1	ENSG00000137818	ribosomal protein lateral stalk subunit P1 [Source:HGNC Symbol;Acc:HGNC:10372]	FALSE	FALSE	FALSE	FALSE	FALSE	FALSE	FALSE	FALSE
ENST00000260383.11	TUBGCP4	ENSG00000137822	tubulin gamma complex associated protein 4 [Source:HGNC Symbol;Acc:HGNC:16691]	FALSE	FALSE	FALSE	FALSE	TRUE	TRUE	FALSE	FALSE
ENST00000260385.10	RMDN3	ENSG00000137824	regulator of microtubule dynamics 3 [Source:HGNC Symbol;Acc:HGNC:25550]	FALSE	FALSE	FALSE	FALSE	TRUE	TRUE	FALSE	TRUE
ENST00000260386.7	ITPKA	ENSG00000137825	inositol-trisphosphate 3-kinase A [Source:HGNC Symbol;Acc:HGNC:6178]	FALSE	FALSE	FALSE	TRUE	TRUE	FALSE	FALSE	FALSE
ENST00000260403.7	TMEM62	ENSG00000137842	transmembrane protein 62 [Source:HGNC Symbol;Acc:HGNC:26269]	TRUE	FALSE	FALSE	FALSE	TRUE	TRUE	TRUE	TRUE
ENST00000260408.8	ADAM10	ENSG00000137845	ADAM metallopeptidase domain 10 [Source:HGNC Symbol;Acc:HGNC:188]	FALSE	FALSE	FALSE	FALSE	FALSE	TRUE	TRUE	FALSE
ENST00000260443.9	RSL24D1	ENSG00000137876	ribosomal L24 domain containing 1 [Source:HGNC Symbol;Acc:HGNC:18479]	TRUE	FALSE	TRUE	FALSE	FALSE	TRUE	TRUE	TRUE
ENST00000260447.6	GCHFR	ENSG00000137880	GTP cyclohydrolase I feedback regulator [Source:HGNC Symbol;Acc:HGNC:4194]	FALSE	FALSE	FALSE	FALSE	FALSE	FALSE	FALSE	TRUE
ENST00000260502.11	BCAR3	ENSG00000137936	BCAR3 adaptor protein, NSP family member [Source:HGNC Symbol;Acc:HGNC:973]	FALSE	FALSE	FALSE	TRUE	FALSE	FALSE	TRUE	FALSE
ENST00000260506.12	FNBP1L	ENSG00000137942	formin binding protein 1 like [Source:HGNC Symbol;Acc:HGNC:20851]	FALSE	FALSE	FALSE	FALSE	FALSE	TRUE	FALSE	FALSE
ENST00000260508.9	KYAT3	ENSG00000137944	kynurenine aminotransferase 3 [Source:HGNC Symbol;Acc:HGNC:33238]	FALSE	TRUE	FALSE	FALSE	TRUE	FALSE	FALSE	TRUE
ENST00000260526.11	ARHGAP29	ENSG00000137962	Rho GTPase activating protein 29 [Source:HGNC Symbol;Acc:HGNC:30207]	FALSE	TRUE	TRUE	FALSE	TRUE	TRUE	FALSE	FALSE
ENST00000260563.4	RTCA	ENSG00000137996	RNA 3'-terminal phosphate cyclase [Source:HGNC Symbol;Acc:HGNC:17981]	FALSE	FALSE	FALSE	FALSE	FALSE	FALSE	FALSE	FALSE
ENST00000260570.8	IFT172	ENSG00000138002	intraflagellar transport 172 [Source:HGNC Symbol;Acc:HGNC:30391]	FALSE	FALSE	FALSE	FALSE	TRUE	FALSE	FALSE	FALSE
ENST00000260585.12	SELENOI	ENSG00000138018	selenoprotein I [Source:HGNC Symbol;Acc:HGNC:29361]	FALSE	TRUE	TRUE	TRUE	TRUE	TRUE	TRUE	FALSE
ENST00000260598.10	KHK	ENSG00000138030	ketohexokinase [Source:HGNC Symbol;Acc:HGNC:6315]	FALSE	FALSE	FALSE	FALSE	FALSE	FALSE	FALSE	FALSE
ENST00000260599.11	KHK	ENSG00000138030	ketohexokinase [Source:HGNC Symbol;Acc:HGNC:6315]	FALSE	TRUE	FALSE	FALSE	TRUE	TRUE	FALSE	TRUE
ENST00000260600.9	ADCY3	ENSG00000138031	adenylate cyclase 3 [Source:HGNC Symbol;Acc:HGNC:234]	FALSE	FALSE	FALSE	TRUE	FALSE	FALSE	TRUE	FALSE
ENST00000260605.12	DYNC2LI1	ENSG00000138036	dynein cytoplasmic 2 light intermediate chain 1 [Source:HGNC Symbol;Acc:HGNC:24595]	FALSE	FALSE	FALSE	FALSE	FALSE	FALSE	FALSE	FALSE
ENST00000260641.10	ACTR2	ENSG00000138071	actin related protein 2 [Source:HGNC Symbol;Acc:HGNC:169]	FALSE	FALSE	FALSE	FALSE	FALSE	TRUE	FALSE	FALSE
ENST00000260643.7	PREB	ENSG00000138073	prolactin regulatory element binding [Source:HGNC Symbol;Acc:HGNC:9356]	FALSE	FALSE	FALSE	TRUE	TRUE	FALSE	FALSE	FALSE
ENST00000260662.2	CENPO	ENSG00000138092	centromere protein O [Source:HGNC Symbol;Acc:HGNC:28152]	FALSE	FALSE	FALSE	FALSE	FALSE	FALSE	FALSE	TRUE
ENST00000260665.12	LRPPRC	ENSG00000138095	leucine rich pentatricopeptide repeat containing [Source:HGNC Symbol;Acc:HGNC:15714]	FALSE	FALSE	FALSE	FALSE	TRUE	TRUE	TRUE	FALSE
ENST00000260731.5	KIF11	ENSG00000138160	kinesin family member 11 [Source:HGNC Symbol;Acc:HGNC:6388]	FALSE	FALSE	FALSE	FALSE	FALSE	FALSE	FALSE	TRUE
ENST00000260746.6	ARL3	ENSG00000138175	ADP ribosylation factor like GTPase 3 [Source:HGNC Symbol;Acc:HGNC:694]	FALSE	FALSE	FALSE	FALSE	FALSE	FALSE	FALSE	FALSE
ENST00000260762.10	EXOC6	ENSG00000138190	exocyst complex component 6 [Source:HGNC Symbol;Acc:HGNC:23196]	FALSE	FALSE	FALSE	FALSE	FALSE	FALSE	FALSE	FALSE
ENST00000260777.14	SHTN1	ENSG00000187164	shootin 1 [Source:HGNC Symbol;Acc:HGNC:29319]	FALSE	FALSE	TRUE	FALSE	FALSE	FALSE	FALSE	FALSE
ENST00000260803.9	DBR1	ENSG00000138231	debranching RNA lariats 1 [Source:HGNC Symbol;Acc:HGNC:15594]	FALSE	FALSE	FALSE	FALSE	TRUE	TRUE	FALSE	FALSE
ENST00000260810.10	TOPBP1	ENSG00000163781	DNA topoisomerase II binding protein 1 [Source:HGNC Symbol;Acc:HGNC:17008]	FALSE	FALSE	FALSE	TRUE	FALSE	FALSE	FALSE	FALSE
ENST00000260947.9	BARD1	ENSG00000138376	BRCA1 associated RING domain 1 [Source:HGNC Symbol;Acc:HGNC:952]	FALSE	FALSE	TRUE	TRUE	FALSE	FALSE	TRUE	FALSE
ENST00000260952.9	ASNSD1	ENSG00000138381	asparagine synthetase domain containing 1 [Source:HGNC Symbol;Acc:HGNC:24910]	FALSE	FALSE	FALSE	FALSE	FALSE	FALSE	TRUE	FALSE
ENST00000260953.10	METTL5	ENSG00000138382	methyltransferase 5, N6-adenosine [Source:HGNC Symbol;Acc:HGNC:25006]	FALSE	FALSE	FALSE	FALSE	TRUE	FALSE	FALSE	FALSE
ENST00000260956.9	SSB	ENSG00000138385	small RNA binding exonuclease protection factor La [Source:HGNC Symbol;Acc:HGNC:11316]	FALSE	FALSE	FALSE	FALSE	FALSE	FALSE	FALSE	TRUE
ENST00000261015.5	WDR12	ENSG00000138442	WD repeat domain 12 [Source:HGNC Symbol;Acc:HGNC:14098]	TRUE	FALSE	FALSE	FALSE	FALSE	FALSE	FALSE	TRUE
ENST00000261017.9	ABI2	ENSG00000138443	abl interactor 2 [Source:HGNC Symbol;Acc:HGNC:24011]	TRUE	TRUE	FALSE	FALSE	TRUE	TRUE	FALSE	TRUE
ENST00000261018.12	ABI2	ENSG00000138443	abl interactor 2 [Source:HGNC Symbol;Acc:HGNC:24011]	FALSE	FALSE	FALSE	FALSE	FALSE	FALSE	FALSE	FALSE
ENST00000261023.8	ITGAV	ENSG00000138448	integrin subunit alpha V [Source:HGNC Symbol;Acc:HGNC:6150]	FALSE	FALSE	FALSE	FALSE	FALSE	FALSE	FALSE	FALSE
ENST00000261024.7	SLC40A1	ENSG00000138449	solute carrier family 40 member 1 [Source:HGNC Symbol;Acc:HGNC:10909]	FALSE	FALSE	FALSE	FALSE	TRUE	TRUE	FALSE	TRUE
ENST00000261034.6	SLC35A5	ENSG00000138459	solute carrier family 35 member A5 [Source:HGNC Symbol;Acc:HGNC:20792]	FALSE	FALSE	TRUE	FALSE	FALSE	FALSE	FALSE	FALSE
ENST00000261038.6	SLC49A4	ENSG00000138463	solute carrier family 49 member 4 [Source:HGNC Symbol;Acc:HGNC:16628]	FALSE	FALSE	FALSE	FALSE	TRUE	FALSE	FALSE	FALSE
ENST00000261070.7	COX17	ENSG00000138495	cytochrome c oxidase copper chaperone COX17 [Source:HGNC Symbol;Acc:HGNC:2264]	FALSE	FALSE	FALSE	FALSE	TRUE	TRUE	FALSE	FALSE
ENST00000261167.7	WBP11	ENSG00000084463	WW domain binding protein 11 [Source:HGNC Symbol;Acc:HGNC:16461]	FALSE	TRUE	TRUE	FALSE	FALSE	FALSE	FALSE	FALSE
ENST00000261168.9	ATF7IP	ENSG00000171681	activating transcription factor 7 interacting protein [Source:HGNC Symbol;Acc:HGNC:20092]	FALSE	FALSE	FALSE	FALSE	FALSE	FALSE	FALSE	FALSE
ENST00000261183.8	OSBPL8	ENSG00000091039	oxysterol binding protein like 8 [Source:HGNC Symbol;Acc:HGNC:16396]	FALSE	FALSE	FALSE	FALSE	FALSE	TRUE	FALSE	TRUE
ENST00000261191.12	INTS13	ENSG00000064102	integrator complex subunit 13 [Source:HGNC Symbol;Acc:HGNC:20174]	FALSE	FALSE	FALSE	FALSE	FALSE	FALSE	FALSE	FALSE
ENST00000261196.6	SLCO1B3	ENSG00000111700	solute carrier organic anion transporter family member 1B3 [Source:HGNC Symbol;Acc:HGNC:10961]	FALSE	FALSE	FALSE	FALSE	FALSE	TRUE	TRUE	FALSE
ENST00000261207.9	PPP1R12A	ENSG00000058272	protein phosphatase 1 regulatory subunit 12A [Source:HGNC Symbol;Acc:HGNC:7618]	FALSE	FALSE	FALSE	FALSE	TRUE	FALSE	TRUE	FALSE
ENST00000261210.9	TMPO	ENSG00000120802	thymopoietin [Source:HGNC Symbol;Acc:HGNC:11875]	FALSE	FALSE	FALSE	FALSE	FALSE	FALSE	FALSE	FALSE
ENST00000261211.8	CDK17	ENSG00000059758	cyclin dependent kinase 17 [Source:HGNC Symbol;Acc:HGNC:8750]	TRUE	FALSE	TRUE	FALSE	FALSE	TRUE	FALSE	FALSE
ENST00000261234.11	RXYLT1	ENSG00000118600	ribitol xylosyltransferase 1 [Source:HGNC Symbol;Acc:HGNC:13530]	FALSE	FALSE	FALSE	FALSE	FALSE	FALSE	TRUE	FALSE
ENST00000261245.9	MNAT1	ENSG00000020426	MNAT1 component of CDK activating kinase [Source:HGNC Symbol;Acc:HGNC:7181]	FALSE	FALSE	FALSE	TRUE	FALSE	FALSE	FALSE	FALSE
ENST00000261249.7	TRMT5	ENSG00000126814	tRNA methyltransferase 5 [Source:HGNC Symbol;Acc:HGNC:23141]	FALSE	FALSE	FALSE	FALSE	TRUE	TRUE	FALSE	TRUE
ENST00000261250.8	C12orf4	ENSG00000047621	chromosome 12 open reading frame 4 [Source:HGNC Symbol;Acc:HGNC:1184]	FALSE	FALSE	FALSE	FALSE	FALSE	FALSE	FALSE	FALSE
ENST00000261263.5	RAB21	ENSG00000080371	RAB21, member RAS oncogene family [Source:HGNC Symbol;Acc:HGNC:18263]	TRUE	FALSE	FALSE	FALSE	FALSE	TRUE	FALSE	FALSE
ENST00000261266.9	PTPRB	ENSG00000127329	protein tyrosine phosphatase receptor type B [Source:HGNC Symbol;Acc:HGNC:9665]	FALSE	FALSE	FALSE	FALSE	FALSE	FALSE	FALSE	FALSE
ENST00000261267.7	LYZ	ENSG00000090382	lysozyme [Source:HGNC Symbol;Acc:HGNC:6740]	FALSE	FALSE	FALSE	FALSE	FALSE	FALSE	TRUE	TRUE
ENST00000261292.9	LIPG	ENSG00000101670	lipase G, endothelial type [Source:HGNC Symbol;Acc:HGNC:6623]	FALSE	TRUE	FALSE	FALSE	TRUE	FALSE	TRUE	TRUE
ENST00000261296.7	TGDS	ENSG00000088451	TDP-glucose 4,6-dehydratase [Source:HGNC Symbol;Acc:HGNC:20324]	FALSE	FALSE	TRUE	FALSE	TRUE	TRUE	FALSE	TRUE
ENST00000261303.13	PSMC1	ENSG00000100764	proteasome 26S subunit, ATPase 1 [Source:HGNC Symbol;Acc:HGNC:9547]	FALSE	FALSE	FALSE	FALSE	FALSE	FALSE	FALSE	FALSE
ENST00000261304.7	GALC	ENSG00000054983	galactosylceramidase [Source:HGNC Symbol;Acc:HGNC:4115]	TRUE	TRUE	FALSE	TRUE	TRUE	TRUE	TRUE	TRUE
ENST00000261308.10	PPWD1	ENSG00000113593	peptidylprolyl isomerase domain and WD repeat containing 1 [Source:HGNC Symbol;Acc:HGNC:28954]	FALSE	FALSE	FALSE	FALSE	FALSE	FALSE	FALSE	FALSE
ENST00000261313.3	PEBP1	ENSG00000089220	phosphatidylethanolamine binding protein 1 [Source:HGNC Symbol;Acc:HGNC:8630]	TRUE	FALSE	TRUE	TRUE	FALSE	FALSE	FALSE	FALSE
ENST00000261318.5	SPRING1	ENSG00000111412	SREBF pathway regulator in golgi 1 [Source:HGNC Symbol;Acc:HGNC:26128]	FALSE	FALSE	FALSE	FALSE	FALSE	FALSE	FALSE	FALSE
ENST00000261326.6	MOCOS	ENSG00000075643	molybdenum cofactor sulfurase [Source:HGNC Symbol;Acc:HGNC:18234]	FALSE	FALSE	FALSE	FALSE	FALSE	FALSE	FALSE	FALSE
ENST00000261353.9	YPEL5	ENSG00000119801	yippee like 5 [Source:HGNC Symbol;Acc:HGNC:18329]	FALSE	FALSE	FALSE	FALSE	FALSE	TRUE	FALSE	FALSE
ENST00000261366.10	LMNB1	ENSG00000113368	lamin B1 [Source:HGNC Symbol;Acc:HGNC:6637]	TRUE	TRUE	TRUE	TRUE	TRUE	FALSE	FALSE	FALSE
ENST00000261368.13	SNCAIP	ENSG00000064692	synuclein alpha interacting protein [Source:HGNC Symbol;Acc:HGNC:11139]	FALSE	TRUE	FALSE	TRUE	FALSE	FALSE	FALSE	FALSE
ENST00000261369.9	SNX24	ENSG00000064652	sorting nexin 24 [Source:HGNC Symbol;Acc:HGNC:21533]	FALSE	FALSE	FALSE	FALSE	FALSE	FALSE	FALSE	FALSE
ENST00000261381.7	XYLT1	ENSG00000103489	xylosyltransferase 1 [Source:HGNC Symbol;Acc:HGNC:15516]	FALSE	FALSE	FALSE	FALSE	FALSE	FALSE	FALSE	FALSE
ENST00000261388.7	LDAF1	ENSG00000011638	lipid droplet assembly factor 1 [Source:HGNC Symbol;Acc:HGNC:30136]	TRUE	FALSE	FALSE	FALSE	TRUE	TRUE	FALSE	TRUE
ENST00000261396.6	NUP133	ENSG00000069248	nucleoporin 133 [Source:HGNC Symbol;Acc:HGNC:18016]	FALSE	TRUE	FALSE	FALSE	FALSE	TRUE	TRUE	FALSE
ENST00000261401.8	CORO1C	ENSG00000110880	coronin 1C [Source:HGNC Symbol;Acc:HGNC:2254]	TRUE	TRUE	TRUE	TRUE	FALSE	FALSE	TRUE	TRUE
ENST00000261407.9	LPCAT3	ENSG00000111684	lysophosphatidylcholine acyltransferase 3 [Source:HGNC Symbol;Acc:HGNC:30244]	FALSE	FALSE	FALSE	FALSE	TRUE	FALSE	FALSE	FALSE
ENST00000261413.10	MRPS27	ENSG00000113048	mitochondrial ribosomal protein S27 [Source:HGNC Symbol;Acc:HGNC:14512]	TRUE	FALSE	FALSE	FALSE	TRUE	FALSE	FALSE	TRUE
ENST00000261416.12	HEXB	ENSG00000049860	hexosaminidase subunit beta [Source:HGNC Symbol;Acc:HGNC:4879]	TRUE	TRUE	TRUE	FALSE	TRUE	TRUE	TRUE	TRUE
ENST00000261425.7	KLHL5	ENSG00000109790	kelch like family member 5 [Source:HGNC Symbol;Acc:HGNC:6356]	FALSE	FALSE	TRUE	FALSE	FALSE	TRUE	TRUE	TRUE
ENST00000261426.10	KLHL5	ENSG00000109790	kelch like family member 5 [Source:HGNC Symbol;Acc:HGNC:6356]	FALSE	FALSE	FALSE	FALSE	FALSE	FALSE	FALSE	FALSE
ENST00000261427.10	UBE2K	ENSG00000078140	ubiquitin conjugating enzyme E2 K [Source:HGNC Symbol;Acc:HGNC:4914]	FALSE	FALSE	FALSE	FALSE	FALSE	TRUE	FALSE	TRUE
ENST00000261438.10	KLF3	ENSG00000109787	KLF transcription factor 3 [Source:HGNC Symbol;Acc:HGNC:16516]	FALSE	FALSE	FALSE	TRUE	FALSE	TRUE	FALSE	FALSE
ENST00000261439.9	TBC1D1	ENSG00000065882	TBC1 domain family member 1 [Source:HGNC Symbol;Acc:HGNC:11578]	FALSE	FALSE	FALSE	FALSE	FALSE	FALSE	TRUE	TRUE
ENST00000261441.9	RSBN1	ENSG00000081019	round spermatid basic protein 1 [Source:HGNC Symbol;Acc:HGNC:25642]	FALSE	FALSE	FALSE	FALSE	FALSE	TRUE	FALSE	FALSE
ENST00000261443.9	CSDE1	ENSG00000009307	cold shock domain containing E1 [Source:HGNC Symbol;Acc:HGNC:29905]	FALSE	FALSE	FALSE	TRUE	TRUE	FALSE	FALSE	FALSE
ENST00000261455.9	PACC1	ENSG00000065600	proton activated chloride channel 1 [Source:HGNC Symbol;Acc:HGNC:25593]	FALSE	FALSE	TRUE	FALSE	FALSE	FALSE	FALSE	FALSE
ENST00000261461.7	PPP2R5A	ENSG00000066027	protein phosphatase 2 regulatory subunit B'alpha [Source:HGNC Symbol;Acc:HGNC:9309]	FALSE	FALSE	TRUE	FALSE	FALSE	TRUE	FALSE	FALSE
ENST00000261464.10	TRAF5	ENSG00000082512	TNF receptor associated factor 5 [Source:HGNC Symbol;Acc:HGNC:12035]	FALSE	FALSE	FALSE	FALSE	FALSE	FALSE	FALSE	FALSE
ENST00000261475.10	PPP2R3C	ENSG00000092020	protein phosphatase 2 regulatory subunit B''gamma [Source:HGNC Symbol;Acc:HGNC:17485]	FALSE	FALSE	FALSE	FALSE	TRUE	FALSE	TRUE	TRUE
ENST00000261479.9	PSMA6	ENSG00000100902	proteasome 20S subunit alpha 6 [Source:HGNC Symbol;Acc:HGNC:9535]	TRUE	FALSE	FALSE	FALSE	TRUE	TRUE	TRUE	FALSE
ENST00000261483.5	MAN2A1	ENSG00000112893	mannosidase alpha class 2A member 1 [Source:HGNC Symbol;Acc:HGNC:6824]	FALSE	FALSE	TRUE	FALSE	FALSE	TRUE	TRUE	FALSE
ENST00000261489.7	TSC22D1	ENSG00000102804	TSC22 domain family member 1 [Source:HGNC Symbol;Acc:HGNC:16826]	TRUE	TRUE	FALSE	FALSE	TRUE	FALSE	FALSE	FALSE
ENST00000261497.9	USP22	ENSG00000124422	ubiquitin specific peptidase 22 [Source:HGNC Symbol;Acc:HGNC:12621]	TRUE	FALSE	TRUE	FALSE	FALSE	TRUE	TRUE	TRUE
ENST00000261499.11	B9D1	ENSG00000108641	B9 domain containing 1 [Source:HGNC Symbol;Acc:HGNC:24123]	FALSE	FALSE	FALSE	FALSE	FALSE	FALSE	FALSE	FALSE
ENST00000261507.11	MSMO1	ENSG00000052802	methylsterol monooxygenase 1 [Source:HGNC Symbol;Acc:HGNC:10545]	TRUE	FALSE	FALSE	FALSE	FALSE	TRUE	TRUE	TRUE
ENST00000261509.10	PALLD	ENSG00000129116	palladin, cytoskeletal associated protein [Source:HGNC Symbol;Acc:HGNC:17068]	FALSE	FALSE	FALSE	FALSE	FALSE	FALSE	FALSE	FALSE
ENST00000261520.9	ICE2	ENSG00000128915	interactor of little elongation complex ELL subunit 2 [Source:HGNC Symbol;Acc:HGNC:29885]	FALSE	FALSE	FALSE	FALSE	FALSE	FALSE	FALSE	FALSE
ENST00000261530.12	GPATCH2L	ENSG00000089916	G-patch domain containing 2 like [Source:HGNC Symbol;Acc:HGNC:20210]	FALSE	FALSE	FALSE	FALSE	FALSE	TRUE	FALSE	TRUE
ENST00000261531.12	SNW1	ENSG00000100603	SNW domain containing 1 [Source:HGNC Symbol;Acc:HGNC:16696]	FALSE	FALSE	FALSE	FALSE	TRUE	TRUE	TRUE	FALSE
ENST00000261534.9	POMT2	ENSG00000009830	protein O-mannosyltransferase 2 [Source:HGNC Symbol;Acc:HGNC:19743]	FALSE	FALSE	FALSE	FALSE	FALSE	FALSE	TRUE	TRUE
ENST00000261537.7	MIB1	ENSG00000101752	MIB E3 ubiquitin protein ligase 1 [Source:HGNC Symbol;Acc:HGNC:21086]	FALSE	FALSE	FALSE	FALSE	FALSE	FALSE	FALSE	FALSE
ENST00000261556.11	TMEM260	ENSG00000070269	transmembrane protein 260 [Source:HGNC Symbol;Acc:HGNC:20185]	FALSE	FALSE	FALSE	FALSE	FALSE	FALSE	FALSE	FALSE
ENST00000261558.8	AP5M1	ENSG00000053770	adaptor related protein complex 5 subunit mu 1 [Source:HGNC Symbol;Acc:HGNC:20192]	FALSE	FALSE	FALSE	FALSE	TRUE	TRUE	TRUE	TRUE
ENST00000261574.10	IPO5	ENSG00000065150	importin 5 [Source:HGNC Symbol;Acc:HGNC:6402]	FALSE	FALSE	FALSE	TRUE	FALSE	FALSE	FALSE	FALSE
ENST00000261584.9	PALB2	ENSG00000083093	partner and localizer of BRCA2 [Source:HGNC Symbol;Acc:HGNC:26144]	FALSE	FALSE	FALSE	FALSE	FALSE	FALSE	FALSE	FALSE
ENST00000261588.10	KATNIP	ENSG00000047578	katanin interacting protein [Source:HGNC Symbol;Acc:HGNC:29068]	FALSE	FALSE	FALSE	FALSE	FALSE	FALSE	FALSE	FALSE
ENST00000261590.13	DSG2	ENSG00000046604	desmoglein 2 [Source:HGNC Symbol;Acc:HGNC:3049]	FALSE	FALSE	FALSE	FALSE	TRUE	FALSE	TRUE	TRUE
ENST00000261593.8	RNF138	ENSG00000134758	ring finger protein 138 [Source:HGNC Symbol;Acc:HGNC:17765]	FALSE	FALSE	FALSE	TRUE	FALSE	FALSE	FALSE	FALSE
ENST00000261596.9	LPIN2	ENSG00000101577	lipin 2 [Source:HGNC Symbol;Acc:HGNC:14450]	FALSE	FALSE	FALSE	FALSE	FALSE	FALSE	FALSE	FALSE
ENST00000261597.9	NDC80	ENSG00000080986	NDC80 kinetochore complex component [Source:HGNC Symbol;Acc:HGNC:16909]	FALSE	TRUE	FALSE	TRUE	TRUE	TRUE	TRUE	TRUE
ENST00000261600.11	THOC1	ENSG00000079134	THO complex subunit 1 [Source:HGNC Symbol;Acc:HGNC:19070]	FALSE	FALSE	FALSE	FALSE	TRUE	TRUE	TRUE	FALSE
ENST00000261601.8	USP14	ENSG00000101557	ubiquitin specific peptidase 14 [Source:HGNC Symbol;Acc:HGNC:12612]	TRUE	TRUE	TRUE	FALSE	FALSE	FALSE	FALSE	FALSE
ENST00000261609.13	HERC2	ENSG00000128731	HECT and RLD domain containing E3 ubiquitin protein ligase 2 [Source:HGNC Symbol;Acc:HGNC:4868]	FALSE	FALSE	FALSE	FALSE	FALSE	FALSE	FALSE	FALSE
ENST00000261615.5	DPEP1	ENSG00000015413	dipeptidase 1 [Source:HGNC Symbol;Acc:HGNC:3002]	FALSE	FALSE	FALSE	FALSE	FALSE	FALSE	FALSE	FALSE
ENST00000261622.5	SLC7A5	ENSG00000103257	solute carrier family 7 member 5 [Source:HGNC Symbol;Acc:HGNC:11063]	TRUE	FALSE	TRUE	FALSE	TRUE	FALSE	FALSE	FALSE
ENST00000261623.8	CYBA	ENSG00000051523	cytochrome b-245 alpha chain [Source:HGNC Symbol;Acc:HGNC:2577]	FALSE	FALSE	FALSE	TRUE	FALSE	TRUE	FALSE	FALSE
ENST00000261636.13	ARL1	ENSG00000120805	ADP ribosylation factor like GTPase 1 [Source:HGNC Symbol;Acc:HGNC:692]	TRUE	FALSE	FALSE	FALSE	TRUE	TRUE	TRUE	TRUE
ENST00000261637.5	UTP20	ENSG00000120800	UTP20 small subunit processome component [Source:HGNC Symbol;Acc:HGNC:17897]	FALSE	TRUE	FALSE	TRUE	FALSE	TRUE	FALSE	FALSE
ENST00000261643.8	COX10	ENSG00000006695	cytochrome c oxidase assembly factor heme A:farnesyltransferase COX10 [Source:HGNC Symbol;Acc:HGNC:2260]	FALSE	FALSE	FALSE	FALSE	FALSE	FALSE	FALSE	FALSE
ENST00000261646.11	SREBF1	ENSG00000072310	sterol regulatory element binding transcription factor 1 [Source:HGNC Symbol;Acc:HGNC:11289]	TRUE	TRUE	TRUE	TRUE	FALSE	FALSE	FALSE	FALSE
ENST00000261647.10	TTC19	ENSG00000011295	tetratricopeptide repeat domain 19 [Source:HGNC Symbol;Acc:HGNC:26006]	TRUE	FALSE	FALSE	FALSE	FALSE	TRUE	TRUE	FALSE
ENST00000261653.11	STX2	ENSG00000111450	syntaxin 2 [Source:HGNC Symbol;Acc:HGNC:3403]	FALSE	FALSE	TRUE	FALSE	FALSE	FALSE	FALSE	FALSE
ENST00000261657.5	CLEC16A	ENSG00000038532	C-type lectin domain containing 16A [Source:HGNC Symbol;Acc:HGNC:29013]	FALSE	FALSE	FALSE	FALSE	FALSE	FALSE	FALSE	FALSE
ENST00000261658.7	BFAR	ENSG00000103429	bifunctional apoptosis regulator [Source:HGNC Symbol;Acc:HGNC:17613]	TRUE	FALSE	TRUE	FALSE	TRUE	TRUE	TRUE	TRUE
ENST00000261660.4	CPPED1	ENSG00000103381	calcineurin like phosphoesterase domain containing 1 [Source:HGNC Symbol;Acc:HGNC:25632]	FALSE	FALSE	FALSE	FALSE	FALSE	TRUE	FALSE	FALSE
ENST00000261667.8	KPNA3	ENSG00000102753	karyopherin subunit alpha 3 [Source:HGNC Symbol;Acc:HGNC:6396]	TRUE	FALSE	FALSE	FALSE	TRUE	TRUE	TRUE	TRUE
ENST00000261674.9	SFSWAP	ENSG00000061936	splicing factor SWAP [Source:HGNC Symbol;Acc:HGNC:10790]	TRUE	FALSE	TRUE	FALSE	FALSE	TRUE	TRUE	FALSE
ENST00000261681.9	PALS1	ENSG00000072415	protein associated with LIN7 1, MAGUK p55 family member [Source:HGNC Symbol;Acc:HGNC:18669]	FALSE	FALSE	FALSE	FALSE	FALSE	FALSE	FALSE	TRUE
ENST00000261692.7	CDK2AP1	ENSG00000111328	cyclin dependent kinase 2 associated protein 1 [Source:HGNC Symbol;Acc:HGNC:14002]	TRUE	FALSE	FALSE	TRUE	FALSE	FALSE	FALSE	FALSE
ENST00000261693.11	SCARB1	ENSG00000073060	scavenger receptor class B member 1 [Source:HGNC Symbol;Acc:HGNC:1664]	FALSE	FALSE	FALSE	FALSE	FALSE	FALSE	FALSE	FALSE
ENST00000261700.8	RTRAF	ENSG00000087302	RNA transcription, translation and transport factor [Source:HGNC Symbol;Acc:HGNC:23169]	FALSE	FALSE	FALSE	FALSE	TRUE	FALSE	FALSE	FALSE
ENST00000261708.9	UTP6	ENSG00000108651	UTP6 small subunit processome component [Source:HGNC Symbol;Acc:HGNC:18279]	FALSE	TRUE	FALSE	FALSE	FALSE	FALSE	FALSE	FALSE
ENST00000261712.8	PSMD11	ENSG00000108671	proteasome 26S subunit, non-ATPase 11 [Source:HGNC Symbol;Acc:HGNC:9556]	FALSE	TRUE	FALSE	TRUE	TRUE	FALSE	TRUE	FALSE
ENST00000261714.11	BLMH	ENSG00000108578	bleomycin hydrolase [Source:HGNC Symbol;Acc:HGNC:1059]	TRUE	TRUE	TRUE	TRUE	TRUE	TRUE	TRUE	TRUE
ENST00000261716.8	TAOK1	ENSG00000160551	TAO kinase 1 [Source:HGNC Symbol;Acc:HGNC:29259]	FALSE	FALSE	FALSE	FALSE	FALSE	FALSE	FALSE	TRUE
ENST00000261721.9	BTBD1	ENSG00000064726	BTB domain containing 1 [Source:HGNC Symbol;Acc:HGNC:1120]	FALSE	TRUE	TRUE	FALSE	FALSE	TRUE	FALSE	TRUE
ENST00000261733.7	ALDH2	ENSG00000111275	aldehyde dehydrogenase 2 family member [Source:HGNC Symbol;Acc:HGNC:404]	TRUE	TRUE	FALSE	FALSE	TRUE	TRUE	FALSE	TRUE
ENST00000261735.4	ERP29	ENSG00000089248	endoplasmic reticulum protein 29 [Source:HGNC Symbol;Acc:HGNC:13799]	TRUE	TRUE	FALSE	FALSE	TRUE	TRUE	TRUE	FALSE
ENST00000261739.9	ANKRD13A	ENSG00000076513	ankyrin repeat domain 13A [Source:HGNC Symbol;Acc:HGNC:21268]	FALSE	FALSE	FALSE	FALSE	TRUE	TRUE	TRUE	FALSE
ENST00000261741.10	RBM19	ENSG00000122965	RNA binding motif protein 19 [Source:HGNC Symbol;Acc:HGNC:29098]	TRUE	TRUE	TRUE	TRUE	TRUE	TRUE	FALSE	TRUE
ENST00000261745.9	NAA25	ENSG00000111300	N-alpha-acetyltransferase 25, NatB auxiliary subunit [Source:HGNC Symbol;Acc:HGNC:25783]	FALSE	FALSE	FALSE	FALSE	FALSE	FALSE	TRUE	FALSE
ENST00000261749.11	ZFAND6	ENSG00000086666	zinc finger AN1-type containing 6 [Source:HGNC Symbol;Acc:HGNC:30164]	FALSE	FALSE	FALSE	FALSE	TRUE	FALSE	FALSE	FALSE
ENST00000261755.9	FAH	ENSG00000103876	fumarylacetoacetate hydrolase [Source:HGNC Symbol;Acc:HGNC:3579]	TRUE	FALSE	FALSE	FALSE	FALSE	FALSE	FALSE	FALSE
ENST00000261758.6	MESD	ENSG00000117899	mesoderm development LRP chaperone [Source:HGNC Symbol;Acc:HGNC:13520]	FALSE	FALSE	FALSE	FALSE	FALSE	FALSE	FALSE	TRUE
ENST00000261772.13	AARS1	ENSG00000090861	alanyl-tRNA synthetase 1 [Source:HGNC Symbol;Acc:HGNC:20]	FALSE	TRUE	FALSE	TRUE	TRUE	FALSE	TRUE	FALSE
ENST00000261776.10	VAC14	ENSG00000103043	VAC14 component of PIKFYVE complex [Source:HGNC Symbol;Acc:HGNC:25507]	TRUE	FALSE	FALSE	TRUE	TRUE	TRUE	TRUE	TRUE
ENST00000261778.2	TANGO6	ENSG00000103047	transport and golgi organization 6 homolog [Source:HGNC Symbol;Acc:HGNC:25749]	FALSE	FALSE	FALSE	FALSE	TRUE	FALSE	TRUE	TRUE
ENST00000261783.4	ARG2	ENSG00000081181	arginase 2 [Source:HGNC Symbol;Acc:HGNC:664]	TRUE	TRUE	FALSE	FALSE	TRUE	TRUE	TRUE	FALSE
ENST00000261789.9	TM9SF1	ENSG00000100926	transmembrane 9 superfamily member 1 [Source:HGNC Symbol;Acc:HGNC:11864]	FALSE	FALSE	TRUE	FALSE	FALSE	TRUE	TRUE	TRUE
ENST00000261797.7	NDST1	ENSG00000070614	N-deacetylase and N-sulfotransferase 1 [Source:HGNC Symbol;Acc:HGNC:7680]	FALSE	FALSE	FALSE	FALSE	FALSE	FALSE	TRUE	TRUE
ENST00000261798.10	CSNK1A1	ENSG00000113712	casein kinase 1 alpha 1 [Source:HGNC Symbol;Acc:HGNC:2451]	FALSE	TRUE	TRUE	FALSE	FALSE	FALSE	FALSE	FALSE
ENST00000261811.6	CYSTM1	ENSG00000120306	cysteine rich transmembrane module containing 1 [Source:HGNC Symbol;Acc:HGNC:30239]	TRUE	TRUE	FALSE	FALSE	FALSE	FALSE	FALSE	FALSE
ENST00000261813.9	PFDN1	ENSG00000113068	prefoldin subunit 1 [Source:HGNC Symbol;Acc:HGNC:8866]	FALSE	TRUE	FALSE	FALSE	TRUE	TRUE	FALSE	TRUE
ENST00000261817.6	PSMD9	ENSG00000110801	proteasome 26S subunit, non-ATPase 9 [Source:HGNC Symbol;Acc:HGNC:9567]	FALSE	FALSE	FALSE	TRUE	FALSE	FALSE	FALSE	FALSE
ENST00000261819.8	ANAPC5	ENSG00000089053	anaphase promoting complex subunit 5 [Source:HGNC Symbol;Acc:HGNC:15713]	TRUE	TRUE	TRUE	TRUE	FALSE	FALSE	FALSE	FALSE
ENST00000261822.5	BCL7A	ENSG00000110987	BAF chromatin remodeling complex subunit BCL7A [Source:HGNC Symbol;Acc:HGNC:1004]	FALSE	FALSE	FALSE	TRUE	FALSE	FALSE	FALSE	TRUE
ENST00000261833.11	CIT	ENSG00000122966	citron rho-interacting serine/threonine kinase [Source:HGNC Symbol;Acc:HGNC:1985]	FALSE	FALSE	FALSE	FALSE	FALSE	FALSE	FALSE	FALSE
ENST00000261837.12	GNB5	ENSG00000069966	G protein subunit beta 5 [Source:HGNC Symbol;Acc:HGNC:4401]	FALSE	FALSE	FALSE	FALSE	FALSE	TRUE	FALSE	TRUE
ENST00000261839.12	MYO5C	ENSG00000128833	myosin VC [Source:HGNC Symbol;Acc:HGNC:7604]	FALSE	FALSE	FALSE	FALSE	FALSE	FALSE	FALSE	FALSE
ENST00000261842.10	AP4E1	ENSG00000081014	adaptor related protein complex 4 subunit epsilon 1 [Source:HGNC Symbol;Acc:HGNC:573]	FALSE	FALSE	FALSE	TRUE	FALSE	FALSE	FALSE	FALSE
ENST00000261844.11	ATOSA	ENSG00000047346	atos homolog A [Source:HGNC Symbol;Acc:HGNC:25609]	FALSE	FALSE	TRUE	FALSE	FALSE	FALSE	FALSE	FALSE
ENST00000261845.7	MAPK6	ENSG00000069956	mitogen-activated protein kinase 6 [Source:HGNC Symbol;Acc:HGNC:6879]	FALSE	FALSE	FALSE	FALSE	FALSE	FALSE	TRUE	FALSE
ENST00000261854.10	SPPL2A	ENSG00000138600	signal peptide peptidase like 2A [Source:HGNC Symbol;Acc:HGNC:30227]	FALSE	FALSE	FALSE	FALSE	FALSE	FALSE	TRUE	FALSE
ENST00000261858.7	GLCE	ENSG00000138604	glucuronic acid epimerase [Source:HGNC Symbol;Acc:HGNC:17855]	FALSE	FALSE	FALSE	FALSE	FALSE	TRUE	FALSE	FALSE
ENST00000261867.5	SLC30A4	ENSG00000104154	solute carrier family 30 member 4 [Source:HGNC Symbol;Acc:HGNC:11015]	FALSE	FALSE	TRUE	FALSE	FALSE	FALSE	FALSE	FALSE
ENST00000261868.10	EIF3J	ENSG00000104131	eukaryotic translation initiation factor 3 subunit J [Source:HGNC Symbol;Acc:HGNC:3270]	TRUE	TRUE	FALSE	FALSE	FALSE	TRUE	TRUE	FALSE
ENST00000261875.10	HACD3	ENSG00000074696	3-hydroxyacyl-CoA dehydratase 3 [Source:HGNC Symbol;Acc:HGNC:24175]	TRUE	TRUE	FALSE	TRUE	FALSE	FALSE	TRUE	FALSE
ENST00000261880.10	AAGAB	ENSG00000103591	alpha and gamma adaptin binding protein [Source:HGNC Symbol;Acc:HGNC:25662]	FALSE	FALSE	FALSE	FALSE	FALSE	FALSE	FALSE	FALSE
ENST00000261881.9	TIPIN	ENSG00000075131	TIMELESS interacting protein [Source:HGNC Symbol;Acc:HGNC:30750]	FALSE	TRUE	FALSE	FALSE	FALSE	FALSE	FALSE	FALSE
ENST00000261884.8	TRIP4	ENSG00000103671	thyroid hormone receptor interactor 4 [Source:HGNC Symbol;Acc:HGNC:12310]	FALSE	TRUE	FALSE	FALSE	FALSE	FALSE	FALSE	FALSE
ENST00000261890.7	RAB11A	ENSG00000103769	RAB11A, member RAS oncogene family [Source:HGNC Symbol;Acc:HGNC:9760]	FALSE	FALSE	FALSE	TRUE	TRUE	FALSE	TRUE	FALSE
ENST00000261891.7	DAPK2	ENSG00000035664	death associated protein kinase 2 [Source:HGNC Symbol;Acc:HGNC:2675]	FALSE	FALSE	FALSE	TRUE	FALSE	FALSE	FALSE	FALSE
ENST00000261893.9	LACTB	ENSG00000103642	lactamase beta [Source:HGNC Symbol;Acc:HGNC:16468]	FALSE	FALSE	FALSE	FALSE	FALSE	TRUE	FALSE	FALSE
ENST00000261900.8	CCNT1	ENSG00000129315	cyclin T1 [Source:HGNC Symbol;Acc:HGNC:1599]	FALSE	FALSE	FALSE	FALSE	FALSE	FALSE	FALSE	FALSE
ENST00000261918.9	SEMA7A	ENSG00000138623	semaphorin 7A (John Milton Hagen blood group) [Source:HGNC Symbol;Acc:HGNC:10741]	FALSE	TRUE	FALSE	FALSE	FALSE	FALSE	FALSE	TRUE
ENST00000261921.8	LOXL1	ENSG00000129038	lysyl oxidase like 1 [Source:HGNC Symbol;Acc:HGNC:6665]	FALSE	TRUE	TRUE	FALSE	FALSE	FALSE	FALSE	FALSE
ENST00000261942.7	FAF2	ENSG00000113194	Fas associated factor family member 2 [Source:HGNC Symbol;Acc:HGNC:24666]	FALSE	FALSE	FALSE	FALSE	FALSE	FALSE	FALSE	FALSE
ENST00000261951.9	CNOT6	ENSG00000113300	CCR4-NOT transcription complex subunit 6 [Source:HGNC Symbol;Acc:HGNC:14099]	FALSE	FALSE	TRUE	FALSE	FALSE	FALSE	FALSE	TRUE
ENST00000261965.8	TUBGCP3	ENSG00000126216	tubulin gamma complex associated protein 3 [Source:HGNC Symbol;Acc:HGNC:18598]	TRUE	FALSE	TRUE	FALSE	TRUE	FALSE	TRUE	FALSE
ENST00000261973.12	RBM25	ENSG00000119707	RNA binding motif protein 25 [Source:HGNC Symbol;Acc:HGNC:23244]	FALSE	FALSE	TRUE	FALSE	FALSE	TRUE	FALSE	FALSE
ENST00000261978.9	LTBP2	ENSG00000119681	latent transforming growth factor beta binding protein 2 [Source:HGNC Symbol;Acc:HGNC:6715]	FALSE	FALSE	FALSE	FALSE	FALSE	FALSE	FALSE	FALSE
ENST00000262013.12	SPAG9	ENSG00000008294	sperm associated antigen 9 [Source:HGNC Symbol;Acc:HGNC:14524]	FALSE	TRUE	TRUE	TRUE	FALSE	TRUE	TRUE	FALSE
ENST00000262027.10	MARS1	ENSG00000166986	methionyl-tRNA synthetase 1 [Source:HGNC Symbol;Acc:HGNC:6898]	FALSE	FALSE	FALSE	FALSE	TRUE	FALSE	FALSE	FALSE
ENST00000262030.8	ATP5F1B	ENSG00000110955	ATP synthase F1 subunit beta [Source:HGNC Symbol;Acc:HGNC:830]	TRUE	FALSE	FALSE	FALSE	FALSE	FALSE	FALSE	TRUE
ENST00000262031.10	RBMS2	ENSG00000076067	RNA binding motif single stranded interacting protein 2 [Source:HGNC Symbol;Acc:HGNC:9909]	TRUE	TRUE	FALSE	TRUE	TRUE	TRUE	TRUE	TRUE
ENST00000262033.11	PTGES3	ENSG00000110958	prostaglandin E synthase 3 [Source:HGNC Symbol;Acc:HGNC:16049]	TRUE	FALSE	FALSE	FALSE	TRUE	TRUE	TRUE	FALSE
ENST00000262039.9	PIK3C3	ENSG00000078142	phosphatidylinositol 3-kinase catalytic subunit type 3 [Source:HGNC Symbol;Acc:HGNC:8974]	FALSE	FALSE	FALSE	FALSE	FALSE	TRUE	FALSE	TRUE
ENST00000262052.9	SLC11A2	ENSG00000110911	solute carrier family 11 member 2 [Source:HGNC Symbol;Acc:HGNC:10908]	FALSE	FALSE	FALSE	FALSE	FALSE	TRUE	TRUE	TRUE
ENST00000262053.8	ATF1	ENSG00000123268	activating transcription factor 1 [Source:HGNC Symbol;Acc:HGNC:783]	FALSE	FALSE	FALSE	TRUE	TRUE	TRUE	FALSE	FALSE
ENST00000262055.9	LETMD1	ENSG00000050426	LETM1 domain containing 1 [Source:HGNC Symbol;Acc:HGNC:24241]	FALSE	FALSE	FALSE	FALSE	FALSE	FALSE	FALSE	FALSE
ENST00000262056.14	EIF4B	ENSG00000063046	eukaryotic translation initiation factor 4B [Source:HGNC Symbol;Acc:HGNC:3285]	TRUE	FALSE	FALSE	TRUE	FALSE	FALSE	FALSE	FALSE
ENST00000262059.8	CALCOCO1	ENSG00000012822	calcium binding and coiled-coil domain 1 [Source:HGNC Symbol;Acc:HGNC:29306]	FALSE	FALSE	FALSE	FALSE	FALSE	FALSE	FALSE	FALSE
ENST00000262061.7	COPZ1	ENSG00000111481	COPI coat complex subunit zeta 1 [Source:HGNC Symbol;Acc:HGNC:2243]	TRUE	TRUE	TRUE	FALSE	TRUE	FALSE	FALSE	FALSE
ENST00000262065.8	MMD	ENSG00000108960	monocyte to macrophage differentiation associated [Source:HGNC Symbol;Acc:HGNC:7153]	FALSE	TRUE	FALSE	FALSE	FALSE	FALSE	FALSE	FALSE
ENST00000262067.5	TSPAN13	ENSG00000106537	tetraspanin 13 [Source:HGNC Symbol;Acc:HGNC:21643]	FALSE	FALSE	FALSE	TRUE	FALSE	FALSE	FALSE	FALSE
ENST00000262077.3	NUP153	ENSG00000124789	nucleoporin 153 [Source:HGNC Symbol;Acc:HGNC:8062]	FALSE	FALSE	FALSE	FALSE	TRUE	FALSE	FALSE	TRUE
ENST00000262093.11	FECH	ENSG00000066926	ferrochelatase [Source:HGNC Symbol;Acc:HGNC:3647]	TRUE	FALSE	TRUE	FALSE	TRUE	TRUE	TRUE	TRUE
ENST00000262096.13	ZDHHC2	ENSG00000104219	zinc finger DHHC-type palmitoyltransferase 2 [Source:HGNC Symbol;Acc:HGNC:18469]	FALSE	FALSE	FALSE	FALSE	FALSE	FALSE	FALSE	TRUE
ENST00000262105.6	MCM4	ENSG00000104738	minichromosome maintenance complex component 4 [Source:HGNC Symbol;Acc:HGNC:6947]	TRUE	TRUE	FALSE	FALSE	TRUE	FALSE	FALSE	FALSE
ENST00000262109.8	ERICH1	ENSG00000104714	glutamate rich 1 [Source:HGNC Symbol;Acc:HGNC:27234]	FALSE	FALSE	FALSE	FALSE	FALSE	FALSE	FALSE	FALSE
ENST00000262120.10	TWSG1	ENSG00000128791	twisted gastrulation BMP signaling modulator 1 [Source:HGNC Symbol;Acc:HGNC:12429]	FALSE	FALSE	TRUE	FALSE	FALSE	TRUE	TRUE	FALSE
ENST00000262124.15	SEH1L	ENSG00000085415	SEH1 like nucleoporin [Source:HGNC Symbol;Acc:HGNC:30379]	FALSE	FALSE	FALSE	FALSE	TRUE	TRUE	TRUE	FALSE
ENST00000262127.7	CEP76	ENSG00000101624	centrosomal protein 76 [Source:HGNC Symbol;Acc:HGNC:25727]	FALSE	FALSE	FALSE	TRUE	FALSE	FALSE	TRUE	FALSE
ENST00000262133.11	RBL2	ENSG00000103479	RB transcriptional corepressor like 2 [Source:HGNC Symbol;Acc:HGNC:9894]	FALSE	FALSE	FALSE	FALSE	TRUE	FALSE	FALSE	TRUE
ENST00000262139.10	WIPI1	ENSG00000070540	WD repeat domain, phosphoinositide interacting 1 [Source:HGNC Symbol;Acc:HGNC:25471]	TRUE	TRUE	TRUE	FALSE	TRUE	FALSE	FALSE	FALSE
ENST00000262144.11	WDR59	ENSG00000103091	WD repeat domain 59 [Source:HGNC Symbol;Acc:HGNC:25706]	FALSE	FALSE	FALSE	FALSE	TRUE	TRUE	TRUE	FALSE
ENST00000262146.9	MTFR1	ENSG00000066855	mitochondrial fission regulator 1 [Source:HGNC Symbol;Acc:HGNC:29510]	TRUE	FALSE	FALSE	TRUE	FALSE	FALSE	FALSE	TRUE
ENST00000262158.8	SMAD7	ENSG00000101665	SMAD family member 7 [Source:HGNC Symbol;Acc:HGNC:6773]	FALSE	TRUE	FALSE	FALSE	FALSE	TRUE	FALSE	FALSE
ENST00000262160.11	SMAD2	ENSG00000175387	SMAD family member 2 [Source:HGNC Symbol;Acc:HGNC:6768]	FALSE	FALSE	TRUE	FALSE	FALSE	FALSE	FALSE	TRUE
ENST00000262173.7	RNMT	ENSG00000101654	RNA guanine-7 methyltransferase [Source:HGNC Symbol;Acc:HGNC:10075]	FALSE	FALSE	TRUE	FALSE	FALSE	FALSE	FALSE	FALSE
ENST00000262177.9	DNAJB6	ENSG00000105993	DnaJ heat shock protein family (Hsp40) member B6 [Source:HGNC Symbol;Acc:HGNC:14888]	FALSE	FALSE	FALSE	FALSE	FALSE	FALSE	FALSE	FALSE
ENST00000262187.10	RHEB	ENSG00000106615	Ras homolog, mTORC1 binding [Source:HGNC Symbol;Acc:HGNC:10011]	FALSE	FALSE	FALSE	FALSE	FALSE	FALSE	FALSE	FALSE
ENST00000262188.13	SMARCD3	ENSG00000082014	SWI/SNF related, matrix associated, actin dependent regulator of chromatin, subfamily d, member 3 [Source:HGNC Symbol;Acc:HGNC:11108]	FALSE	FALSE	FALSE	TRUE	TRUE	FALSE	FALSE	FALSE
ENST00000262193.7	PSMB1	ENSG00000008018	proteasome 20S subunit beta 1 [Source:HGNC Symbol;Acc:HGNC:9537]	TRUE	FALSE	FALSE	FALSE	TRUE	FALSE	FALSE	FALSE
ENST00000262197.7	RBFA	ENSG00000101546	ribosome binding factor A [Source:HGNC Symbol;Acc:HGNC:26120]	FALSE	FALSE	FALSE	FALSE	FALSE	FALSE	FALSE	FALSE
ENST00000262198.9	ADNP2	ENSG00000101544	ADNP homeobox 2 [Source:HGNC Symbol;Acc:HGNC:23803]	FALSE	TRUE	FALSE	FALSE	FALSE	FALSE	TRUE	TRUE
ENST00000262213.7	TRAM1	ENSG00000067167	translocation associated membrane protein 1 [Source:HGNC Symbol;Acc:HGNC:20568]	TRUE	FALSE	FALSE	FALSE	FALSE	FALSE	FALSE	FALSE
ENST00000262215.8	ARFGEF1	ENSG00000066777	ADP ribosylation factor guanine nucleotide exchange factor 1 [Source:HGNC Symbol;Acc:HGNC:15772]	FALSE	FALSE	FALSE	FALSE	FALSE	FALSE	TRUE	FALSE
ENST00000262225.8	TMED2	ENSG00000086598	transmembrane p24 trafficking protein 2 [Source:HGNC Symbol;Acc:HGNC:16996]	TRUE	FALSE	FALSE	FALSE	FALSE	FALSE	FALSE	FALSE
ENST00000262238.10	YY1	ENSG00000100811	YY1 transcription factor [Source:HGNC Symbol;Acc:HGNC:12856]	FALSE	FALSE	TRUE	FALSE	FALSE	FALSE	FALSE	TRUE
ENST00000262241.7	RCOR1	ENSG00000089902	REST corepressor 1 [Source:HGNC Symbol;Acc:HGNC:17441]	FALSE	FALSE	FALSE	FALSE	FALSE	FALSE	FALSE	TRUE
ENST00000262244.6	MOB3B	ENSG00000120162	MOB kinase activator 3B [Source:HGNC Symbol;Acc:HGNC:23825]	FALSE	TRUE	TRUE	TRUE	TRUE	TRUE	TRUE	FALSE
ENST00000262265.10	PIH1D1	ENSG00000104872	PIH1 domain containing 1 [Source:HGNC Symbol;Acc:HGNC:26075]	FALSE	FALSE	FALSE	FALSE	FALSE	FALSE	FALSE	FALSE
ENST00000262283.5	ENSG00000258417	ENSG00000258417	novel protein	FALSE	FALSE	FALSE	FALSE	TRUE	TRUE	FALSE	FALSE
ENST00000262288.8	SCPEP1	ENSG00000121064	serine carboxypeptidase 1 [Source:HGNC Symbol;Acc:HGNC:29507]	FALSE	FALSE	FALSE	FALSE	FALSE	FALSE	FALSE	TRUE
ENST00000262291.9	VMP1	ENSG00000062716	vacuole membrane protein 1 [Source:HGNC Symbol;Acc:HGNC:29559]	TRUE	TRUE	FALSE	TRUE	FALSE	FALSE	FALSE	FALSE
ENST00000262293.9	PRR11	ENSG00000068489	proline rich 11 [Source:HGNC Symbol;Acc:HGNC:25619]	FALSE	FALSE	FALSE	FALSE	FALSE	TRUE	TRUE	TRUE
ENST00000262294.12	TRIM37	ENSG00000108395	tripartite motif containing 37 [Source:HGNC Symbol;Acc:HGNC:7523]	FALSE	FALSE	TRUE	FALSE	FALSE	FALSE	FALSE	FALSE
ENST00000262300.13	PKMYT1	ENSG00000127564	protein kinase, membrane associated tyrosine/threonine 1 [Source:HGNC Symbol;Acc:HGNC:29650]	TRUE	TRUE	TRUE	FALSE	TRUE	FALSE	FALSE	FALSE
ENST00000262301.16	LMF1	ENSG00000103227	lipase maturation factor 1 [Source:HGNC Symbol;Acc:HGNC:14154]	FALSE	FALSE	FALSE	FALSE	TRUE	FALSE	FALSE	FALSE
ENST00000262302.14	NUBP2	ENSG00000095906	NUBP iron-sulfur cluster assembly factor 2, cytosolic [Source:HGNC Symbol;Acc:HGNC:8042]	FALSE	FALSE	FALSE	FALSE	FALSE	TRUE	FALSE	FALSE
ENST00000262304.9	PKD1	ENSG00000008710	polycystin 1, transient receptor potential channel interacting [Source:HGNC Symbol;Acc:HGNC:9008]	FALSE	FALSE	FALSE	FALSE	FALSE	FALSE	TRUE	FALSE
ENST00000262305.9	RAB11FIP3	ENSG00000090565	RAB11 family interacting protein 3 [Source:HGNC Symbol;Acc:HGNC:17224]	TRUE	TRUE	TRUE	FALSE	FALSE	TRUE	TRUE	FALSE
ENST00000262306.11	ELOB	ENSG00000103363	elongin B [Source:HGNC Symbol;Acc:HGNC:11619]	FALSE	FALSE	FALSE	FALSE	FALSE	FALSE	FALSE	FALSE
ENST00000262315.14	CHTF18	ENSG00000127586	chromosome transmission fidelity factor 18 [Source:HGNC Symbol;Acc:HGNC:18435]	FALSE	FALSE	FALSE	FALSE	FALSE	FALSE	FALSE	TRUE
ENST00000262316.10	RHBDF1	ENSG00000007384	rhomboid 5 homolog 1 [Source:HGNC Symbol;Acc:HGNC:20561]	FALSE	FALSE	FALSE	TRUE	TRUE	FALSE	TRUE	FALSE
ENST00000262318.12	CLCN7	ENSG00000103249	chloride voltage-gated channel 7 [Source:HGNC Symbol;Acc:HGNC:2025]	FALSE	FALSE	FALSE	FALSE	FALSE	FALSE	FALSE	TRUE
ENST00000262319.11	TELO2	ENSG00000100726	telomere maintenance 2 [Source:HGNC Symbol;Acc:HGNC:29099]	FALSE	FALSE	FALSE	FALSE	TRUE	TRUE	FALSE	FALSE
ENST00000262320.8	AXIN1	ENSG00000103126	axin 1 [Source:HGNC Symbol;Acc:HGNC:903]	FALSE	FALSE	FALSE	FALSE	FALSE	TRUE	TRUE	TRUE
ENST00000262327.9	LIG3	ENSG00000005156	DNA ligase 3 [Source:HGNC Symbol;Acc:HGNC:6600]	FALSE	FALSE	FALSE	FALSE	FALSE	FALSE	TRUE	FALSE
ENST00000262348.9	WLS	ENSG00000116729	Wnt ligand secretion mediator [Source:HGNC Symbol;Acc:HGNC:30238]	FALSE	FALSE	FALSE	FALSE	FALSE	FALSE	FALSE	FALSE
ENST00000262365.9	FAM86B2	ENSG00000145002	family with sequence similarity 86 member B2 [Source:HGNC Symbol;Acc:HGNC:32222]	FALSE	FALSE	FALSE	FALSE	FALSE	FALSE	FALSE	FALSE
ENST00000262366.7	GLIS2	ENSG00000126603	GLIS family zinc finger 2 [Source:HGNC Symbol;Acc:HGNC:29450]	FALSE	TRUE	TRUE	FALSE	FALSE	FALSE	TRUE	FALSE
ENST00000262367.10	CREBBP	ENSG00000005339	CREB binding protein [Source:HGNC Symbol;Acc:HGNC:2348]	FALSE	FALSE	FALSE	FALSE	TRUE	TRUE	TRUE	FALSE
ENST00000262370.12	MGRN1	ENSG00000102858	mahogunin ring finger 1 [Source:HGNC Symbol;Acc:HGNC:20254]	FALSE	FALSE	TRUE	FALSE	FALSE	FALSE	FALSE	FALSE
ENST00000262374.10	ALG1	ENSG00000033011	ALG1 chitobiosyldiphosphodolichol beta-mannosyltransferase [Source:HGNC Symbol;Acc:HGNC:18294]	TRUE	FALSE	FALSE	FALSE	FALSE	FALSE	TRUE	TRUE
ENST00000262375.11	DNAJA3	ENSG00000103423	DnaJ heat shock protein family (Hsp40) member A3 [Source:HGNC Symbol;Acc:HGNC:11808]	TRUE	FALSE	FALSE	FALSE	FALSE	TRUE	FALSE	FALSE
ENST00000262376.11	UBN1	ENSG00000118900	ubinuclein 1 [Source:HGNC Symbol;Acc:HGNC:12506]	FALSE	FALSE	FALSE	FALSE	TRUE	TRUE	TRUE	TRUE
ENST00000262384.4	N4BP1	ENSG00000102921	NEDD4 binding protein 1 [Source:HGNC Symbol;Acc:HGNC:29850]	FALSE	FALSE	TRUE	FALSE	FALSE	TRUE	TRUE	TRUE
ENST00000262394.7	WSB1	ENSG00000109046	WD repeat and SOCS box containing 1 [Source:HGNC Symbol;Acc:HGNC:19221]	TRUE	FALSE	FALSE	FALSE	TRUE	FALSE	FALSE	TRUE
ENST00000262395.10	TRAF4	ENSG00000076604	TNF receptor associated factor 4 [Source:HGNC Symbol;Acc:HGNC:12034]	TRUE	FALSE	FALSE	TRUE	FALSE	FALSE	FALSE	FALSE
ENST00000262406.10	RGS9	ENSG00000108370	regulator of G protein signaling 9 [Source:HGNC Symbol;Acc:HGNC:10004]	TRUE	FALSE	FALSE	FALSE	FALSE	FALSE	FALSE	FALSE
ENST00000262415.8	DHX8	ENSG00000067596	DEAH-box helicase 8 [Source:HGNC Symbol;Acc:HGNC:2749]	FALSE	FALSE	FALSE	FALSE	FALSE	FALSE	FALSE	FALSE
ENST00000262428.5	COTL1	ENSG00000103187	coactosin like F-actin binding protein 1 [Source:HGNC Symbol;Acc:HGNC:18304]	FALSE	FALSE	FALSE	TRUE	FALSE	FALSE	TRUE	FALSE
ENST00000262429.9	ATP2C2	ENSG00000064270	ATPase secretory pathway Ca2+ transporting 2 [Source:HGNC Symbol;Acc:HGNC:29103]	FALSE	FALSE	FALSE	FALSE	FALSE	FALSE	FALSE	FALSE
ENST00000262432.13	METTL2B	ENSG00000165055	methyltransferase 2B, methylcytidine [Source:HGNC Symbol;Acc:HGNC:18272]	FALSE	TRUE	FALSE	FALSE	FALSE	FALSE	FALSE	FALSE
ENST00000262435.14	SMURF2	ENSG00000108854	SMAD specific E3 ubiquitin protein ligase 2 [Source:HGNC Symbol;Acc:HGNC:16809]	FALSE	TRUE	TRUE	TRUE	FALSE	TRUE	FALSE	FALSE
ENST00000262455.7	ERP44	ENSG00000023318	endoplasmic reticulum protein 44 [Source:HGNC Symbol;Acc:HGNC:18311]	FALSE	FALSE	FALSE	FALSE	TRUE	TRUE	FALSE	TRUE
ENST00000262456.6	INVS	ENSG00000119509	inversin [Source:HGNC Symbol;Acc:HGNC:17870]	FALSE	FALSE	FALSE	FALSE	FALSE	FALSE	FALSE	FALSE
ENST00000262457.7	INVS	ENSG00000119509	inversin [Source:HGNC Symbol;Acc:HGNC:17870]	FALSE	FALSE	FALSE	FALSE	FALSE	TRUE	TRUE	FALSE
ENST00000262460.5	GINS1	ENSG00000101003	GINS complex subunit 1 [Source:HGNC Symbol;Acc:HGNC:28980]	FALSE	TRUE	FALSE	FALSE	TRUE	TRUE	TRUE	TRUE
ENST00000262461.7	SLC12A2	ENSG00000064651	solute carrier family 12 member 2 [Source:HGNC Symbol;Acc:HGNC:10911]	FALSE	TRUE	TRUE	FALSE	TRUE	FALSE	FALSE	FALSE
ENST00000262482.11	RNF167	ENSG00000108523	ring finger protein 167 [Source:HGNC Symbol;Acc:HGNC:24544]	TRUE	TRUE	FALSE	FALSE	FALSE	FALSE	FALSE	FALSE
ENST00000262498.8	CFAP20	ENSG00000070761	cilia and flagella associated protein 20 [Source:HGNC Symbol;Acc:HGNC:29523]	FALSE	FALSE	FALSE	FALSE	TRUE	TRUE	TRUE	TRUE
ENST00000262506.8	CSNK2A2	ENSG00000070770	casein kinase 2 alpha 2 [Source:HGNC Symbol;Acc:HGNC:2459]	FALSE	FALSE	FALSE	TRUE	FALSE	TRUE	FALSE	TRUE
ENST00000262507.11	COQ9	ENSG00000088682	coenzyme Q9 [Source:HGNC Symbol;Acc:HGNC:25302]	FALSE	FALSE	FALSE	FALSE	TRUE	FALSE	FALSE	FALSE
ENST00000262510.10	NLRC5	ENSG00000140853	NLR family CARD domain containing 5 [Source:HGNC Symbol;Acc:HGNC:29933]	FALSE	TRUE	TRUE	FALSE	FALSE	FALSE	FALSE	FALSE
ENST00000262518.9	SRCAP	ENSG00000080603	Snf2 related CREBBP activator protein [Source:HGNC Symbol;Acc:HGNC:16974]	FALSE	FALSE	FALSE	FALSE	FALSE	TRUE	FALSE	TRUE
ENST00000262519.14	SETD1A	ENSG00000099381	SET domain containing 1A, histone lysine methyltransferase [Source:HGNC Symbol;Acc:HGNC:29010]	FALSE	TRUE	FALSE	FALSE	FALSE	FALSE	TRUE	TRUE
ENST00000262520.10	HSD3B7	ENSG00000099377	hydroxy-delta-5-steroid dehydrogenase, 3 beta- and steroid delta-isomerase 7 [Source:HGNC Symbol;Acc:HGNC:18324]	FALSE	FALSE	TRUE	FALSE	FALSE	FALSE	TRUE	FALSE
ENST00000262525.6	ZNF629	ENSG00000102870	zinc finger protein 629 [Source:HGNC Symbol;Acc:HGNC:29008]	FALSE	FALSE	TRUE	FALSE	FALSE	TRUE	TRUE	FALSE
ENST00000262539.7	PTPN3	ENSG00000070159	protein tyrosine phosphatase non-receptor type 3 [Source:HGNC Symbol;Acc:HGNC:9655]	FALSE	FALSE	TRUE	FALSE	FALSE	FALSE	FALSE	FALSE
ENST00000262544.6	SEC23B	ENSG00000101310	SEC23 homolog B, COPII coat complex component [Source:HGNC Symbol;Acc:HGNC:10702]	TRUE	FALSE	FALSE	FALSE	TRUE	TRUE	FALSE	FALSE
ENST00000262554.7	SPTLC1	ENSG00000090054	serine palmitoyltransferase long chain base subunit 1 [Source:HGNC Symbol;Acc:HGNC:11277]	FALSE	FALSE	FALSE	FALSE	FALSE	FALSE	FALSE	FALSE
ENST00000262570.10	CHCHD3	ENSG00000106554	coiled-coil-helix-coiled-coil-helix domain containing 3 [Source:HGNC Symbol;Acc:HGNC:21906]	TRUE	FALSE	FALSE	FALSE	FALSE	TRUE	TRUE	TRUE
ENST00000262577.6	ZC3H3	ENSG00000014164	zinc finger CCCH-type containing 3 [Source:HGNC Symbol;Acc:HGNC:28972]	TRUE	FALSE	FALSE	TRUE	FALSE	FALSE	FALSE	TRUE
ENST00000262580.9	GSDMD	ENSG00000104518	gasdermin D [Source:HGNC Symbol;Acc:HGNC:25697]	FALSE	FALSE	FALSE	FALSE	FALSE	TRUE	FALSE	TRUE
ENST00000262584.7	RPL8	ENSG00000161016	ribosomal protein L8 [Source:HGNC Symbol;Acc:HGNC:10368]	FALSE	FALSE	FALSE	FALSE	TRUE	FALSE	FALSE	TRUE
ENST00000262585.6	DENND3	ENSG00000105339	DENN domain containing 3 [Source:HGNC Symbol;Acc:HGNC:29134]	FALSE	FALSE	FALSE	FALSE	FALSE	FALSE	FALSE	FALSE
ENST00000262605.9	TTPAL	ENSG00000124120	alpha tocopherol transfer protein like [Source:HGNC Symbol;Acc:HGNC:16114]	FALSE	TRUE	FALSE	FALSE	FALSE	TRUE	TRUE	FALSE
ENST00000262613.10	NHERF1	ENSG00000109062	NHERF family PDZ scaffold protein 1 [Source:HGNC Symbol;Acc:HGNC:11075]	TRUE	TRUE	FALSE	TRUE	FALSE	FALSE	FALSE	FALSE
ENST00000262626.6	HPN	ENSG00000105707	hepsin [Source:HGNC Symbol;Acc:HGNC:5155]	FALSE	FALSE	TRUE	FALSE	FALSE	FALSE	FALSE	FALSE
ENST00000262630.7	ZBTB32	ENSG00000011590	zinc finger and BTB domain containing 32 [Source:HGNC Symbol;Acc:HGNC:16763]	FALSE	FALSE	TRUE	FALSE	FALSE	FALSE	FALSE	FALSE
ENST00000262631.11	SCN1B	ENSG00000105711	sodium voltage-gated channel beta subunit 1 [Source:HGNC Symbol;Acc:HGNC:10586]	FALSE	TRUE	TRUE	FALSE	FALSE	FALSE	FALSE	TRUE
ENST00000262633.9	RBM42	ENSG00000126254	RNA binding motif protein 42 [Source:HGNC Symbol;Acc:HGNC:28117]	FALSE	TRUE	FALSE	FALSE	FALSE	FALSE	FALSE	FALSE
[truncated: 25,010 more rows]

## Sheet: Sheet1
ENSG00000100796
ENSG00000134452
ENSG00000122390
ENSG00000103005
ENSG00000128595
ENSG00000100211
ENSG00000124333
ENSG00000182872
ENSG00000213822
ENSG00000152464
ENSG00000164077
ENSG00000158109
ENSG00000167965
ENSG00000178826
ENSG00000148334
ENSG00000173039
ENSG00000125755
ENSG00000077463
ENSG00000184007
ENSG00000273749
ENSG00000141378
ENSG00000107798
ENSG00000080815
ENSG00000124570
ENSG00000175348
ENSG00000177045
ENSG00000165905
ENSG00000105618
ENSG00000148300
ENSG00000170632
ENSG00000100296
ENSG00000078124
ENSG00000110619
ENSG00000155287
ENSG00000122965
ENSG00000117595
ENSG00000164402
ENSG00000198901
ENSG00000241484
ENSG00000140832
ENSG00000071626
ENSG00000129538
ENSG00000167264
ENSG00000103510
ENSG00000105835
ENSG00000115419
ENSG00000106397
ENSG00000244462
ENSG00000170191
ENSG00000104880
ENSG00000119688
ENSG00000105364
ENSG00000123146
ENSG00000073350
ENSG00000168646
ENSG00000146223
ENSG00000066135
ENSG00000136295
ENSG00000136279
ENSG00000148358
ENSG00000163138
ENSG00000186153
ENSG00000204231
ENSG00000063176
ENSG00000143093
ENSG00000112592
ENSG00000084754
ENSG00000132382
ENSG00000115944
ENSG00000116212
ENSG00000131165
ENSG00000133612
ENSG00000100997
ENSG00000158864
ENSG00000115694
ENSG00000076685
ENSG00000104907
ENSG00000138413
ENSG00000109861
ENSG00000100445
ENSG00000123240
ENSG00000131187
ENSG00000078369
ENSG00000125844
ENSG00000168389
ENSG00000137522
ENSG00000145781
ENSG00000166822
ENSG00000160055
ENSG00000124356
ENSG00000071054
ENSG00000153310
ENSG00000112312
ENSG00000187147
ENSG00000074219
ENSG00000105281
ENSG00000196923
ENSG00000185359
ENSG00000105223
ENSG00000172732
ENSG00000125319
ENSG00000167925
ENSG00000105656
ENSG00000166598
ENSG00000116670
ENSG00000161526
ENSG00000241685
ENSG00000147996
ENSG00000132463
ENSG00000204673
ENSG00000167468
ENSG00000071242
ENSG00000072210
ENSG00000111669
ENSG00000114491
ENSG00000134291
ENSG00000167840
ENSG00000164087
ENSG00000180011
ENSG00000163882
ENSG00000167397
ENSG00000018510
ENSG00000129353
ENSG00000272333
ENSG00000125744
ENSG00000185507
ENSG00000166049
ENSG00000140511
ENSG00000160888
ENSG00000143570
ENSG00000067066
ENSG00000072401
ENSG00000132716
ENSG00000213024
ENSG00000116809
ENSG00000164172
ENSG00000002586
ENSG00000162976
ENSG00000139546
ENSG00000198925
ENSG00000134686
ENSG00000171067
ENSG00000105677
ENSG00000197530
ENSG00000198563
ENSG00000160633
ENSG00000073008
ENSG00000187288
ENSG00000159131
ENSG00000011304
ENSG00000038532
ENSG00000105647
ENSG00000102054
ENSG00000006282
ENSG00000180448
ENSG00000147140
ENSG00000197386
ENSG00000124733
ENSG00000125375
ENSG00000160014
ENSG00000120705
ENSG00000093010
ENSG00000138029
ENSG00000168883
ENSG00000185803
ENSG00000165688
ENSG00000119760
ENSG00000114354
ENSG00000078246
ENSG00000166169
ENSG00000145736
ENSG00000100395
ENSG00000196154
ENSG00000164815
ENSG00000140367
ENSG00000177239
ENSG00000099364
ENSG00000113048
ENSG00000170619
ENSG00000160752
ENSG00000121057
ENSG00000131368
ENSG00000198363
ENSG00000132405
ENSG00000166224
ENSG00000076928
ENSG00000079432
ENSG00000147533
ENSG00000129696
ENSG00000171604
ENSG00000165802
ENSG00000127774
ENSG00000197965
ENSG00000067560
ENSG00000103194
ENSG00000170144
ENSG00000198728
ENSG00000161013
ENSG00000154813
ENSG00000136848
ENSG00000155380
ENSG00000135924
ENSG00000103249
ENSG00000055070
ENSG00000139977
ENSG00000142186
ENSG00000137804
ENSG00000105556
ENSG00000175274
ENSG00000104892
ENSG00000198015
ENSG00000108679
ENSG00000109390
ENSG00000128191
ENSG00000198324
ENSG00000158850
ENSG00000141295
ENSG00000175197
ENSG00000115641
ENSG00000164081
ENSG00000257923
ENSG00000132376
ENSG00000116698
ENSG00000144560
ENSG00000141279
ENSG00000010165
ENSG00000179950
ENSG00000187118
ENSG00000167173
ENSG00000137693
ENSG00000187024
ENSG00000168066
ENSG00000122033
ENSG00000136068
ENSG00000104852
ENSG00000179965
ENSG00000183011
ENSG00000129197
ENSG00000149636
ENSG00000147123
ENSG00000119203
ENSG00000232838
ENSG00000143420
ENSG00000068120
ENSG00000151376
ENSG00000100532
ENSG00000132254
ENSG00000133193
ENSG00000145002
ENSG00000122218
ENSG00000103202
ENSG00000007047
ENSG00000151689
ENSG00000068745
ENSG00000034152
ENSG00000106290
ENSG00000121579
ENSG00000157870
ENSG00000182718
ENSG00000175063
ENSG00000155506
ENSG00000165795
ENSG00000102471
ENSG00000101417
ENSG00000169228
ENSG00000170471
ENSG00000108587
ENSG00000149016
ENSG00000079459
ENSG00000162073
ENSG00000137074
ENSG00000122958
ENSG00000196588
ENSG00000176248
ENSG00000103226
ENSG00000104067
ENSG00000008294
ENSG00000181744
ENSG00000115318
ENSG00000101199
ENSG00000169689
ENSG00000122566
ENSG00000165912
ENSG00000139842
ENSG00000180479
ENSG00000110090
ENSG00000163702
ENSG00000101017
ENSG00000172731
ENSG00000013375
ENSG00000258366
ENSG00000137996
ENSG00000100280
ENSG00000141510
ENSG00000100345
ENSG00000213719
ENSG00000008838
ENSG00000185033
ENSG00000213347
ENSG00000259529
ENSG00000168487
ENSG00000087903
ENSG00000168118
ENSG00000112655
ENSG00000088367
ENSG00000172270
ENSG00000101150
ENSG00000122203
ENSG00000071051
ENSG00000105612
ENSG00000074370
ENSG00000182551
ENSG00000068323
ENSG00000075785
ENSG00000126391
ENSG00000027869
ENSG00000101363
ENSG00000145901
ENSG00000116871
ENSG00000187123
ENSG00000131043
ENSG00000115568
ENSG00000221926
ENSG00000214941
ENSG00000136574
ENSG00000126247
ENSG00000185800
ENSG00000033627
ENSG00000100151
ENSG00000132305
ENSG00000136280
ENSG00000143303
ENSG00000100908
ENSG00000137509
ENSG00000213722
ENSG00000105486
ENSG00000123219
ENSG00000127463
ENSG00000125971
ENSG00000177030
ENSG00000149930
ENSG00000249915
ENSG00000172977
ENSG00000136877
ENSG00000203485
ENSG00000119383
ENSG00000187244
ENSG00000136003
ENSG00000196365
ENSG00000085998
ENSG00000083720
ENSG00000173085
ENSG00000100804
ENSG00000063322
ENSG00000148335
ENSG00000050820
ENSG00000108961
ENSG00000114737
ENSG00000185347
ENSG00000128050
ENSG00000172432
ENSG00000100889
ENSG00000171700
ENSG00000126214
ENSG00000133142
ENSG00000167703
ENSG00000237289
ENSG00000185917
ENSG00000072110
ENSG00000104825
ENSG00000070785
ENSG00000124532
ENSG00000131446
ENSG00000166200
ENSG00000175183
ENSG00000035687
ENSG00000234745
ENSG00000169756
ENSG00000163110
ENSG00000072062
ENSG00000137747
ENSG00000156508
ENSG00000162714
ENSG00000152556
ENSG00000165948
ENSG00000122512
ENSG00000089351
ENSG00000071564
ENSG00000103168
ENSG00000088833
ENSG00000170004
ENSG00000153187
ENSG00000106066
ENSG00000160691
ENSG00000064651
ENSG00000196396
ENSG00000150456
ENSG00000074582
ENSG00000089159
ENSG00000057935
ENSG00000108559
ENSG00000168067
ENSG00000001617
ENSG00000067221
ENSG00000177830
ENSG00000117593
ENSG00000023228
ENSG00000108654
ENSG00000087470
ENSG00000154102
ENSG00000088727
ENSG00000164934
ENSG00000087191
ENSG00000184162
ENSG00000180329
ENSG00000101246
ENSG00000215440
ENSG00000143819
ENSG00000048140
ENSG00000059573
ENSG00000071655
ENSG00000166145
ENSG00000127054
ENSG00000111596
ENSG00000163584
ENSG00000172046
ENSG00000178209
ENSG00000138674
ENSG00000167522
ENSG00000196235
ENSG00000140479
ENSG00000107745
ENSG00000110200
ENSG00000171298
ENSG00000162298
ENSG00000160087
ENSG00000100372
ENSG00000160613
ENSG00000170113
ENSG00000104341
ENSG00000070501
ENSG00000079999
ENSG00000133895
ENSG00000082701
ENSG00000068724
ENSG00000126456
ENSG00000129347
ENSG00000036257
ENSG00000196476
ENSG00000214022
ENSG00000156709
ENSG00000100330
ENSG00000109790
ENSG00000106638
ENSG00000186635
ENSG00000166946
ENSG00000168101
ENSG00000132128
ENSG00000178252
ENSG00000144579
ENSG00000134333
ENSG00000126460
ENSG00000011451
ENSG00000053747
ENSG00000091136
ENSG00000090861
ENSG00000066926
ENSG00000149532
ENSG00000131508
ENSG00000010278
ENSG00000104808
ENSG00000119335
ENSG00000113312
ENSG00000100897
ENSG00000167523
ENSG00000104824
ENSG00000048828
ENSG00000089053
ENSG00000169241
ENSG00000100023
ENSG00000148672
ENSG00000001460
ENSG00000124067
ENSG00000122644
ENSG00000155367
ENSG00000148985
ENSG00000183597
ENSG00000136448
ENSG00000174437
ENSG00000131069
ENSG00000198794
ENSG00000132359
ENSG00000186847
ENSG00000100109
ENSG00000137413
ENSG00000205336
ENSG00000103415
ENSG00000084234
ENSG00000133835
ENSG00000197111
ENSG00000138629
ENSG00000131051
ENSG00000126953
ENSG00000165304
ENSG00000157227
ENSG00000162928
ENSG00000108375
ENSG00000101224
ENSG00000213676
ENSG00000133247
ENSG00000197785
ENSG00000148187
ENSG00000197122
ENSG00000078401
ENSG00000179151
ENSG00000188191
ENSG00000177380
ENSG00000120158
ENSG00000170545
ENSG00000115415
ENSG00000124942
ENSG00000102572
ENSG00000103353
ENSG00000125995
ENSG00000111331
ENSG00000116514
ENSG00000105447
ENSG00000163932
ENSG00000087586
ENSG00000142208
ENSG00000100401
ENSG00000197694
ENSG00000146872
ENSG00000082641
ENSG00000162585
ENSG00000167491
ENSG00000141867
ENSG00000184277
ENSG00000112473
ENSG00000115648
ENSG00000137713
ENSG00000057663
ENSG00000171867
ENSG00000196305
ENSG00000005001
ENSG00000158856
ENSG00000140416
ENSG00000038358
ENSG00000105699
ENSG00000111641
ENSG00000139835
ENSG00000132153
ENSG00000165556
ENSG00000115685
ENSG00000186205
ENSG00000188522
ENSG00000102882
ENSG00000158863
ENSG00000127564
ENSG00000148719
ENSG00000140990
ENSG00000173757
ENSG00000122545
ENSG00000141574
ENSG00000055211
ENSG00000070413
ENSG00000215301
ENSG00000214114
ENSG00000162729
ENSG00000114988
ENSG00000143870
ENSG00000126822
ENSG00000198042
ENSG00000143622
ENSG00000163832
ENSG00000170608
ENSG00000160688
ENSG00000078070
ENSG00000103222
ENSG00000106268
ENSG00000087266
ENSG00000113712
ENSG00000163923
ENSG00000134716
ENSG00000196839
ENSG00000164754
ENSG00000136270
ENSG00000167088
ENSG00000148337
ENSG00000197102
ENSG00000103042
ENSG00000138031
ENSG00000137411
ENSG00000117298
ENSG00000180398
ENSG00000153936
ENSG00000104529
ENSG00000197879
ENSG00000185049
ENSG00000143514
ENSG00000140153
ENSG00000198301
ENSG00000167986
ENSG00000118705
ENSG00000163682
ENSG00000160703
ENSG00000113368
ENSG00000163001
ENSG00000159685
ENSG00000147130
ENSG00000104413
ENSG00000125912
ENSG00000153048
ENSG00000103549
ENSG00000163795
ENSG00000062716
ENSG00000148343
ENSG00000197114
ENSG00000166197
ENSG00000115286
ENSG00000138614
ENSG00000179820
ENSG00000127511
ENSG00000105953
ENSG00000165055
ENSG00000103051
ENSG00000106348
ENSG00000114867
ENSG00000197982
ENSG00000105048
ENSG00000067225
ENSG00000120685
ENSG00000099622
ENSG00000157637
ENSG00000132963
ENSG00000102225
ENSG00000078902
ENSG00000070831
ENSG00000182446
ENSG00000140157
ENSG00000213923
ENSG00000132341
ENSG00000141738
ENSG00000165119
ENSG00000042088
ENSG00000106392
ENSG00000177885
ENSG00000126216
ENSG00000134222
ENSG00000100243
ENSG00000261221
ENSG00000143368
ENSG00000204256
ENSG00000168672
ENSG00000167114
ENSG00000162144
ENSG00000136717
ENSG00000143569
ENSG00000182199
ENSG00000168028
ENSG00000162910
ENSG00000124214
ENSG00000100462
ENSG00000154582
ENSG00000154845
ENSG00000104835
ENSG00000105520
ENSG00000110880
ENSG00000164054
ENSG00000176170
ENSG00000155096
ENSG00000140545
ENSG00000114019
ENSG00000003056
ENSG00000150093
ENSG00000168610
ENSG00000168439
ENSG00000092330
ENSG00000110906
ENSG00000130429
ENSG00000023191
ENSG00000143793
ENSG00000135486
ENSG00000100949
ENSG00000071553
ENSG00000177595
ENSG00000056972
ENSG00000115677
ENSG00000130816
ENSG00000079616
ENSG00000076053
ENSG00000214413
ENSG00000113013
ENSG00000148834
ENSG00000132670
ENSG00000119392
ENSG00000139645
ENSG00000147050
ENSG00000143933
ENSG00000204574
ENSG00000108465
ENSG00000135525
ENSG00000130305
ENSG00000111642
ENSG00000130202
ENSG00000179832
ENSG00000153406
ENSG00000177106
ENSG00000188938
ENSG00000197451
ENSG00000159063
ENSG00000196998
ENSG00000154640
ENSG00000100241
ENSG00000215021
ENSG00000062822
ENSG00000115211
ENSG00000079805
ENSG00000104731
ENSG00000151287
ENSG00000117262
ENSG00000139289
ENSG00000229809
ENSG00000107882
ENSG00000288701
ENSG00000135821
ENSG00000068308
ENSG00000135631
ENSG00000165806
ENSG00000106683
ENSG00000119139
ENSG00000158796
ENSG00000160679
ENSG00000273899
ENSG00000089597
ENSG00000244038
ENSG00000149499
ENSG00000154473
ENSG00000123415
ENSG00000196262
ENSG00000118960
ENSG00000124155
ENSG00000012171
ENSG00000138686
ENSG00000065150
ENSG00000170291
ENSG00000100350
ENSG00000133226
ENSG00000138101
ENSG00000143740
ENSG00000057757
ENSG00000170791
ENSG00000143537
ENSG00000131759
ENSG00000177731
ENSG00000140740
ENSG00000008256
ENSG00000110628
ENSG00000102890
ENSG00000204580
ENSG00000204843
ENSG00000117751
ENSG00000168255
ENSG00000149182
ENSG00000161547
ENSG00000143393
ENSG00000115652
ENSG00000158747
ENSG00000126581
ENSG00000141524
ENSG00000123562
ENSG00000124523
ENSG00000099341
ENSG00000012061
ENSG00000171703
ENSG00000136243
ENSG00000196924
ENSG00000138835
ENSG00000170312
ENSG00000156110
ENSG00000125731
ENSG00000008323
ENSG00000149091
ENSG00000160216
ENSG00000160789
ENSG00000123349
ENSG00000064601
ENSG00000111361
ENSG00000127616
ENSG00000145907
ENSG00000129055
ENSG00000121152
ENSG00000142864
ENSG00000104738
ENSG00000223501
ENSG00000119559
ENSG00000067057
ENSG00000166925
ENSG00000106682
ENSG00000072310
ENSG00000092199
ENSG00000064932
ENSG00000196576
ENSG00000100461
ENSG00000105287
ENSG00000163516
ENSG00000114209
ENSG00000184110
ENSG00000068001
ENSG00000171861
ENSG00000148339
ENSG00000107521
ENSG00000117335
ENSG00000085231
ENSG00000126246
ENSG00000102316
ENSG00000168385
ENSG00000165271
ENSG00000131473
ENSG00000135926
ENSG00000176946
ENSG00000177646
ENSG00000165480
ENSG00000125967
ENSG00000118046
ENSG00000155229
ENSG00000132600
ENSG00000100412
ENSG00000039523
ENSG00000163382
ENSG00000198218
ENSG00000059378
ENSG00000143367
ENSG00000122034
ENSG00000140939
ENSG00000213928
ENSG00000134086
ENSG00000136699
ENSG00000135597
ENSG00000204344
ENSG00000168517
ENSG00000122359
ENSG00000102974
ENSG00000182196
ENSG00000188529
ENSG00000142192
ENSG00000106868
ENSG00000141456
ENSG00000108578
ENSG00000062485
ENSG00000177479
ENSG00000142541
ENSG00000111679
ENSG00000100105
ENSG00000012232
ENSG00000124444
ENSG00000189143
ENSG00000160710
ENSG00000197586
ENSG00000110492
ENSG00000173402
ENSG00000052749
ENSG00000198431
ENSG00000183579
ENSG00000234127
ENSG00000038274
ENSG00000072682
ENSG00000213930
ENSG00000144645
ENSG00000204977
ENSG00000108433
ENSG00000100106
ENSG00000103254
ENSG00000176261
ENSG00000171307
ENSG00000132768
ENSG00000147457
ENSG00000140553
ENSG00000198954
ENSG00000182220
ENSG00000144029
ENSG00000176783
ENSG00000141854
ENSG00000135535
ENSG00000135506
ENSG00000157020
ENSG00000006194
ENSG00000076003
ENSG00000130640
ENSG00000147010
ENSG00000116001
ENSG00000171204
ENSG00000103356
ENSG00000257103
ENSG00000173540
ENSG00000025434
ENSG00000187555
ENSG00000100605
ENSG00000141736
ENSG00000171456
ENSG00000135069
ENSG00000136715
ENSG00000108107
ENSG00000015479
ENSG00000133056
ENSG00000136950
ENSG00000101079
ENSG00000064687
ENSG00000164045
ENSG00000068354
ENSG00000116815
ENSG00000148248
ENSG00000172113
ENSG00000116688
ENSG00000114626
ENSG00000089127
ENSG00000172590
ENSG00000160991
ENSG00000140961
ENSG00000126524
ENSG00000168488
ENSG00000153485
ENSG00000177854
ENSG00000243749
ENSG00000133316
ENSG00000065911
ENSG00000104518
ENSG00000165410
ENSG00000085063
ENSG00000179218
ENSG00000002549
ENSG00000173825
ENSG00000123358
ENSG00000146834
ENSG00000138326
ENSG00000111237
ENSG00000135316
ENSG00000168575
ENSG00000125459
ENSG00000163374
ENSG00000187094
ENSG00000165804
ENSG00000197905
ENSG00000179262
ENSG00000204463
ENSG00000090097
ENSG00000171953
ENSG00000100867
ENSG00000113456
ENSG00000144354
ENSG00000143748
ENSG00000144591
ENSG00000134248
ENSG00000100239
ENSG00000065621
ENSG00000129351
ENSG00000125846
ENSG00000100890
ENSG00000142188
ENSG00000013563
ENSG00000146476
ENSG00000137166
ENSG00000167105
ENSG00000004866
ENSG00000127022
ENSG00000198231
ENSG00000102804
ENSG00000167118
ENSG00000160767
ENSG00000185624
ENSG00000153113
ENSG00000147274
ENSG00000114735
ENSG00000169032
ENSG00000100034
ENSG00000168394
ENSG00000110435
ENSG00000146828
ENSG00000152332
ENSG00000140853
ENSG00000157193
ENSG00000142002
ENSG00000175224
ENSG00000159128
ENSG00000170786
ENSG00000160439
ENSG00000174938
ENSG00000147099
ENSG00000182481
ENSG00000159692
ENSG00000100813
ENSG00000109107
ENSG00000178927
ENSG00000175390
ENSG00000060656
ENSG00000146457
ENSG00000276045
ENSG00000181220
ENSG00000052723
ENSG00000123815
ENSG00000072501
ENSG00000140612
ENSG00000167608
ENSG00000213593
ENSG00000141564
ENSG00000125454
ENSG00000108262
ENSG00000177191
ENSG00000159210
ENSG00000244687
ENSG00000175324
ENSG00000116209
ENSG00000173171
ENSG00000113645
ENSG00000115268
ENSG00000006125
ENSG00000175701
ENSG00000139146
ENSG00000241852
ENSG00000168003
ENSG00000067064
ENSG00000128567
ENSG00000168056
ENSG00000117411
ENSG00000181163
ENSG00000122490
ENSG00000139990
ENSG00000162069
ENSG00000100242
ENSG00000103342
ENSG00000137806
ENSG00000185324
ENSG00000116213
ENSG00000100284
ENSG00000017260
ENSG00000077721
ENSG00000089006
ENSG00000197858
ENSG00000154767
ENSG00000172339
ENSG00000198612
ENSG00000100227
ENSG00000110047
ENSG00000126453
ENSG00000124357
ENSG00000161249
ENSG00000132589
ENSG00000111665
ENSG00000103148
ENSG00000162302
ENSG00000174165
ENSG00000066322
ENSG00000263001
ENSG00000182518
ENSG00000204128
ENSG00000125630
ENSG00000100926
ENSG00000120699
ENSG00000088826
ENSG00000146963

## Sheet: Sheet2
ENSG00000161057	ENSG00000167394	ENSG00000189241	ENSG00000105701	ENSG00000120925	ENSG00000141367	ENSG00000196155	ENSG00000122786	ENSG00000154274	ENSG00000131724	ENSG00000122390	ENSG00000103005	ENSG00000168564	ENSG00000086102	ENSG00000140455	ENSG00000101126	ENSG00000117394	ENSG00000120029	ENSG00000141298	ENSG00000182872	ENSG00000183624	ENSG00000119314	ENSG00000100568	ENSG00000225663	ENSG00000163898	ENSG00000001630	ENSG00000159579	ENSG00000106070	ENSG00000141968	ENSG00000155760	ENSG00000167965	ENSG00000148334	ENSG00000053371	ENSG00000184007	ENSG00000099330	ENSG00000273749	ENSG00000185127	ENSG00000080815	ENSG00000124570	ENSG00000188313	ENSG00000165905	ENSG00000096433	ENSG00000116062	ENSG00000111666	ENSG00000186577	ENSG00000148300	ENSG00000170632	ENSG00000105618	ENSG00000213341	ENSG00000120129
[truncated: 1,636 more columns]
