# Supplementary material for: Decoding the m6A epitranscriptomic landscape for biotechnological applications using a direct RNA sequencing approach
Source: Nat Commun. 2025 Jan 18;16:798. doi: 10.1038/s41467-025-56173-6 (PMC11742432; doi:10.1038/s41467-025-56173-6)
Supplement: Supplementary file 9 — Supplementary Data 7 [file 41467_2025_56173_MOESM9_ESM.xlsx]

## Sheet: Normoxia_KEGG
Category	Term	RT	Genes	Count	%	P-Value	Benjamini
KEGG_PATHWAY	Protein processing in endoplasmic reticulum	RT		46	2.9	8.5e-11	2.9e-08
KEGG_PATHWAY	Shigellosis	RT		49	3.1	8.7e-07	0.00015
KEGG_PATHWAY	Ubiquitin mediated proteolysis	RT		31	1.9	1.9e-05	0.0022
KEGG_PATHWAY	Progesterone-mediated oocyte maturation	RT		24	1.5	6.1e-05	0.0048
KEGG_PATHWAY	Viral carcinogenesis	RT		38	2.4	7.5e-05	0.0048
KEGG_PATHWAY	Biosynthesis of cofactors	RT		31	1.9	8.3e-05	0.0048
KEGG_PATHWAY	Endocytosis	RT		43	2.7	0.00015	0.0076
KEGG_PATHWAY	Salmonella infection	RT		42	2.6	0.00028	0.011
KEGG_PATHWAY	Epstein-Barr virus infection	RT		36	2.2	0.00029	0.011
KEGG_PATHWAY	Central carbon metabolism in cancer	RT		17	1.1	0.00067	0.02
KEGG_PATHWAY	Bacterial invasion of epithelial cells	RT		18	1.1	0.0007	0.02
KEGG_PATHWAY	Cell cycle	RT		29	1.8	0.00072	0.02
KEGG_PATHWAY	Human immunodeficiency virus 1 infection	RT		36	2.2	0.00074	0.02
KEGG_PATHWAY	Adherens junction	RT		20	1.2	0.00096	0.022
KEGG_PATHWAY	Yersinia infection	RT		26	1.6	0.00097	0.022
KEGG_PATHWAY	Biosynthesis of amino acids	RT		17	1.1	0.0015	0.032
KEGG_PATHWAY	Amino sugar and nucleotide sugar metabolism	RT		13	0.8	0.0016	0.033
KEGG_PATHWAY	Human T-cell leukemia virus 1 infection	RT		36	2.2	0.0017	0.033
KEGG_PATHWAY	Lipid and atherosclerosis	RT		35	2.2	0.0019	0.034
KEGG_PATHWAY	Vibrio cholerae infection	RT		13	0.8	0.002	0.034
KEGG_PATHWAY	Tight junction	RT		29	1.8	0.0025	0.041
KEGG_PATHWAY	Metabolic pathways	RT		176	11	0.0038	0.06
KEGG_PATHWAY	Various types of N-glycan biosynthesis	RT		11	0.7	0.0049	0.07
KEGG_PATHWAY	Hepatitis B	RT		27	1.7	0.005	0.07
KEGG_PATHWAY	Prolactin signaling pathway	RT		15	0.9	0.0053	0.07
KEGG_PATHWAY	Nucleotide excision repair	RT		14	0.9	0.0053	0.07
KEGG_PATHWAY	Oocyte meiosis	RT		23	1.4	0.0055	0.07
KEGG_PATHWAY	Biosynthesis of nucleotide sugars	RT		10	0.6	0.0064	0.079
KEGG_PATHWAY	Hepatitis C	RT		26	1.6	0.007	0.082
KEGG_PATHWAY	Human cytomegalovirus infection	RT		34	2.1	0.0071	0.082
KEGG_PATHWAY	Autophagy - other	RT		9	0.6	0.0084	0.092
KEGG_PATHWAY	Apoptosis	RT		23	1.4	0.0085	0.092
KEGG_PATHWAY	Fc gamma R-mediated phagocytosis	RT		18	1.1	0.009	0.094
KEGG_PATHWAY	Chronic myeloid leukemia	RT		15	0.9	0.011	0.11
KEGG_PATHWAY	Pathogenic Escherichia coli infection	RT		30	1.9	0.011	0.11
KEGG_PATHWAY	Nucleocytoplasmic transport	RT		19	1.2	0.012	0.12
KEGG_PATHWAY	Neurotrophin signaling pathway	RT		20	1.2	0.016	0.15
KEGG_PATHWAY	Influenza A	RT		26	1.6	0.018	0.17
KEGG_PATHWAY	mRNA surveillance pathway	RT		17	1.1	0.019	0.17
KEGG_PATHWAY	Measles	RT		22	1.4	0.019	0.17
KEGG_PATHWAY	Base excision repair	RT		10	0.6	0.02	0.17
KEGG_PATHWAY	VEGF signaling pathway	RT		12	0.7	0.021	0.17
KEGG_PATHWAY	Cellular senescence	RT		24	1.5	0.021	0.17
KEGG_PATHWAY	Autophagy - animal	RT		25	1.6	0.022	0.17
KEGG_PATHWAY	Acute myeloid leukemia	RT		13	0.8	0.022	0.17
KEGG_PATHWAY	Lysosome	RT		21	1.3	0.023	0.17
KEGG_PATHWAY	N-Glycan biosynthesis	RT		11	0.7	0.025	0.18
KEGG_PATHWAY	Kaposi sarcoma-associated herpesvirus infection	RT		28	1.7	0.026	0.19
KEGG_PATHWAY	HIF-1 signaling pathway	RT		18	1.1	0.027	0.19
KEGG_PATHWAY	ErbB signaling pathway	RT		15	0.9	0.028	0.19
KEGG_PATHWAY	Mitophagy - animal	RT		17	1.1	0.032	0.22
KEGG_PATHWAY	Valine, leucine and isoleucine degradation	RT		10	0.6	0.034	0.22
KEGG_PATHWAY	Non-alcoholic fatty liver disease	RT		23	1.4	0.035	0.23
KEGG_PATHWAY	Thyroid hormone signaling pathway	RT		19	1.2	0.035	0.23
KEGG_PATHWAY	TNF signaling pathway	RT		18	1.1	0.039	0.24
KEGG_PATHWAY	Longevity regulating pathway	RT		15	0.9	0.039	0.24
KEGG_PATHWAY	PD-L1 expression and PD-1 checkpoint pathway in cancer	RT		15	0.9	0.039	0.24
KEGG_PATHWAY	Endocrine resistance	RT		16	1	0.042	0.25
KEGG_PATHWAY	Carbon metabolism	RT		18	1.1	0.042	0.25
KEGG_PATHWAY	Endometrial cancer	RT		11	0.7	0.044	0.25
KEGG_PATHWAY	Glycolysis / Gluconeogenesis	RT		12	0.7	0.049	0.27
KEGG_PATHWAY	DNA replication	RT		8	0.5	0.049	0.27
KEGG_PATHWAY	Amyotrophic lateral sclerosis	RT		45	2.8	0.052	0.28
KEGG_PATHWAY	Cysteine and methionine metabolism	RT		10	0.6	0.053	0.29
KEGG_PATHWAY	GnRH signaling pathway	RT		15	0.9	0.054	0.29
KEGG_PATHWAY	Estrogen signaling pathway	RT		20	1.2	0.057	0.29
KEGG_PATHWAY	Toxoplasmosis	RT		17	1.1	0.058	0.29
KEGG_PATHWAY	Basal transcription factors	RT		9	0.6	0.058	0.29
KEGG_PATHWAY	Colorectal cancer	RT		14	0.9	0.06	0.3
KEGG_PATHWAY	Mismatch repair	RT		6	0.4	0.06	0.3
KEGG_PATHWAY	mTOR signaling pathway	RT		22	1.4	0.062	0.3
KEGG_PATHWAY	Chemokine signaling pathway	RT		26	1.6	0.062	0.3
KEGG_PATHWAY	Epithelial cell signaling in Helicobacter pylori infection	RT		12	0.7	0.063	0.3
KEGG_PATHWAY	Fluid shear stress and atherosclerosis	RT		20	1.2	0.065	0.3
KEGG_PATHWAY	EGFR tyrosine kinase inhibitor resistance	RT		13	0.8	0.067	0.31
KEGG_PATHWAY	Lysine degradation	RT		11	0.7	0.07	0.32
KEGG_PATHWAY	Chemical carcinogenesis - reactive oxygen species	RT		29	1.8	0.073	0.33
KEGG_PATHWAY	Proteoglycans in cancer	RT		27	1.7	0.075	0.33
KEGG_PATHWAY	Ubiquinone and other terpenoid-quinone biosynthesis	RT		4	0.2	0.078	0.34
KEGG_PATHWAY	Insulin resistance	RT		16	1	0.083	0.36
KEGG_PATHWAY	2-Oxocarboxylic acid metabolism	RT		7	0.4	0.086	0.37
KEGG_PATHWAY	AGE-RAGE signaling pathway in diabetic complications	RT		15	0.9	0.088	0.37
KEGG_PATHWAY	Arginine and proline metabolism	RT		9	0.6	0.096	0.39
KEGG_PATHWAY	Fructose and mannose metabolism	RT		7	0.4	0.097	0.39
KEGG_PATHWAY	Wnt signaling pathway	RT		23	1.4	0.097	0.39
KEGG_PATHWAY	Efferocytosis	RT		21	1.3	0.099	0.39

## Sheet: Hypoxia_KEGG
Category	Term	RT	Genes	Count	%	P-Value	Benjamini
KEGG_PATHWAY	mRNA surveillance pathway	RT		23	1.4	7.5e-05	0.024
KEGG_PATHWAY	Hepatitis C	RT		31	1.8	0.00014	0.024
KEGG_PATHWAY	Protein processing in endoplasmic reticulum	RT		32	1.9	0.00024	0.024
KEGG_PATHWAY	Endocytosis	RT		42	2.5	0.00029	0.024
KEGG_PATHWAY	Nucleocytoplasmic transport	RT		23	1.4	0.00039	0.026
KEGG_PATHWAY	Salmonella infection	RT		41	2.4	0.00052	0.029
KEGG_PATHWAY	Bacterial invasion of epithelial cells	RT		18	1.1	0.00067	0.029
KEGG_PATHWAY	Human immunodeficiency virus 1 infection	RT		36	2.1	0.00069	0.029
KEGG_PATHWAY	Apoptosis	RT		26	1.5	0.00082	0.03
KEGG_PATHWAY	Thyroid hormone signaling pathway	RT		23	1.4	0.0019	0.055
KEGG_PATHWAY	Base excision repair	RT		12	0.7	0.0021	0.055
KEGG_PATHWAY	Epstein-Barr virus infection	RT		33	2	0.0023	0.055
KEGG_PATHWAY	Kaposi sarcoma-associated herpesvirus infection	RT		32	1.9	0.0023	0.055
KEGG_PATHWAY	Tight junction	RT		29	1.7	0.0024	0.055
KEGG_PATHWAY	Influenza A	RT		29	1.7	0.0026	0.055
KEGG_PATHWAY	mTOR signaling pathway	RT		27	1.6	0.0028	0.055
KEGG_PATHWAY	Proteoglycans in cancer	RT		33	2	0.0029	0.055
KEGG_PATHWAY	Shigellosis	RT		38	2.2	0.003	0.055
KEGG_PATHWAY	Human cytomegalovirus infection	RT		35	2.1	0.0038	0.066
KEGG_PATHWAY	Insulin signaling pathway	RT		24	1.4	0.0044	0.072
KEGG_PATHWAY	Human papillomavirus infection	RT		47	2.8	0.0045	0.072
KEGG_PATHWAY	Measles	RT		24	1.4	0.0048	0.073
KEGG_PATHWAY	Viral carcinogenesis	RT		32	1.9	0.0051	0.073
KEGG_PATHWAY	Human T-cell leukemia virus 1 infection	RT		34	2	0.0055	0.077
KEGG_PATHWAY	Lysosome	RT		23	1.4	0.0057	0.077
KEGG_PATHWAY	Mitophagy - animal	RT		19	1.1	0.0072	0.09
KEGG_PATHWAY	Necroptosis	RT		26	1.5	0.0073	0.09
KEGG_PATHWAY	Growth hormone synthesis, secretion and action	RT		21	1.2	0.0082	0.098
KEGG_PATHWAY	Yersinia infection	RT		23	1.4	0.0089	0.1
KEGG_PATHWAY	Hepatitis B	RT		26	1.5	0.0092	0.1
KEGG_PATHWAY	Adipocytokine signaling pathway	RT		14	0.8	0.011	0.12
KEGG_PATHWAY	Insulin resistance	RT		19	1.1	0.012	0.12
KEGG_PATHWAY	Cell cycle	RT		25	1.5	0.012	0.12
KEGG_PATHWAY	Colorectal cancer	RT		16	0.9	0.014	0.13
KEGG_PATHWAY	Progesterone-mediated oocyte maturation	RT		18	1.1	0.014	0.13
KEGG_PATHWAY	NOD-like receptor signaling pathway	RT		28	1.7	0.015	0.14
KEGG_PATHWAY	Vibrio cholerae infection	RT		11	0.7	0.017	0.15
KEGG_PATHWAY	DNA replication	RT		9	0.5	0.017	0.15
KEGG_PATHWAY	Endometrial cancer	RT		12	0.7	0.018	0.15
KEGG_PATHWAY	Lipid and atherosclerosis	RT		31	1.8	0.018	0.15
KEGG_PATHWAY	PD-L1 expression and PD-1 checkpoint pathway in cancer	RT		16	0.9	0.019	0.15
KEGG_PATHWAY	Metabolic pathways	RT		169	10	0.019	0.15
KEGG_PATHWAY	Citrate cycle (TCA cycle)	RT		8	0.5	0.019	0.15
KEGG_PATHWAY	Autophagy - animal	RT		25	1.5	0.021	0.16
KEGG_PATHWAY	Carbon metabolism	RT		19	1.1	0.022	0.16
KEGG_PATHWAY	Leukocyte transendothelial migration	RT		19	1.1	0.022	0.16
KEGG_PATHWAY	Pancreatic cancer	RT		14	0.8	0.024	0.17
KEGG_PATHWAY	Hepatocellular carcinoma	RT		25	1.5	0.025	0.17
KEGG_PATHWAY	Alzheimer disease	RT		49	2.9	0.025	0.17
KEGG_PATHWAY	GnRH signaling pathway	RT		16	0.9	0.027	0.18
KEGG_PATHWAY	Osteoclast differentiation	RT		21	1.2	0.028	0.18
KEGG_PATHWAY	Coronavirus disease - COVID-19	RT		32	1.9	0.029	0.19
KEGG_PATHWAY	Pathogenic Escherichia coli infection	RT		28	1.7	0.032	0.2
KEGG_PATHWAY	Spliceosome	RT		30	1.8	0.032	0.2
KEGG_PATHWAY	C-type lectin receptor signaling pathway	RT		17	1	0.034	0.2
KEGG_PATHWAY	T cell receptor signaling pathway	RT		19	1.1	0.034	0.2
KEGG_PATHWAY	Non-small cell lung cancer	RT		13	0.8	0.036	0.21
KEGG_PATHWAY	Longevity regulating pathway	RT		15	0.9	0.038	0.22
KEGG_PATHWAY	Endocrine resistance	RT		16	0.9	0.04	0.23
KEGG_PATHWAY	Toll-like receptor signaling pathway	RT		17	1	0.045	0.25
KEGG_PATHWAY	Biosynthesis of amino acids	RT		13	0.8	0.047	0.26
KEGG_PATHWAY	Chronic myeloid leukemia	RT		13	0.8	0.051	0.27
KEGG_PATHWAY	Adherens junction	RT		15	0.9	0.053	0.27
KEGG_PATHWAY	Oxytocin signaling pathway	RT		22	1.3	0.053	0.27
KEGG_PATHWAY	Neurotrophin signaling pathway	RT		18	1.1	0.054	0.27
KEGG_PATHWAY	ErbB signaling pathway	RT		14	0.8	0.054	0.27
KEGG_PATHWAY	Renal cell carcinoma	RT		12	0.7	0.057	0.28
KEGG_PATHWAY	Mismatch repair	RT		6	0.4	0.059	0.29
KEGG_PATHWAY	Chemokine signaling pathway	RT		26	1.5	0.06	0.29
KEGG_PATHWAY	Central carbon metabolism in cancer	RT		12	0.7	0.062	0.29
KEGG_PATHWAY	Prolactin signaling pathway	RT		12	0.7	0.062	0.29
KEGG_PATHWAY	Focal adhesion	RT		27	1.6	0.066	0.3
KEGG_PATHWAY	Oocyte meiosis	RT		19	1.1	0.066	0.3
KEGG_PATHWAY	Nucleotide excision repair	RT		11	0.7	0.069	0.31
KEGG_PATHWAY	Lysine degradation	RT		11	0.7	0.069	0.31
KEGG_PATHWAY	Amyotrophic lateral sclerosis	RT		44	2.6	0.071	0.31
KEGG_PATHWAY	Choline metabolism in cancer	RT		15	0.9	0.075	0.33
KEGG_PATHWAY	Cushing syndrome	RT		21	1.2	0.092	0.39
KEGG_PATHWAY	Pyrimidine metabolism	RT		10	0.6	0.092	0.39
KEGG_PATHWAY	Various types of N-glycan biosynthesis	RT		8	0.5	0.096	0.4
KEGG_PATHWAY	VEGF signaling pathway	RT		10	0.6	0.1	0.41

## Sheet: Normoxia_Reactome
Category	Term	RT	Genes	Count	%	P-Value	Benjamini
REACTOME_PATHWAY	Metabolism of proteins	RT		292	18.2	3.8e-12	7e-09
REACTOME_PATHWAY	Disease	RT		252	15.7	9.8e-10	7.8e-07
REACTOME_PATHWAY	Infectious disease	RT		159	9.9	1.3e-09	7.8e-07
REACTOME_PATHWAY	Post-translational protein modification	RT		208	13	5.8e-09	2.3e-06
REACTOME_PATHWAY	Metabolism of RNA	RT		120	7.5	6.3e-09	2.3e-06
REACTOME_PATHWAY	SARS-CoV Infections	RT		78	4.9	1.8e-08	5.5e-06
REACTOME_PATHWAY	Cellular responses to stress	RT		127	7.9	3.7e-08	9.5e-06
REACTOME_PATHWAY	Cellular responses to stimuli	RT		127	7.9	1e-07	2.2e-05
REACTOME_PATHWAY	Translation	RT		59	3.7	1.1e-07	2.2e-05
REACTOME_PATHWAY	Viral Infection Pathways	RT		127	7.9	2.2e-07	3.9e-05
REACTOME_PATHWAY	Processing of Capped Intron-Containing Pre-mRNA	RT		55	3.4	1.4e-06	0.00023
REACTOME_PATHWAY	S Phase	RT		35	2.2	1.4e-05	0.0019
REACTOME_PATHWAY	Cytokine Signaling in Immune system	RT		114	7.1	1.4e-05	0.0019
REACTOME_PATHWAY	Antiviral mechanism by IFN-stimulated genes	RT		33	2.1	1.5e-05	0.0019
REACTOME_PATHWAY	Transcriptional Regulation by TP53	RT		62	3.9	1.6e-05	0.0019
REACTOME_PATHWAY	Asparagine N-linked glycosylation	RT		54	3.4	2.2e-05	0.0025
REACTOME_PATHWAY	Interferon Signaling	RT		49	3.1	2.8e-05	0.003
REACTOME_PATHWAY	Unfolded Protein Response (UPR)	RT		24	1.5	3.2e-05	0.0033
REACTOME_PATHWAY	Membrane Trafficking	RT		94	5.9	3.8e-05	0.0036
REACTOME_PATHWAY	Protein localization	RT		34	2.1	4.5e-05	0.004
REACTOME_PATHWAY	mRNA Splicing - Major Pathway	RT		40	2.5	4.6e-05	0.004
REACTOME_PATHWAY	mRNA Splicing	RT		41	2.6	4.9e-05	0.0041
REACTOME_PATHWAY	Vesicle-mediated transport	RT		98	6.1	5.1e-05	0.0041
REACTOME_PATHWAY	Diseases of signal transduction by growth factor receptors and second messengers	RT		72	4.5	5.6e-05	0.0043
REACTOME_PATHWAY	Toll Like Receptor 3 (TLR3) Cascade	RT		25	1.6	6e-05	0.0044
REACTOME_PATHWAY	Defective Intrinsic Pathway for Apoptosis	RT		11	0.7	6.5e-05	0.0045
REACTOME_PATHWAY	Neurodegenerative Diseases	RT		10	0.6	0.00012	0.008
REACTOME_PATHWAY	Deregulated CDK5 triggers multiple neurodegenerative pathways in Alzheimer's disease models	RT		10	0.6	0.00012	0.008
REACTOME_PATHWAY	MyD88-independent TLR4 cascade	RT		25	1.6	0.00013	0.008
REACTOME_PATHWAY	TRIF(TICAM1)-mediated TLR4 signaling	RT		25	1.6	0.00013	0.008
REACTOME_PATHWAY	Signaling by ALK in cancer	RT		22	1.4	0.00015	0.0084
REACTOME_PATHWAY	Signaling by ALK fusions and activated point mutants	RT		22	1.4	0.00015	0.0084
REACTOME_PATHWAY	Apoptotic cleavage of cellular proteins	RT		13	0.8	0.00018	0.0099
REACTOME_PATHWAY	SARS-CoV-2 Infection	RT		50	3.1	0.00021	0.011
REACTOME_PATHWAY	XBP1(S) activates chaperone genes	RT		15	0.9	0.00022	0.012
REACTOME_PATHWAY	SARS-CoV-1 Infection	RT		29	1.8	0.00024	0.012
REACTOME_PATHWAY	Apoptosis	RT		34	2.1	0.00029	0.014
REACTOME_PATHWAY	Immune System	RT		245	15.3	0.00032	0.015
REACTOME_PATHWAY	IRE1alpha activates chaperones	RT		15	0.9	0.00035	0.016
REACTOME_PATHWAY	Signaling by CSF3 (G-CSF)	RT		11	0.7	0.00038	0.017
REACTOME_PATHWAY	Programmed Cell Death	RT		38	2.4	0.00039	0.017
REACTOME_PATHWAY	Class I MHC mediated antigen processing & presentation	RT		59	3.7	0.00043	0.019
REACTOME_PATHWAY	KEAP1-NFE2L2 pathway	RT		26	1.6	0.00046	0.019
REACTOME_PATHWAY	Intracellular signaling by second messengers	RT		50	3.1	0.00051	0.02
REACTOME_PATHWAY	Cap-dependent Translation Initiation	RT		25	1.6	0.00052	0.02
REACTOME_PATHWAY	Synthesis of DNA	RT		25	1.6	0.00052	0.02
REACTOME_PATHWAY	Eukaryotic Translation Initiation	RT		25	1.6	0.00052	0.02
REACTOME_PATHWAY	Cell Cycle	RT		95	5.9	0.00054	0.021
REACTOME_PATHWAY	Regulation of TP53 Activity	RT		30	1.9	0.0008	0.03
REACTOME_PATHWAY	Cell Cycle, Mitotic	RT		79	4.9	0.00081	0.03
REACTOME_PATHWAY	Toll-like Receptor Cascades	RT		31	1.9	0.00084	0.03
REACTOME_PATHWAY	Toll Like Receptor 4 (TLR4) Cascade	RT		28	1.7	0.00087	0.031
REACTOME_PATHWAY	Neddylation	RT		41	2.6	0.00091	0.031
REACTOME_PATHWAY	Toll Like Receptor 5 (TLR5) Cascade	RT		21	1.3	0.00099	0.032
REACTOME_PATHWAY	MyD88 cascade initiated on plasma membrane	RT		21	1.3	0.00099	0.032
REACTOME_PATHWAY	Toll Like Receptor 10 (TLR10) Cascade	RT		21	1.3	0.00099	0.032
REACTOME_PATHWAY	MyD88 dependent cascade initiated on endosome	RT		22	1.4	0.001	0.032
REACTOME_PATHWAY	Adaptive Immune System	RT		102	6.4	0.0011	0.034
REACTOME_PATHWAY	Toll Like Receptor 7/8 (TLR7/8) Cascade	RT		22	1.4	0.0011	0.035
REACTOME_PATHWAY	Apoptotic execution phase	RT		14	0.9	0.0012	0.036
REACTOME_PATHWAY	Potential therapeutics for SARS	RT		21	1.3	0.0013	0.038
REACTOME_PATHWAY	Signaling by ROBO receptors	RT		37	2.3	0.0013	0.038
REACTOME_PATHWAY	Downstream signal transduction	RT		10	0.6	0.0013	0.038
REACTOME_PATHWAY	Antigen Presentation: Folding, assembly and peptide loading of class I MHC	RT		10	0.6	0.0013	0.038
REACTOME_PATHWAY	Translation initiation complex formation	RT		15	0.9	0.0014	0.038
REACTOME_PATHWAY	Protein ubiquitination	RT		18	1.1	0.0014	0.039
REACTOME_PATHWAY	Fcgamma receptor (FCGR) dependent phagocytosis	RT		19	1.2	0.0015	0.04
REACTOME_PATHWAY	RNA Polymerase I Transcription Initiation	RT		13	0.8	0.0015	0.04
REACTOME_PATHWAY	Activation of the mRNA upon binding of the cap-binding complex and eIFs, and subsequent binding to 43S	RT		15	0.9	0.0016	0.042
REACTOME_PATHWAY	Regulation of APC/C activators between G1/S and early anaphase	RT		18	1.1	0.0016	0.042
REACTOME_PATHWAY	Toll Like Receptor 9 (TLR9) Cascade	RT		22	1.4	0.0016	0.042
REACTOME_PATHWAY	Regulation of mitotic cell cycle	RT		19	1.2	0.0017	0.042
REACTOME_PATHWAY	APC/C-mediated degradation of cell cycle proteins	RT		19	1.2	0.0017	0.042
REACTOME_PATHWAY	Signaling by Receptor Tyrosine Kinases	RT		74	4.6	0.0018	0.044
REACTOME_PATHWAY	Cellular response to chemical stress	RT		36	2.2	0.0018	0.044
REACTOME_PATHWAY	HIV Infection	RT		38	2.4	0.0018	0.044
REACTOME_PATHWAY	Inactivation of CSF3 (G-CSF) signaling	RT		9	0.6	0.002	0.046
REACTOME_PATHWAY	ER to Golgi Anterograde Transport	RT		28	1.7	0.002	0.046
REACTOME_PATHWAY	Transport to the Golgi and subsequent modification	RT		32	2	0.002	0.047
REACTOME_PATHWAY	TRAF6 mediated induction of NFkB and MAP kinases upon TLR7/8 or 9 activation	RT		21	1.3	0.0021	0.049
REACTOME_PATHWAY	Intra-Golgi and retrograde Golgi-to-ER traffic	RT		34	2.1	0.0023	0.051
REACTOME_PATHWAY	Parasitic Infection Pathways	RT		29	1.8	0.0025	0.054
REACTOME_PATHWAY	Leishmania infection	RT		29	1.8	0.0025	0.054
REACTOME_PATHWAY	Regulation of expression of SLITs and ROBOs	RT		30	1.9	0.0025	0.055
REACTOME_PATHWAY	Antigen processing: Ubiquitination & Proteasome degradation	RT		47	2.9	0.0026	0.055
REACTOME_PATHWAY	Calnexin/calreticulin cycle	RT		9	0.6	0.0026	0.055
REACTOME_PATHWAY	L13a-mediated translational silencing of Ceruloplasmin expression	RT		22	1.4	0.0026	0.055
REACTOME_PATHWAY	Switching of origins to a post-replicative state	RT		19	1.2	0.0028	0.059
REACTOME_PATHWAY	MyD88:MAL(TIRAP) cascade initiated on plasma membrane	RT		22	1.4	0.0029	0.059
REACTOME_PATHWAY	Toll Like Receptor TLR6:TLR2 Cascade	RT		22	1.4	0.0029	0.059
REACTOME_PATHWAY	Gene expression (Transcription)	RT		183	11.4	0.003	0.06
REACTOME_PATHWAY	Autophagy	RT		27	1.7	0.0031	0.061
REACTOME_PATHWAY	VEGFA-VEGFR2 Pathway	RT		20	1.2	0.0031	0.061
REACTOME_PATHWAY	SUMO E3 ligases SUMOylate target proteins	RT		31	1.9	0.0033	0.065
REACTOME_PATHWAY	Interleukin-1 signaling	RT		22	1.4	0.0036	0.07
REACTOME_PATHWAY	Cdc20:Phospho-APC/C mediated degradation of Cyclin A	RT		16	1	0.0037	0.07
REACTOME_PATHWAY	Caspase-mediated cleavage of cytoskeletal proteins	RT		6	0.4	0.0039	0.072
REACTOME_PATHWAY	Ribosomal scanning and start codon recognition	RT		14	0.9	0.004	0.072
REACTOME_PATHWAY	FCGR3A-mediated phagocytosis	RT		14	0.9	0.004	0.072
REACTOME_PATHWAY	Parasite infection	RT		14	0.9	0.004	0.072
REACTOME_PATHWAY	Leishmania phagocytosis	RT		14	0.9	0.004	0.072
REACTOME_PATHWAY	Toll Like Receptor TLR1:TLR2 Cascade	RT		22	1.4	0.004	0.072
REACTOME_PATHWAY	Toll Like Receptor 2 (TLR2) Cascade	RT		22	1.4	0.004	0.072
REACTOME_PATHWAY	Neutrophil degranulation	RT		66	4.1	0.0042	0.073
REACTOME_PATHWAY	ISG15 antiviral mechanism	RT		16	1	0.0042	0.073
REACTOME_PATHWAY	APC:Cdc20 mediated degradation of cell cycle proteins prior to satisfation of the cell cycle checkpoint	RT		16	1	0.0042	0.073
REACTOME_PATHWAY	Metabolism of vitamins and cofactors	RT		32	2	0.0043	0.073
REACTOME_PATHWAY	Hemostasis	RT		82	5.1	0.0043	0.073
REACTOME_PATHWAY	PIP3 activates AKT signaling	RT		41	2.6	0.0045	0.075
REACTOME_PATHWAY	DNA Repair	RT		49	3.1	0.0045	0.075
REACTOME_PATHWAY	PTEN Regulation	RT		25	1.6	0.0046	0.075
REACTOME_PATHWAY	Epigenetic regulation of gene expression	RT		31	1.9	0.0046	0.075
REACTOME_PATHWAY	Axon guidance	RT		74	4.6	0.0048	0.077
REACTOME_PATHWAY	RHOBTB2 GTPase cycle	RT		8	0.5	0.0051	0.082
REACTOME_PATHWAY	Influenza Infection	RT		27	1.7	0.0052	0.082
REACTOME_PATHWAY	Cellular response to heat stress	RT		18	1.1	0.0053	0.082
REACTOME_PATHWAY	SUMOylation	RT		31	1.9	0.0054	0.082
REACTOME_PATHWAY	Regulation of PTEN gene transcription	RT		14	0.9	0.0054	0.082
REACTOME_PATHWAY	Regulation of actin dynamics for phagocytic cup formation	RT		14	0.9	0.0054	0.082
REACTOME_PATHWAY	RHOBTB GTPase Cycle	RT		10	0.6	0.0054	0.082
REACTOME_PATHWAY	N-glycan trimming in the ER and Calnexin/Calreticulin cycle	RT		10	0.6	0.0054	0.082
REACTOME_PATHWAY	APC/C:Cdc20 mediated degradation of mitotic proteins	RT		16	1	0.0055	0.082
REACTOME_PATHWAY	Innate Immune System	RT		130	8.1	0.0055	0.082
REACTOME_PATHWAY	Platelet activation, signaling and aggregation	RT		40	2.5	0.0056	0.082
REACTOME_PATHWAY	Nuclear events mediated by NFE2L2	RT		19	1.2	0.0057	0.084
REACTOME_PATHWAY	Signaling by the B Cell Receptor (BCR)	RT		21	1.3	0.0058	0.084
REACTOME_PATHWAY	Activation of APC/C and APC/C:Cdc20 mediated degradation of mitotic proteins	RT		16	1	0.0062	0.089
REACTOME_PATHWAY	TP53 Regulates Transcription of DNA Repair Genes	RT		14	0.9	0.0062	0.089
REACTOME_PATHWAY	Mitochondrial protein degradation	RT		19	1.2	0.0064	0.089
REACTOME_PATHWAY	GTP hydrolysis and joining of the 60S ribosomal subunit	RT		21	1.3	0.0064	0.089
REACTOME_PATHWAY	Late Phase of HIV Life Cycle	RT		24	1.5	0.0064	0.089
REACTOME_PATHWAY	Macroautophagy	RT		24	1.5	0.0064	0.089
REACTOME_PATHWAY	Nervous system development	RT		76	4.7	0.0065	0.089
REACTOME_PATHWAY	Growth hormone receptor signaling	RT		8	0.5	0.0066	0.089
REACTOME_PATHWAY	RHO GTPases activate PAKs	RT		8	0.5	0.0066	0.089
REACTOME_PATHWAY	Synthesis of active ubiquitin: roles of E1 and E2 enzymes	RT		9	0.6	0.0068	0.092
REACTOME_PATHWAY	Signaling by Interleukins	RT		64	4	0.0069	0.092
REACTOME_PATHWAY	Interferon alpha/beta signaling	RT		16	1	0.0071	0.094
REACTOME_PATHWAY	Interleukin-1 family signaling	RT		26	1.6	0.0073	0.095
REACTOME_PATHWAY	Signaling by SCF-KIT	RT		11	0.7	0.0074	0.097
REACTOME_PATHWAY	Host Interactions of HIV factors	RT		23	1.4	0.0075	0.098
REACTOME_PATHWAY	Phosphorylation of the APC/C	RT		7	0.4	0.0077	0.099
REACTOME_PATHWAY	Protein methylation	RT		7	0.4	0.0077	0.099
REACTOME_PATHWAY	Interleukin-12 family signaling	RT		13	0.8	0.0082	0.1
REACTOME_PATHWAY	Signaling by VEGF	RT		20	1.2	0.0083	0.1
REACTOME_PATHWAY	SARS-CoV-2-host interactions	RT		32	2	0.0083	0.1
REACTOME_PATHWAY	Cyclin A/B1/B2 associated events during G2/M transition	RT		8	0.5	0.0084	0.1
REACTOME_PATHWAY	Nucleotide biosynthesis	RT		6	0.4	0.0084	0.1
REACTOME_PATHWAY	COPI-mediated anterograde transport	RT		19	1.2	0.0088	0.11
REACTOME_PATHWAY	Transcription-Coupled Nucleotide Excision Repair (TC-NER)	RT		16	1	0.009	0.11
REACTOME_PATHWAY	Mitochondrial protein import	RT		14	0.9	0.0094	0.11
REACTOME_PATHWAY	Formation of a pool of free 40S subunits	RT		19	1.2	0.0097	0.12
REACTOME_PATHWAY	HIV Life Cycle	RT		25	1.6	0.01	0.12
REACTOME_PATHWAY	PKA activation	RT		7	0.4	0.01	0.12
REACTOME_PATHWAY	Inhibition of the proteolytic activity of APC/C required for the onset of anaphase by mitotic spindle checkpoint components	RT		7	0.4	0.01	0.12
REACTOME_PATHWAY	Signaling by phosphorylated juxtamembrane, extracellular and kinase domain KIT mutants	RT		7	0.4	0.01	0.12
REACTOME_PATHWAY	Inactivation of APC/C via direct inhibition of the APC/C complex	RT		7	0.4	0.01	0.12
REACTOME_PATHWAY	Signaling by KIT in disease	RT		7	0.4	0.01	0.12
REACTOME_PATHWAY	Antigen activates B Cell Receptor (BCR) leading to generation of second messengers	RT		9	0.6	0.01	0.12
REACTOME_PATHWAY	Formation of the ternary complex, and subsequently, the 43S complex	RT		12	0.7	0.011	0.12
REACTOME_PATHWAY	Fc epsilon receptor (FCERI) signaling	RT		23	1.4	0.011	0.12
REACTOME_PATHWAY	E3 ubiquitin ligases ubiquitinate target proteins	RT		13	0.8	0.011	0.12
REACTOME_PATHWAY	Nucleotide Excision Repair	RT		20	1.2	0.011	0.12
REACTOME_PATHWAY	Interferon gamma signaling	RT		18	1.1	0.011	0.12
REACTOME_PATHWAY	Transcriptional regulation by RUNX3	RT		18	1.1	0.011	0.12
REACTOME_PATHWAY	SARS-CoV-1-host interactions	RT		18	1.1	0.011	0.12
REACTOME_PATHWAY	Nonsense Mediated Decay (NMD) independent of the Exon Junction Complex (EJC)	RT		18	1.1	0.011	0.12
REACTOME_PATHWAY	Degradation of GLI2 by the proteasome	RT		13	0.8	0.012	0.13
REACTOME_PATHWAY	GLI3 is processed to GLI3R by the proteasome	RT		13	0.8	0.012	0.13
REACTOME_PATHWAY	Signaling by Rho GTPases, Miro GTPases and RHOBTB3	RT		90	5.6	0.013	0.14
REACTOME_PATHWAY	PKR-mediated signaling	RT		15	0.9	0.013	0.14
REACTOME_PATHWAY	Mitotic Anaphase	RT		35	2.2	0.013	0.14
REACTOME_PATHWAY	Mitotic Metaphase and Anaphase	RT		35	2.2	0.014	0.15
REACTOME_PATHWAY	Metabolism	RT		237	14.8	0.015	0.16
REACTOME_PATHWAY	Transport of Mature Transcript to Cytoplasm	RT		16	1	0.016	0.16
REACTOME_PATHWAY	Global Genome Nucleotide Excision Repair (GG-NER)	RT		16	1	0.016	0.16
REACTOME_PATHWAY	G1/S Transition	RT		22	1.4	0.016	0.17
REACTOME_PATHWAY	Intrinsic Pathway for Apoptosis	RT		12	0.7	0.016	0.17
REACTOME_PATHWAY	PKA-mediated phosphorylation of CREB	RT		7	0.4	0.016	0.17
REACTOME_PATHWAY	Insertion of tail-anchored proteins into the endoplasmic reticulum membrane	RT		7	0.4	0.016	0.17
REACTOME_PATHWAY	Purine ribonucleoside monophosphate biosynthesis	RT		5	0.3	0.017	0.17
REACTOME_PATHWAY	Cyclin A:Cdk2-associated events at S phase entry	RT		16	1	0.017	0.17
REACTOME_PATHWAY	Nonsense Mediated Decay (NMD) enhanced by the Exon Junction Complex (EJC)	RT		20	1.2	0.017	0.17
REACTOME_PATHWAY	Nonsense-Mediated Decay (NMD)	RT		20	1.2	0.017	0.17
REACTOME_PATHWAY	Lysosome Vesicle Biogenesis	RT		9	0.6	0.018	0.17
REACTOME_PATHWAY	Negative regulators of DDX58/IFIH1 signaling	RT		9	0.6	0.018	0.17
REACTOME_PATHWAY	Autodegradation of Cdh1 by Cdh1:APC/C	RT		13	0.8	0.018	0.17
REACTOME_PATHWAY	CLEC7A (Dectin-1) signaling	RT		18	1.1	0.018	0.18
REACTOME_PATHWAY	Signaling by Hedgehog	RT		24	1.5	0.019	0.18
REACTOME_PATHWAY	Mitotic G1 phase and G1/S transition	RT		24	1.5	0.019	0.18
REACTOME_PATHWAY	MAP kinase activation	RT		13	0.8	0.02	0.19
REACTOME_PATHWAY	SARS-CoV-2 activates/modulates innate and adaptive immune responses	RT		21	1.3	0.02	0.19
REACTOME_PATHWAY	APC/C:Cdc20 mediated degradation of Cyclin B	RT		7	0.4	0.021	0.19
REACTOME_PATHWAY	Mitochondrial calcium ion transport	RT		7	0.4	0.021	0.19
REACTOME_PATHWAY	HIV Transcription Elongation	RT		10	0.6	0.021	0.2
REACTOME_PATHWAY	Tat-mediated elongation of the HIV-1 transcript	RT		10	0.6	0.021	0.2
REACTOME_PATHWAY	Formation of HIV-1 elongation complex containing HIV-1 Tat	RT		10	0.6	0.021	0.2
REACTOME_PATHWAY	Interleukin-17 signaling	RT		14	0.9	0.021	0.2
REACTOME_PATHWAY	CDK-mediated phosphorylation and removal of Cdc6	RT		14	0.9	0.021	0.2
REACTOME_PATHWAY	Metabolism of water-soluble vitamins and cofactors	RT		21	1.3	0.022	0.2
REACTOME_PATHWAY	Regulation of mRNA stability by proteins that bind AU-rich elements	RT		16	1	0.023	0.21
REACTOME_PATHWAY	Regulation of TP53 Activity through Acetylation	RT		8	0.5	0.023	0.21
REACTOME_PATHWAY	Signaling by ALK	RT		8	0.5	0.023	0.21
REACTOME_PATHWAY	RNA Polymerase II Transcription	RT		157	9.8	0.024	0.21
REACTOME_PATHWAY	Influenza Viral RNA Transcription and Replication	RT		22	1.4	0.024	0.21
REACTOME_PATHWAY	APC/C:Cdh1 mediated degradation of Cdc20 and other APC/C:Cdh1 targeted proteins in late mitosis/early G1	RT		14	0.9	0.024	0.21
REACTOME_PATHWAY	Bacterial Infection Pathways	RT		14	0.9	0.024	0.21
REACTOME_PATHWAY	Calmodulin induced events	RT		9	0.6	0.024	0.21
REACTOME_PATHWAY	CaM pathway	RT		9	0.6	0.024	0.21
REACTOME_PATHWAY	Signaling by Rho GTPases	RT		86	5.4	0.025	0.21
REACTOME_PATHWAY	Oxygen-dependent proline hydroxylation of Hypoxia-inducible Factor Alpha	RT		13	0.8	0.025	0.22
REACTOME_PATHWAY	Cell-extracellular matrix interactions	RT		6	0.4	0.026	0.22
REACTOME_PATHWAY	Hedgehog 'off' state	RT		19	1.2	0.026	0.22
REACTOME_PATHWAY	SRP-dependent cotranslational protein targeting to membrane	RT		19	1.2	0.026	0.22
REACTOME_PATHWAY	DDX58/IFIH1-mediated induction of interferon-alpha/beta	RT		15	0.9	0.027	0.23
REACTOME_PATHWAY	FCERI mediated NF-kB activation	RT		15	0.9	0.027	0.23
REACTOME_PATHWAY	Cell Cycle Checkpoints	RT		40	2.5	0.028	0.23
REACTOME_PATHWAY	APC/C:Cdc20 mediated degradation of Securin	RT		13	0.8	0.028	0.23
REACTOME_PATHWAY	Formation of HIV elongation complex in the absence of HIV Tat	RT		10	0.6	0.028	0.23
REACTOME_PATHWAY	GPER1 signaling	RT		10	0.6	0.028	0.23
REACTOME_PATHWAY	Smooth Muscle Contraction	RT		10	0.6	0.028	0.23
REACTOME_PATHWAY	G2/M Transition	RT		29	1.8	0.028	0.23
REACTOME_PATHWAY	Transcriptional Regulation by VENTX	RT		9	0.6	0.028	0.23
REACTOME_PATHWAY	Cyclin E associated events during G1/S transition	RT		15	0.9	0.03	0.24
REACTOME_PATHWAY	Degradation of beta-catenin by the destruction complex	RT		15	0.9	0.03	0.24
REACTOME_PATHWAY	Constitutive Signaling by AKT1 E17K in Cancer	RT		7	0.4	0.03	0.24
REACTOME_PATHWAY	APC-Cdc20 mediated degradation of Nek2A	RT		7	0.4	0.03	0.24
REACTOME_PATHWAY	Signaling by NTRK1 (TRKA)	RT		19	1.2	0.031	0.24
REACTOME_PATHWAY	Mitotic G2-G2/M phases	RT		29	1.8	0.032	0.25
REACTOME_PATHWAY	DNA strand elongation	RT		8	0.5	0.032	0.26
REACTOME_PATHWAY	Aberrant regulation of mitotic exit in cancer due to RB1 defects	RT		6	0.4	0.032	0.26
REACTOME_PATHWAY	Conversion from APC/C:Cdc20 to APC/C:Cdh1 in late anaphase	RT		6	0.4	0.032	0.26
REACTOME_PATHWAY	Ca-dependent events	RT		9	0.6	0.033	0.26
REACTOME_PATHWAY	EPH-Ephrin signaling	RT		16	1	0.033	0.26
REACTOME_PATHWAY	Signaling by Non-Receptor Tyrosine Kinases	RT		11	0.7	0.035	0.27
REACTOME_PATHWAY	Signaling by PTK6	RT		11	0.7	0.035	0.27
REACTOME_PATHWAY	RUNX3 regulates YAP1-mediated transcription	RT		4	0.2	0.036	0.28
REACTOME_PATHWAY	Vitamin C (ascorbate) metabolism	RT		4	0.2	0.036	0.28
REACTOME_PATHWAY	Interleukin-12 signaling	RT		10	0.6	0.036	0.28
REACTOME_PATHWAY	Generic Transcription Pathway	RT		142	8.8	0.037	0.28
REACTOME_PATHWAY	Signaling by Nuclear Receptors	RT		40	2.5	0.037	0.28
REACTOME_PATHWAY	RHOU GTPase cycle	RT		9	0.6	0.037	0.28
REACTOME_PATHWAY	FCGR3A-mediated IL10 synthesis	RT		9	0.6	0.037	0.28
REACTOME_PATHWAY	CD28 co-stimulation	RT		8	0.5	0.038	0.28
REACTOME_PATHWAY	Transcription of the HIV genome	RT		13	0.8	0.038	0.28
REACTOME_PATHWAY	Eukaryotic Translation Elongation	RT		16	1	0.039	0.29
REACTOME_PATHWAY	Signaling by TGF-beta Receptor Complex	RT		16	1	0.039	0.29
REACTOME_PATHWAY	RHO GTPases activate CIT	RT		6	0.4	0.04	0.29
REACTOME_PATHWAY	TP53 Regulates Transcription of Cell Cycle Genes	RT		10	0.6	0.041	0.3
REACTOME_PATHWAY	CREB1 phosphorylation through the activation of Adenylate Cyclase	RT		5	0.3	0.041	0.3
REACTOME_PATHWAY	AKT phosphorylates targets in the cytosol	RT		5	0.3	0.041	0.3
REACTOME_PATHWAY	RHO GTPase cycle	RT		56	3.5	0.047	0.34
REACTOME_PATHWAY	Metabolism of cofactors	RT		6	0.4	0.048	0.34
REACTOME_PATHWAY	Sema4D induced cell migration and growth-cone collapse	RT		6	0.4	0.048	0.34
REACTOME_PATHWAY	Translation of Structural Proteins	RT		11	0.7	0.048	0.34
REACTOME_PATHWAY	tRNA Aminoacylation	RT		9	0.6	0.048	0.34
REACTOME_PATHWAY	RND1 GTPase cycle	RT		9	0.6	0.048	0.34
REACTOME_PATHWAY	EPHB-mediated forward signaling	RT		9	0.6	0.048	0.34
REACTOME_PATHWAY	Gap-filling DNA repair synthesis and ligation in TC-NER	RT		12	0.7	0.05	0.35
REACTOME_PATHWAY	Separation of Sister Chromatids	RT		27	1.7	0.05	0.35
REACTOME_PATHWAY	Glycolysis	RT		13	0.8	0.05	0.35
REACTOME_PATHWAY	Signaling by ERBB2	RT		10	0.6	0.052	0.36
REACTOME_PATHWAY	Chromatin organization	RT		36	2.2	0.052	0.36
REACTOME_PATHWAY	Chromatin modifying enzymes	RT		36	2.2	0.052	0.36
REACTOME_PATHWAY	YAP1- and WWTR1 (TAZ)-stimulated gene expression	RT		5	0.3	0.052	0.36
REACTOME_PATHWAY	Signaling by PDGF	RT		11	0.7	0.054	0.37
REACTOME_PATHWAY	MHC class II antigen presentation	RT		19	1.2	0.054	0.37
REACTOME_PATHWAY	Cellular response to starvation	RT		23	1.4	0.054	0.37
REACTOME_PATHWAY	ER-Phagosome pathway	RT		15	0.9	0.054	0.37
REACTOME_PATHWAY	Dual incision in TC-NER	RT		12	0.7	0.055	0.37
REACTOME_PATHWAY	DAG and IP3 signaling	RT		9	0.6	0.055	0.37
REACTOME_PATHWAY	Formation of Incision Complex in GG-NER	RT		9	0.6	0.055	0.37
REACTOME_PATHWAY	RHO GTPases Activate WASPs and WAVEs	RT		8	0.5	0.057	0.38
REACTOME_PATHWAY	Interactions of Rev with host cellular proteins	RT		8	0.5	0.057	0.38
REACTOME_PATHWAY	Regulation of TP53 Degradation	RT		8	0.5	0.057	0.38
REACTOME_PATHWAY	Transcriptional activity of SMAD2/SMAD3:SMAD4 heterotrimer	RT		10	0.6	0.057	0.38
REACTOME_PATHWAY	ERK/MAPK targets	RT		6	0.4	0.058	0.38
REACTOME_PATHWAY	Metabolism of nucleotides	RT		16	1	0.058	0.38
REACTOME_PATHWAY	mRNA 3'-end processing	RT		11	0.7	0.059	0.39
REACTOME_PATHWAY	Downstream signaling events of B Cell Receptor (BCR)	RT		14	0.9	0.06	0.39
REACTOME_PATHWAY	Golgi-to-ER retrograde transport	RT		20	1.2	0.06	0.39
REACTOME_PATHWAY	Transport of Mature mRNA derived from an Intron-Containing Transcript	RT		13	0.8	0.06	0.39
REACTOME_PATHWAY	Cellular response to hypoxia	RT		13	0.8	0.06	0.39
REACTOME_PATHWAY	Signaling by NTRKs	RT		20	1.2	0.064	0.41
REACTOME_PATHWAY	GSK3B and BTRC:CUL1-mediated-degradation of NFE2L2	RT		10	0.6	0.064	0.41
REACTOME_PATHWAY	Processing of SMDT1	RT		5	0.3	0.064	0.41
REACTOME_PATHWAY	Metabolism of amino acids and derivatives	RT		47	2.9	0.064	0.41
REACTOME_PATHWAY	Regulation of TP53 Expression and Degradation	RT		8	0.5	0.065	0.41
REACTOME_PATHWAY	Maturation of spike protein	RT		8	0.5	0.065	0.41
REACTOME_PATHWAY	SARS-CoV-1 modulates host translation machinery	RT		8	0.5	0.065	0.41
REACTOME_PATHWAY	Degradation of GLI1 by the proteasome	RT		11	0.7	0.065	0.41
REACTOME_PATHWAY	G1/S DNA Damage Checkpoints	RT		12	0.7	0.065	0.41
REACTOME_PATHWAY	RNA Polymerase II Transcription Termination	RT		12	0.7	0.065	0.41
REACTOME_PATHWAY	The citric acid (TCA) cycle and respiratory electron transport	RT		25	1.6	0.066	0.41
REACTOME_PATHWAY	RHOBTB3 ATPase cycle	RT		4	0.2	0.067	0.41
REACTOME_PATHWAY	Downregulation of SMAD2/3:SMAD4 transcriptional activity	RT		7	0.4	0.067	0.42
REACTOME_PATHWAY	RHOBTB1 GTPase cycle	RT		6	0.4	0.068	0.42
REACTOME_PATHWAY	Glucose metabolism	RT		15	0.9	0.068	0.42
REACTOME_PATHWAY	rRNA processing	RT		28	1.7	0.068	0.42
REACTOME_PATHWAY	TAK1-dependent IKK and NF-kappa-B activation	RT		9	0.6	0.068	0.42
REACTOME_PATHWAY	Regulation of HSF1-mediated heat shock response	RT		12	0.7	0.071	0.43
REACTOME_PATHWAY	Gene and protein expression by JAK-STAT signaling after Interleukin-12 stimulation	RT		8	0.5	0.073	0.44
REACTOME_PATHWAY	Eukaryotic Translation Termination	RT		15	0.9	0.073	0.44
REACTOME_PATHWAY	Deubiquitination	RT		38	2.4	0.075	0.45
REACTOME_PATHWAY	Tat-mediated HIV elongation arrest and recovery	RT		7	0.4	0.077	0.45
REACTOME_PATHWAY	Uptake and actions of bacterial toxins	RT		7	0.4	0.077	0.45
REACTOME_PATHWAY	Signaling by CSF1 (M-CSF) in myeloid cells	RT		7	0.4	0.077	0.45
REACTOME_PATHWAY	MAPK targets/ Nuclear events mediated by MAP kinases	RT		7	0.4	0.077	0.45
REACTOME_PATHWAY	Pausing and recovery of Tat-mediated HIV elongation	RT		7	0.4	0.077	0.45
REACTOME_PATHWAY	Late SARS-CoV-2 Infection Events	RT		12	0.7	0.077	0.45
REACTOME_PATHWAY	Clathrin-mediated endocytosis	RT		21	1.3	0.077	0.45
REACTOME_PATHWAY	Formation of TC-NER Pre-Incision Complex	RT		10	0.6	0.077	0.45
REACTOME_PATHWAY	KSRP (KHSRP) binds and destabilizes mRNA	RT		5	0.3	0.078	0.45
REACTOME_PATHWAY	PKA activation in glucagon signalling	RT		5	0.3	0.078	0.45
REACTOME_PATHWAY	GRB7 events in ERBB2 signaling	RT		3	0.2	0.078	0.45
REACTOME_PATHWAY	Maturation of spike protein	RT		3	0.2	0.078	0.45
REACTOME_PATHWAY	Platelet degranulation	RT		19	1.2	0.079	0.45
REACTOME_PATHWAY	Transcriptional regulation by RUNX2	RT		18	1.1	0.081	0.47
REACTOME_PATHWAY	Anti-inflammatory response favouring Leishmania parasite infection	RT		13	0.8	0.082	0.47
REACTOME_PATHWAY	Leishmania parasite growth and survival	RT		13	0.8	0.082	0.47
REACTOME_PATHWAY	Orc1 removal from chromatin	RT		12	0.7	0.084	0.48
REACTOME_PATHWAY	Peroxisomal protein import	RT		11	0.7	0.085	0.48
REACTOME_PATHWAY	Pyruvate metabolism and Citric Acid (TCA) cycle	RT		10	0.6	0.085	0.48
REACTOME_PATHWAY	RHO GTPases activate KTN1	RT		4	0.2	0.085	0.48
REACTOME_PATHWAY	RNA Polymerase I Transcription Termination	RT		7	0.4	0.087	0.49
REACTOME_PATHWAY	trans-Golgi Network Vesicle Budding	RT		12	0.7	0.091	0.51
REACTOME_PATHWAY	Sema4D in semaphorin signaling	RT		6	0.4	0.091	0.51
REACTOME_PATHWAY	Basigin interactions	RT		6	0.4	0.091	0.51
REACTOME_PATHWAY	TP53 Regulates Transcription of Genes Involved in G2 Cell Cycle Arrest	RT		5	0.3	0.092	0.51
REACTOME_PATHWAY	Signaling by cytosolic FGFR1 fusion mutants	RT		5	0.3	0.092	0.51
REACTOME_PATHWAY	MAPK6/MAPK4 signaling	RT		14	0.9	0.093	0.51
REACTOME_PATHWAY	Regulation of TNFR1 signaling	RT		9	0.6	0.093	0.51
REACTOME_PATHWAY	DNA Damage Bypass	RT		9	0.6	0.093	0.51
REACTOME_PATHWAY	Hh mutants are degraded by ERAD	RT		10	0.6	0.093	0.51
REACTOME_PATHWAY	RNA Polymerase II Pre-transcription Events	RT		13	0.8	0.095	0.52
REACTOME_PATHWAY	Downstream TCR signaling	RT		15	0.9	0.096	0.52
REACTOME_PATHWAY	ESR-mediated signaling	RT		29	1.8	0.098	0.52
REACTOME_PATHWAY	DNA Replication	RT		25	1.6	0.098	0.52
REACTOME_PATHWAY	rRNA processing in the nucleus and cytosol	RT		26	1.6	0.098	0.52
REACTOME_PATHWAY	Formation of the HIV-1 Early Elongation Complex	RT		7	0.4	0.098	0.52
REACTOME_PATHWAY	Cargo concentration in the ER	RT		7	0.4	0.098	0.52
REACTOME_PATHWAY	Glucagon signaling in metabolic regulation	RT		7	0.4	0.098	0.52
REACTOME_PATHWAY	Formation of the Early Elongation Complex	RT		7	0.4	0.098	0.52
REACTOME_PATHWAY	Nuclear events stimulated by ALK signaling in cancer	RT		7	0.4	0.098	0.52
REACTOME_PATHWAY	Pausing and recovery of HIV elongation	RT		7	0.4	0.098	0.52
REACTOME_PATHWAY	HIV elongation arrest and recovery	RT		7	0.4	0.098	0.52
REACTOME_PATHWAY	Nuclear import of Rev protein	RT		7	0.4	0.098	0.52
REACTOME_PATHWAY	Peptide chain elongation	RT		14	0.9	0.099	0.52
REACTOME_PATHWAY	Viral mRNA Translation	RT		14	0.9	0.099	0.52
REACTOME_PATHWAY	Hedgehog ligand biogenesis	RT		11	0.7	0.1	0.52

## Sheet: Hypoxia_Reactome
Category	Term	RT	Genes	Count	%	P-Value	Benjamini
REACTOME_PATHWAY	Metabolism of RNA	RT		137	8.1	9.8e-13	1.8e-09
REACTOME_PATHWAY	Processing of Capped Intron-Containing Pre-mRNA	RT		63	3.7	7.1e-09	6.6e-06
REACTOME_PATHWAY	mRNA Splicing - Major Pathway	RT		49	2.9	4.6e-08	2.8e-05
REACTOME_PATHWAY	mRNA Splicing	RT		49	2.9	1.6e-07	7.3e-05
REACTOME_PATHWAY	Infectious disease	RT		154	9.1	6e-07	0.00022
REACTOME_PATHWAY	Disease	RT		243	14.4	4.6e-06	0.0014
REACTOME_PATHWAY	Metabolism of proteins	RT		272	16.1	5.3e-06	0.0014
REACTOME_PATHWAY	XBP1(S) activates chaperone genes	RT		17	1	2.4e-05	0.0056
REACTOME_PATHWAY	Death Receptor Signaling	RT		34	2	3.3e-05	0.0065
REACTOME_PATHWAY	Cellular responses to stress	RT		119	7	3.5e-05	0.0065
REACTOME_PATHWAY	IRE1alpha activates chaperones	RT		17	1	4.2e-05	0.007
REACTOME_PATHWAY	Cellular responses to stimuli	RT		120	7.1	4.8e-05	0.0074
REACTOME_PATHWAY	Translation	RT		53	3.1	5.5e-05	0.0078
REACTOME_PATHWAY	Asparagine N-linked glycosylation	RT		54	3.2	8.3e-05	0.011
REACTOME_PATHWAY	Membrane Trafficking	RT		95	5.6	0.00015	0.019
REACTOME_PATHWAY	ER to Golgi Anterograde Transport	RT		32	1.9	0.00019	0.022
REACTOME_PATHWAY	Viral Infection Pathways	RT		118	7	0.0002	0.022
REACTOME_PATHWAY	Cell-extracellular matrix interactions	RT		9	0.5	0.00021	0.022
REACTOME_PATHWAY	VEGFA-VEGFR2 Pathway	RT		23	1.4	0.00038	0.037
REACTOME_PATHWAY	Transcriptional Regulation by TP53	RT		59	3.5	0.00041	0.037
REACTOME_PATHWAY	Post-translational protein modification	RT		189	11.2	0.00045	0.039
REACTOME_PATHWAY	Extension of Telomeres	RT		15	0.9	0.00047	0.039
REACTOME_PATHWAY	Vesicle-mediated transport	RT		97	5.7	0.00052	0.042
REACTOME_PATHWAY	Antiviral mechanism by IFN-stimulated genes	RT		30	1.8	0.00054	0.042
REACTOME_PATHWAY	Mitochondrial protein import	RT		17	1	0.00072	0.052
REACTOME_PATHWAY	Diseases of signal transduction by growth factor receptors and second messengers	RT		70	4.1	0.00073	0.052
REACTOME_PATHWAY	FGFR2 alternative splicing	RT		10	0.6	0.00078	0.053
REACTOME_PATHWAY	SARS-CoV Infections	RT		64	3.8	0.00094	0.062
REACTOME_PATHWAY	Signaling by FGFR2	RT		18	1.1	0.00098	0.062
REACTOME_PATHWAY	Signaling by VEGF	RT		23	1.4	0.0013	0.081
REACTOME_PATHWAY	Unfolded Protein Response (UPR)	RT		21	1.2	0.0014	0.084
REACTOME_PATHWAY	TNF signaling	RT		15	0.9	0.0015	0.089
REACTOME_PATHWAY	Metabolism	RT		258	15.2	0.0018	0.097
REACTOME_PATHWAY	Toll-like Receptor Cascades	RT		31	1.8	0.0019	0.097
REACTOME_PATHWAY	Antigen Presentation: Folding, assembly and peptide loading of class I MHC	RT		10	0.6	0.0019	0.097
REACTOME_PATHWAY	Downstream signal transduction	RT		10	0.6	0.0019	0.097
REACTOME_PATHWAY	SARS-CoV-2 activates/modulates innate and adaptive immune responses	RT		25	1.5	0.0021	0.11
REACTOME_PATHWAY	Interferon Signaling	RT		44	2.6	0.0023	0.11
REACTOME_PATHWAY	Transport to the Golgi and subsequent modification	RT		33	2	0.0023	0.11
REACTOME_PATHWAY	EPH-Ephrin signaling	RT		20	1.2	0.0023	0.11
REACTOME_PATHWAY	Signaling by CSF3 (G-CSF)	RT		10	0.6	0.0024	0.11
REACTOME_PATHWAY	Attachment of GPI anchor to uPAR	RT		5	0.3	0.003	0.13
REACTOME_PATHWAY	COPII-mediated vesicle transport	RT		16	0.9	0.0033	0.14
REACTOME_PATHWAY	Nonsense Mediated Decay (NMD) enhanced by the Exon Junction Complex (EJC)	RT		23	1.4	0.0034	0.14
REACTOME_PATHWAY	Nonsense-Mediated Decay (NMD)	RT		23	1.4	0.0034	0.14
REACTOME_PATHWAY	Transport of Mature mRNA derived from an Intron-Containing Transcript	RT		17	1	0.0035	0.14
REACTOME_PATHWAY	Calnexin/calreticulin cycle	RT		9	0.5	0.0036	0.14
REACTOME_PATHWAY	Polymerase switching on the C-strand of the telomere	RT		9	0.5	0.0036	0.14
REACTOME_PATHWAY	MyD88-independent TLR4 cascade	RT		22	1.3	0.0038	0.14
REACTOME_PATHWAY	TRIF(TICAM1)-mediated TLR4 signaling	RT		22	1.3	0.0038	0.14
REACTOME_PATHWAY	FCERI mediated MAPK activation	RT		10	0.6	0.004	0.14
REACTOME_PATHWAY	Association of TriC/CCT with target proteins during biosynthesis	RT		11	0.7	0.0042	0.15
REACTOME_PATHWAY	Transport of Mature Transcript to Cytoplasm	RT		18	1.1	0.0048	0.16
REACTOME_PATHWAY	Toll Like Receptor 3 (TLR3) Cascade	RT		21	1.2	0.0048	0.16
REACTOME_PATHWAY	Signaling by ALK fusions and activated point mutants	RT		19	1.1	0.0048	0.16
REACTOME_PATHWAY	Signaling by ALK in cancer	RT		19	1.1	0.0048	0.16
REACTOME_PATHWAY	Protein localization	RT		29	1.7	0.005	0.16
REACTOME_PATHWAY	Parasitic Infection Pathways	RT		29	1.7	0.005	0.16
REACTOME_PATHWAY	Leishmania infection	RT		29	1.7	0.005	0.16
REACTOME_PATHWAY	Noncanonical activation of NOTCH3	RT		5	0.3	0.0056	0.17
REACTOME_PATHWAY	SARS-CoV-2 Infection	RT		46	2.7	0.0059	0.18
REACTOME_PATHWAY	Telomere C-strand (Lagging Strand) Synthesis	RT		10	0.6	0.0062	0.18
REACTOME_PATHWAY	Transport of the SLBP independent Mature mRNA	RT		10	0.6	0.0062	0.18
REACTOME_PATHWAY	Signaling by Receptor Tyrosine Kinases	RT		74	4.4	0.0062	0.18
REACTOME_PATHWAY	Signaling by EGFR	RT		13	0.8	0.0066	0.19
REACTOME_PATHWAY	Telomere Extension By Telomerase	RT		8	0.5	0.0067	0.19
REACTOME_PATHWAY	Regulation of TP53 Activity	RT		28	1.7	0.0068	0.19
REACTOME_PATHWAY	MHC class II antigen presentation	RT		23	1.4	0.007	0.19
REACTOME_PATHWAY	Gene expression (Transcription)	RT		188	11.1	0.0073	0.19
REACTOME_PATHWAY	Signaling by cytosolic FGFR1 fusion mutants	RT		7	0.4	0.0074	0.19
REACTOME_PATHWAY	Transport of Mature mRNA Derived from an Intronless Transcript	RT		11	0.7	0.0074	0.19
REACTOME_PATHWAY	N-glycan trimming in the ER and Calnexin/Calreticulin cycle	RT		10	0.6	0.0076	0.19
REACTOME_PATHWAY	Transport of the SLBP Dependant Mature mRNA	RT		10	0.6	0.0076	0.19
REACTOME_PATHWAY	Cytokine Signaling in Immune system	RT		103	6.1	0.0077	0.19
REACTOME_PATHWAY	Regulation of TNFR1 signaling	RT		12	0.7	0.0083	0.2
REACTOME_PATHWAY	Nonsense Mediated Decay (NMD) independent of the Exon Junction Complex (EJC)	RT		19	1.1	0.0086	0.2
REACTOME_PATHWAY	Signaling by FGFR	RT		18	1.1	0.0087	0.2
REACTOME_PATHWAY	Cytosolic tRNA aminoacylation	RT		8	0.5	0.0087	0.2
REACTOME_PATHWAY	Transport of Mature mRNAs Derived from Intronless Transcripts	RT		11	0.7	0.0089	0.2
REACTOME_PATHWAY	tRNA Aminoacylation	RT		11	0.7	0.0089	0.2
REACTOME_PATHWAY	RHO GTPases Activate WASPs and WAVEs	RT		10	0.6	0.0092	0.2
REACTOME_PATHWAY	RHO GTPases Activate Rhotekin and Rhophilins	RT		5	0.3	0.0092	0.2
REACTOME_PATHWAY	rRNA processing in the nucleus and cytosol	RT		32	1.9	0.0094	0.2
REACTOME_PATHWAY	p75 NTR receptor-mediated signalling	RT		19	1.1	0.0095	0.2
REACTOME_PATHWAY	SARS-CoV-2-host interactions	RT		33	2	0.0095	0.2
REACTOME_PATHWAY	HIV Life Cycle	RT		26	1.5	0.0096	0.2
REACTOME_PATHWAY	Apoptosis	RT		30	1.8	0.0098	0.2
REACTOME_PATHWAY	Protein methylation	RT		7	0.4	0.0099	0.2
REACTOME_PATHWAY	Processive synthesis on the C-strand of the telomere	RT		7	0.4	0.0099	0.2
REACTOME_PATHWAY	Cellular response to starvation	RT		27	1.6	0.0099	0.2
REACTOME_PATHWAY	Nervous system development	RT		78	4.6	0.01	0.21
REACTOME_PATHWAY	AKT phosphorylates targets in the cytosol	RT		6	0.4	0.01	0.21
REACTOME_PATHWAY	Cell Cycle	RT		91	5.4	0.011	0.21
REACTOME_PATHWAY	Synthesis of DNA	RT		22	1.3	0.011	0.21
REACTOME_PATHWAY	rRNA processing	RT		33	2	0.011	0.21
REACTOME_PATHWAY	Constitutive Signaling by AKT1 E17K in Cancer	RT		8	0.5	0.011	0.21
REACTOME_PATHWAY	Activated NOTCH1 Transmits Signal to the Nucleus	RT		9	0.5	0.011	0.21
REACTOME_PATHWAY	Late Phase of HIV Life Cycle	RT		24	1.4	0.012	0.22
REACTOME_PATHWAY	Interleukin-12 family signaling	RT		13	0.8	0.012	0.22
REACTOME_PATHWAY	Listeria monocytogenes entry into host cells	RT		7	0.4	0.013	0.24
REACTOME_PATHWAY	Signaling by FGFR1 in disease	RT		10	0.6	0.013	0.24
REACTOME_PATHWAY	DNA strand elongation	RT		9	0.5	0.014	0.25
REACTOME_PATHWAY	trans-Golgi Network Vesicle Budding	RT		15	0.9	0.014	0.25
REACTOME_PATHWAY	Toll Like Receptor 4 (TLR4) Cascade	RT		25	1.5	0.014	0.25
REACTOME_PATHWAY	S Phase	RT		27	1.6	0.015	0.26
REACTOME_PATHWAY	Axon guidance	RT		74	4.4	0.015	0.26
REACTOME_PATHWAY	Mitochondrial translation termination	RT		17	1	0.015	0.26
REACTOME_PATHWAY	Intra-Golgi and retrograde Golgi-to-ER traffic	RT		32	1.9	0.015	0.26
REACTOME_PATHWAY	mRNA 3'-end processing	RT		13	0.8	0.016	0.26
REACTOME_PATHWAY	ISG15 antiviral mechanism	RT		15	0.9	0.016	0.26
REACTOME_PATHWAY	RHO GTPases Activate Formins	RT		24	1.4	0.016	0.27
REACTOME_PATHWAY	Immune System	RT		240	14.2	0.016	0.27
REACTOME_PATHWAY	ER Quality Control Compartment (ERQC)	RT		7	0.4	0.016	0.27
REACTOME_PATHWAY	Cholesterol biosynthesis	RT		8	0.5	0.017	0.27
REACTOME_PATHWAY	Regulation of expression of SLITs and ROBOs	RT		28	1.7	0.017	0.28
REACTOME_PATHWAY	Influenza Infection	RT		26	1.5	0.018	0.29
REACTOME_PATHWAY	RHOU GTPase cycle	RT		10	0.6	0.018	0.29
REACTOME_PATHWAY	Programmed Cell Death	RT		33	2	0.019	0.29
REACTOME_PATHWAY	MyD88 dependent cascade initiated on endosome	RT		19	1.1	0.019	0.29
REACTOME_PATHWAY	Signaling by ERBB2 ECD mutants	RT		6	0.4	0.019	0.29
REACTOME_PATHWAY	NRIF signals cell death from the nucleus	RT		6	0.4	0.019	0.29
REACTOME_PATHWAY	Rev-mediated nuclear export of HIV RNA	RT		9	0.5	0.02	0.29
REACTOME_PATHWAY	L13a-mediated translational silencing of Ceruloplasmin expression	RT		20	1.2	0.02	0.29
REACTOME_PATHWAY	RNA Polymerase II Transcription Termination	RT		14	0.8	0.02	0.29
REACTOME_PATHWAY	Regulation of actin dynamics for phagocytic cup formation	RT		13	0.8	0.02	0.29
REACTOME_PATHWAY	RHO GTPases activate KTN1	RT		5	0.3	0.02	0.29
REACTOME_PATHWAY	NOTCH4 Activation and Transmission of Signal to the Nucleus	RT		5	0.3	0.02	0.29
REACTOME_PATHWAY	Constitutive Signaling by Overexpressed ERBB2	RT		5	0.3	0.02	0.29
REACTOME_PATHWAY	Regulated proteolysis of p75NTR	RT		5	0.3	0.02	0.29
REACTOME_PATHWAY	HIV Infection	RT		35	2.1	0.021	0.29
REACTOME_PATHWAY	NOTCH2 Activation and Transmission of Signal to the Nucleus	RT		7	0.4	0.021	0.29
REACTOME_PATHWAY	Toll Like Receptor 7/8 (TLR7/8) Cascade	RT		19	1.1	0.021	0.29
REACTOME_PATHWAY	MTOR signalling	RT		10	0.6	0.021	0.3
REACTOME_PATHWAY	Metabolism of nucleotides	RT		18	1.1	0.024	0.33
REACTOME_PATHWAY	Major pathway of rRNA processing in the nucleolus and cytosol	RT		29	1.7	0.024	0.33
REACTOME_PATHWAY	Removal of the Flap Intermediate from the C-strand	RT		6	0.4	0.025	0.34
REACTOME_PATHWAY	VEGFR2 mediated vascular permeability	RT		8	0.5	0.025	0.34
REACTOME_PATHWAY	Innate Immune System	RT		130	7.7	0.025	0.34
REACTOME_PATHWAY	Cell junction organization	RT		20	1.2	0.026	0.34
REACTOME_PATHWAY	Signaling by FGFR in disease	RT		13	0.8	0.026	0.34
REACTOME_PATHWAY	Retrograde transport at the Trans-Golgi-Network	RT		11	0.7	0.026	0.34
REACTOME_PATHWAY	Golgi Associated Vesicle Biogenesis	RT		12	0.7	0.026	0.34
REACTOME_PATHWAY	Cell Cycle, Mitotic	RT		73	4.3	0.027	0.34
REACTOME_PATHWAY	Toll Like Receptor 9 (TLR9) Cascade	RT		19	1.1	0.027	0.34
REACTOME_PATHWAY	Interactions of Rev with host cellular proteins	RT		9	0.5	0.027	0.34
REACTOME_PATHWAY	Mitochondrial translation	RT		17	1	0.027	0.34
REACTOME_PATHWAY	Mitotic Metaphase and Anaphase	RT		35	2.1	0.027	0.34
REACTOME_PATHWAY	Signaling by PDGFRA transmembrane, juxtamembrane and kinase domain mutants	RT		5	0.3	0.028	0.35
REACTOME_PATHWAY	Hyaluronan uptake and degradation	RT		5	0.3	0.028	0.35
REACTOME_PATHWAY	Signaling by PDGFRA extracellular domain mutants	RT		5	0.3	0.028	0.35
REACTOME_PATHWAY	COPI-mediated anterograde transport	RT		18	1.1	0.028	0.35
REACTOME_PATHWAY	Fcgamma receptor (FCGR) dependent phagocytosis	RT		16	0.9	0.029	0.35
REACTOME_PATHWAY	Signaling by Rho GTPases, Miro GTPases and RHOBTB3	RT		91	5.4	0.03	0.36
REACTOME_PATHWAY	M-decay: degradation of maternal mRNAs by maternally stored factors	RT		7	0.4	0.031	0.37
REACTOME_PATHWAY	mTORC1-mediated signalling	RT		7	0.4	0.031	0.37
REACTOME_PATHWAY	Mitochondrial translation initiation	RT		16	0.9	0.031	0.37
REACTOME_PATHWAY	Mitochondrial translation elongation	RT		16	0.9	0.031	0.37
REACTOME_PATHWAY	Signaling by Rho GTPases	RT		89	5.3	0.032	0.37
REACTOME_PATHWAY	Gap-filling DNA repair synthesis and ligation in TC-NER	RT		13	0.8	0.032	0.37
REACTOME_PATHWAY	EPH-ephrin mediated repulsion of cells	RT		11	0.7	0.033	0.38
REACTOME_PATHWAY	Signaling by NTRKs	RT		22	1.3	0.033	0.38
REACTOME_PATHWAY	Metabolism of amino acids and derivatives	RT		51	3	0.033	0.38
REACTOME_PATHWAY	TRAF6 mediated induction of NFkB and MAP kinases upon TLR7/8 or 9 activation	RT		18	1.1	0.034	0.38
REACTOME_PATHWAY	Bacterial Infection Pathways	RT		14	0.8	0.034	0.39
REACTOME_PATHWAY	Selenoamino acid metabolism	RT		20	1.2	0.035	0.39
REACTOME_PATHWAY	Neutrophil degranulation	RT		63	3.7	0.035	0.39
REACTOME_PATHWAY	Protein folding	RT		17	1	0.036	0.39
REACTOME_PATHWAY	RHO GTPase Effectors	RT		45	2.7	0.037	0.39
REACTOME_PATHWAY	Gene and protein expression by JAK-STAT signaling after Interleukin-12 stimulation	RT		9	0.5	0.037	0.39
REACTOME_PATHWAY	Mitotic Spindle Checkpoint	RT		19	1.1	0.037	0.39
REACTOME_PATHWAY	SUMOylation of DNA replication proteins	RT		10	0.6	0.037	0.39
REACTOME_PATHWAY	Trafficking and processing of endosomal TLR	RT		5	0.3	0.038	0.39
REACTOME_PATHWAY	Cellular response to heat stress	RT		16	0.9	0.038	0.39
REACTOME_PATHWAY	Signaling by Erythropoietin	RT		7	0.4	0.038	0.39
REACTOME_PATHWAY	Signaling by NTRK2 (TRKB)	RT		7	0.4	0.038	0.39
REACTOME_PATHWAY	TNFR1-induced proapoptotic signaling	RT		7	0.4	0.038	0.39
REACTOME_PATHWAY	Eukaryotic Translation Initiation	RT		20	1.2	0.038	0.39
REACTOME_PATHWAY	Cap-dependent Translation Initiation	RT		20	1.2	0.038	0.39
REACTOME_PATHWAY	Intracellular signaling by second messengers	RT		43	2.5	0.038	0.39
REACTOME_PATHWAY	Toll Like Receptor 5 (TLR5) Cascade	RT		17	1	0.039	0.39
REACTOME_PATHWAY	MyD88 cascade initiated on plasma membrane	RT		17	1	0.039	0.39
REACTOME_PATHWAY	Toll Like Receptor 10 (TLR10) Cascade	RT		17	1	0.039	0.39
REACTOME_PATHWAY	LDL clearance	RT		6	0.4	0.039	0.4
REACTOME_PATHWAY	GTP hydrolysis and joining of the 60S ribosomal subunit	RT		19	1.1	0.04	0.4
REACTOME_PATHWAY	Mitotic Anaphase	RT		34	2	0.04	0.4
REACTOME_PATHWAY	Cell-Cell communication	RT		24	1.4	0.041	0.4
REACTOME_PATHWAY	Activated NTRK3 signals through RAS	RT		4	0.2	0.041	0.4
REACTOME_PATHWAY	Regulation of cytoskeletal remodeling and cell spreading by IPP complex components	RT		4	0.2	0.041	0.4
REACTOME_PATHWAY	Plasma lipoprotein assembly, remodeling, and clearance	RT		14	0.8	0.042	0.4
REACTOME_PATHWAY	PKR-mediated signaling	RT		14	0.8	0.042	0.4
REACTOME_PATHWAY	Resolution of Abasic Sites (AP sites)	RT		9	0.5	0.042	0.41
REACTOME_PATHWAY	Miscellaneous transport and binding events	RT		7	0.4	0.045	0.43
REACTOME_PATHWAY	Neddylation	RT		35	2.1	0.046	0.43
REACTOME_PATHWAY	tRNA processing	RT		18	1.1	0.046	0.43
REACTOME_PATHWAY	Signaling by NTRK1 (TRKA)	RT		19	1.1	0.047	0.43
REACTOME_PATHWAY	CD28 co-stimulation	RT		8	0.5	0.048	0.43
REACTOME_PATHWAY	TNFR1-induced NF-kappa-B signaling pathway	RT		8	0.5	0.048	0.43
REACTOME_PATHWAY	Interleukin-12 signaling	RT		10	0.6	0.048	0.43
REACTOME_PATHWAY	Signalling to RAS	RT		6	0.4	0.048	0.43
REACTOME_PATHWAY	RHO GTPases Activate ROCKs	RT		6	0.4	0.048	0.43
REACTOME_PATHWAY	Signaling by KIT in disease	RT		6	0.4	0.048	0.43
REACTOME_PATHWAY	Processing of Intronless Pre-mRNAs	RT		6	0.4	0.048	0.43
REACTOME_PATHWAY	Signaling by phosphorylated juxtamembrane, extracellular and kinase domain KIT mutants	RT		6	0.4	0.048	0.43
REACTOME_PATHWAY	Lagging Strand Synthesis	RT		6	0.4	0.048	0.43
REACTOME_PATHWAY	TP53 regulates transcription of additional cell cycle genes whose exact role in the p53 pathway remain uncertain	RT		6	0.4	0.048	0.43
REACTOME_PATHWAY	Leading Strand Synthesis	RT		5	0.3	0.048	0.43
REACTOME_PATHWAY	Polymerase switching	RT		5	0.3	0.048	0.43
REACTOME_PATHWAY	Mismatch repair (MMR) directed by MSH2:MSH6 (MutSalpha)	RT		5	0.3	0.048	0.43
REACTOME_PATHWAY	PTK6 Regulates RHO GTPases, RAS GTPase and MAP kinases	RT		5	0.3	0.048	0.43
REACTOME_PATHWAY	Erythropoietin activates RAS	RT		5	0.3	0.048	0.43
REACTOME_PATHWAY	Amino acids regulate mTORC1	RT		11	0.7	0.052	0.45
REACTOME_PATHWAY	Pyruvate metabolism and Citric Acid (TCA) cycle	RT		11	0.7	0.052	0.45
REACTOME_PATHWAY	Glucose metabolism	RT		16	0.9	0.053	0.46
REACTOME_PATHWAY	RAS processing	RT		7	0.4	0.053	0.46
REACTOME_PATHWAY	DNA Damage Bypass	RT		10	0.6	0.054	0.46
REACTOME_PATHWAY	TP53 Regulates Transcription of Cell Cycle Genes	RT		10	0.6	0.054	0.46
REACTOME_PATHWAY	Eukaryotic Translation Elongation	RT		16	0.9	0.057	0.48
REACTOME_PATHWAY	Signaling by TGF-beta Receptor Complex	RT		16	0.9	0.057	0.48
REACTOME_PATHWAY	SHC-related events triggered by IGF1R	RT		4	0.2	0.057	0.48
REACTOME_PATHWAY	Activated NTRK2 signals through RAS	RT		4	0.2	0.057	0.48
REACTOME_PATHWAY	Fc epsilon receptor (FCERI) signaling	RT		21	1.2	0.057	0.48
REACTOME_PATHWAY	Formation of a pool of free 40S subunits	RT		17	1	0.057	0.48
REACTOME_PATHWAY	Transcription-Coupled Nucleotide Excision Repair (TC-NER)	RT		14	0.8	0.059	0.49
REACTOME_PATHWAY	Autophagy	RT		23	1.4	0.06	0.49
REACTOME_PATHWAY	Signaling by EGFRvIII in Cancer	RT		5	0.3	0.061	0.49
REACTOME_PATHWAY	Processive synthesis on the lagging strand	RT		5	0.3	0.061	0.49
REACTOME_PATHWAY	Mismatch Repair	RT		5	0.3	0.061	0.49
REACTOME_PATHWAY	Constitutive Signaling by EGFRvIII	RT		5	0.3	0.061	0.49
REACTOME_PATHWAY	Metabolism of water-soluble vitamins and cofactors	RT		20	1.2	0.061	0.5
REACTOME_PATHWAY	Transcriptional Regulation by E2F6	RT		8	0.5	0.063	0.5
REACTOME_PATHWAY	Hemostasis	RT		77	4.6	0.063	0.5
REACTOME_PATHWAY	Signaling by ROBO receptors	RT		31	1.8	0.064	0.51
REACTOME_PATHWAY	Influenza Viral RNA Transcription and Replication	RT		21	1.2	0.065	0.51
REACTOME_PATHWAY	Signaling by Interleukins	RT		60	3.5	0.068	0.53
REACTOME_PATHWAY	Glycolysis	RT		13	0.8	0.069	0.53
REACTOME_PATHWAY	NPAS4 regulates expression of target genes	RT		6	0.4	0.069	0.53
REACTOME_PATHWAY	Signaling by ERBB2 TMD/JMD mutants	RT		6	0.4	0.069	0.53
REACTOME_PATHWAY	tRNA modification in the nucleus and cytosol	RT		9	0.5	0.07	0.53
REACTOME_PATHWAY	Signaling by SCF-KIT	RT		9	0.5	0.07	0.53
REACTOME_PATHWAY	RNA Polymerase II Transcription Elongation	RT		11	0.7	0.071	0.53
REACTOME_PATHWAY	Formation of RNA Pol II elongation complex	RT		11	0.7	0.071	0.53
REACTOME_PATHWAY	Toll Like Receptor TLR6:TLR2 Cascade	RT		18	1.1	0.071	0.53
REACTOME_PATHWAY	MyD88:MAL(TIRAP) cascade initiated on plasma membrane	RT		18	1.1	0.071	0.53
REACTOME_PATHWAY	Regulation of TP53 Degradation	RT		8	0.5	0.071	0.53
REACTOME_PATHWAY	Energy dependent regulation of mTOR by LKB1-AMPK	RT		7	0.4	0.071	0.53
REACTOME_PATHWAY	Processing of Capped Intronless Pre-mRNA	RT		7	0.4	0.071	0.53
REACTOME_PATHWAY	RNA Polymerase II Transcription	RT		159	9.4	0.072	0.53
REACTOME_PATHWAY	Clathrin-mediated endocytosis	RT		22	1.3	0.072	0.54
REACTOME_PATHWAY	RHO GTPase cycle	RT		57	3.4	0.074	0.55
REACTOME_PATHWAY	TGF-beta receptor signaling in EMT (epithelial to mesenchymal transition)	RT		5	0.3	0.075	0.55
REACTOME_PATHWAY	Signaling by FLT3 ITD and TKD mutants	RT		5	0.3	0.075	0.55
REACTOME_PATHWAY	Signal attenuation	RT		4	0.2	0.075	0.55
REACTOME_PATHWAY	Chaperonin-mediated protein folding	RT		15	0.9	0.076	0.55
REACTOME_PATHWAY	Peptide chain elongation	RT		15	0.9	0.076	0.55
REACTOME_PATHWAY	Parasite infection	RT		11	0.7	0.078	0.56
REACTOME_PATHWAY	FCGR3A-mediated phagocytosis	RT		11	0.7	0.078	0.56
REACTOME_PATHWAY	Leishmania phagocytosis	RT		11	0.7	0.078	0.56
REACTOME_PATHWAY	Regulation of TP53 Expression and Degradation	RT		8	0.5	0.08	0.57
REACTOME_PATHWAY	Maturation of spike protein	RT		8	0.5	0.08	0.57
REACTOME_PATHWAY	Diseases of mitotic cell cycle	RT		8	0.5	0.08	0.57
REACTOME_PATHWAY	Potential therapeutics for SARS	RT		16	0.9	0.082	0.57
REACTOME_PATHWAY	Switching of origins to a post-replicative state	RT		15	0.9	0.082	0.57
REACTOME_PATHWAY	Apoptotic execution phase	RT		10	0.6	0.082	0.57
REACTOME_PATHWAY	PTEN Regulation	RT		21	1.2	0.082	0.57
REACTOME_PATHWAY	Toll Like Receptor 2 (TLR2) Cascade	RT		18	1.1	0.086	0.59
REACTOME_PATHWAY	Toll Like Receptor TLR1:TLR2 Cascade	RT		18	1.1	0.086	0.59
REACTOME_PATHWAY	Smooth Muscle Contraction	RT		9	0.5	0.086	0.59
REACTOME_PATHWAY	GPER1 signaling	RT		9	0.5	0.086	0.59
REACTOME_PATHWAY	Cell death signalling via NRAGE, NRIF and NADE	RT		13	0.8	0.088	0.6
REACTOME_PATHWAY	Regulation of TP53 Activity through Phosphorylation	RT		15	0.9	0.088	0.6
REACTOME_PATHWAY	Signaling by NTRK3 (TRKC)	RT		5	0.3	0.09	0.6
REACTOME_PATHWAY	PKA activation in glucagon signalling	RT		5	0.3	0.09	0.6
REACTOME_PATHWAY	RIP-mediated NFkB activation via ZBP1	RT		5	0.3	0.09	0.6
REACTOME_PATHWAY	Hyaluronan metabolism	RT		5	0.3	0.09	0.6
REACTOME_PATHWAY	Apoptotic cleavage of cellular proteins	RT		8	0.5	0.09	0.6
REACTOME_PATHWAY	Transcriptional Regulation by VENTX	RT		8	0.5	0.09	0.6
REACTOME_PATHWAY	snRNP Assembly	RT		10	0.6	0.09	0.6
REACTOME_PATHWAY	Metabolism of non-coding RNA	RT		10	0.6	0.09	0.6
REACTOME_PATHWAY	rRNA modification in the nucleus and cytosol	RT		11	0.7	0.093	0.61
REACTOME_PATHWAY	Regulation of PTEN gene transcription	RT		11	0.7	0.093	0.61
REACTOME_PATHWAY	FGFR1 mutant receptor activation	RT		7	0.4	0.093	0.61
REACTOME_PATHWAY	NEP/NS2 Interacts with the Cellular Export Machinery	RT		7	0.4	0.093	0.61
REACTOME_PATHWAY	Deadenylation of mRNA	RT		6	0.4	0.094	0.61
REACTOME_PATHWAY	RHO GTPases activate PAKs	RT		6	0.4	0.094	0.61
REACTOME_PATHWAY	Interferon alpha/beta signaling	RT		13	0.8	0.095	0.61
REACTOME_PATHWAY	Interleukin-6 signaling	RT		4	0.2	0.096	0.61
REACTOME_PATHWAY	MET activates RAS signaling	RT		4	0.2	0.096	0.61
REACTOME_PATHWAY	Activated NTRK2 signals through FRS2 and FRS3	RT		4	0.2	0.096	0.61
REACTOME_PATHWAY	Signaling by FGFR4 in disease	RT		4	0.2	0.096	0.61
REACTOME_PATHWAY	Formation of annular gap junctions	RT		4	0.2	0.096	0.61
REACTOME_PATHWAY	Signaling by Leptin	RT		4	0.2	0.096	0.61
REACTOME_PATHWAY	Response of EIF2AK4 (GCN2) to amino acid deficiency	RT		16	0.9	0.1	0.63

## Sheet: Normoxia_BP
Category	Term	RT	Genes	Count	%	P-Value	Benjamini
GOTERM_BP_DIRECT	DNA repair	RT		55	3.4	3.9e-09	1.7e-05
GOTERM_BP_DIRECT	proteasome-mediated ubiquitin-dependent protein catabolic process	RT		45	2.8	6.5e-09	1.7e-05
GOTERM_BP_DIRECT	positive regulation of transcription, DNA-templated	RT		96	6	2.3e-07	0.0004
GOTERM_BP_DIRECT	cell proliferation	RT		35	2.2	6.6e-07	0.00084
GOTERM_BP_DIRECT	negative regulation of transcription, DNA-templated	RT		79	4.9	1.8e-06	0.0019
GOTERM_BP_DIRECT	ubiquitin-dependent ERAD pathway	RT		21	1.3	2.3e-06	0.002
GOTERM_BP_DIRECT	ubiquitin-dependent protein catabolic process	RT		46	2.9	4.5e-06	0.003
GOTERM_BP_DIRECT	RNA splicing	RT		37	2.3	5e-06	0.003
GOTERM_BP_DIRECT	cell division	RT		56	3.5	5.2e-06	0.003
GOTERM_BP_DIRECT	cellular response to DNA damage stimulus	RT		46	2.9	1e-05	0.0051
GOTERM_BP_DIRECT	translational initiation	RT		16	1	1.1e-05	0.0051
GOTERM_BP_DIRECT	stress granule assembly	RT		11	0.7	1.2e-05	0.0051
GOTERM_BP_DIRECT	G2/M transition of mitotic cell cycle	RT		16	1	2.3e-05	0.0091
GOTERM_BP_DIRECT	negative regulation of mRNA splicing, via spliceosome	RT		10	0.6	2.8e-05	0.01
GOTERM_BP_DIRECT	mRNA processing	RT		38	2.4	3.2e-05	0.011
GOTERM_BP_DIRECT	positive regulation of I-kappaB kinase/NF-kappaB signaling	RT		34	2.1	4.1e-05	0.013
GOTERM_BP_DIRECT	mRNA splicing, via spliceosome	RT		33	2.1	6e-05	0.018
GOTERM_BP_DIRECT	negative regulation of transcription from RNA polymerase II promoter	RT		113	7	6.3e-05	0.018
GOTERM_BP_DIRECT	ER to Golgi vesicle-mediated transport	RT		25	1.6	9.3e-05	0.023
GOTERM_BP_DIRECT	protein transport	RT		58	3.6	9.4e-05	0.023
GOTERM_BP_DIRECT	actin cytoskeleton organization	RT		36	2.2	9.6e-05	0.023
GOTERM_BP_DIRECT	interferon-gamma-mediated signaling pathway	RT		10	0.6	0.00017	0.039
GOTERM_BP_DIRECT	protein phosphorylation	RT		57	3.5	0.00017	0.039
GOTERM_BP_DIRECT	positive regulation of apoptotic process	RT		46	2.9	0.00019	0.039
GOTERM_BP_DIRECT	chromatin remodeling	RT		46	2.9	0.00019	0.039
GOTERM_BP_DIRECT	protein localization to pre-autophagosomal structure	RT		8	0.5	0.00024	0.046
GOTERM_BP_DIRECT	autophagosome assembly	RT		16	1	0.00027	0.052
GOTERM_BP_DIRECT	positive regulation of protein import into nucleus	RT		12	0.7	0.00031	0.057
GOTERM_BP_DIRECT	response to endoplasmic reticulum stress	RT		18	1.1	0.00034	0.061
GOTERM_BP_DIRECT	inner cell mass cell proliferation	RT		7	0.4	0.00036	0.061
GOTERM_BP_DIRECT	autophagy	RT		26	1.6	0.0004	0.066
GOTERM_BP_DIRECT	protein import into nucleus	RT		20	1.2	0.00043	0.069
GOTERM_BP_DIRECT	endoplasmic reticulum unfolded protein response	RT		13	0.8	0.00047	0.073
GOTERM_BP_DIRECT	negative regulation of peptidyl-threonine phosphorylation	RT		8	0.5	0.0005	0.075
GOTERM_BP_DIRECT	positive regulation of proteasomal ubiquitin-dependent protein catabolic process	RT		17	1.1	0.00052	0.076
GOTERM_BP_DIRECT	response to UV	RT		12	0.7	0.00058	0.083
GOTERM_BP_DIRECT	macromitophagy	RT		8	0.5	0.0007	0.097
GOTERM_BP_DIRECT	response to xenobiotic stimulus	RT		38	2.4	0.00072	0.097
GOTERM_BP_DIRECT	intracellular protein transport	RT		44	2.7	0.00074	0.097
GOTERM_BP_DIRECT	positive regulation of translation	RT		17	1.1	0.00078	0.1
GOTERM_BP_DIRECT	protein folding in endoplasmic reticulum	RT		6	0.4	0.00084	0.1
GOTERM_BP_DIRECT	negative regulation of TORC1 signaling	RT		12	0.7	0.00086	0.1
GOTERM_BP_DIRECT	positive regulation of protein dephosphorylation	RT		9	0.6	0.00093	0.11
GOTERM_BP_DIRECT	nuclear envelope organization	RT		8	0.5	0.00096	0.11
GOTERM_BP_DIRECT	negative regulation of protein kinase activity by regulation of protein phosphorylation	RT		5	0.3	0.001	0.11
GOTERM_BP_DIRECT	regulation of translational termination	RT		5	0.3	0.001	0.11
GOTERM_BP_DIRECT	mitotic metaphase plate congression	RT		11	0.7	0.0011	0.12
GOTERM_BP_DIRECT	nuclear migration	RT		7	0.4	0.0012	0.13
GOTERM_BP_DIRECT	mRNA transcription from RNA polymerase II promoter	RT		12	0.7	0.0012	0.13
GOTERM_BP_DIRECT	regulation of alternative mRNA splicing, via spliceosome	RT		14	0.9	0.0014	0.14
GOTERM_BP_DIRECT	retrograde vesicle-mediated transport, Golgi to ER	RT		12	0.7	0.0015	0.15
GOTERM_BP_DIRECT	positive regulation of viral genome replication	RT		9	0.6	0.0015	0.15
GOTERM_BP_DIRECT	chromatin organization	RT		41	2.6	0.0018	0.17
GOTERM_BP_DIRECT	apoptotic process	RT		69	4.3	0.0018	0.17
GOTERM_BP_DIRECT	positive regulation of cell cycle	RT		10	0.6	0.002	0.18
GOTERM_BP_DIRECT	cellular response to reactive oxygen species	RT		12	0.7	0.002	0.18
GOTERM_BP_DIRECT	regulation of cell fate specification	RT		6	0.4	0.002	0.18
GOTERM_BP_DIRECT	cell cycle	RT		45	2.8	0.0022	0.19
GOTERM_BP_DIRECT	protein polyubiquitination	RT		29	1.8	0.0022	0.19
GOTERM_BP_DIRECT	positive regulation of histone H3-K4 methylation	RT		8	0.5	0.0022	0.19
GOTERM_BP_DIRECT	neuron cellular homeostasis	RT		9	0.6	0.0024	0.2
GOTERM_BP_DIRECT	protein ubiquitination	RT		57	3.5	0.0028	0.23
GOTERM_BP_DIRECT	protein export from nucleus	RT		9	0.6	0.0029	0.24
GOTERM_BP_DIRECT	vacuolar transport	RT		6	0.4	0.003	0.24
GOTERM_BP_DIRECT	substantia nigra development	RT		11	0.7	0.0031	0.24
GOTERM_BP_DIRECT	regulation of stem cell differentiation	RT		7	0.4	0.0031	0.24
GOTERM_BP_DIRECT	protein K48-linked ubiquitination	RT		13	0.8	0.0032	0.24
GOTERM_BP_DIRECT	endocytic recycling	RT		13	0.8	0.0032	0.24
GOTERM_BP_DIRECT	mitochondrion-ER tethering	RT		5	0.3	0.0032	0.24
GOTERM_BP_DIRECT	response to oxidative stress	RT		20	1.2	0.0032	0.24
GOTERM_BP_DIRECT	positive regulation of protein serine/threonine kinase activity	RT		10	0.6	0.0034	0.25
GOTERM_BP_DIRECT	intrinsic apoptotic signaling pathway by p53 class mediator	RT		8	0.5	0.0036	0.25
GOTERM_BP_DIRECT	mitochondrial respiratory chain complex I assembly	RT		13	0.8	0.0036	0.26
GOTERM_BP_DIRECT	positive regulation of transcription from RNA polymerase II promoter	RT		121	7.5	0.004	0.27
GOTERM_BP_DIRECT	heart contraction	RT		7	0.4	0.0041	0.27
GOTERM_BP_DIRECT	regulation of mRNA splicing, via spliceosome	RT		7	0.4	0.0041	0.27
GOTERM_BP_DIRECT	wound healing, spreading of cells	RT		6	0.4	0.0042	0.28
GOTERM_BP_DIRECT	negative regulation of vascular endothelial growth factor receptor signaling pathway	RT		6	0.4	0.0042	0.28
GOTERM_BP_DIRECT	negative regulation of intrinsic apoptotic signaling pathway	RT		8	0.5	0.0044	0.29
GOTERM_BP_DIRECT	in utero embryonic development	RT		29	1.8	0.0049	0.31
GOTERM_BP_DIRECT	regulation of cell cycle	RT		34	2.1	0.005	0.31
GOTERM_BP_DIRECT	JAK-STAT cascade involved in growth hormone signaling pathway	RT		5	0.3	0.005	0.31
GOTERM_BP_DIRECT	intrinsic apoptotic signaling pathway in response to endoplasmic reticulum stress	RT		9	0.6	0.0052	0.32
GOTERM_BP_DIRECT	negative regulation of translation	RT		16	1	0.0053	0.32
GOTERM_BP_DIRECT	viral entry into host cell	RT		17	1.1	0.0053	0.32
GOTERM_BP_DIRECT	cellular response to dexamethasone stimulus	RT		8	0.5	0.0055	0.32
GOTERM_BP_DIRECT	endocytosis	RT		27	1.7	0.0055	0.32
GOTERM_BP_DIRECT	nucleotide-excision repair	RT		10	0.6	0.0056	0.32
GOTERM_BP_DIRECT	DNA replication	RT		19	1.2	0.0056	0.32
GOTERM_BP_DIRECT	retrograde protein transport, ER to cytosol	RT		6	0.4	0.0057	0.33
GOTERM_BP_DIRECT	receptor-mediated endocytosis	RT		14	0.9	0.0063	0.35
GOTERM_BP_DIRECT	endosomal transport	RT		14	0.9	0.0063	0.35
GOTERM_BP_DIRECT	mRNA export from nucleus	RT		12	0.7	0.0063	0.35
GOTERM_BP_DIRECT	histone deacetylation	RT		11	0.7	0.0065	0.35
GOTERM_BP_DIRECT	response to peptide hormone	RT		11	0.7	0.0065	0.35
GOTERM_BP_DIRECT	Golgi to vacuole transport	RT		5	0.3	0.0074	0.38
GOTERM_BP_DIRECT	cellular aldehyde metabolic process	RT		5	0.3	0.0074	0.38
GOTERM_BP_DIRECT	peptidyl-lysine monomethylation	RT		5	0.3	0.0074	0.38
GOTERM_BP_DIRECT	negative regulation of MAP kinase activity	RT		10	0.6	0.0076	0.38
GOTERM_BP_DIRECT	positive regulation of substrate adhesion-dependent cell spreading	RT		10	0.6	0.0076	0.38
GOTERM_BP_DIRECT	positive regulation of T cell receptor signaling pathway	RT		6	0.4	0.0076	0.38
GOTERM_BP_DIRECT	formation of cytoplasmic translation initiation complex	RT		6	0.4	0.0076	0.38
GOTERM_BP_DIRECT	negative regulation of cellular component movement	RT		4	0.2	0.0076	0.38
GOTERM_BP_DIRECT	regulation of DNA damage response, signal transduction by p53 class mediator	RT		4	0.2	0.0076	0.38
GOTERM_BP_DIRECT	insulin-like growth factor receptor signaling pathway	RT		8	0.5	0.008	0.39
GOTERM_BP_DIRECT	negative regulation of autophagy	RT		12	0.7	0.0081	0.39
GOTERM_BP_DIRECT	interstrand cross-link repair	RT		9	0.6	0.0086	0.41
GOTERM_BP_DIRECT	positive regulation of stem cell population maintenance	RT		10	0.6	0.0087	0.41
GOTERM_BP_DIRECT	negative regulation of cell proliferation	RT		51	3.2	0.0091	0.43
GOTERM_BP_DIRECT	osteoblast differentiation	RT		19	1.2	0.0092	0.43
GOTERM_BP_DIRECT	regulation of RNA splicing	RT		14	0.9	0.0096	0.44
GOTERM_BP_DIRECT	cellular response to epidermal growth factor stimulus	RT		10	0.6	0.01	0.45
GOTERM_BP_DIRECT	translation	RT		28	1.7	0.01	0.45
GOTERM_BP_DIRECT	positive regulation of intracellular protein transport	RT		7	0.4	0.01	0.45
GOTERM_BP_DIRECT	hematopoietic stem cell homeostasis	RT		7	0.4	0.01	0.45
GOTERM_BP_DIRECT	regulation of mRNA stability	RT		12	0.7	0.01	0.45
GOTERM_BP_DIRECT	positive regulation of cell growth	RT		15	0.9	0.01	0.45
GOTERM_BP_DIRECT	leukocyte activation	RT		5	0.3	0.01	0.45
GOTERM_BP_DIRECT	neuron projection maintenance	RT		5	0.3	0.01	0.45
GOTERM_BP_DIRECT	cellular senescence	RT		11	0.7	0.011	0.47
GOTERM_BP_DIRECT	negative regulation of protein binding	RT		13	0.8	0.012	0.49
GOTERM_BP_DIRECT	negative regulation of canonical Wnt signaling pathway	RT		23	1.4	0.012	0.51
GOTERM_BP_DIRECT	sister chromatid cohesion	RT		7	0.4	0.012	0.51
GOTERM_BP_DIRECT	mitotic chromosome condensation	RT		6	0.4	0.013	0.51
GOTERM_BP_DIRECT	nucleophagy	RT		4	0.2	0.013	0.51
GOTERM_BP_DIRECT	ribosomal small subunit export from nucleus	RT		4	0.2	0.013	0.51
GOTERM_BP_DIRECT	negative regulation of protein phosphorylation	RT		14	0.9	0.013	0.52
GOTERM_BP_DIRECT	endosome to lysosome transport	RT		10	0.6	0.013	0.52
GOTERM_BP_DIRECT	protein modification by small protein conjugation	RT		8	0.5	0.013	0.52
GOTERM_BP_DIRECT	ribosomal large subunit biogenesis	RT		8	0.5	0.013	0.52
GOTERM_BP_DIRECT	cellular response to vascular endothelial growth factor stimulus	RT		8	0.5	0.013	0.52
GOTERM_BP_DIRECT	regulation of cytokinesis	RT		9	0.6	0.014	0.52
GOTERM_BP_DIRECT	regulation of signal transduction by p53 class mediator	RT		9	0.6	0.014	0.52
GOTERM_BP_DIRECT	positive regulation of integrin-mediated signaling pathway	RT		5	0.3	0.014	0.54
GOTERM_BP_DIRECT	mitotic cell cycle	RT		21	1.3	0.015	0.56
GOTERM_BP_DIRECT	response to food	RT		7	0.4	0.015	0.56
GOTERM_BP_DIRECT	regulation of multicellular organism growth	RT		7	0.4	0.015	0.56
GOTERM_BP_DIRECT	protein folding	RT		24	1.5	0.015	0.57
GOTERM_BP_DIRECT	blastocyst formation	RT		6	0.4	0.016	0.57
GOTERM_BP_DIRECT	positive regulation of histone deacetylation	RT		6	0.4	0.016	0.57
GOTERM_BP_DIRECT	embryonic organ development	RT		8	0.5	0.016	0.57
GOTERM_BP_DIRECT	G1/S transition of mitotic cell cycle	RT		12	0.7	0.016	0.57
GOTERM_BP_DIRECT	chromosome segregation	RT		15	0.9	0.016	0.58
GOTERM_BP_DIRECT	negative regulation of cell growth	RT		18	1.1	0.016	0.59
GOTERM_BP_DIRECT	protein destabilization	RT		10	0.6	0.017	0.59
GOTERM_BP_DIRECT	positive regulation of TORC1 signaling	RT		10	0.6	0.017	0.59
GOTERM_BP_DIRECT	regulation of epidermal growth factor-activated receptor activity	RT		3	0.2	0.017	0.59
GOTERM_BP_DIRECT	positive regulation of cell adhesion	RT		11	0.7	0.017	0.6
GOTERM_BP_DIRECT	mitophagy	RT		9	0.6	0.018	0.6
GOTERM_BP_DIRECT	DNA metabolic process	RT		7	0.4	0.018	0.6
GOTERM_BP_DIRECT	DNA-dependent DNA replication	RT		8	0.5	0.018	0.6
GOTERM_BP_DIRECT	negative regulation of glycolytic process	RT		5	0.3	0.019	0.6
GOTERM_BP_DIRECT	regulation of protein complex stability	RT		5	0.3	0.019	0.6
GOTERM_BP_DIRECT	TORC1 signaling	RT		5	0.3	0.019	0.6
GOTERM_BP_DIRECT	positive regulation of pri-miRNA transcription from RNA polymerase II promoter	RT		10	0.6	0.019	0.6
GOTERM_BP_DIRECT	nucleocytoplasmic transport	RT		10	0.6	0.019	0.6
GOTERM_BP_DIRECT	transcription from RNA polymerase II promoter	RT		29	1.8	0.019	0.6
GOTERM_BP_DIRECT	establishment of Golgi localization	RT		4	0.2	0.019	0.6
GOTERM_BP_DIRECT	ventricular cardiac muscle cell development	RT		4	0.2	0.019	0.6
GOTERM_BP_DIRECT	negative regulation of stress-activated MAPK cascade	RT		4	0.2	0.019	0.6
GOTERM_BP_DIRECT	neural crest formation	RT		4	0.2	0.019	0.6
GOTERM_BP_DIRECT	ribosomal large subunit export from nucleus	RT		4	0.2	0.019	0.6
GOTERM_BP_DIRECT	macroautophagy	RT		12	0.7	0.019	0.6
GOTERM_BP_DIRECT	inner mitochondrial membrane organization	RT		6	0.4	0.019	0.6
GOTERM_BP_DIRECT	macromolecular complex assembly	RT		20	1.2	0.02	0.63
GOTERM_BP_DIRECT	positive regulation of protein ubiquitination	RT		13	0.8	0.021	0.64
GOTERM_BP_DIRECT	positive regulation of G2/M transition of mitotic cell cycle	RT		7	0.4	0.021	0.64
GOTERM_BP_DIRECT	intrinsic apoptotic signaling pathway	RT		8	0.5	0.021	0.64
GOTERM_BP_DIRECT	regulation of endocytosis	RT		8	0.5	0.021	0.64
GOTERM_BP_DIRECT	cellular protein localization	RT		12	0.7	0.021	0.64
GOTERM_BP_DIRECT	regulation of apoptotic process	RT		29	1.8	0.023	0.69
GOTERM_BP_DIRECT	protein autophosphorylation	RT		23	1.4	0.023	0.69
GOTERM_BP_DIRECT	regulation of reactive oxygen species metabolic process	RT		6	0.4	0.023	0.69
GOTERM_BP_DIRECT	erythrocyte differentiation	RT		10	0.6	0.024	0.69
GOTERM_BP_DIRECT	positive regulation of triglyceride biosynthetic process	RT		5	0.3	0.024	0.69
GOTERM_BP_DIRECT	positive regulation of cytoplasmic translation	RT		5	0.3	0.024	0.69
GOTERM_BP_DIRECT	DNA damage response, signal transduction by p53 class mediator resulting in transcription of p21 class mediator	RT		5	0.3	0.024	0.69
GOTERM_BP_DIRECT	mitotic sister chromatid segregation	RT		8	0.5	0.024	0.69
GOTERM_BP_DIRECT	cholesterol biosynthetic process	RT		8	0.5	0.024	0.69
GOTERM_BP_DIRECT	cell death	RT		8	0.5	0.024	0.69
GOTERM_BP_DIRECT	defense response to virus	RT		28	1.7	0.025	0.71
GOTERM_BP_DIRECT	regulation of protein stability	RT		14	0.9	0.026	0.71
GOTERM_BP_DIRECT	anaphase-promoting complex-dependent catabolic process	RT		9	0.6	0.026	0.71
GOTERM_BP_DIRECT	neuron projection morphogenesis	RT		11	0.7	0.026	0.71
GOTERM_BP_DIRECT	phosphorylation	RT		33	2.1	0.026	0.71
GOTERM_BP_DIRECT	lysosome organization	RT		10	0.6	0.026	0.71
GOTERM_BP_DIRECT	response to ethanol	RT		16	1	0.027	0.71
GOTERM_BP_DIRECT	regulation of mitotic cell cycle phase transition	RT		4	0.2	0.027	0.71
GOTERM_BP_DIRECT	GMP biosynthetic process	RT		4	0.2	0.027	0.71
GOTERM_BP_DIRECT	late endosome to vacuole transport	RT		4	0.2	0.027	0.71
GOTERM_BP_DIRECT	positive regulation of ryanodine-sensitive calcium-release channel activity	RT		4	0.2	0.027	0.71
GOTERM_BP_DIRECT	autophagosome docking	RT		4	0.2	0.027	0.71
GOTERM_BP_DIRECT	cerebral cortex cell migration	RT		4	0.2	0.027	0.71
GOTERM_BP_DIRECT	endothelial tube morphogenesis	RT		4	0.2	0.027	0.71
GOTERM_BP_DIRECT	DNA catabolic process, endonucleolytic	RT		4	0.2	0.027	0.71
GOTERM_BP_DIRECT	positive regulation of NF-kappaB transcription factor activity	RT		21	1.3	0.027	0.71
GOTERM_BP_DIRECT	neural precursor cell proliferation	RT		6	0.4	0.028	0.73
GOTERM_BP_DIRECT	barbed-end actin filament capping	RT		6	0.4	0.028	0.73
GOTERM_BP_DIRECT	cellular response to hypoxia	RT		18	1.1	0.028	0.73
GOTERM_BP_DIRECT	regulation of cell migration	RT		16	1	0.028	0.73
GOTERM_BP_DIRECT	protein K11-linked ubiquitination	RT		7	0.4	0.029	0.73
GOTERM_BP_DIRECT	regulation of circadian rhythm	RT		11	0.7	0.029	0.73
GOTERM_BP_DIRECT	response to unfolded protein	RT		10	0.6	0.029	0.73
GOTERM_BP_DIRECT	synaptic vesicle lumen acidification	RT		5	0.3	0.03	0.75
GOTERM_BP_DIRECT	positive regulation of phosphoprotein phosphatase activity	RT		5	0.3	0.03	0.75
GOTERM_BP_DIRECT	striated muscle cell differentiation	RT		5	0.3	0.03	0.75
GOTERM_BP_DIRECT	intracellular signal transduction	RT		48	3	0.03	0.75
GOTERM_BP_DIRECT	protein stabilization	RT		27	1.7	0.031	0.75
GOTERM_BP_DIRECT	sarcomere organization	RT		8	0.5	0.031	0.75
GOTERM_BP_DIRECT	protein maturation	RT		8	0.5	0.031	0.75
GOTERM_BP_DIRECT	positive regulation of translation in response to endoplasmic reticulum stress	RT		3	0.2	0.032	0.75
GOTERM_BP_DIRECT	establishment or maintenance of microtubule cytoskeleton polarity	RT		3	0.2	0.032	0.75
GOTERM_BP_DIRECT	MDA-5 signaling pathway	RT		3	0.2	0.032	0.75
GOTERM_BP_DIRECT	positive regulation of plasma membrane repair	RT		3	0.2	0.032	0.75
GOTERM_BP_DIRECT	cardiac muscle tissue regeneration	RT		3	0.2	0.032	0.75
GOTERM_BP_DIRECT	peptide antigen assembly with MHC class I protein complex	RT		3	0.2	0.032	0.75
GOTERM_BP_DIRECT	positive regulation by virus of viral protein levels in host cell	RT		3	0.2	0.032	0.75
GOTERM_BP_DIRECT	positive regulation of endodeoxyribonuclease activity	RT		3	0.2	0.032	0.75
GOTERM_BP_DIRECT	positive regulation of mRNA splicing, via spliceosome	RT		7	0.4	0.033	0.77
GOTERM_BP_DIRECT	DNA methylation	RT		7	0.4	0.033	0.77
GOTERM_BP_DIRECT	regulation of mitotic spindle assembly	RT		6	0.4	0.033	0.77
GOTERM_BP_DIRECT	negative regulation of double-strand break repair via homologous recombination	RT		6	0.4	0.033	0.77
GOTERM_BP_DIRECT	aging	RT		19	1.2	0.034	0.77
GOTERM_BP_DIRECT	rRNA processing	RT		18	1.1	0.034	0.78
GOTERM_BP_DIRECT	platelet aggregation	RT		9	0.6	0.036	0.81
GOTERM_BP_DIRECT	bone marrow development	RT		4	0.2	0.036	0.81
GOTERM_BP_DIRECT	negative regulation of histone acetylation	RT		4	0.2	0.036	0.81
GOTERM_BP_DIRECT	fibroblast apoptotic process	RT		4	0.2	0.036	0.81
GOTERM_BP_DIRECT	CD40 signaling pathway	RT		4	0.2	0.036	0.81
GOTERM_BP_DIRECT	2-oxoglutarate metabolic process	RT		5	0.3	0.037	0.82
GOTERM_BP_DIRECT	cellular response to hydrogen peroxide	RT		11	0.7	0.038	0.83
GOTERM_BP_DIRECT	maintenance of permeability of blood-brain barrier	RT		7	0.4	0.038	0.83
GOTERM_BP_DIRECT	positive regulation of cell migration	RT		30	1.9	0.038	0.83
GOTERM_BP_DIRECT	carbohydrate metabolic process	RT		22	1.4	0.039	0.83
GOTERM_BP_DIRECT	cellular response to starvation	RT		12	0.7	0.039	0.83
GOTERM_BP_DIRECT	cell-cell junction organization	RT		6	0.4	0.039	0.83
GOTERM_BP_DIRECT	regulation of focal adhesion assembly	RT		6	0.4	0.039	0.83
GOTERM_BP_DIRECT	response to cadmium ion	RT		6	0.4	0.039	0.83
GOTERM_BP_DIRECT	cell volume homeostasis	RT		6	0.4	0.039	0.83
GOTERM_BP_DIRECT	RNA splicing, via transesterification reactions	RT		6	0.4	0.039	0.83
GOTERM_BP_DIRECT	insulin receptor signaling pathway	RT		11	0.7	0.041	0.87
GOTERM_BP_DIRECT	cellular response to UV	RT		10	0.6	0.043	0.89
GOTERM_BP_DIRECT	chaperone mediated protein folding requiring cofactor	RT		7	0.4	0.043	0.89
GOTERM_BP_DIRECT	base-excision repair	RT		7	0.4	0.043	0.89
GOTERM_BP_DIRECT	viral process	RT		7	0.4	0.043	0.89
GOTERM_BP_DIRECT	DNA biosynthetic process	RT		7	0.4	0.043	0.89
GOTERM_BP_DIRECT	negative regulation of innate immune response	RT		7	0.4	0.043	0.89
GOTERM_BP_DIRECT	tail-anchored membrane protein insertion into ER membrane	RT		5	0.3	0.045	0.92
GOTERM_BP_DIRECT	nuclear envelope reassembly	RT		5	0.3	0.045	0.92
GOTERM_BP_DIRECT	protein dephosphorylation	RT		16	1	0.045	0.92
GOTERM_BP_DIRECT	protein methylation	RT		6	0.4	0.045	0.92
GOTERM_BP_DIRECT	regulation of protein binding	RT		6	0.4	0.045	0.92
GOTERM_BP_DIRECT	rhythmic process	RT		12	0.7	0.046	0.92
GOTERM_BP_DIRECT	immune system process	RT		10	0.6	0.047	0.93
GOTERM_BP_DIRECT	vesicle fusion with vacuole	RT		4	0.2	0.047	0.93
GOTERM_BP_DIRECT	multivesicular body-lysosome fusion	RT		4	0.2	0.047	0.93
GOTERM_BP_DIRECT	negative regulation of telomerase activity	RT		4	0.2	0.047	0.93
GOTERM_BP_DIRECT	regulation of lamellipodium assembly	RT		4	0.2	0.047	0.93
GOTERM_BP_DIRECT	UV-damage excision repair	RT		4	0.2	0.047	0.93
GOTERM_BP_DIRECT	IRES-dependent viral translational initiation	RT		4	0.2	0.047	0.93
GOTERM_BP_DIRECT	intra-Golgi vesicle-mediated transport	RT		7	0.4	0.049	0.96
GOTERM_BP_DIRECT	regulation of cell growth	RT		12	0.7	0.049	0.96
GOTERM_BP_DIRECT	protein localization to bicellular tight junction	RT		3	0.2	0.051	0.96
GOTERM_BP_DIRECT	riboflavin metabolic process	RT		3	0.2	0.051	0.96
GOTERM_BP_DIRECT	negative regulation of DNA damage checkpoint	RT		3	0.2	0.051	0.96
GOTERM_BP_DIRECT	citrate metabolic process	RT		3	0.2	0.051	0.96
GOTERM_BP_DIRECT	sequestering of calcium ion	RT		3	0.2	0.051	0.96
GOTERM_BP_DIRECT	positive regulation of retinoic acid receptor signaling pathway	RT		3	0.2	0.051	0.96
GOTERM_BP_DIRECT	regulation of type I interferon-mediated signaling pathway	RT		3	0.2	0.051	0.96
GOTERM_BP_DIRECT	stress granule disassembly	RT		3	0.2	0.051	0.96
GOTERM_BP_DIRECT	actin filament organization	RT		19	1.2	0.052	0.99
GOTERM_BP_DIRECT	protein kinase C-activating G-protein coupled receptor signaling pathway	RT		6	0.4	0.052	0.99
GOTERM_BP_DIRECT	mRNA transport	RT		13	0.8	0.053	0.99
GOTERM_BP_DIRECT	regulation of cyclin-dependent protein serine/threonine kinase activity	RT		9	0.6	0.053	0.99
GOTERM_BP_DIRECT	stress fiber assembly	RT		5	0.3	0.053	0.99
GOTERM_BP_DIRECT	positive regulation of stress-activated MAPK cascade	RT		5	0.3	0.053	0.99
GOTERM_BP_DIRECT	negative regulation of apoptotic process	RT		53	3.3	0.055	1
GOTERM_BP_DIRECT	lamellipodium assembly	RT		7	0.4	0.055	1
GOTERM_BP_DIRECT	posttranslational protein targeting to membrane	RT		4	0.2	0.059	1
GOTERM_BP_DIRECT	GTP biosynthetic process	RT		4	0.2	0.059	1
GOTERM_BP_DIRECT	positive regulation of mitochondrial membrane potential	RT		4	0.2	0.059	1
GOTERM_BP_DIRECT	ER-associated misfolded protein catabolic process	RT		4	0.2	0.059	1
GOTERM_BP_DIRECT	DNA catabolic process	RT		4	0.2	0.059	1
GOTERM_BP_DIRECT	stress-activated protein kinase signaling cascade	RT		4	0.2	0.059	1
GOTERM_BP_DIRECT	protein localization to kinetochore	RT		4	0.2	0.059	1
GOTERM_BP_DIRECT	negative regulation of cyclin-dependent protein serine/threonine kinase activity	RT		6	0.4	0.06	1
GOTERM_BP_DIRECT	nucleus organization	RT		6	0.4	0.06	1
GOTERM_BP_DIRECT	response to amino acid	RT		6	0.4	0.06	1
GOTERM_BP_DIRECT	positive regulation of protein catabolic process	RT		13	0.8	0.06	1
GOTERM_BP_DIRECT	interleukin-1-mediated signaling pathway	RT		8	0.5	0.06	1
GOTERM_BP_DIRECT	negative regulation of protein catabolic process	RT		8	0.5	0.06	1
GOTERM_BP_DIRECT	cellular response to beta-amyloid	RT		8	0.5	0.06	1
GOTERM_BP_DIRECT	mitochondrion organization	RT		12	0.7	0.061	1
GOTERM_BP_DIRECT	establishment of cell polarity	RT		7	0.4	0.061	1
GOTERM_BP_DIRECT	regulation of I-kappaB kinase/NF-kappaB signaling	RT		7	0.4	0.061	1
GOTERM_BP_DIRECT	negative regulation of extrinsic apoptotic signaling pathway	RT		7	0.4	0.061	1
GOTERM_BP_DIRECT	determination of adult lifespan	RT		7	0.4	0.061	1
GOTERM_BP_DIRECT	actin filament bundle assembly	RT		7	0.4	0.061	1
GOTERM_BP_DIRECT	translational elongation	RT		5	0.3	0.063	1
GOTERM_BP_DIRECT	positive regulation of transcription from RNA polymerase III promoter	RT		5	0.3	0.063	1
GOTERM_BP_DIRECT	response to muscle stretch	RT		5	0.3	0.063	1
GOTERM_BP_DIRECT	melanosome assembly	RT		5	0.3	0.063	1
GOTERM_BP_DIRECT	hippo signaling	RT		5	0.3	0.063	1
GOTERM_BP_DIRECT	canonical glycolysis	RT		5	0.3	0.063	1
GOTERM_BP_DIRECT	negative regulation of I-kappaB kinase/NF-kappaB signaling	RT		9	0.6	0.064	1
GOTERM_BP_DIRECT	protein localization	RT		16	1	0.064	1
GOTERM_BP_DIRECT	response to organic cyclic compound	RT		10	0.6	0.065	1
GOTERM_BP_DIRECT	DNA recombination	RT		12	0.7	0.065	1
GOTERM_BP_DIRECT	post-translational protein modification	RT		11	0.7	0.066	1
GOTERM_BP_DIRECT	glycolytic process	RT		8	0.5	0.066	1
GOTERM_BP_DIRECT	positive regulation of protein tyrosine kinase activity	RT		6	0.4	0.068	1
GOTERM_BP_DIRECT	phosphatidylinositol 3-kinase signaling	RT		7	0.4	0.068	1
GOTERM_BP_DIRECT	proteasomal protein catabolic process	RT		7	0.4	0.068	1
GOTERM_BP_DIRECT	positive regulation of cell death	RT		7	0.4	0.068	1
GOTERM_BP_DIRECT	vesicle-mediated transport	RT		26	1.6	0.07	1
GOTERM_BP_DIRECT	DNA methylation involved in embryo development	RT		3	0.2	0.072	1
GOTERM_BP_DIRECT	positive regulation of cell cycle G2/M phase transition	RT		3	0.2	0.072	1
GOTERM_BP_DIRECT	mature ribosome assembly	RT		3	0.2	0.072	1
GOTERM_BP_DIRECT	purine nucleobase biosynthetic process	RT		3	0.2	0.072	1
GOTERM_BP_DIRECT	regulation of autophagosome maturation	RT		3	0.2	0.072	1
GOTERM_BP_DIRECT	negative regulation of RNA splicing	RT		3	0.2	0.072	1
GOTERM_BP_DIRECT	regulation of systemic arterial blood pressure by endothelin	RT		3	0.2	0.072	1
GOTERM_BP_DIRECT	negative regulation of PERK-mediated unfolded protein response	RT		3	0.2	0.072	1
GOTERM_BP_DIRECT	response to mitochondrial depolarisation	RT		3	0.2	0.072	1
GOTERM_BP_DIRECT	mRNA transcription	RT		3	0.2	0.072	1
GOTERM_BP_DIRECT	vascular smooth muscle cell proliferation	RT		3	0.2	0.072	1
GOTERM_BP_DIRECT	cellular amide catabolic process	RT		3	0.2	0.072	1
GOTERM_BP_DIRECT	regulation of dosage compensation by inactivation of X chromosome	RT		4	0.2	0.073	1
GOTERM_BP_DIRECT	response to muramyl dipeptide	RT		4	0.2	0.073	1
GOTERM_BP_DIRECT	mucus secretion	RT		4	0.2	0.073	1
GOTERM_BP_DIRECT	cardiac muscle cell apoptotic process	RT		4	0.2	0.073	1
GOTERM_BP_DIRECT	cellular response to osmotic stress	RT		4	0.2	0.073	1
GOTERM_BP_DIRECT	negative regulation of hippo signaling	RT		4	0.2	0.073	1
GOTERM_BP_DIRECT	negative regulation by host of viral transcription	RT		4	0.2	0.073	1
GOTERM_BP_DIRECT	rRNA transcription	RT		4	0.2	0.073	1
GOTERM_BP_DIRECT	negative regulation of peptidyl-tyrosine phosphorylation	RT		4	0.2	0.073	1
GOTERM_BP_DIRECT	UV protection	RT		4	0.2	0.073	1
GOTERM_BP_DIRECT	cellular response to organic cyclic compound	RT		8	0.5	0.073	1
GOTERM_BP_DIRECT	negative regulation of telomere maintenance via telomerase	RT		5	0.3	0.073	1
GOTERM_BP_DIRECT	mRNA splice site selection	RT		5	0.3	0.073	1
GOTERM_BP_DIRECT	positive regulation of proteasomal protein catabolic process	RT		5	0.3	0.073	1
GOTERM_BP_DIRECT	Fc-gamma receptor signaling pathway involved in phagocytosis	RT		5	0.3	0.073	1
GOTERM_BP_DIRECT	protein glycosylation	RT		15	0.9	0.073	1
GOTERM_BP_DIRECT	Wnt signaling pathway	RT		22	1.4	0.074	1
GOTERM_BP_DIRECT	retrograde transport, endosome to Golgi	RT		12	0.7	0.074	1
GOTERM_BP_DIRECT	mitotic G2 DNA damage checkpoint	RT		7	0.4	0.076	1
GOTERM_BP_DIRECT	aerobic respiration	RT		10	0.6	0.076	1
GOTERM_BP_DIRECT	positive regulation of autophagy	RT		12	0.7	0.079	1
GOTERM_BP_DIRECT	glutathione metabolic process	RT		8	0.5	0.08	1
GOTERM_BP_DIRECT	response to virus	RT		14	0.9	0.08	1
GOTERM_BP_DIRECT	Rho protein signal transduction	RT		9	0.6	0.081	1
GOTERM_BP_DIRECT	hemopoiesis	RT		10	0.6	0.081	1
GOTERM_BP_DIRECT	membrane fission	RT		7	0.4	0.084	1
GOTERM_BP_DIRECT	positive regulation of protein localization to nucleus	RT		7	0.4	0.084	1
GOTERM_BP_DIRECT	protein monoubiquitination	RT		7	0.4	0.084	1
GOTERM_BP_DIRECT	regulation of actin filament polymerization	RT		7	0.4	0.084	1
GOTERM_BP_DIRECT	regulation of myelination	RT		5	0.3	0.084	1
GOTERM_BP_DIRECT	cytoskeleton-dependent cytokinesis	RT		5	0.3	0.084	1
GOTERM_BP_DIRECT	TOR signaling	RT		5	0.3	0.084	1
GOTERM_BP_DIRECT	multivesicular body sorting pathway	RT		5	0.3	0.084	1
GOTERM_BP_DIRECT	biosynthetic process	RT		6	0.4	0.086	1
GOTERM_BP_DIRECT	protein K63-linked deubiquitination	RT		6	0.4	0.086	1
GOTERM_BP_DIRECT	endodermal cell differentiation	RT		6	0.4	0.086	1
GOTERM_BP_DIRECT	multivesicular body assembly	RT		6	0.4	0.086	1
GOTERM_BP_DIRECT	methylation	RT		15	0.9	0.086	1
GOTERM_BP_DIRECT	response to retinoic acid	RT		8	0.5	0.087	1
GOTERM_BP_DIRECT	fatty acid beta-oxidation	RT		8	0.5	0.087	1
GOTERM_BP_DIRECT	positive regulation of canonical Wnt signaling pathway	RT		16	1	0.087	1
GOTERM_BP_DIRECT	viral budding from plasma membrane	RT		4	0.2	0.087	1
GOTERM_BP_DIRECT	regulation of Golgi organization	RT		4	0.2	0.087	1
GOTERM_BP_DIRECT	ruffle organization	RT		4	0.2	0.087	1
GOTERM_BP_DIRECT	endosomal lumen acidification	RT		4	0.2	0.087	1
GOTERM_BP_DIRECT	histone H4-K16 acetylation	RT		4	0.2	0.087	1
GOTERM_BP_DIRECT	positive regulation of ATP biosynthetic process	RT		4	0.2	0.087	1
GOTERM_BP_DIRECT	regulation of phosphoprotein phosphatase activity	RT		4	0.2	0.087	1
GOTERM_BP_DIRECT	interleukin-6-mediated signaling pathway	RT		4	0.2	0.087	1
GOTERM_BP_DIRECT	primary miRNA processing	RT		4	0.2	0.087	1
GOTERM_BP_DIRECT	neurotrophin TRK receptor signaling pathway	RT		4	0.2	0.087	1
GOTERM_BP_DIRECT	maintenance of protein location in nucleus	RT		4	0.2	0.087	1
GOTERM_BP_DIRECT	negative regulation of cell death	RT		10	0.6	0.087	1
GOTERM_BP_DIRECT	DNA duplex unwinding	RT		9	0.6	0.088	1
GOTERM_BP_DIRECT	actin cytoskeleton reorganization	RT		9	0.6	0.088	1
GOTERM_BP_DIRECT	regulation of translation	RT		12	0.7	0.09	1
GOTERM_BP_DIRECT	cytoplasmic translation	RT		12	0.7	0.09	1
GOTERM_BP_DIRECT	response to cAMP	RT		7	0.4	0.092	1
GOTERM_BP_DIRECT	nuclear-transcribed mRNA catabolic process, nonsense-mediated decay	RT		7	0.4	0.092	1
GOTERM_BP_DIRECT	cellular response to ionizing radiation	RT		7	0.4	0.092	1
GOTERM_BP_DIRECT	neural tube closure	RT		11	0.7	0.092	1
GOTERM_BP_DIRECT	protein autoubiquitination	RT		10	0.6	0.094	1
GOTERM_BP_DIRECT	positive regulation of G1/S transition of mitotic cell cycle	RT		8	0.5	0.094	1
GOTERM_BP_DIRECT	negative regulation of signal transduction	RT		8	0.5	0.094	1
GOTERM_BP_DIRECT	epidermal growth factor receptor signaling pathway	RT		8	0.5	0.094	1
GOTERM_BP_DIRECT	transcription initiation from RNA polymerase II promoter	RT		8	0.5	0.094	1
GOTERM_BP_DIRECT	negative regulation of sequence-specific DNA binding transcription factor activity	RT		12	0.7	0.095	1
GOTERM_BP_DIRECT	positive regulation of axonogenesis	RT		6	0.4	0.096	1
GOTERM_BP_DIRECT	viral protein processing	RT		6	0.4	0.096	1
GOTERM_BP_DIRECT	Golgi organization	RT		16	1	0.096	1
GOTERM_BP_DIRECT	vacuolar acidification	RT		5	0.3	0.096	1
GOTERM_BP_DIRECT	negative regulation of proteolysis	RT		5	0.3	0.096	1
GOTERM_BP_DIRECT	membrane protein ectodomain proteolysis	RT		5	0.3	0.096	1
GOTERM_BP_DIRECT	lipid biosynthetic process	RT		5	0.3	0.096	1
GOTERM_BP_DIRECT	cellular response to fatty acid	RT		5	0.3	0.096	1
GOTERM_BP_DIRECT	L-ascorbic acid metabolic process	RT		3	0.2	0.096	1
GOTERM_BP_DIRECT	ATF6-mediated unfolded protein response	RT		3	0.2	0.096	1
GOTERM_BP_DIRECT	positive regulation of protein localization to centrosome	RT		3	0.2	0.096	1
GOTERM_BP_DIRECT	negative regulation of smoothened signaling pathway involved in dorsal/ventral neural tube patterning	RT		3	0.2	0.096	1
GOTERM_BP_DIRECT	RIG-I signaling pathway	RT		3	0.2	0.096	1
GOTERM_BP_DIRECT	establishment of mitotic sister chromatid cohesion	RT		3	0.2	0.096	1
GOTERM_BP_DIRECT	positive regulation of cysteine-type endopeptidase activity involved in apoptotic signaling pathway	RT		3	0.2	0.096	1
GOTERM_BP_DIRECT	maintenance of DNA methylation	RT		3	0.2	0.096	1
GOTERM_BP_DIRECT	mitochondrial respiratory chain complex assembly	RT		3	0.2	0.096	1
GOTERM_BP_DIRECT	'de novo' XMP biosynthetic process	RT		3	0.2	0.096	1
GOTERM_BP_DIRECT	telomere maintenance in response to DNA damage	RT		3	0.2	0.096	1
GOTERM_BP_DIRECT	neuron apoptotic process	RT		11	0.7	0.098	1

## Sheet: Hypoxia_BP
Category	Term	RT	Genes	Count	%	P-Value	Benjamini
GOTERM_BP_DIRECT	mRNA splicing, via spliceosome	RT		43	2.5	1.2e-08	6.2e-05
GOTERM_BP_DIRECT	cell division	RT		63	3.7	1.8e-07	0.00046
GOTERM_BP_DIRECT	RNA splicing	RT		40	2.4	1.3e-06	0.0022
GOTERM_BP_DIRECT	protein transport	RT		67	4	1.8e-06	0.0022
GOTERM_BP_DIRECT	cellular response to epidermal growth factor stimulus	RT		16	0.9	4e-06	0.004
GOTERM_BP_DIRECT	actin cytoskeleton organization	RT		41	2.4	5.7e-06	0.0044
GOTERM_BP_DIRECT	DNA repair	RT		49	2.9	6.6e-06	0.0044
GOTERM_BP_DIRECT	positive regulation of transcription, DNA-templated	RT		95	5.6	7e-06	0.0044
GOTERM_BP_DIRECT	protein ubiquitination	RT		70	4.1	1.3e-05	0.0072
GOTERM_BP_DIRECT	chromosome segregation	RT		22	1.3	3.2e-05	0.016
GOTERM_BP_DIRECT	intracellular protein transport	RT		50	3	6.4e-05	0.029
GOTERM_BP_DIRECT	cell cycle	RT		53	3.1	7.1e-05	0.03
GOTERM_BP_DIRECT	ubiquitin-dependent ERAD pathway	RT		19	1.1	8.1e-05	0.031
GOTERM_BP_DIRECT	regulation of translational initiation	RT		11	0.7	0.00012	0.044
GOTERM_BP_DIRECT	positive regulation of I-kappaB kinase/NF-kappaB signaling	RT		34	2	0.00014	0.049
GOTERM_BP_DIRECT	citrate metabolic process	RT		5	0.3	0.00021	0.067
GOTERM_BP_DIRECT	skeletal muscle tissue regeneration	RT		8	0.5	0.00023	0.069
GOTERM_BP_DIRECT	mitochondrial translation	RT		20	1.2	0.00026	0.07
GOTERM_BP_DIRECT	mRNA processing	RT		37	2.2	0.00026	0.07
GOTERM_BP_DIRECT	regulation of RNA splicing	RT		18	1.1	0.00031	0.074
GOTERM_BP_DIRECT	chromatin organization	RT		46	2.7	0.00031	0.074
GOTERM_BP_DIRECT	negative regulation of protein kinase activity	RT		16	0.9	0.00034	0.077
GOTERM_BP_DIRECT	proteasome-mediated ubiquitin-dependent protein catabolic process	RT		35	2.1	0.00036	0.077
GOTERM_BP_DIRECT	activation of protein kinase activity	RT		11	0.7	0.00037	0.077
GOTERM_BP_DIRECT	regulation of translation	RT		19	1.1	0.00038	0.077
GOTERM_BP_DIRECT	cellular response to DNA damage stimulus	RT		43	2.5	0.0004	0.078
GOTERM_BP_DIRECT	ribosome biogenesis	RT		12	0.7	0.00044	0.079
GOTERM_BP_DIRECT	regulation of signal transduction by p53 class mediator	RT		12	0.7	0.00044	0.079
GOTERM_BP_DIRECT	tRNA aminoacylation for protein translation	RT		9	0.5	0.00045	0.079
GOTERM_BP_DIRECT	mRNA transport	RT		19	1.1	0.0005	0.084
GOTERM_BP_DIRECT	amyloid precursor protein catabolic process	RT		7	0.4	0.00051	0.084
GOTERM_BP_DIRECT	positive regulation of translation	RT		18	1.1	0.00055	0.087
GOTERM_BP_DIRECT	actin filament bundle assembly	RT		11	0.7	0.0006	0.092
GOTERM_BP_DIRECT	positive regulation of transcription of nuclear large rRNA transcript from RNA polymerase I promoter	RT		6	0.4	0.00066	0.095
GOTERM_BP_DIRECT	RNA polymerase I transcriptional preinitiation complex assembly	RT		6	0.4	0.00066	0.095
GOTERM_BP_DIRECT	fibroblast proliferation	RT		11	0.7	0.00076	0.1
GOTERM_BP_DIRECT	wound healing, spreading of cells	RT		7	0.4	0.0008	0.1
GOTERM_BP_DIRECT	positive regulation of ruffle assembly	RT		7	0.4	0.0008	0.1
GOTERM_BP_DIRECT	rhythmic process	RT		17	1	0.0008	0.1
GOTERM_BP_DIRECT	positive regulation of transcription elongation from RNA polymerase II promoter	RT		13	0.8	0.00085	0.11
GOTERM_BP_DIRECT	DNA replication	RT		22	1.3	0.00091	0.11
GOTERM_BP_DIRECT	nucleocytoplasmic transport	RT		13	0.8	0.001	0.12
GOTERM_BP_DIRECT	glucose homeostasis	RT		22	1.3	0.001	0.12
GOTERM_BP_DIRECT	positive regulation of cell growth	RT		18	1.1	0.0012	0.14
GOTERM_BP_DIRECT	positive regulation of miRNA mediated inhibition of translation	RT		5	0.3	0.0013	0.14
GOTERM_BP_DIRECT	maintenance of DNA methylation	RT		5	0.3	0.0013	0.14
GOTERM_BP_DIRECT	posttranscriptional gene silencing by RNA	RT		6	0.4	0.0018	0.19
GOTERM_BP_DIRECT	positive regulation of mitochondrial membrane potential	RT		6	0.4	0.0018	0.19
GOTERM_BP_DIRECT	histone monoubiquitination	RT		6	0.4	0.0018	0.19
GOTERM_BP_DIRECT	membrane protein ectodomain proteolysis	RT		8	0.5	0.0019	0.19
GOTERM_BP_DIRECT	negative regulation of mRNA splicing, via spliceosome	RT		8	0.5	0.0019	0.19
GOTERM_BP_DIRECT	retrograde transport, endosome to Golgi	RT		17	1	0.002	0.19
GOTERM_BP_DIRECT	translation	RT		32	1.9	0.002	0.19
GOTERM_BP_DIRECT	vesicle-mediated transport	RT		34	2	0.0021	0.2
GOTERM_BP_DIRECT	cellular iron ion homeostasis	RT		14	0.8	0.0021	0.2
GOTERM_BP_DIRECT	methylation	RT		21	1.2	0.0022	0.2
GOTERM_BP_DIRECT	macromolecular complex assembly	RT		24	1.4	0.0024	0.21
GOTERM_BP_DIRECT	chromatin remodeling	RT		44	2.6	0.0024	0.21
GOTERM_BP_DIRECT	regulation of alternative mRNA splicing, via spliceosome	RT		14	0.8	0.0025	0.21
GOTERM_BP_DIRECT	positive regulation of neuron death	RT		10	0.6	0.0025	0.21
GOTERM_BP_DIRECT	positive regulation of TORC1 signaling	RT		12	0.7	0.0029	0.24
GOTERM_BP_DIRECT	cholesterol biosynthetic process	RT		10	0.6	0.003	0.25
GOTERM_BP_DIRECT	actin cytoskeleton reorganization	RT		13	0.8	0.0031	0.25
GOTERM_BP_DIRECT	interstrand cross-link repair	RT		10	0.6	0.0037	0.28
GOTERM_BP_DIRECT	cytoskeleton organization	RT		24	1.4	0.0037	0.28
GOTERM_BP_DIRECT	apoptotic process	RT		71	4.2	0.0039	0.28
GOTERM_BP_DIRECT	TORC1 signaling	RT		6	0.4	0.004	0.28
GOTERM_BP_DIRECT	protein import into mitochondrial outer membrane	RT		6	0.4	0.004	0.28
GOTERM_BP_DIRECT	negative regulation of translation	RT		17	1	0.004	0.28
GOTERM_BP_DIRECT	positive regulation of transcription from RNA polymerase II promoter	RT		128	7.6	0.0041	0.28
GOTERM_BP_DIRECT	alternative mRNA splicing, via spliceosome	RT		8	0.5	0.0041	0.28
GOTERM_BP_DIRECT	beta-amyloid formation	RT		5	0.3	0.0041	0.28
GOTERM_BP_DIRECT	Notch receptor processing	RT		5	0.3	0.0041	0.28
GOTERM_BP_DIRECT	viral entry into host cell	RT		18	1.1	0.0042	0.29
GOTERM_BP_DIRECT	membrane organization	RT		9	0.5	0.0044	0.3
GOTERM_BP_DIRECT	negative regulation of apoptotic process	RT		63	3.7	0.0045	0.3
GOTERM_BP_DIRECT	spliceosomal complex assembly	RT		8	0.5	0.0051	0.34
GOTERM_BP_DIRECT	positive regulation of telomere maintenance via telomerase	RT		9	0.5	0.0053	0.35
GOTERM_BP_DIRECT	base-excision repair, gap-filling	RT		6	0.4	0.0055	0.35
GOTERM_BP_DIRECT	histone methylation	RT		6	0.4	0.0055	0.35
GOTERM_BP_DIRECT	endoplasmic reticulum mannose trimming	RT		6	0.4	0.0055	0.35
GOTERM_BP_DIRECT	regulation of cell shape	RT		23	1.4	0.006	0.37
GOTERM_BP_DIRECT	defense response to virus	RT		32	1.9	0.0063	0.37
GOTERM_BP_DIRECT	nucleus organization	RT		8	0.5	0.0063	0.37
GOTERM_BP_DIRECT	negative regulation of erythrocyte differentiation	RT		5	0.3	0.0064	0.37
GOTERM_BP_DIRECT	tricarboxylic acid cycle	RT		9	0.5	0.0064	0.37
GOTERM_BP_DIRECT	intra-Golgi vesicle-mediated transport	RT		9	0.5	0.0064	0.37
GOTERM_BP_DIRECT	regulation of cell growth	RT		15	0.9	0.0066	0.38
GOTERM_BP_DIRECT	neuron apoptotic process	RT		15	0.9	0.0066	0.38
GOTERM_BP_DIRECT	ER to Golgi vesicle-mediated transport	RT		21	1.2	0.0071	0.4
GOTERM_BP_DIRECT	cell migration	RT		36	2.1	0.0075	0.42
GOTERM_BP_DIRECT	cellular response to dexamethasone stimulus	RT		8	0.5	0.0078	0.42
GOTERM_BP_DIRECT	protein stabilization	RT		31	1.8	0.0078	0.42
GOTERM_BP_DIRECT	regulation of mitotic cell cycle	RT		13	0.8	0.0078	0.42
GOTERM_BP_DIRECT	ubiquitin-dependent protein catabolic process	RT		37	2.2	0.008	0.43
GOTERM_BP_DIRECT	regulation of protein stability	RT		16	0.9	0.0086	0.45
GOTERM_BP_DIRECT	regulation of mitotic nuclear division	RT		7	0.4	0.0091	0.46
GOTERM_BP_DIRECT	cap-dependent translational initiation	RT		4	0.2	0.0092	0.46
GOTERM_BP_DIRECT	attachment of GPI anchor to protein	RT		4	0.2	0.0092	0.46
GOTERM_BP_DIRECT	positive regulation of mRNA 3'-end processing	RT		4	0.2	0.0092	0.46
GOTERM_BP_DIRECT	protein targeting to mitochondrion	RT		8	0.5	0.0094	0.46
GOTERM_BP_DIRECT	positive regulation of viral genome replication	RT		8	0.5	0.0094	0.46
GOTERM_BP_DIRECT	autophagy	RT		23	1.4	0.0094	0.46
GOTERM_BP_DIRECT	negative regulation of transcription, DNA-templated	RT		66	3.9	0.0095	0.46
GOTERM_BP_DIRECT	protein dephosphorylation	RT		19	1.1	0.0099	0.48
GOTERM_BP_DIRECT	mRNA export from nucleus	RT		12	0.7	0.01	0.48
GOTERM_BP_DIRECT	positive regulation of protein metabolic process	RT		7	0.4	0.011	0.53
GOTERM_BP_DIRECT	response to UV	RT		10	0.6	0.011	0.53
GOTERM_BP_DIRECT	positive regulation of substrate adhesion-dependent cell spreading	RT		10	0.6	0.011	0.53
GOTERM_BP_DIRECT	positive regulation of cell migration	RT		34	2	0.012	0.55
GOTERM_BP_DIRECT	dendrite morphogenesis	RT		9	0.5	0.013	0.57
GOTERM_BP_DIRECT	protein import into nucleus	RT		17	1	0.013	0.57
GOTERM_BP_DIRECT	neuron projection maintenance	RT		5	0.3	0.013	0.58
GOTERM_BP_DIRECT	erythrocyte differentiation	RT		11	0.7	0.013	0.58
GOTERM_BP_DIRECT	DNA methylation	RT		8	0.5	0.014	0.59
GOTERM_BP_DIRECT	positive regulation of transcription from RNA polymerase I promoter	RT		7	0.4	0.014	0.6
GOTERM_BP_DIRECT	negative regulation of transcription from RNA polymerase II promoter	RT		104	6.1	0.014	0.61
GOTERM_BP_DIRECT	membrane fission	RT		9	0.5	0.015	0.63
GOTERM_BP_DIRECT	cellular response to increased oxygen levels	RT		4	0.2	0.015	0.63
GOTERM_BP_DIRECT	apical junction assembly	RT		4	0.2	0.015	0.63
GOTERM_BP_DIRECT	vesicle-mediated transport in synapse	RT		4	0.2	0.015	0.63
GOTERM_BP_DIRECT	cellular response to extracellular stimulus	RT		6	0.4	0.016	0.68
GOTERM_BP_DIRECT	protein methylation	RT		7	0.4	0.017	0.68
GOTERM_BP_DIRECT	stress granule assembly	RT		7	0.4	0.017	0.68
GOTERM_BP_DIRECT	nuclear-transcribed mRNA catabolic process, nonsense-mediated decay	RT		9	0.5	0.017	0.68
GOTERM_BP_DIRECT	membrane protein intracellular domain proteolysis	RT		5	0.3	0.018	0.71
GOTERM_BP_DIRECT	positive regulation of integrin-mediated signaling pathway	RT		5	0.3	0.018	0.71
GOTERM_BP_DIRECT	regulation of circadian rhythm	RT		12	0.7	0.018	0.71
GOTERM_BP_DIRECT	negative regulation of apoptotic signaling pathway	RT		8	0.5	0.019	0.72
GOTERM_BP_DIRECT	positive regulation of type I interferon production	RT		8	0.5	0.019	0.72
GOTERM_BP_DIRECT	stem cell population maintenance	RT		11	0.7	0.019	0.72
GOTERM_BP_DIRECT	G2/M transition of mitotic cell cycle	RT		11	0.7	0.019	0.72
GOTERM_BP_DIRECT	regulation of centromeric sister chromatid cohesion	RT		3	0.2	0.019	0.73
GOTERM_BP_DIRECT	histone H3 acetylation	RT		10	0.6	0.019	0.73
GOTERM_BP_DIRECT	positive regulation of histone deacetylation	RT		6	0.4	0.02	0.74
GOTERM_BP_DIRECT	RNA metabolic process	RT		6	0.4	0.02	0.74
GOTERM_BP_DIRECT	regulation of meiotic cell cycle	RT		6	0.4	0.02	0.74
GOTERM_BP_DIRECT	ATP biosynthetic process	RT		6	0.4	0.02	0.74
GOTERM_BP_DIRECT	negative regulation of protein phosphorylation	RT		14	0.8	0.021	0.76
GOTERM_BP_DIRECT	mRNA stabilization	RT		8	0.5	0.022	0.77
GOTERM_BP_DIRECT	positive regulation of TOR signaling	RT		8	0.5	0.022	0.77
GOTERM_BP_DIRECT	retrograde vesicle-mediated transport, Golgi to ER	RT		10	0.6	0.022	0.77
GOTERM_BP_DIRECT	learning or memory	RT		12	0.7	0.022	0.77
GOTERM_BP_DIRECT	positive regulation of gene expression, epigenetic	RT		9	0.5	0.022	0.77
GOTERM_BP_DIRECT	hypermethylation of CpG island	RT		4	0.2	0.023	0.77
GOTERM_BP_DIRECT	protein localization to nuclear envelope	RT		4	0.2	0.023	0.77
GOTERM_BP_DIRECT	secretion	RT		4	0.2	0.023	0.77
GOTERM_BP_DIRECT	mRNA metabolic process	RT		4	0.2	0.023	0.77
GOTERM_BP_DIRECT	negative regulation of transcription from RNA polymerase I promoter	RT		4	0.2	0.023	0.77
GOTERM_BP_DIRECT	protein processing	RT		14	0.8	0.023	0.77
GOTERM_BP_DIRECT	regulation of phosphoprotein phosphatase activity	RT		5	0.3	0.023	0.77
GOTERM_BP_DIRECT	vacuolar transport	RT		5	0.3	0.023	0.77
GOTERM_BP_DIRECT	T cell mediated cytotoxicity	RT		5	0.3	0.023	0.77
GOTERM_BP_DIRECT	negative regulation of intrinsic apoptotic signaling pathway	RT		7	0.4	0.024	0.78
GOTERM_BP_DIRECT	interferon-gamma-mediated signaling pathway	RT		7	0.4	0.024	0.78
GOTERM_BP_DIRECT	G1/S transition of mitotic cell cycle	RT		12	0.7	0.024	0.79
GOTERM_BP_DIRECT	mRNA splice site selection	RT		6	0.4	0.025	0.79
GOTERM_BP_DIRECT	negative regulation of release of cytochrome c from mitochondria	RT		6	0.4	0.025	0.79
GOTERM_BP_DIRECT	3'-UTR-mediated mRNA stabilization	RT		6	0.4	0.025	0.79
GOTERM_BP_DIRECT	regulation of mitotic spindle organization	RT		6	0.4	0.025	0.79
GOTERM_BP_DIRECT	DNA-dependent DNA replication	RT		8	0.5	0.025	0.79
GOTERM_BP_DIRECT	response to progesterone	RT		8	0.5	0.025	0.79
GOTERM_BP_DIRECT	cellular response to insulin stimulus	RT		16	0.9	0.026	0.82
GOTERM_BP_DIRECT	insulin receptor signaling pathway	RT		12	0.7	0.027	0.82
GOTERM_BP_DIRECT	cellular response to oxidative stress	RT		15	0.9	0.027	0.82
GOTERM_BP_DIRECT	response to oxidative stress	RT		18	1.1	0.027	0.82
GOTERM_BP_DIRECT	mitotic cell cycle	RT		21	1.2	0.027	0.83
GOTERM_BP_DIRECT	positive regulation of apoptotic process	RT		39	2.3	0.028	0.83
GOTERM_BP_DIRECT	positive regulation of NF-kappaB transcription factor activity	RT		22	1.3	0.028	0.83
GOTERM_BP_DIRECT	pancreas development	RT		7	0.4	0.028	0.83
GOTERM_BP_DIRECT	cellular response to leukemia inhibitory factor	RT		16	0.9	0.029	0.84
GOTERM_BP_DIRECT	microtubule cytoskeleton organization	RT		20	1.2	0.029	0.84
GOTERM_BP_DIRECT	actin filament organization	RT		21	1.2	0.029	0.84
GOTERM_BP_DIRECT	protein autoubiquitination	RT		12	0.7	0.029	0.84
GOTERM_BP_DIRECT	regulation of apoptotic process	RT		30	1.8	0.03	0.84
GOTERM_BP_DIRECT	cargo loading into COPII-coated vesicle	RT		5	0.3	0.03	0.84
GOTERM_BP_DIRECT	protein localization to lysosome	RT		5	0.3	0.03	0.84
GOTERM_BP_DIRECT	positive regulation of cytoplasmic translation	RT		5	0.3	0.03	0.84
GOTERM_BP_DIRECT	regulation of transcription elongation from RNA polymerase II promoter	RT		6	0.4	0.03	0.84
GOTERM_BP_DIRECT	negative regulation of type I interferon-mediated signaling pathway	RT		6	0.4	0.03	0.84
GOTERM_BP_DIRECT	nuclear-transcribed mRNA poly(A) tail shortening	RT		6	0.4	0.03	0.84
GOTERM_BP_DIRECT	protein phosphorylation	RT		49	2.9	0.031	0.86
GOTERM_BP_DIRECT	negative regulation of nuclear-transcribed mRNA catabolic process, deadenylation-dependent decay	RT		4	0.2	0.032	0.88
GOTERM_BP_DIRECT	DNA topological change	RT		4	0.2	0.032	0.88
GOTERM_BP_DIRECT	regulation of Rho protein signal transduction	RT		7	0.4	0.033	0.89
GOTERM_BP_DIRECT	regulation of cell cycle	RT		32	1.9	0.033	0.91
GOTERM_BP_DIRECT	translational initiation	RT		10	0.6	0.034	0.91
GOTERM_BP_DIRECT	response to calcium ion	RT		10	0.6	0.034	0.91
GOTERM_BP_DIRECT	cytoplasmic translation	RT		14	0.8	0.035	0.91
GOTERM_BP_DIRECT	activation of cysteine-type endopeptidase activity involved in apoptotic process	RT		13	0.8	0.035	0.91
GOTERM_BP_DIRECT	response to virus	RT		16	0.9	0.035	0.91
GOTERM_BP_DIRECT	regulation of dendrite morphogenesis	RT		6	0.4	0.036	0.91
GOTERM_BP_DIRECT	regulation of protein localization to plasma membrane	RT		6	0.4	0.036	0.91
GOTERM_BP_DIRECT	anaphase-promoting complex-dependent catabolic process	RT		9	0.5	0.036	0.91
GOTERM_BP_DIRECT	gene silencing by RNA	RT		9	0.5	0.036	0.91
GOTERM_BP_DIRECT	spindle assembly involved in female meiosis I	RT		3	0.2	0.036	0.91
GOTERM_BP_DIRECT	positive regulation of Wnt protein secretion	RT		3	0.2	0.036	0.91
GOTERM_BP_DIRECT	positive regulation by virus of viral protein levels in host cell	RT		3	0.2	0.036	0.91
GOTERM_BP_DIRECT	actin filament fragmentation	RT		3	0.2	0.036	0.91
GOTERM_BP_DIRECT	establishment of epithelial cell apical/basal polarity	RT		5	0.3	0.037	0.91
GOTERM_BP_DIRECT	folic acid metabolic process	RT		5	0.3	0.037	0.91
GOTERM_BP_DIRECT	hyaluronan catabolic process	RT		5	0.3	0.037	0.91
GOTERM_BP_DIRECT	membrane budding	RT		5	0.3	0.037	0.91
GOTERM_BP_DIRECT	striated muscle cell differentiation	RT		5	0.3	0.037	0.91
GOTERM_BP_DIRECT	regulation of gene expression, epigenetic	RT		8	0.5	0.038	0.91
GOTERM_BP_DIRECT	negative regulation of I-kappaB kinase/NF-kappaB signaling	RT		10	0.6	0.038	0.91
GOTERM_BP_DIRECT	establishment or maintenance of cell polarity	RT		10	0.6	0.038	0.91
GOTERM_BP_DIRECT	negative regulation of cysteine-type endopeptidase activity involved in apoptotic process	RT		10	0.6	0.038	0.91
GOTERM_BP_DIRECT	ubiquitin-dependent protein catabolic process via the multivesicular body sorting pathway	RT		7	0.4	0.038	0.91
GOTERM_BP_DIRECT	multivesicular body assembly	RT		7	0.4	0.038	0.91
GOTERM_BP_DIRECT	neuromuscular process controlling balance	RT		9	0.5	0.04	0.96
GOTERM_BP_DIRECT	negative regulation of TORC1 signaling	RT		9	0.5	0.04	0.96
GOTERM_BP_DIRECT	extrinsic apoptotic signaling pathway via death domain receptors	RT		8	0.5	0.042	0.97
GOTERM_BP_DIRECT	release of cytochrome c from mitochondria	RT		6	0.4	0.042	0.97
GOTERM_BP_DIRECT	regulation of cell size	RT		6	0.4	0.042	0.97
GOTERM_BP_DIRECT	regulation of mitotic spindle assembly	RT		6	0.4	0.042	0.97
GOTERM_BP_DIRECT	N-terminal protein amino acid acetylation	RT		4	0.2	0.043	0.97
GOTERM_BP_DIRECT	angiogenesis involved in wound healing	RT		4	0.2	0.043	0.97
GOTERM_BP_DIRECT	modulation of age-related behavioral decline	RT		4	0.2	0.043	0.97
GOTERM_BP_DIRECT	ESCRT III complex disassembly	RT		4	0.2	0.043	0.97
GOTERM_BP_DIRECT	mitochondrial ATP synthesis coupled electron transport	RT		4	0.2	0.043	0.97
GOTERM_BP_DIRECT	mitochondrial DNA replication	RT		4	0.2	0.043	0.97
GOTERM_BP_DIRECT	negative regulation of ubiquitin protein ligase activity	RT		4	0.2	0.043	0.97
GOTERM_BP_DIRECT	protein autophosphorylation	RT		23	1.4	0.043	0.98
GOTERM_BP_DIRECT	negative regulation by host of viral release from host cell	RT		5	0.3	0.045	1
GOTERM_BP_DIRECT	positive regulation of telomere maintenance	RT		5	0.3	0.045	1
GOTERM_BP_DIRECT	positive regulation of telomere capping	RT		5	0.3	0.045	1
GOTERM_BP_DIRECT	regulation of cell migration	RT		16	0.9	0.046	1
GOTERM_BP_DIRECT	cellular response to ionizing radiation	RT		8	0.5	0.048	1
GOTERM_BP_DIRECT	negative regulation of gene expression	RT		36	2.1	0.048	1
GOTERM_BP_DIRECT	maintenance of permeability of blood-brain barrier	RT		7	0.4	0.05	1
GOTERM_BP_DIRECT	positive regulation of macroautophagy	RT		7	0.4	0.05	1
GOTERM_BP_DIRECT	protein export from nucleus	RT		7	0.4	0.05	1
GOTERM_BP_DIRECT	ATP metabolic process	RT		7	0.4	0.05	1
GOTERM_BP_DIRECT	RNA splicing, via transesterification reactions	RT		6	0.4	0.05	1
GOTERM_BP_DIRECT	poly(A)+ mRNA export from nucleus	RT		6	0.4	0.05	1
GOTERM_BP_DIRECT	regulation of focal adhesion assembly	RT		6	0.4	0.05	1
GOTERM_BP_DIRECT	cell-cell junction organization	RT		6	0.4	0.05	1
GOTERM_BP_DIRECT	regulation of cell morphogenesis	RT		6	0.4	0.05	1
GOTERM_BP_DIRECT	monoubiquitinated histone deubiquitination	RT		6	0.4	0.05	1
GOTERM_BP_DIRECT	platelet aggregation	RT		9	0.5	0.05	1
GOTERM_BP_DIRECT	mRNA transcription from RNA polymerase II promoter	RT		9	0.5	0.05	1
GOTERM_BP_DIRECT	Rho protein signal transduction	RT		10	0.6	0.05	1
GOTERM_BP_DIRECT	regulation of DNA repair	RT		10	0.6	0.05	1
GOTERM_BP_DIRECT	establishment of protein localization	RT		8	0.5	0.053	1
GOTERM_BP_DIRECT	cellular response to mechanical stimulus	RT		12	0.7	0.053	1
GOTERM_BP_DIRECT	receptor-mediated endocytosis	RT		12	0.7	0.053	1
GOTERM_BP_DIRECT	in utero embryonic development	RT		26	1.5	0.054	1
GOTERM_BP_DIRECT	DNA synthesis involved in DNA repair	RT		5	0.3	0.055	1
GOTERM_BP_DIRECT	dopamine receptor signaling pathway	RT		5	0.3	0.055	1
GOTERM_BP_DIRECT	negative regulation of catalytic activity	RT		5	0.3	0.055	1
GOTERM_BP_DIRECT	mRNA cis splicing, via spliceosome	RT		5	0.3	0.055	1
GOTERM_BP_DIRECT	IRES-dependent viral translational initiation	RT		4	0.2	0.055	1
GOTERM_BP_DIRECT	positive regulation of endopeptidase activity	RT		4	0.2	0.055	1
GOTERM_BP_DIRECT	CRD-mediated mRNA stabilization	RT		4	0.2	0.055	1
GOTERM_BP_DIRECT	regulation of attachment of spindle microtubules to kinetochore	RT		4	0.2	0.055	1
GOTERM_BP_DIRECT	positive regulation of protein exit from endoplasmic reticulum	RT		4	0.2	0.055	1
GOTERM_BP_DIRECT	antigen processing and presentation of endogenous peptide antigen via MHC class I	RT		4	0.2	0.055	1
GOTERM_BP_DIRECT	negative regulation of production of miRNAs involved in gene silencing by miRNA	RT		4	0.2	0.055	1
GOTERM_BP_DIRECT	protein localization to mitochondrion	RT		4	0.2	0.055	1
GOTERM_BP_DIRECT	vesicle fusion with vacuole	RT		4	0.2	0.055	1
GOTERM_BP_DIRECT	multivesicular body-lysosome fusion	RT		4	0.2	0.055	1
GOTERM_BP_DIRECT	positive regulation of mitotic cell cycle	RT		7	0.4	0.056	1
GOTERM_BP_DIRECT	mRNA polyadenylation	RT		7	0.4	0.056	1
GOTERM_BP_DIRECT	positive regulation of telomerase activity	RT		7	0.4	0.056	1
GOTERM_BP_DIRECT	rRNA processing	RT		18	1.1	0.057	1
GOTERM_BP_DIRECT	cellular response to sodium arsenite	RT		3	0.2	0.057	1
GOTERM_BP_DIRECT	protein localization to bicellular tight junction	RT		3	0.2	0.057	1
GOTERM_BP_DIRECT	regulation of modification of postsynaptic actin cytoskeleton	RT		3	0.2	0.057	1
GOTERM_BP_DIRECT	positive regulation of amyloid fibril formation	RT		3	0.2	0.057	1
GOTERM_BP_DIRECT	chromatin reprogramming in the zygote	RT		3	0.2	0.057	1
GOTERM_BP_DIRECT	nucleolus organization	RT		3	0.2	0.057	1
GOTERM_BP_DIRECT	positive regulation of DNA topoisomerase (ATP-hydrolyzing) activity	RT		3	0.2	0.057	1
GOTERM_BP_DIRECT	positive regulation of telomere maintenance via telomere lengthening	RT		3	0.2	0.057	1
GOTERM_BP_DIRECT	negative regulation of hematopoietic stem cell differentiation	RT		3	0.2	0.057	1
GOTERM_BP_DIRECT	positive regulation of RNA polymerase II transcriptional preinitiation complex assembly	RT		3	0.2	0.057	1
GOTERM_BP_DIRECT	cilium disassembly	RT		3	0.2	0.057	1
GOTERM_BP_DIRECT	natural killer cell proliferation	RT		3	0.2	0.057	1
GOTERM_BP_DIRECT	cell proliferation	RT		22	1.3	0.059	1
GOTERM_BP_DIRECT	phagocytosis	RT		11	0.7	0.059	1
GOTERM_BP_DIRECT	protein localization to nucleus	RT		8	0.5	0.059	1
GOTERM_BP_DIRECT	positive regulation of interferon-beta production	RT		8	0.5	0.059	1
GOTERM_BP_DIRECT	osteoblast differentiation	RT		17	1	0.06	1
GOTERM_BP_DIRECT	positive regulation of JNK cascade	RT		14	0.8	0.061	1
GOTERM_BP_DIRECT	positive regulation of GTPase activity	RT		23	1.4	0.064	1
GOTERM_BP_DIRECT	nucleosome disassembly	RT		5	0.3	0.065	1
GOTERM_BP_DIRECT	negative regulation of translational initiation	RT		5	0.3	0.065	1
GOTERM_BP_DIRECT	cellular response to glucose starvation	RT		10	0.6	0.065	1
GOTERM_BP_DIRECT	nucleotide-excision repair	RT		8	0.5	0.066	1
GOTERM_BP_DIRECT	cell redox homeostasis	RT		8	0.5	0.066	1
GOTERM_BP_DIRECT	Rac protein signal transduction	RT		6	0.4	0.066	1
GOTERM_BP_DIRECT	regulation of multicellular organism growth	RT		6	0.4	0.066	1
GOTERM_BP_DIRECT	peptidyl-threonine phosphorylation	RT		11	0.7	0.069	1
GOTERM_BP_DIRECT	dephosphorylation	RT		11	0.7	0.069	1
GOTERM_BP_DIRECT	late endosome to vacuole transport via multivesicular body sorting pathway	RT		4	0.2	0.069	1
GOTERM_BP_DIRECT	amyloid precursor protein metabolic process	RT		4	0.2	0.069	1
GOTERM_BP_DIRECT	anoikis	RT		4	0.2	0.069	1
GOTERM_BP_DIRECT	mitochondrial respiratory chain complex III assembly	RT		4	0.2	0.069	1
GOTERM_BP_DIRECT	response to estradiol	RT		14	0.8	0.07	1
GOTERM_BP_DIRECT	negative regulation of proteasomal ubiquitin-dependent protein catabolic process	RT		7	0.4	0.071	1
GOTERM_BP_DIRECT	cellular response to cadmium ion	RT		7	0.4	0.071	1
GOTERM_BP_DIRECT	lamellipodium assembly	RT		7	0.4	0.071	1
GOTERM_BP_DIRECT	negative regulation of autophagy	RT		10	0.6	0.071	1
GOTERM_BP_DIRECT	regulation of G1/S transition of mitotic cell cycle	RT		9	0.5	0.072	1
GOTERM_BP_DIRECT	response to hydrogen peroxide	RT		8	0.5	0.073	1
GOTERM_BP_DIRECT	intracellular signal transduction	RT		48	2.8	0.074	1
GOTERM_BP_DIRECT	mitochondrial transport	RT		6	0.4	0.075	1
GOTERM_BP_DIRECT	DNA replication initiation	RT		6	0.4	0.075	1
GOTERM_BP_DIRECT	ERAD pathway	RT		5	0.3	0.076	1
GOTERM_BP_DIRECT	corpus callosum development	RT		5	0.3	0.076	1
GOTERM_BP_DIRECT	negative regulation of peptidyl-threonine phosphorylation	RT		5	0.3	0.076	1
GOTERM_BP_DIRECT	negative regulation of protein ubiquitination involved in ubiquitin-dependent protein catabolic process	RT		5	0.3	0.076	1
GOTERM_BP_DIRECT	negative regulation of oxidative stress-induced intrinsic apoptotic signaling pathway	RT		5	0.3	0.076	1
GOTERM_BP_DIRECT	regulation of Arp2/3 complex-mediated actin nucleation	RT		5	0.3	0.076	1
GOTERM_BP_DIRECT	positive regulation of neuron migration	RT		5	0.3	0.076	1
GOTERM_BP_DIRECT	response to light stimulus	RT		5	0.3	0.076	1
GOTERM_BP_DIRECT	negative regulation of neuron apoptotic process	RT		20	1.2	0.077	1
GOTERM_BP_DIRECT	positive regulation of proteasomal ubiquitin-dependent protein catabolic process	RT		12	0.7	0.077	1
GOTERM_BP_DIRECT	I-kappaB kinase/NF-kappaB signaling	RT		10	0.6	0.077	1
GOTERM_BP_DIRECT	protein polyubiquitination	RT		24	1.4	0.078	1
GOTERM_BP_DIRECT	intrinsic apoptotic signaling pathway	RT		7	0.4	0.079	1
GOTERM_BP_DIRECT	chaperone-mediated protein folding	RT		8	0.5	0.08	1
GOTERM_BP_DIRECT	phosphatidylinositol biosynthetic process	RT		8	0.5	0.08	1
GOTERM_BP_DIRECT	negative regulation of protein catabolic process	RT		8	0.5	0.08	1
GOTERM_BP_DIRECT	Wnt signaling pathway	RT		23	1.4	0.08	1
GOTERM_BP_DIRECT	interaction with symbiont	RT		3	0.2	0.081	1
GOTERM_BP_DIRECT	leucine catabolic process	RT		3	0.2	0.081	1
GOTERM_BP_DIRECT	endodermal cell fate commitment	RT		3	0.2	0.081	1
GOTERM_BP_DIRECT	negative regulation of cell aging	RT		3	0.2	0.081	1
GOTERM_BP_DIRECT	immunoglobulin V(D)J recombination	RT		3	0.2	0.081	1
GOTERM_BP_DIRECT	purine nucleobase biosynthetic process	RT		3	0.2	0.081	1
GOTERM_BP_DIRECT	protein folding	RT		22	1.3	0.081	1
GOTERM_BP_DIRECT	phosphorylation	RT		32	1.9	0.082	1
GOTERM_BP_DIRECT	negative regulation of NF-kappaB transcription factor activity	RT		13	0.8	0.083	1
GOTERM_BP_DIRECT	transcription, DNA-templated	RT		15	0.9	0.084	1
GOTERM_BP_DIRECT	protein localization to plasma membrane	RT		20	1.2	0.084	1
GOTERM_BP_DIRECT	monoubiquitinated histone H2A deubiquitination	RT		6	0.4	0.085	1
GOTERM_BP_DIRECT	phagosome-lysosome fusion	RT		4	0.2	0.085	1
GOTERM_BP_DIRECT	adherens junction assembly	RT		4	0.2	0.085	1
GOTERM_BP_DIRECT	positive regulation of nuclear-transcribed mRNA poly(A) tail shortening	RT		4	0.2	0.085	1
GOTERM_BP_DIRECT	cellular response to interleukin-7	RT		4	0.2	0.085	1
GOTERM_BP_DIRECT	actin filament depolymerization	RT		4	0.2	0.085	1
GOTERM_BP_DIRECT	positive regulation of pseudopodium assembly	RT		4	0.2	0.085	1
GOTERM_BP_DIRECT	cellular response to osmotic stress	RT		4	0.2	0.085	1
GOTERM_BP_DIRECT	fructose 6-phosphate metabolic process	RT		4	0.2	0.085	1
GOTERM_BP_DIRECT	positive regulation of DNA-directed DNA polymerase activity	RT		4	0.2	0.085	1
GOTERM_BP_DIRECT	rRNA transcription	RT		4	0.2	0.085	1
GOTERM_BP_DIRECT	lysosome organization	RT		9	0.5	0.086	1
GOTERM_BP_DIRECT	type I interferon signaling pathway	RT		9	0.5	0.086	1
GOTERM_BP_DIRECT	regulation of DNA replication	RT		8	0.5	0.087	1
GOTERM_BP_DIRECT	nucleobase-containing compound metabolic process	RT		7	0.4	0.088	1
GOTERM_BP_DIRECT	cortical cytoskeleton organization	RT		5	0.3	0.088	1
GOTERM_BP_DIRECT	DNA damage response, signal transduction by p53 class mediator resulting in cell cycle arrest	RT		5	0.3	0.088	1
GOTERM_BP_DIRECT	iron ion transport	RT		5	0.3	0.088	1
GOTERM_BP_DIRECT	regulation of centrosome duplication	RT		5	0.3	0.088	1
GOTERM_BP_DIRECT	negative regulation of telomere maintenance via telomerase	RT		5	0.3	0.088	1
GOTERM_BP_DIRECT	transcription from RNA polymerase II promoter	RT		27	1.6	0.093	1
GOTERM_BP_DIRECT	cellular senescence	RT		9	0.5	0.093	1
GOTERM_BP_DIRECT	regulation of macroautophagy	RT		9	0.5	0.093	1
GOTERM_BP_DIRECT	electron transport chain	RT		9	0.5	0.093	1
GOTERM_BP_DIRECT	response to unfolded protein	RT		9	0.5	0.093	1
GOTERM_BP_DIRECT	MAPK cascade	RT		19	1.1	0.094	1
GOTERM_BP_DIRECT	endocytosis	RT		23	1.4	0.094	1
GOTERM_BP_DIRECT	positive regulation of protein targeting to membrane	RT		6	0.4	0.095	1
GOTERM_BP_DIRECT	entrainment of circadian clock by photoperiod	RT		6	0.4	0.095	1
GOTERM_BP_DIRECT	substantia nigra development	RT		8	0.5	0.096	1
GOTERM_BP_DIRECT	cellular response to amino acid starvation	RT		8	0.5	0.096	1
GOTERM_BP_DIRECT	transcription elongation from RNA polymerase II promoter	RT		7	0.4	0.097	1
GOTERM_BP_DIRECT	negative regulation of Notch signaling pathway	RT		7	0.4	0.097	1
GOTERM_BP_DIRECT	protein localization	RT		16	0.9	0.098	1

## Sheet: Normoxia_CC
Category	Term	RT	Genes	Count	%	P-Value	Benjamini
GOTERM_CC_DIRECT	cytosol	RT		708	44.1	9.7e-59	9.7e-56
GOTERM_CC_DIRECT	nucleoplasm	RT		546	34	4.8e-50	2.4e-47
GOTERM_CC_DIRECT	cytoplasm	RT		649	40.4	1.2e-34	3.9e-32
GOTERM_CC_DIRECT	nucleus	RT		659	41	8.7e-30	2.2e-27
GOTERM_CC_DIRECT	membrane	RT		432	26.9	1.3e-24	2.6e-22
GOTERM_CC_DIRECT	mitochondrion	RT		216	13.4	8e-23	1.3e-20
GOTERM_CC_DIRECT	extracellular exosome	RT		291	18.1	3.5e-22	5e-20
GOTERM_CC_DIRECT	focal adhesion	RT		81	5	4.4e-14	5.6e-12
GOTERM_CC_DIRECT	macromolecular complex	RT		104	6.5	2e-11	2.3e-09
GOTERM_CC_DIRECT	endoplasmic reticulum	RT		148	9.2	3.7e-10	3.7e-08
GOTERM_CC_DIRECT	endoplasmic reticulum membrane	RT		143	8.9	6.1e-10	5.6e-08
GOTERM_CC_DIRECT	Golgi membrane	RT		95	5.9	1.2e-08	9.8e-07
GOTERM_CC_DIRECT	mitochondrial inner membrane	RT		73	4.5	4e-08	3.1e-06
GOTERM_CC_DIRECT	perinuclear region of cytoplasm	RT		99	6.2	5.6e-08	4e-06
GOTERM_CC_DIRECT	nuclear envelope	RT		40	2.5	1e-07	6.9e-06
GOTERM_CC_DIRECT	intracellular membrane-bounded organelle	RT		123	7.7	1.2e-07	7.3e-06
GOTERM_CC_DIRECT	ribonucleoprotein complex	RT		37	2.3	2.4e-07	1.4e-05
GOTERM_CC_DIRECT	midbody	RT		36	2.2	5.5e-07	3.1e-05
GOTERM_CC_DIRECT	nuclear speck	RT		64	4	7.9e-07	4.2e-05
GOTERM_CC_DIRECT	melanosome	RT		24	1.5	1.8e-06	9e-05
GOTERM_CC_DIRECT	spliceosomal complex	RT		28	1.7	2.7e-06	0.00013
GOTERM_CC_DIRECT	RNA polymerase II transcription factor complex	RT		26	1.6	4.7e-06	0.00021
GOTERM_CC_DIRECT	spindle	RT		29	1.8	5.4e-06	0.00024
GOTERM_CC_DIRECT	cytoplasmic stress granule	RT		22	1.4	5.9e-06	0.00025
GOTERM_CC_DIRECT	kinetochore	RT		30	1.9	1e-05	0.0004
GOTERM_CC_DIRECT	lysosomal membrane	RT		56	3.5	1.3e-05	0.00051
GOTERM_CC_DIRECT	nuclear membrane	RT		41	2.6	1.5e-05	0.00055
GOTERM_CC_DIRECT	mitochondrial matrix	RT		55	3.4	2.9e-05	0.001
GOTERM_CC_DIRECT	Golgi apparatus	RT		124	7.7	2.9e-05	0.001
GOTERM_CC_DIRECT	catalytic step 2 spliceosome	RT		20	1.2	4.4e-05	0.0015
GOTERM_CC_DIRECT	membrane coat	RT		9	0.6	8.3e-05	0.0027
GOTERM_CC_DIRECT	endoplasmic reticulum-Golgi intermediate compartment membrane	RT		18	1.1	0.00014	0.0045
GOTERM_CC_DIRECT	fibrillar center	RT		26	1.6	0.00025	0.0075
GOTERM_CC_DIRECT	endosome membrane	RT		38	2.4	0.00034	0.01
GOTERM_CC_DIRECT	secretory granule lumen	RT		21	1.3	0.00038	0.011
GOTERM_CC_DIRECT	brush border	RT		14	0.9	0.00042	0.012
GOTERM_CC_DIRECT	autophagosome membrane	RT		13	0.8	0.00054	0.015
GOTERM_CC_DIRECT	nuclear matrix	RT		22	1.4	0.00061	0.016
GOTERM_CC_DIRECT	early endosome	RT		41	2.6	0.00067	0.017
GOTERM_CC_DIRECT	ficolin-1-rich granule lumen	RT		21	1.3	0.001	0.025
GOTERM_CC_DIRECT	ubiquitin ligase complex	RT		20	1.2	0.0011	0.027
GOTERM_CC_DIRECT	azurophil granule lumen	RT		17	1.1	0.0011	0.027
GOTERM_CC_DIRECT	ruffle	RT		18	1.1	0.0012	0.028
GOTERM_CC_DIRECT	ribosome	RT		26	1.6	0.0013	0.029
GOTERM_CC_DIRECT	endosome	RT		41	2.6	0.0015	0.032
GOTERM_CC_DIRECT	integral component of endoplasmic reticulum membrane	RT		21	1.3	0.0015	0.033
GOTERM_CC_DIRECT	actin cytoskeleton	RT		35	2.2	0.0017	0.037
GOTERM_CC_DIRECT	COPI vesicle coat	RT		6	0.4	0.0018	0.038
GOTERM_CC_DIRECT	mitochondrial membrane	RT		25	1.6	0.002	0.041
GOTERM_CC_DIRECT	smooth endoplasmic reticulum	RT		8	0.5	0.0024	0.049
GOTERM_CC_DIRECT	centrosome	RT		63	3.9	0.0026	0.049
GOTERM_CC_DIRECT	mitochondrial nucleoid	RT		11	0.7	0.0026	0.049
GOTERM_CC_DIRECT	clathrin-coated pit	RT		13	0.8	0.0026	0.049
GOTERM_CC_DIRECT	nuclear pore	RT		17	1.1	0.0028	0.051
GOTERM_CC_DIRECT	lamellipodium	RT		27	1.7	0.0028	0.051
GOTERM_CC_DIRECT	dendritic growth cone	RT		5	0.3	0.0029	0.051
GOTERM_CC_DIRECT	bounding membrane of organelle	RT		5	0.3	0.0029	0.051
GOTERM_CC_DIRECT	chromosome, telomeric region	RT		25	1.6	0.003	0.051
GOTERM_CC_DIRECT	nuclear inner membrane	RT		16	1	0.0031	0.051
GOTERM_CC_DIRECT	pre-autophagosomal structure	RT		9	0.6	0.0031	0.051
GOTERM_CC_DIRECT	pre-autophagosomal structure membrane	RT		7	0.4	0.0036	0.059
GOTERM_CC_DIRECT	cytosolic ribosome	RT		16	1	0.0038	0.061
GOTERM_CC_DIRECT	vesicle	RT		25	1.6	0.004	0.064
GOTERM_CC_DIRECT	inclusion body	RT		7	0.4	0.0046	0.073
GOTERM_CC_DIRECT	extrinsic component of membrane	RT		14	0.9	0.0051	0.078
GOTERM_CC_DIRECT	eukaryotic translation initiation factor 3 complex	RT		6	0.4	0.0051	0.078
GOTERM_CC_DIRECT	MHC class I peptide loading complex	RT		5	0.3	0.0068	0.1
GOTERM_CC_DIRECT	phagocytic vesicle	RT		13	0.8	0.007	0.1
GOTERM_CC_DIRECT	cleavage furrow	RT		11	0.7	0.0072	0.1
GOTERM_CC_DIRECT	spindle pole	RT		20	1.2	0.0074	0.11
GOTERM_CC_DIRECT	stress fiber	RT		13	0.8	0.0078	0.11
GOTERM_CC_DIRECT	transport vesicle	RT		16	1	0.0083	0.11
GOTERM_CC_DIRECT	ruffle membrane	RT		16	1	0.0083	0.11
GOTERM_CC_DIRECT	eukaryotic 48S preinitiation complex	RT		6	0.4	0.0089	0.12
GOTERM_CC_DIRECT	endoplasmic reticulum quality control compartment	RT		7	0.4	0.0091	0.12
GOTERM_CC_DIRECT	condensed nuclear chromosome	RT		9	0.6	0.01	0.13
GOTERM_CC_DIRECT	eukaryotic 43S preinitiation complex	RT		6	0.4	0.011	0.15
GOTERM_CC_DIRECT	NuRD complex	RT		6	0.4	0.011	0.15
GOTERM_CC_DIRECT	ER to Golgi transport vesicle	RT		9	0.6	0.012	0.15
GOTERM_CC_DIRECT	rough endoplasmic reticulum	RT		11	0.7	0.012	0.15
GOTERM_CC_DIRECT	cytoplasmic vesicle	RT		37	2.3	0.012	0.15
GOTERM_CC_DIRECT	glutamatergic synapse	RT		46	2.9	0.013	0.16
GOTERM_CC_DIRECT	microtubule cytoskeleton	RT		25	1.6	0.013	0.16
GOTERM_CC_DIRECT	autophagosome	RT		13	0.8	0.013	0.16
GOTERM_CC_DIRECT	calcium channel complex	RT		7	0.4	0.013	0.16
GOTERM_CC_DIRECT	trans-Golgi network membrane	RT		16	1	0.014	0.16
GOTERM_CC_DIRECT	cortical actin cytoskeleton	RT		11	0.7	0.015	0.17
GOTERM_CC_DIRECT	chromatin	RT		104	6.5	0.015	0.17
GOTERM_CC_DIRECT	spindle microtubule	RT		9	0.6	0.015	0.17
GOTERM_CC_DIRECT	small ribosomal subunit	RT		7	0.4	0.016	0.17
GOTERM_CC_DIRECT	ubiquitin conjugating enzyme complex	RT		3	0.2	0.016	0.17
GOTERM_CC_DIRECT	supraspliceosomal complex	RT		3	0.2	0.016	0.17
GOTERM_CC_DIRECT	transcriptional repressor complex	RT		11	0.7	0.016	0.18
GOTERM_CC_DIRECT	endoplasmic reticulum lumen	RT		35	2.2	0.017	0.19
GOTERM_CC_DIRECT	integral component of Golgi membrane	RT		11	0.7	0.018	0.19
GOTERM_CC_DIRECT	catalytic complex	RT		7	0.4	0.019	0.19
GOTERM_CC_DIRECT	multivesicular body membrane	RT		7	0.4	0.019	0.19
GOTERM_CC_DIRECT	telomerase holoenzyme complex	RT		6	0.4	0.021	0.22
GOTERM_CC_DIRECT	replication fork	RT		7	0.4	0.022	0.22
GOTERM_CC_DIRECT	late endosome	RT		20	1.2	0.025	0.24
GOTERM_CC_DIRECT	zonula adherens	RT		4	0.2	0.025	0.24
GOTERM_CC_DIRECT	platelet dense tubular network membrane	RT		4	0.2	0.025	0.24
GOTERM_CC_DIRECT	ER to Golgi transport vesicle membrane	RT		10	0.6	0.025	0.24
GOTERM_CC_DIRECT	intracellular vesicle	RT		6	0.4	0.026	0.24
GOTERM_CC_DIRECT	filamentous actin	RT		7	0.4	0.026	0.24
GOTERM_CC_DIRECT	ribonucleoprotein granule	RT		5	0.3	0.028	0.26
GOTERM_CC_DIRECT	proteasome complex	RT		10	0.6	0.028	0.26
GOTERM_CC_DIRECT	trans-Golgi network	RT		23	1.4	0.028	0.26
GOTERM_CC_DIRECT	peroxisomal membrane	RT		11	0.7	0.03	0.27
GOTERM_CC_DIRECT	endocytic vesicle	RT		11	0.7	0.03	0.27
GOTERM_CC_DIRECT	eukaryotic translation elongation factor 1 complex	RT		3	0.2	0.031	0.27
GOTERM_CC_DIRECT	basal plasma membrane	RT		11	0.7	0.033	0.29
GOTERM_CC_DIRECT	chromosome	RT		29	1.8	0.033	0.29
GOTERM_CC_DIRECT	sarcoplasmic reticulum lumen	RT		4	0.2	0.034	0.29
GOTERM_CC_DIRECT	azurophil granule	RT		4	0.2	0.034	0.29
GOTERM_CC_DIRECT	presynaptic active zone cytoplasmic component	RT		4	0.2	0.034	0.29
GOTERM_CC_DIRECT	Cul4-RING E3 ubiquitin ligase complex	RT		7	0.4	0.034	0.29
GOTERM_CC_DIRECT	recycling endosome	RT		18	1.1	0.035	0.3
GOTERM_CC_DIRECT	clathrin-coated vesicle membrane	RT		7	0.4	0.039	0.33
GOTERM_CC_DIRECT	cytoplasmic ribonucleoprotein granule	RT		13	0.8	0.039	0.33
GOTERM_CC_DIRECT	euchromatin	RT		10	0.6	0.041	0.34
GOTERM_CC_DIRECT	messenger ribonucleoprotein complex	RT		5	0.3	0.041	0.34
GOTERM_CC_DIRECT	endoplasmic reticulum-Golgi intermediate compartment	RT		12	0.7	0.042	0.34
GOTERM_CC_DIRECT	ESCRT III complex	RT		4	0.2	0.044	0.35
GOTERM_CC_DIRECT	NSL complex	RT		4	0.2	0.044	0.35
GOTERM_CC_DIRECT	endoplasmic reticulum chaperone complex	RT		4	0.2	0.044	0.35
GOTERM_CC_DIRECT	nuclear outer membrane	RT		10	0.6	0.045	0.35
GOTERM_CC_DIRECT	intracellular organelle	RT		9	0.6	0.047	0.37
GOTERM_CC_DIRECT	lamin filament	RT		3	0.2	0.048	0.37
GOTERM_CC_DIRECT	Atg12-Atg5-Atg16 complex	RT		3	0.2	0.048	0.37
GOTERM_CC_DIRECT	cell junction	RT		26	1.6	0.051	0.39
GOTERM_CC_DIRECT	cytoplasmic vesicle membrane	RT		17	1.1	0.052	0.39
GOTERM_CC_DIRECT	membrane raft	RT		27	1.7	0.055	0.41
GOTERM_CC_DIRECT	amphisome membrane	RT		4	0.2	0.056	0.42
GOTERM_CC_DIRECT	tertiary granule lumen	RT		9	0.6	0.057	0.42
GOTERM_CC_DIRECT	mitochondrial outer membrane	RT		24	1.5	0.057	0.42
GOTERM_CC_DIRECT	mitochondrial intermembrane space	RT		12	0.7	0.061	0.44
GOTERM_CC_DIRECT	site of DNA damage	RT		7	0.4	0.062	0.44
GOTERM_CC_DIRECT	axonal growth cone	RT		6	0.4	0.062	0.44
GOTERM_CC_DIRECT	integral component of lumenal side of endoplasmic reticulum membrane	RT		6	0.4	0.062	0.44
GOTERM_CC_DIRECT	lumenal side of endoplasmic reticulum membrane	RT		6	0.4	0.062	0.44
GOTERM_CC_DIRECT	adherens junction	RT		21	1.3	0.063	0.44
GOTERM_CC_DIRECT	late endosome membrane	RT		18	1.1	0.064	0.44
GOTERM_CC_DIRECT	microtubule organizing center	RT		19	1.2	0.064	0.44
GOTERM_CC_DIRECT	centriolar satellite	RT		16	1	0.067	0.44
GOTERM_CC_DIRECT	postsynapse	RT		17	1.1	0.067	0.44
GOTERM_CC_DIRECT	holo TFIIH complex	RT		4	0.2	0.068	0.44
GOTERM_CC_DIRECT	U4 snRNP	RT		4	0.2	0.068	0.44
GOTERM_CC_DIRECT	proton-transporting V-type ATPase complex	RT		4	0.2	0.068	0.44
GOTERM_CC_DIRECT	mitochondrial sorting and assembly machinery complex	RT		4	0.2	0.068	0.44
GOTERM_CC_DIRECT	beta-catenin destruction complex	RT		4	0.2	0.068	0.44
GOTERM_CC_DIRECT	Prp19 complex	RT		4	0.2	0.068	0.44
GOTERM_CC_DIRECT	eukaryotic translation initiation factor 2B complex	RT		3	0.2	0.069	0.44
GOTERM_CC_DIRECT	nucleotide-excision repair complex	RT		3	0.2	0.069	0.44
GOTERM_CC_DIRECT	sorting endosome	RT		3	0.2	0.069	0.44
GOTERM_CC_DIRECT	cortical granule	RT		3	0.2	0.069	0.44
GOTERM_CC_DIRECT	histone acetyltransferase complex	RT		6	0.4	0.07	0.45
GOTERM_CC_DIRECT	myelin sheath	RT		6	0.4	0.07	0.45
GOTERM_CC_DIRECT	P-body	RT		13	0.8	0.071	0.45
GOTERM_CC_DIRECT	peroxisome	RT		14	0.9	0.077	0.48
GOTERM_CC_DIRECT	mitotic spindle	RT		17	1.1	0.078	0.48
GOTERM_CC_DIRECT	anaphase-promoting complex	RT		5	0.3	0.078	0.48
GOTERM_CC_DIRECT	Sin3 complex	RT		5	0.3	0.078	0.48
GOTERM_CC_DIRECT	pericentric heterochromatin	RT		6	0.4	0.079	0.48
GOTERM_CC_DIRECT	septin complex	RT		4	0.2	0.082	0.5
GOTERM_CC_DIRECT	septin ring	RT		4	0.2	0.082	0.5
GOTERM_CC_DIRECT	cell cortex	RT		20	1.2	0.083	0.5
GOTERM_CC_DIRECT	ficolin-1-rich granule membrane	RT		9	0.6	0.085	0.5
GOTERM_CC_DIRECT	Z disc	RT		16	1	0.086	0.51
GOTERM_CC_DIRECT	phagocytic vesicle membrane	RT		11	0.7	0.086	0.51
GOTERM_CC_DIRECT	dendrite cytoplasm	RT		6	0.4	0.088	0.51
GOTERM_CC_DIRECT	podosome	RT		6	0.4	0.088	0.51
GOTERM_CC_DIRECT	COPI-coated vesicle membrane	RT		3	0.2	0.092	0.53
GOTERM_CC_DIRECT	eukaryotic translation initiation factor 3 complex, eIF3m	RT		3	0.2	0.092	0.53
GOTERM_CC_DIRECT	nuclear body	RT		35	2.2	0.095	0.54
GOTERM_CC_DIRECT	cell division site	RT		4	0.2	0.098	0.55
GOTERM_CC_DIRECT	secretory granule membrane	RT		13	0.8	0.1	0.56

## Sheet: Hypoxia_CC
Category	Term	RT	Genes	Count	%	P-Value	Benjamini
GOTERM_CC_DIRECT	cytosol	RT		739	43.7	8.7e-59	8.7e-56
GOTERM_CC_DIRECT	nucleoplasm	RT		549	32.4	6.5e-43	3.3e-40
GOTERM_CC_DIRECT	cytoplasm	RT		646	38.2	6.1e-26	2e-23
GOTERM_CC_DIRECT	nucleus	RT		671	39.7	4.6e-25	1.1e-22
GOTERM_CC_DIRECT	mitochondrion	RT		225	13.3	5.6e-23	1.1e-20
GOTERM_CC_DIRECT	focal adhesion	RT		92	5.4	3.4e-18	5.7e-16
GOTERM_CC_DIRECT	membrane	RT		413	24.4	5.1e-15	7.3e-13
GOTERM_CC_DIRECT	endoplasmic reticulum membrane	RT		156	9.2	7.6e-12	9.5e-10
GOTERM_CC_DIRECT	endoplasmic reticulum	RT		159	9.4	2e-11	2.2e-09
GOTERM_CC_DIRECT	extracellular exosome	RT		257	15.2	4.4e-10	4.4e-08
GOTERM_CC_DIRECT	macromolecular complex	RT		102	6	2.1e-09	1.9e-07
GOTERM_CC_DIRECT	fibrillar center	RT		37	2.2	4.1e-09	3.4e-07
GOTERM_CC_DIRECT	Golgi membrane	RT		99	5.9	1.1e-08	8.5e-07
GOTERM_CC_DIRECT	lysosomal membrane	RT		66	3.9	3.6e-08	2.6e-06
GOTERM_CC_DIRECT	perinuclear region of cytoplasm	RT		102	6	1.2e-07	8e-06
GOTERM_CC_DIRECT	catalytic step 2 spliceosome	RT		25	1.5	1.3e-07	8.4e-06
GOTERM_CC_DIRECT	integral component of endoplasmic reticulum membrane	RT		30	1.8	2.3e-07	1.4e-05
GOTERM_CC_DIRECT	cytoplasmic stress granule	RT		25	1.5	2.6e-07	1.4e-05
GOTERM_CC_DIRECT	Golgi apparatus	RT		138	8.2	6.1e-07	3.2e-05
GOTERM_CC_DIRECT	nuclear speck	RT		66	3.9	1.2e-06	5.9e-05
GOTERM_CC_DIRECT	melanosome	RT		25	1.5	1.3e-06	6e-05
GOTERM_CC_DIRECT	nuclear body	RT		56	3.3	1.8e-06	8.1e-05
GOTERM_CC_DIRECT	ribonucleoprotein complex	RT		36	2.1	2.5e-06	0.00011
GOTERM_CC_DIRECT	nuclear matrix	RT		28	1.7	2.6e-06	0.00011
GOTERM_CC_DIRECT	kinetochore	RT		32	1.9	3.7e-06	0.00015
GOTERM_CC_DIRECT	nuclear membrane	RT		43	2.5	1e-05	0.0004
GOTERM_CC_DIRECT	cell-cell junction	RT		34	2	1.9e-05	0.00072
GOTERM_CC_DIRECT	mitochondrial inner membrane	RT		67	4	2e-05	0.00072
GOTERM_CC_DIRECT	cell junction	RT		39	2.3	2.2e-05	0.00076
GOTERM_CC_DIRECT	cytoplasmic ribonucleoprotein granule	RT		21	1.2	2.4e-05	0.00078
GOTERM_CC_DIRECT	lamellipodium	RT		34	2	2.4e-05	0.00078
GOTERM_CC_DIRECT	endosome membrane	RT		43	2.5	2.6e-05	0.00081
GOTERM_CC_DIRECT	chromosome	RT		41	2.4	3.6e-05	0.0011
GOTERM_CC_DIRECT	nuclear envelope	RT		35	2.1	4.7e-05	0.0014
GOTERM_CC_DIRECT	spliceosomal complex	RT		26	1.5	6.2e-05	0.0018
GOTERM_CC_DIRECT	mitochondrial matrix	RT		56	3.3	6.6e-05	0.0018
GOTERM_CC_DIRECT	lysosome	RT		45	2.7	0.00015	0.004
GOTERM_CC_DIRECT	endosome	RT		46	2.7	0.00019	0.005
GOTERM_CC_DIRECT	brush border	RT		15	0.9	0.0002	0.005
GOTERM_CC_DIRECT	midbody	RT		31	1.8	0.0002	0.005
GOTERM_CC_DIRECT	centrosome	RT		71	4.2	0.00023	0.0056
GOTERM_CC_DIRECT	ribosome	RT		29	1.7	0.00026	0.0061
GOTERM_CC_DIRECT	RNA polymerase II transcription factor complex	RT		23	1.4	0.00028	0.0066
GOTERM_CC_DIRECT	cytosolic ribosome	RT		19	1.1	0.00033	0.0074
GOTERM_CC_DIRECT	ruffle membrane	RT		20	1.2	0.00033	0.0074
GOTERM_CC_DIRECT	mitotic spindle	RT		25	1.5	0.00045	0.0097
GOTERM_CC_DIRECT	early endosome	RT		43	2.5	0.00056	0.012
GOTERM_CC_DIRECT	ruffle	RT		19	1.1	0.00082	0.017
GOTERM_CC_DIRECT	mitochondrial outer membrane	RT		32	1.9	0.00094	0.019
GOTERM_CC_DIRECT	apical part of cell	RT		16	0.9	0.00094	0.019
GOTERM_CC_DIRECT	cell cortex	RT		28	1.7	0.001	0.02
GOTERM_CC_DIRECT	cleavage furrow	RT		13	0.8	0.0011	0.02
GOTERM_CC_DIRECT	gamma-secretase complex	RT		5	0.3	0.0011	0.021
GOTERM_CC_DIRECT	anaphase-promoting complex	RT		8	0.5	0.0011	0.021
GOTERM_CC_DIRECT	chromosome, telomeric region	RT		27	1.6	0.0014	0.026
GOTERM_CC_DIRECT	ER to Golgi transport vesicle membrane	RT		13	0.8	0.0015	0.026
GOTERM_CC_DIRECT	spindle	RT		24	1.4	0.0015	0.027
GOTERM_CC_DIRECT	cell leading edge	RT		13	0.8	0.0017	0.03
GOTERM_CC_DIRECT	intracellular membrane-bounded organelle	RT		107	6.3	0.002	0.033
GOTERM_CC_DIRECT	vacuole	RT		7	0.4	0.002	0.033
GOTERM_CC_DIRECT	late endosome membrane	RT		24	1.4	0.002	0.033
GOTERM_CC_DIRECT	glutamatergic synapse	RT		52	3.1	0.0021	0.034
GOTERM_CC_DIRECT	trans-Golgi network	RT		28	1.7	0.0022	0.035
GOTERM_CC_DIRECT	endoplasmic reticulum quality control compartment	RT		8	0.5	0.0026	0.041
GOTERM_CC_DIRECT	cytoskeleton	RT		64	3.8	0.0028	0.042
GOTERM_CC_DIRECT	spindle pole	RT		22	1.3	0.0029	0.044
GOTERM_CC_DIRECT	adherens junction	RT		27	1.6	0.0031	0.046
GOTERM_CC_DIRECT	integral component of mitochondrial inner membrane	RT		10	0.6	0.0035	0.051
GOTERM_CC_DIRECT	Cul4-RING E3 ubiquitin ligase complex	RT		9	0.5	0.0036	0.052
GOTERM_CC_DIRECT	cytoplasmic vesicle	RT		41	2.4	0.0037	0.053
GOTERM_CC_DIRECT	GPI-anchor transamidase complex	RT		4	0.2	0.0044	0.062
GOTERM_CC_DIRECT	trans-Golgi network membrane	RT		18	1.1	0.0044	0.062
GOTERM_CC_DIRECT	membrane coat	RT		7	0.4	0.0047	0.065
GOTERM_CC_DIRECT	nuclear pore	RT		17	1	0.0048	0.065
GOTERM_CC_DIRECT	azurophil granule lumen	RT		16	0.9	0.0051	0.069
GOTERM_CC_DIRECT	chromatin silencing complex	RT		5	0.3	0.0056	0.073
GOTERM_CC_DIRECT	integral component of mitochondrial membrane	RT		5	0.3	0.0056	0.073
GOTERM_CC_DIRECT	rough endoplasmic reticulum	RT		12	0.7	0.0061	0.078
GOTERM_CC_DIRECT	lateral plasma membrane	RT		14	0.8	0.0081	0.1
GOTERM_CC_DIRECT	aminoacyl-tRNA synthetase multienzyme complex	RT		5	0.3	0.0083	0.1
GOTERM_CC_DIRECT	cell projection	RT		27	1.6	0.0087	0.11
GOTERM_CC_DIRECT	site of double-strand break	RT		15	0.9	0.0092	0.11
GOTERM_CC_DIRECT	endomembrane system	RT		24	1.4	0.0094	0.11
GOTERM_CC_DIRECT	growth cone	RT		21	1.2	0.011	0.13
GOTERM_CC_DIRECT	chromatin	RT		110	6.5	0.011	0.13
GOTERM_CC_DIRECT	nuclear inner membrane	RT		15	0.9	0.012	0.14
GOTERM_CC_DIRECT	actin cytoskeleton	RT		33	2	0.013	0.14
GOTERM_CC_DIRECT	chromosome, centromeric region	RT		12	0.7	0.013	0.14
GOTERM_CC_DIRECT	microtubule cytoskeleton	RT		26	1.5	0.013	0.15
GOTERM_CC_DIRECT	COPI-coated vesicle membrane	RT		4	0.2	0.014	0.15
GOTERM_CC_DIRECT	occluding junction	RT		7	0.4	0.017	0.19
GOTERM_CC_DIRECT	microtubule organizing center	RT		22	1.3	0.019	0.2
GOTERM_CC_DIRECT	nucleolus	RT		135	8	0.019	0.2
GOTERM_CC_DIRECT	ficolin-1-rich granule lumen	RT		18	1.1	0.02	0.21
GOTERM_CC_DIRECT	Derlin-1 retrotranslocation complex	RT		4	0.2	0.021	0.21
GOTERM_CC_DIRECT	intrinsic component of membrane	RT		5	0.3	0.021	0.21
GOTERM_CC_DIRECT	Fanconi anaemia nuclear complex	RT		5	0.3	0.021	0.21
GOTERM_CC_DIRECT	cortical actin cytoskeleton	RT		11	0.7	0.021	0.21
GOTERM_CC_DIRECT	Z disc	RT		19	1.1	0.022	0.22
GOTERM_CC_DIRECT	lysosomal lumen	RT		15	0.9	0.022	0.22
GOTERM_CC_DIRECT	ubiquitin ligase complex	RT		17	1	0.022	0.22
GOTERM_CC_DIRECT	membrane raft	RT		30	1.8	0.024	0.24
GOTERM_CC_DIRECT	nuclear outer membrane	RT		11	0.7	0.026	0.25
GOTERM_CC_DIRECT	vacuolar proton-transporting V-type ATPase complex	RT		5	0.3	0.027	0.25
GOTERM_CC_DIRECT	CCR4-NOT complex	RT		5	0.3	0.027	0.25
GOTERM_CC_DIRECT	mRNA cap binding complex	RT		5	0.3	0.027	0.25
GOTERM_CC_DIRECT	endoplasmic reticulum-Golgi intermediate compartment	RT		13	0.8	0.028	0.26
GOTERM_CC_DIRECT	Schaffer collateral - CA1 synapse	RT		15	0.9	0.028	0.26
GOTERM_CC_DIRECT	bicellular tight junction	RT		18	1.1	0.03	0.28
GOTERM_CC_DIRECT	cytoplasmic side of plasma membrane	RT		16	0.9	0.031	0.28
GOTERM_CC_DIRECT	extrinsic component of mitochondrial inner membrane	RT		5	0.3	0.033	0.3
GOTERM_CC_DIRECT	COPII vesicle coat	RT		5	0.3	0.033	0.3
GOTERM_CC_DIRECT	endoplasmic reticulum lumen	RT		35	2.1	0.035	0.31
GOTERM_CC_DIRECT	polysomal ribosome	RT		7	0.4	0.038	0.33
GOTERM_CC_DIRECT	neuromuscular junction	RT		13	0.8	0.039	0.33
GOTERM_CC_DIRECT	Lst4-Lst7 complex	RT		4	0.2	0.039	0.33
GOTERM_CC_DIRECT	clathrin adaptor complex	RT		4	0.2	0.039	0.33
GOTERM_CC_DIRECT	presynaptic active zone cytoplasmic component	RT		4	0.2	0.039	0.33
GOTERM_CC_DIRECT	endoplasmic reticulum exit site	RT		7	0.4	0.043	0.36
GOTERM_CC_DIRECT	SAGA complex	RT		6	0.4	0.044	0.36
GOTERM_CC_DIRECT	synaptic vesicle	RT		17	1	0.046	0.38
GOTERM_CC_DIRECT	neuron projection	RT		40	2.4	0.048	0.39
GOTERM_CC_DIRECT	mitochondrial membrane	RT		21	1.2	0.049	0.39
GOTERM_CC_DIRECT	core mediator complex	RT		6	0.4	0.051	0.39
GOTERM_CC_DIRECT	smooth endoplasmic reticulum	RT		6	0.4	0.051	0.39
GOTERM_CC_DIRECT	MHC class I peptide loading complex	RT		4	0.2	0.051	0.39
GOTERM_CC_DIRECT	nuclear lamina	RT		4	0.2	0.051	0.39
GOTERM_CC_DIRECT	integral component of lysosomal membrane	RT		4	0.2	0.051	0.39
GOTERM_CC_DIRECT	mediator complex	RT		8	0.5	0.051	0.39
GOTERM_CC_DIRECT	P-body	RT		14	0.8	0.053	0.4
GOTERM_CC_DIRECT	GAIT complex	RT		3	0.2	0.054	0.4
GOTERM_CC_DIRECT	Ragulator complex	RT		3	0.2	0.054	0.4
GOTERM_CC_DIRECT	LUBAC complex	RT		3	0.2	0.054	0.4
GOTERM_CC_DIRECT	cell cortex region	RT		3	0.2	0.054	0.4
GOTERM_CC_DIRECT	cytosolic large ribosomal subunit	RT		10	0.6	0.055	0.4
GOTERM_CC_DIRECT	MLL1 complex	RT		7	0.4	0.055	0.4
GOTERM_CC_DIRECT	phagocytic vesicle	RT		11	0.7	0.057	0.42
GOTERM_CC_DIRECT	Cajal body	RT		12	0.7	0.059	0.43
GOTERM_CC_DIRECT	specific granule lumen	RT		10	0.6	0.06	0.43
GOTERM_CC_DIRECT	extrinsic component of plasma membrane	RT		7	0.4	0.062	0.44
GOTERM_CC_DIRECT	stress fiber	RT		11	0.7	0.062	0.44
GOTERM_CC_DIRECT	eukaryotic translation initiation factor 4F complex	RT		4	0.2	0.064	0.45
GOTERM_CC_DIRECT	amphisome membrane	RT		4	0.2	0.064	0.45
GOTERM_CC_DIRECT	clathrin-coated pit	RT		10	0.6	0.065	0.45
GOTERM_CC_DIRECT	endolysosome membrane	RT		5	0.3	0.069	0.47
GOTERM_CC_DIRECT	small-subunit processome	RT		11	0.7	0.072	0.49
GOTERM_CC_DIRECT	mitochondrial large ribosomal subunit	RT		9	0.5	0.073	0.49
GOTERM_CC_DIRECT	tertiary granule lumen	RT		9	0.5	0.073	0.49
GOTERM_CC_DIRECT	multivesicular body membrane	RT		6	0.4	0.075	0.49
GOTERM_CC_DIRECT	secretory granule lumen	RT		15	0.9	0.075	0.49
GOTERM_CC_DIRECT	vesicle	RT		21	1.2	0.075	0.49
GOTERM_CC_DIRECT	contractile ring	RT		3	0.2	0.076	0.49
GOTERM_CC_DIRECT	CCR4-NOT core complex	RT		3	0.2	0.076	0.49
GOTERM_CC_DIRECT	CRD-mediated mRNA stability complex	RT		3	0.2	0.076	0.49
GOTERM_CC_DIRECT	ripoptosome	RT		3	0.2	0.076	0.49
GOTERM_CC_DIRECT	COPI vesicle coat	RT		4	0.2	0.078	0.5
GOTERM_CC_DIRECT	kinetochore microtubule	RT		5	0.3	0.08	0.51
GOTERM_CC_DIRECT	replication fork	RT		6	0.4	0.085	0.53
GOTERM_CC_DIRECT	myelin sheath	RT		6	0.4	0.085	0.53
GOTERM_CC_DIRECT	cell body	RT		11	0.7	0.088	0.55
GOTERM_CC_DIRECT	telomerase holoenzyme complex	RT		5	0.3	0.092	0.57
GOTERM_CC_DIRECT	spindle pole centrosome	RT		4	0.2	0.094	0.58
GOTERM_CC_DIRECT	npBAF complex	RT		4	0.2	0.094	0.58
GOTERM_CC_DIRECT	filamentous actin	RT		6	0.4	0.095	0.58
GOTERM_CC_DIRECT	PML body	RT		14	0.8	0.096	0.58
GOTERM_CC_DIRECT	postsynapse	RT		17	1	0.098	0.59
GOTERM_CC_DIRECT	U2-type precatalytic spliceosome	RT		8	0.5	0.098	0.59

## Sheet: Normoxia_MF
Category	Term	RT	Genes	Count	%	P-Value	Benjamini
GOTERM_MF_DIRECT	protein binding	RT		1337	83.3	1.1e-75	1.6e-72
GOTERM_MF_DIRECT	RNA binding	RT		229	14.3	1.6e-22	1.2e-19
GOTERM_MF_DIRECT	cadherin binding	RT		63	3.9	1.1e-10	5.4e-08
GOTERM_MF_DIRECT	ubiquitin protein ligase binding	RT		62	3.9	1.6e-10	5.9e-08
GOTERM_MF_DIRECT	ATP binding	RT		189	11.8	6e-09	1.8e-06
GOTERM_MF_DIRECT	identical protein binding	RT		204	12.7	4.6e-08	1.2e-05
GOTERM_MF_DIRECT	mRNA binding	RT		48	3	9.5e-08	2e-05
GOTERM_MF_DIRECT	enzyme binding	RT		63	3.9	1.8e-07	3.5e-05
GOTERM_MF_DIRECT	DNA binding	RT		154	9.6	8.2e-06	0.0014
GOTERM_MF_DIRECT	protein domain specific binding	RT		42	2.6	1.6e-05	0.0023
GOTERM_MF_DIRECT	translation initiation factor binding	RT		11	0.7	2.9e-05	0.004
GOTERM_MF_DIRECT	protein N-terminus binding	RT		23	1.4	5e-05	0.0063
GOTERM_MF_DIRECT	chromatin binding	RT		67	4.2	5.9e-05	0.0069
GOTERM_MF_DIRECT	pre-mRNA binding	RT		8	0.5	8.4e-05	0.0091
GOTERM_MF_DIRECT	translation elongation factor activity	RT		11	0.7	0.00011	0.011
GOTERM_MF_DIRECT	double-stranded RNA binding	RT		17	1.1	0.00025	0.023
GOTERM_MF_DIRECT	protein-lysine N-methyltransferase activity	RT		10	0.6	0.00026	0.023
GOTERM_MF_DIRECT	protein binding, bridging	RT		22	1.4	0.00041	0.035
GOTERM_MF_DIRECT	polyubiquitin binding	RT		11	0.7	0.00045	0.035
GOTERM_MF_DIRECT	transcription corepressor activity	RT		32	2	0.00055	0.036
GOTERM_MF_DIRECT	ubiquitin conjugating enzyme activity	RT		11	0.7	0.00057	0.036
GOTERM_MF_DIRECT	kinase activity	RT		35	2.2	0.0006	0.036
GOTERM_MF_DIRECT	nucleic acid binding	RT		45	2.8	0.0006	0.036
GOTERM_MF_DIRECT	protein phosphatase 2A binding	RT		10	0.6	0.0006	0.036
GOTERM_MF_DIRECT	ubiquitin-like protein transferase activity	RT		10	0.6	0.0006	0.036
GOTERM_MF_DIRECT	virus receptor activity	RT		17	1.1	0.00064	0.037
GOTERM_MF_DIRECT	p53 binding	RT		16	1	0.00069	0.039
GOTERM_MF_DIRECT	single-stranded DNA binding	RT		21	1.3	0.00085	0.046
GOTERM_MF_DIRECT	unfolded protein binding	RT		23	1.4	0.00098	0.051
GOTERM_MF_DIRECT	ATPase activity	RT		56	3.5	0.0011	0.057
GOTERM_MF_DIRECT	14-3-3 protein binding	RT		10	0.6	0.0013	0.061
GOTERM_MF_DIRECT	histone methyltransferase activity	RT		9	0.6	0.0014	0.063
GOTERM_MF_DIRECT	chaperone binding	RT		20	1.2	0.0014	0.063
GOTERM_MF_DIRECT	ribosome binding	RT		16	1	0.0016	0.069
GOTERM_MF_DIRECT	protein kinase binding	RT		63	3.9	0.0016	0.069
GOTERM_MF_DIRECT	transcription corepressor binding	RT		12	0.7	0.0016	0.069
GOTERM_MF_DIRECT	snRNA binding	RT		6	0.4	0.0017	0.071
GOTERM_MF_DIRECT	transcription regulatory region sequence-specific DNA binding	RT		34	2.1	0.0018	0.073
GOTERM_MF_DIRECT	kinase binding	RT		19	1.2	0.0022	0.085
GOTERM_MF_DIRECT	translation initiation factor activity	RT		13	0.8	0.0034	0.13
GOTERM_MF_DIRECT	protein C-terminus binding	RT		28	1.7	0.0037	0.14
GOTERM_MF_DIRECT	methyltransferase activity	RT		18	1.1	0.0039	0.14
GOTERM_MF_DIRECT	RNA polymerase II sequence-specific DNA binding transcription factor binding	RT		27	1.7	0.0051	0.18
GOTERM_MF_DIRECT	ubiquitin binding	RT		17	1.1	0.0062	0.21
GOTERM_MF_DIRECT	macromolecular complex binding	RT		45	2.8	0.0073	0.24
GOTERM_MF_DIRECT	death receptor binding	RT		6	0.4	0.0073	0.24
GOTERM_MF_DIRECT	binding, bridging	RT		26	1.6	0.0074	0.24
GOTERM_MF_DIRECT	ubiquitin-protein transferase activity	RT		33	2.1	0.0077	0.24
GOTERM_MF_DIRECT	SH3 domain binding	RT		20	1.2	0.0077	0.24
GOTERM_MF_DIRECT	small GTPase binding	RT		38	2.4	0.0083	0.25
GOTERM_MF_DIRECT	oxidoreductase activity	RT		31	1.9	0.0084	0.25
GOTERM_MF_DIRECT	transcription coactivator activity	RT		34	2.1	0.011	0.31
GOTERM_MF_DIRECT	ubiquitin-like protein ligase binding	RT		7	0.4	0.011	0.31
GOTERM_MF_DIRECT	endonuclease activity	RT		11	0.7	0.011	0.31
GOTERM_MF_DIRECT	phosphotyrosine binding	RT		10	0.6	0.014	0.38
GOTERM_MF_DIRECT	transcription coactivator binding	RT		10	0.6	0.014	0.38
GOTERM_MF_DIRECT	peptide alpha-N-acetyltransferase activity	RT		4	0.2	0.015	0.38
GOTERM_MF_DIRECT	lipid kinase activity	RT		4	0.2	0.015	0.38
GOTERM_MF_DIRECT	protein phosphatase binding	RT		15	0.9	0.015	0.39
GOTERM_MF_DIRECT	ribosomal small subunit binding	RT		6	0.4	0.016	0.39
GOTERM_MF_DIRECT	phosphatidylinositol 3-kinase binding	RT		6	0.4	0.016	0.39
GOTERM_MF_DIRECT	damaged DNA binding	RT		12	0.7	0.019	0.46
GOTERM_MF_DIRECT	mitogen-activated protein kinase kinase kinase binding	RT		6	0.4	0.02	0.47
GOTERM_MF_DIRECT	Hsp70 protein binding	RT		10	0.6	0.021	0.49
GOTERM_MF_DIRECT	ribonucleoprotein complex binding	RT		8	0.5	0.021	0.49
GOTERM_MF_DIRECT	tau protein binding	RT		9	0.6	0.021	0.49
GOTERM_MF_DIRECT	U1 snRNP binding	RT		4	0.2	0.022	0.49
GOTERM_MF_DIRECT	nitric-oxide synthase regulator activity	RT		4	0.2	0.022	0.49
GOTERM_MF_DIRECT	metal ion transmembrane transporter activity	RT		5	0.3	0.023	0.5
GOTERM_MF_DIRECT	L-ascorbic acid binding	RT		6	0.4	0.024	0.52
GOTERM_MF_DIRECT	actin filament binding	RT		29	1.8	0.025	0.52
GOTERM_MF_DIRECT	ion channel binding	RT		20	1.2	0.025	0.52
GOTERM_MF_DIRECT	protein serine/threonine kinase activator activity	RT		10	0.6	0.026	0.54
GOTERM_MF_DIRECT	protein phosphatase regulator activity	RT		8	0.5	0.028	0.54
GOTERM_MF_DIRECT	GTPase binding	RT		8	0.5	0.028	0.54
GOTERM_MF_DIRECT	NAD binding	RT		8	0.5	0.028	0.54
GOTERM_MF_DIRECT	transcription cofactor binding	RT		8	0.5	0.028	0.54
GOTERM_MF_DIRECT	manganese ion binding	RT		12	0.7	0.028	0.54
GOTERM_MF_DIRECT	tRNA binding	RT		13	0.8	0.031	0.57
GOTERM_MF_DIRECT	hydrolase activity	RT		31	1.9	0.031	0.57
GOTERM_MF_DIRECT	4 iron, 4 sulfur cluster binding	RT		9	0.6	0.031	0.57
GOTERM_MF_DIRECT	nucleosomal histone binding	RT		4	0.2	0.031	0.57
GOTERM_MF_DIRECT	ATP-dependent protein binding	RT		4	0.2	0.031	0.57
GOTERM_MF_DIRECT	actin binding	RT		39	2.4	0.032	0.57
GOTERM_MF_DIRECT	translation factor activity, RNA binding	RT		6	0.4	0.035	0.62
GOTERM_MF_DIRECT	beta-catenin binding	RT		14	0.9	0.035	0.62
GOTERM_MF_DIRECT	peroxisome targeting sequence binding	RT		3	0.2	0.036	0.62
GOTERM_MF_DIRECT	transcription factor binding	RT		11	0.7	0.037	0.63
GOTERM_MF_DIRECT	receptor tyrosine kinase binding	RT		11	0.7	0.04	0.68
GOTERM_MF_DIRECT	poly(G) binding	RT		4	0.2	0.042	0.69
GOTERM_MF_DIRECT	primary miRNA binding	RT		4	0.2	0.042	0.69
GOTERM_MF_DIRECT	L-aspartate transmembrane transporter activity	RT		4	0.2	0.042	0.69
GOTERM_MF_DIRECT	NAD+ binding	RT		5	0.3	0.044	0.72
GOTERM_MF_DIRECT	nucleotide binding	RT		14	0.9	0.048	0.77
GOTERM_MF_DIRECT	R-SMAD binding	RT		6	0.4	0.048	0.77
GOTERM_MF_DIRECT	core promoter sequence-specific DNA binding	RT		5	0.3	0.054	0.84
GOTERM_MF_DIRECT	K48-linked polyubiquitin binding	RT		4	0.2	0.054	0.84
GOTERM_MF_DIRECT	acetylglucosaminyltransferase activity	RT		6	0.4	0.056	0.84
GOTERM_MF_DIRECT	aminoacyl-tRNA hydrolase activity	RT		3	0.2	0.056	0.84
GOTERM_MF_DIRECT	transferase activity, transferring alkyl or aryl (other than methyl) groups	RT		3	0.2	0.056	0.84
GOTERM_MF_DIRECT	serine-type carboxypeptidase activity	RT		3	0.2	0.056	0.84
GOTERM_MF_DIRECT	DNA helicase activity	RT		10	0.6	0.058	0.86
GOTERM_MF_DIRECT	structural constituent of ribosome	RT		23	1.4	0.06	0.88
GOTERM_MF_DIRECT	gamma-tubulin binding	RT		7	0.4	0.061	0.89
GOTERM_MF_DIRECT	Hsp90 protein binding	RT		8	0.5	0.064	0.9
GOTERM_MF_DIRECT	proteasome binding	RT		5	0.3	0.064	0.9
GOTERM_MF_DIRECT	poly(A) binding	RT		6	0.4	0.064	0.9
GOTERM_MF_DIRECT	vinculin binding	RT		4	0.2	0.068	0.94
GOTERM_MF_DIRECT	nuclear export signal receptor activity	RT		4	0.2	0.068	0.94
GOTERM_MF_DIRECT	NF-kappaB binding	RT		7	0.4	0.069	0.94
GOTERM_MF_DIRECT	protein serine/threonine kinase activity	RT		42	2.6	0.075	1
GOTERM_MF_DIRECT	ubiquitin protein ligase activity	RT		38	2.4	0.075	1
GOTERM_MF_DIRECT	protein self-association	RT		11	0.7	0.077	1
GOTERM_MF_DIRECT	protein homodimerization activity	RT		73	4.5	0.08	1
GOTERM_MF_DIRECT	chromo shadow domain binding	RT		3	0.2	0.08	1
GOTERM_MF_DIRECT	cation:chloride symporter activity	RT		3	0.2	0.08	1
GOTERM_MF_DIRECT	histone-arginine N-methyltransferase activity	RT		3	0.2	0.08	1
GOTERM_MF_DIRECT	3-hydroxyacyl-CoA dehydrogenase activity	RT		3	0.2	0.08	1
GOTERM_MF_DIRECT	misfolded protein binding	RT		6	0.4	0.083	1
GOTERM_MF_DIRECT	protein binding, bridging involved in substrate recognition for ubiquitination	RT		9	0.6	0.083	1
GOTERM_MF_DIRECT	H4 histone acetyltransferase activity	RT		4	0.2	0.083	1
GOTERM_MF_DIRECT	RNA cap binding	RT		4	0.2	0.083	1
GOTERM_MF_DIRECT	phosphoprotein phosphatase activity	RT		8	0.5	0.085	1
GOTERM_MF_DIRECT	kinesin binding	RT		8	0.5	0.085	1
GOTERM_MF_DIRECT	promoter-specific chromatin binding	RT		10	0.6	0.093	1
GOTERM_MF_DIRECT	lyase activity	RT		7	0.4	0.094	1
GOTERM_MF_DIRECT	oxidoreductase activity, acting on the CH-OH group of donors, NAD or NADP as acceptor	RT		7	0.4	0.094	1
GOTERM_MF_DIRECT	telomerase RNA binding	RT		5	0.3	0.099	1
GOTERM_MF_DIRECT	DNA polymerase binding	RT		5	0.3	0.099	1
GOTERM_MF_DIRECT	double-stranded DNA binding	RT		15	0.9	0.099	1

## Sheet: Hypoxia_MF
Category	Term	RT	Genes	Count	%	P-Value	Benjamini
GOTERM_MF_DIRECT	protein binding	RT		1392	82.3	4.5e-69	6.9e-66
GOTERM_MF_DIRECT	RNA binding	RT		235	13.9	2.1e-21	1.6e-18
GOTERM_MF_DIRECT	cadherin binding	RT		75	4.4	2e-15	1e-12
GOTERM_MF_DIRECT	chromatin binding	RT		77	4.6	6.5e-07	0.00025
GOTERM_MF_DIRECT	mRNA binding	RT		46	2.7	2.9e-06	0.00088
GOTERM_MF_DIRECT	identical protein binding	RT		203	12	4e-06	0.001
GOTERM_MF_DIRECT	ubiquitin protein ligase binding	RT		50	3	3.7e-05	0.0081
GOTERM_MF_DIRECT	enzyme binding	RT		57	3.4	7.9e-05	0.015
GOTERM_MF_DIRECT	ATP binding	RT		173	10.2	0.00018	0.031
GOTERM_MF_DIRECT	ubiquitin protein ligase activity	RT		52	3.1	0.00022	0.034
GOTERM_MF_DIRECT	histone binding	RT		35	2.1	0.00028	0.039
GOTERM_MF_DIRECT	p53 binding	RT		17	1	0.0004	0.051
GOTERM_MF_DIRECT	RNA polymerase I CORE element sequence-specific DNA binding	RT		6	0.4	0.00082	0.089
GOTERM_MF_DIRECT	transcription cofactor binding	RT		11	0.7	0.00088	0.089
GOTERM_MF_DIRECT	macromolecular complex binding	RT		51	3	0.00098	0.089
GOTERM_MF_DIRECT	protein kinase binding	RT		67	4	0.00099	0.089
GOTERM_MF_DIRECT	binding, bridging	RT		30	1.8	0.00099	0.089
GOTERM_MF_DIRECT	methyltransferase activity	RT		20	1.2	0.0012	0.1
GOTERM_MF_DIRECT	double-stranded RNA binding	RT		16	0.9	0.0014	0.11
GOTERM_MF_DIRECT	DNA binding	RT		147	8.7	0.0015	0.11
GOTERM_MF_DIRECT	transcription coactivator activity	RT		39	2.3	0.0015	0.11
GOTERM_MF_DIRECT	death receptor binding	RT		7	0.4	0.0015	0.11
GOTERM_MF_DIRECT	protein phosphatase binding	RT		18	1.1	0.0018	0.12
GOTERM_MF_DIRECT	RNA 7-methylguanosine cap binding	RT		6	0.4	0.0022	0.14
GOTERM_MF_DIRECT	transcription cofactor activity	RT		24	1.4	0.0024	0.14
GOTERM_MF_DIRECT	RNA polymerase II core binding	RT		9	0.5	0.0031	0.17
GOTERM_MF_DIRECT	virus receptor activity	RT		16	0.9	0.0032	0.17
GOTERM_MF_DIRECT	nucleic acid binding	RT		44	2.6	0.0032	0.17
GOTERM_MF_DIRECT	nucleosome binding	RT		9	0.5	0.0039	0.21
GOTERM_MF_DIRECT	hydrolase activity	RT		36	2.1	0.0049	0.25
GOTERM_MF_DIRECT	miRNA binding	RT		10	0.6	0.0051	0.25
GOTERM_MF_DIRECT	transcription corepressor activity	RT		30	1.8	0.0052	0.25
GOTERM_MF_DIRECT	phosphoprotein phosphatase activity	RT		11	0.7	0.0059	0.27
GOTERM_MF_DIRECT	chaperone binding	RT		19	1.1	0.006	0.27
GOTERM_MF_DIRECT	GTP binding	RT		51	3	0.0062	0.27
GOTERM_MF_DIRECT	nucleotide binding	RT		17	1	0.0077	0.32
GOTERM_MF_DIRECT	actin binding	RT		44	2.6	0.0079	0.32
GOTERM_MF_DIRECT	single-stranded DNA binding	RT		19	1.1	0.0087	0.35
GOTERM_MF_DIRECT	tRNA binding	RT		15	0.9	0.0089	0.35
GOTERM_MF_DIRECT	DNA polymerase binding	RT		7	0.4	0.0091	0.35
GOTERM_MF_DIRECT	protein domain specific binding	RT		34	2	0.01	0.39
GOTERM_MF_DIRECT	monosaccharide binding	RT		5	0.3	0.011	0.4
GOTERM_MF_DIRECT	GTPase binding	RT		9	0.5	0.012	0.43
GOTERM_MF_DIRECT	double-stranded DNA binding	RT		19	1.1	0.012	0.43
GOTERM_MF_DIRECT	ligand-dependent nuclear receptor transcription coactivator activity	RT		12	0.7	0.013	0.43
GOTERM_MF_DIRECT	disordered domain specific binding	RT		9	0.5	0.014	0.47
GOTERM_MF_DIRECT	4 iron, 4 sulfur cluster binding	RT		10	0.6	0.015	0.5
GOTERM_MF_DIRECT	protein serine/threonine phosphatase activity	RT		12	0.7	0.016	0.51
GOTERM_MF_DIRECT	phospholipase activity	RT		7	0.4	0.017	0.54
GOTERM_MF_DIRECT	protein homodimerization activity	RT		82	4.8	0.02	0.61
GOTERM_MF_DIRECT	aconitate hydratase activity	RT		3	0.2	0.021	0.62
GOTERM_MF_DIRECT	iron-responsive element binding	RT		3	0.2	0.021	0.62
GOTERM_MF_DIRECT	structural constituent of ribosome	RT		26	1.5	0.022	0.64
GOTERM_MF_DIRECT	transcription corepressor binding	RT		10	0.6	0.023	0.64
GOTERM_MF_DIRECT	protein C-terminus binding	RT		26	1.5	0.025	0.68
GOTERM_MF_DIRECT	translation initiation factor binding	RT		7	0.4	0.025	0.68
GOTERM_MF_DIRECT	glutathione oxidoreductase activity	RT		4	0.2	0.026	0.69
GOTERM_MF_DIRECT	protein serine/threonine kinase activity	RT		47	2.8	0.028	0.72
GOTERM_MF_DIRECT	small GTPase binding	RT		37	2.2	0.029	0.72
GOTERM_MF_DIRECT	mRNA 5'-UTR binding	RT		7	0.4	0.029	0.72
GOTERM_MF_DIRECT	histone methyltransferase activity	RT		7	0.4	0.029	0.72
GOTERM_MF_DIRECT	protein-lysine N-methyltransferase activity	RT		7	0.4	0.029	0.72
GOTERM_MF_DIRECT	ubiquitin-specific protease binding	RT		6	0.4	0.03	0.73
GOTERM_MF_DIRECT	unfolded protein binding	RT		19	1.1	0.035	0.8
GOTERM_MF_DIRECT	pre-mRNA binding	RT		5	0.3	0.035	0.8
GOTERM_MF_DIRECT	histone methyltransferase binding	RT		5	0.3	0.035	0.8
GOTERM_MF_DIRECT	peptidase activity	RT		16	0.9	0.036	0.81
GOTERM_MF_DIRECT	ATP-dependent protein binding	RT		4	0.2	0.036	0.81
GOTERM_MF_DIRECT	signal sequence binding	RT		3	0.2	0.04	0.85
GOTERM_MF_DIRECT	NADPH-hemoprotein reductase activity	RT		3	0.2	0.04	0.85
GOTERM_MF_DIRECT	DNA topoisomerase type I activity	RT		3	0.2	0.04	0.85
GOTERM_MF_DIRECT	ATPase activity	RT		50	3	0.042	0.87
GOTERM_MF_DIRECT	protein kinase activity	RT		44	2.6	0.042	0.87
GOTERM_MF_DIRECT	translation factor activity, RNA binding	RT		6	0.4	0.043	0.87
GOTERM_MF_DIRECT	mitogen-activated protein kinase binding	RT		6	0.4	0.043	0.87
GOTERM_MF_DIRECT	DNA replication origin binding	RT		5	0.3	0.043	0.87
GOTERM_MF_DIRECT	myosin phosphatase activity	RT		13	0.8	0.048	0.94
GOTERM_MF_DIRECT	aminoacyl-tRNA editing activity	RT		4	0.2	0.048	0.94
GOTERM_MF_DIRECT	G-rich strand telomeric DNA binding	RT		4	0.2	0.048	0.94
GOTERM_MF_DIRECT	phosphotyrosine binding	RT		9	0.5	0.051	0.97
GOTERM_MF_DIRECT	beta-catenin binding	RT		14	0.8	0.052	0.97
GOTERM_MF_DIRECT	transferase activity	RT		20	1.2	0.055	1
GOTERM_MF_DIRECT	transcription regulatory region sequence-specific DNA binding	RT		29	1.7	0.057	1
GOTERM_MF_DIRECT	low-density lipoprotein particle receptor binding	RT		6	0.4	0.059	1
GOTERM_MF_DIRECT	histone acetyltransferase binding	RT		6	0.4	0.059	1
GOTERM_MF_DIRECT	protein kinase C binding	RT		10	0.6	0.059	1
GOTERM_MF_DIRECT	beta-N-acetylhexosaminidase activity	RT		3	0.2	0.062	1
GOTERM_MF_DIRECT	alpha-catenin binding	RT		4	0.2	0.062	1
GOTERM_MF_DIRECT	catalytic activity	RT		19	1.1	0.063	1
GOTERM_MF_DIRECT	GTPase activity	RT		41	2.4	0.065	1
GOTERM_MF_DIRECT	14-3-3 protein binding	RT		7	0.4	0.068	1
GOTERM_MF_DIRECT	acetylglucosaminyltransferase activity	RT		6	0.4	0.068	1
GOTERM_MF_DIRECT	actin filament binding	RT		28	1.7	0.07	1
GOTERM_MF_DIRECT	copper ion binding	RT		10	0.6	0.07	1
GOTERM_MF_DIRECT	tau protein binding	RT		8	0.5	0.073	1
GOTERM_MF_DIRECT	magnesium ion binding	RT		28	1.7	0.073	1
GOTERM_MF_DIRECT	ribosome binding	RT		12	0.7	0.076	1
GOTERM_MF_DIRECT	translation initiation factor activity	RT		10	0.6	0.077	1
GOTERM_MF_DIRECT	phosphatase activity	RT		10	0.6	0.077	1
GOTERM_MF_DIRECT	poly(A) binding	RT		6	0.4	0.078	1
GOTERM_MF_DIRECT	dioxygenase activity	RT		6	0.4	0.078	1
GOTERM_MF_DIRECT	protein transmembrane transporter activity	RT		6	0.4	0.078	1
GOTERM_MF_DIRECT	androgen receptor binding	RT		6	0.4	0.078	1
GOTERM_MF_DIRECT	chondroitin sulfate binding	RT		4	0.2	0.078	1
GOTERM_MF_DIRECT	vinculin binding	RT		4	0.2	0.078	1
GOTERM_MF_DIRECT	RNA polymerase II sequence-specific DNA binding transcription factor binding	RT		23	1.4	0.084	1
GOTERM_MF_DIRECT	protein tyrosine phosphatase activity	RT		15	0.9	0.085	1
GOTERM_MF_DIRECT	MHC class I protein binding	RT		5	0.3	0.088	1
GOTERM_MF_DIRECT	single-stranded DNA-dependent ATP-dependent DNA helicase activity	RT		5	0.3	0.088	1
GOTERM_MF_DIRECT	oxidized purine DNA binding	RT		3	0.2	0.088	1
GOTERM_MF_DIRECT	neurotrophin TRKA receptor binding	RT		3	0.2	0.088	1
GOTERM_MF_DIRECT	3-hydroxyacyl-CoA dehydrogenase activity	RT		3	0.2	0.088	1
GOTERM_MF_DIRECT	phosphatidylcholine transporter activity	RT		3	0.2	0.088	1
GOTERM_MF_DIRECT	protein-arginine omega-N monomethyltransferase activity	RT		3	0.2	0.088	1
GOTERM_MF_DIRECT	peptide antigen-transporting ATPase activity	RT		3	0.2	0.088	1
GOTERM_MF_DIRECT	mRNA 3'-UTR AU-rich region binding	RT		6	0.4	0.088	1
GOTERM_MF_DIRECT	RNA cap binding	RT		4	0.2	0.095	1
GOTERM_MF_DIRECT	MAP kinase tyrosine/serine/threonine phosphatase activity	RT		4	0.2	0.095	1
GOTERM_MF_DIRECT	poly(A)-specific ribonuclease activity	RT		4	0.2	0.095	1
GOTERM_MF_DIRECT	telomeric DNA binding	RT		6	0.4	0.099	1

[truncated: 12 more sheets: Normoxia_KW_Ligand, Hypoxia_KW_Ligand, Normoxia_preserve_KEGG, Hypoxia_preserve_KEGG, Normoxia_preserve_Reatome, Hypoxia_preserve_Reactome, Normoxia_preserve_BP, Hypoxia_preserve_BP, Normoxia_preserve_CC, Hypoxia_preserve_CC, Normoxia_preserve_MF, Hypoxia_preserve_MF]
