# Supplementary material for: Decoding the m6A epitranscriptomic landscape for biotechnological applications using a direct RNA sequencing approach
Source: Nat Commun. 2025 Jan 18;16:798. doi: 10.1038/s41467-025-56173-6 (PMC11742432; doi:10.1038/s41467-025-56173-6)
Supplement: Supplementary file 12 — Source Data [file 41467_2025_56173_MOESM12_ESM.xlsx]

## Sheet: Fig.5
	Fig.5b						Fig.5c								Fig.5d
	AGS							Normoxia		Hypoxia					AGS
							shCtrl	49	52	116	92
							shALKBH5	9	6	20	14
							shCtrl	11	7	5	1
							shFTO	1	0	1	0
	Fig.5e
		Normoxia			Hypoxia
	0	48786	50000	51214	48885	50000	51115
	24	70634	72947	75260	70713	73820	76927
	48	161871	164251	166631	141933	169469	197005
	72	254833	260870	266907	197396	203382	209368
	96	514010	555556	597102	248792	277778	306764
	120	799517	843478	887439	429952	479227	528502
	Fig.5f
		Ctrl			Alkbh5-OE			FTO-OE
	0	0.947	1	1.053	0.9362	1	1.0638	0.9864	1	1.0136
	24	1.6256	1.6988	1.772	1.1181	1.1855	1.2529	1.7194	1.8	1.8806
	48	2.1159	2.2048	2.2937	1.5205	1.6048	1.6891	2.3322	2.3855	2.4388
	72	4.1463	4.5036	4.8609	3.3253	3.9759	4.6265	4.4458	5.2048	5.9638
	96	6.3325	7.2	8.0675	5.2409	6.1301	7.0193	7.9446	9.4048	10.865
	120	8.4939	9.6867	10.8795	7.7567	8.3928	9.0289	11.2482	13.0988	14.9494
	Fig.5g
		Ctrl			Alkbh5-OE			FTO-OE
	0	0.9163	1	1.0837	0.9357	1	1.0643	0.9145	1	1.0855
	24	1.065	1.1367	1.2084	0.7303	0.8058	0.8813	1.0004	1.036	1.0716
	48	3.3154	3.4029	3.4904	2.0468	2.1151	2.1834	2.4947	2.5396	2.5845
	72	3.842	3.8993	3.9566	2.3421	2.3669	2.3917	2.9759	3.5036	4.0313
	96	4.3706	5.0935	5.8164	5.0482	5.4892	5.9302	6.5206	6.5971	6.6736
	120	7.6362	8.4964	9.3566	7.3778	8.1007	8.8236	9.4636	10.3022	11.1408
	Fig.5h
		shCtrl			shALKBH5-2			shALKBH5-3			shFTO-1			shFTO-2
	0	18332	20000	21668	18735	20000	21265	18541	20000	21459	18457	20000	21543	19124	20000	20876
	24	28568	30501	32434	16349	17915	19481	10503	12298	14093	17848	19409	20970	15162	16233	17294
	48	122363	124351	126339	10209	12283	14357	13368	15046	16724	20325	22200	24075	10619	12300	13981
	72	217394	262591	307788	14538	38472	62406	27376	29433	31490	48260	50316	52372	25546	27692	29838
	96	485951	529935	573919	63553	65619	67685	121528	125144	128760	80579	82798	85017	171256	173453	175650
	120	763215	834919	906623	33647	94637	155627	304344	308519	312694	139151	142199	145247	274888	352514	430140
	Fig.5i
		shCtrl			shALKBH5-2			shALKBH5-3			shFTO-1			shFTO-2
	0	18219	20000	21781	18142	20000	21858	18956	20000	21044	18846	20000	21154	18643	20000	21357
	24	76146	77624	79102	27728	29703	31678	23966	26139	28312	55388	55842	56296	60583	62178	63773
	48	156683	181386	206089	37147	38812	40477	29980	30495	31010	51710	53861	56012	47183	48713	50243
	72	214855	217030	219205	35479	37624	39769	78573	80396	82219	52309	53861	55413	19985	21782	23579
	96	266066	295842	325618	18360	20594	22828	67952	70099	72246	35037	36832	38627	3083	5149	7215
	120	460597	511683	562769	10490	10693	10896	40663	42376	44089	38393	40396	42399	6914	7129	7344
	Fig.5j
		shCtrl			shALKBH5-2			shALKBH5-3			shFTO-1			shFTO-2
	0	0	0	0	0	0	0	0	0	0	0	0	0	0	0	0
	24	0.2067	0.2095	0.2123	0.211	0.2136	0.2162	0.1947	0.197	0.1993	0.2015	0.2036	0.2057	0.2706	0.2751	0.2796
	48	0.3157	0.3178	0.3199	0.2691	0.2734	0.2777	0.2301	0.2349	0.2397	0.242	0.2438	0.2456	0.3436	0.3473	0.3509
	72	0.9773	0.9834	0.9895	0.3621	0.3941	0.4261	0.4892	0.4935	0.4978	0.3263	0.3325	0.3387	0.686	0.6923	0.6986
	96	1.2636	1.2698	1.276	0.6041	0.6337	0.6633	0.9159	0.9751	1.0343	0.4876	0.5237	0.5598	0.9823	1.0225	1.0627
	120	1.3806	1.384	1.3874	0.7817	0.8308	0.8799	1.0573	1.0893	1.1213	0.6208	0.6888	0.7568	1.1514	1.1899	1.2284
	Fig.5k
		shCtrl			shALKBH5-2			shALKBH5-3			shFTO-1			shFTO-2
	0	0	0	0	0	0	0	0	0	0	0	0	0	0	0	0
	24	0.1826	0.185	0.1874	0.1721	0.1767	0.1813	0.1407	0.1448	0.1489	0.1715	0.1791	0.1867	0.2384	0.2447	0.251
	48	0.2827	0.289	0.2953	0.1966	0.1998	0.203	0.164	0.1684	0.1728	0.186	0.1915	0.197	0.2858	0.2931	0.3004
	72	0.6855	0.7405	0.7955	0.2678	0.2725	0.2772	0.3338	0.3363	0.3388	0.2345	0.2388	0.2431	0.5532	0.5603	0.5674
	96	0.9817	0.987	0.9923	0.265	0.2725	0.28	0.5738	0.5774	0.581	0.3665	0.3717	0.3769	0.6684	0.7169	0.7654
	120	1.0148	1.0491	1.0834	0.2633	0.2695	0.2757	0.6048	0.6141	0.6234	0.4233	0.4309	0.4385	0.7779	0.7872	0.7965
	Fig.5l
		shCTRL			shALKBH5-2			shALKBH5-3			shFTO-1			shFTO-2
	normoxia	0.6842	0.7752	0.8662	0.4705	0.5004	0.6263	0.3993	0.4369	0.5843	0.4059	0.4404	0.5581	0.3755	0.4149	0.5542
	Fig.5m
		shCTRL			shALKBH5-2			shALKBH5-3			shFTO-1			shFTO-2
	hypoxia	0.3725	0.4058	0.4655	0.1328	0.2512	0.2475	0.0847	0.1547	0.1564	0.1891	0.2703	0.2784	0.2232	0.3087	0.3243
	Fig.5s
		shCTRL			shALKBH5-2			shALKBH5-3			shFTO-1			shFTO-2
	normoxia	0.2239	0.2585	0.2556	0.125	0.1485	0.157	0.1038	0.1369	0.1412	0.132	0.1602	0.1686	0.1067	0.1417	0.1424
	Fig.5t
		shCTRL			shALKBH5-2			shALKBH5-3			shFTO-1			shFTO-2
	hypoxia	0.1774	0.1873	0.1869	0.0555	0.0884	0.0922	0.0716	0.0901	0.0905	0.0475	0.0587	0.0582	0.0322	0.0741	0.0677
	Fig.5u
		shCTRL			shALKBH5-2			shALKBH5-3			shFTO-1			shFTO-2
	normoxia	65.6005	55.9129	45.937	26.072	32.2119	20.6779	25.8111	29.05	21.4442	23.1427	24.1896	17.0644	24.0436	25.5452	16.915
	Fig.5v
		shCTRL			shALKBH5-2			shALKBH5-3			shFTO-1			shFTO-2
	hypoxia	33.9208	41.5063	25.573	6.7096	5.221	8.2513	11.7798	8.8649	16.2642	8.8149	5.9323	11.0711	13.1091	10.9927	15.5346

## Sheet: Fig.6
	Fig.6b
		shCTRL			shALKBH5-2			shALKBH5-3
	ALKBH5	1.2807	1.093	0.6263	0.2246	0.1331	0.1194	0.0658	0.0744	0.0572
	CXCL10	0.9497	1.1625	0.8878	1.0882	0.8765	0.7528	0.8726	0.9382	0.843
	Fig.6c
		shCTRL			shALKBH5-2			shALKBH5-3
	ALKBH5	0.9242	1.2423	0.8335	0.4222	0.4185	0.437	0.3577	0.1874	0.0652
	CXCL10	0.9771	1.1342	0.8887	3.7137	3.6497	5.9245	6.3076	6.9166	5.6908
	Fig.6d
		shCTRL			shALKBH5-2			shALKBH5-3
	ALKBH5	1.0238	0.9733	1.003	0.3442	0.2581	0.4402	0.4544	0.1114	0.2922
	CXCL10	1.0315	0.9679	1.0006	0.8823	0.8132	1.0057	0.9565	0.7614	0.8705
	Fig.6e
		shCTRL			shALKBH5-2			shALKBH5-3
	ALKBH5	1.3779	0.6508	0.9713	0.2387	0.3932	0.1052	0.1541	0.126	0.1519
	CXCL10	0.9811	0.8706	1.1483	2.0776	1.6277	2.4219	4.0935	3.8843	4.8358
	Fig.6f
		shCTRL			shFTO-1			shFTO-2
	FTO	1.0142	0.9392	1.0466	0.0685	0.0987	0.2396	0.1335	0.2269	0.0401
	CXCL10	0.9662	0.803	1.2308	0.9403	1.0419	0.9923	0.9226	0.8972	0.948
	Fig.6g
		shCTRL			shFTO-1			shFTO-2
	FTO	1.103	0.9719	0.9251	0.1089	0.0965	0.1457	0.0112	0.0471	0.016
	CXCL10	1.0905	0.9775	0.932	1.5058	1.336	1.8333	1.2943	1.4803	1.6639
	Fig.6h
		shCTRL			shFTO-1			shFTO-2
	FTO	1.0233	1.007	0.9697	0.2317	0.2751	0.2306	0.074	0.1696	0.1059
	CXCL10	1.0521	0.9999	0.9479	1.04538	1.20632	1.0504	1.0165	1.1489	1.2525
	Fig.6i
		shCTRL			shFTO-1			shFTO-2
	FTO	1.1277	0.9729	0.8994	0.2131	0.3293	0.0969	0.2222	0.2812	0.1632
	CXCL10	1.053	1.0059	0.9411	0.6263	0.7204	0.5322	0.3797	0.5103	0.6127
	Fig.6j
		shCTRL			shALKBH5-2			shALKBH5-3			shFTO-1			shFTO-2
	normoxia	18.9893	15.0928	17.1468	16.5353	13.5774	16.1588	23.4519	18.4362	21.6711	24.5124	15.7363	21.4043	19.1821	11.9448	19.0881
	Fig.6k
		shCTRL			shALKBH5-2			shALKBH5-3			shFTO-1			shFTO-2
	hypoxia	11.6684	0.0163	11.7183	86.0548	72.5871	79.6592	215.391	210.255	202.018	40.5609	52.083	29.6979	46.4621	53.7138	40.2517
	Fig.6l
		shCTRL			shALKBH5-2			shALKBH5-3			shFTO-1			shFTO-2
	normoxia	40.689	43.167	32.3304	48.9543	54.5322	51.3438	37.6034	43.3844	46.6388	12.0284	32.4448	23.9167	18.0189	25.8428	27.3247
	Fig.6m
		shCTRL			shALKBH5-2			shALKBH5-3			shFTO-1			shFTO-2
	hypoxia	31.4623	35.1341	37.641	66.9542	66.1217	72.8579	123.216	126.093	148.998	21.1865	23.1642	19.2088	19.4425	27.3573	11.5277
	Fig.6n
		shCtrl			shALKBH5-3
	0	0.9449	1	1.0551	0.9576	1	1.0424
	2	0.4795	0.4831	0.4867	0.4724	0.5	0.5276
	4	0.2963	0.303	0.3097	0.221	0.2246	0.2282
	6	0.0856	0.0932	0.1008	0.0954	0.1441	0.1928
	8	0.1586	0.1632	0.1678	0.1577	0.1631	0.1685
	Fig.6o
		shCtrl			shALKBH5-3
	0	0.9952	1	1.0048	0.9025	1	1.0975
	2	0.3705	0.375	0.3795	0.6959	0.6992	0.7025
	4	0.2818	0.3093	0.3368	0.47	0.4746	0.4792
	6	0.2	0.2034	0.2068	0.3713	0.375	0.3787
	8	0.15	0.1547	0.1594	0.1954	0.2034	0.2114
	Fig.6p
		shCtrl			shALKBH5-3
	0	0.9976	1	1.0024	0.8263	1	1.1737
	2	0.4873	0.5593	0.6313	0.453	0.4555	0.458
	4	0.2013	0.2267	0.2521	0.3961	0.4258	0.4555
	6	0.2453	0.2542	0.2631	0.3575	0.3623	0.3671
	8	0.2133	0.2182	0.2231	0.2198	0.2288	0.2378
	Fig.6q
		shCtrl			shALKBH5-3
	0	0.7098	1	1.2902	0.8856	1	1.1144
	2	0.4699	0.4746	0.4793	0.6688	0.6737	0.6786
	4	0.2728	0.2818	0.2908	0.3899	0.4174	0.4449
	6	0.2589	0.2648	0.2707	0.4115	0.4174	0.4233
	8	0.214	0.2606	0.3072	0.4004	0.4089	0.4174
	Fig.6r
		shCtrl			shFTO-1
	0	0.9449	1	1.0551	0.9193	1	1.0807
	2	0.5559	0.5598	0.5637	0.5493	0.5768	0.6043
	4	0.3507	0.3605	0.3703	0.312	0.3205	0.329
	6	0.1651	0.17	0.1749	0.1529	0.2208	0.2887
	8	0.1392	0.1439	0.1486	0.1112	0.1631	0.2149
	Fig.6s
		shCtrl			shFTO-1
	0	0.9912	1	1.0088	0.9409	1	1.0591
	2	0.2899	0.3558	0.4217	0.3646	0.4305	0.4964
	4	0.2626	0.3093	0.356	0.4123	0.417	0.4217
	6	0.2369	0.2418	0.2467	0.2742	0.2791	0.284
	8	0.1499	0.1547	0.1595	0.2333	0.2418	0.2503
	Fig.6t
		shCtrl			shFTO-1
	0	0.9951	1	1.0049	0.8263	1	1.1737
	2	0.5833	0.6361	0.6889	0.5623	0.5706	0.5789
	4	0.2972	0.3226	0.348	0.3387	0.3875	0.4363
	6	0.2837	0.2926	0.3015	0.319	0.3239	0.3288
	8	0.2143	0.2182	0.2221	0.2191	0.2288	0.2385
	Fig.6u
		shCtrl			shFTO-1
	0	0.7097	1	1.2903	0.8856	1	1.1144
	2	0.3896	0.4362	0.4828	0.4734	0.4818	0.4902
	4	0.3115	0.3202	0.3289	0.1788	0.2447	0.3106
	6	0.2599	0.2648	0.2697	0.1844	0.1871	0.1898
	8	0.2549	0.2606	0.2663	0.1737	0.1786	0.1835

## Sheet: Fig.S3
	Fig.S3a
	Fig.S3b
		Normaxia			Hypoxia
	0	15515	20000	24485	14121	20000	25879
	24	17174	23811	30448	4052	10885	17718
	48	35650	41497	47344	29951	34015	38079
	72	70429	80271	90113	52211	59863	67515
	96	107175	115647	124119	104358	108162	111966
	120	174831	187075	199319	181649	189115	196581
	144	366260	370747	375234	241496	282312	323128
	Fig.S3c
		Ctrl			ALKBH5-OE			FTO-OE
	0	0.9363	1	1.0637	0.9322	1	1.0678	0.9538	1	1.0462
	2	1.383	1.4667	1.5504	1.5213	1.5767	1.6321	1.548	1.5917	1.6354
	4	3.4489	3.5101	3.5713	3.0668	3.3301	3.5934	3.8084	3.9767	4.145
	6	4.3951	4.9701	5.5451	3.6634	4.2551	4.8468	4.4418	4.9068	5.3718
	8	6.8567	7.3084	7.7601	6.0201	6.4451	6.8701	7.3302	7.8835	8.4368
	Fig.S3d
		Ctrl			ALKBH5-OE			FTO-OE
	0	0.9912	1	1.0088	0.9923	1	1.0077	1	1.0105	0.9895
	2	2.0926	2.0974	2.1022	1.5698	1.5796	1.5894	1.5206	1.5384	1.5028
	4	2.7615	2.7692	2.7769	2.7544	2.7593	2.7642	2.4582	2.8059	2.1105
	6	3.4138	3.9011	4.3884	3.6519	3.6567	3.6615	4.4	4.7187	4.0813
	8	6.6234	7.19	7.7566	5.7666	6.4159	7.0652	7.2051	7.7661	6.6441
	Fig.S3e
		shCtrl			shALKBH5-2			shALKBH5-3			shFTO-1			shFTO-2
	0	20000	25472	14528	20000	26960	13040	20000	25678	14322	20000	23806	16194	20000	27506	12494
	24	23403	26828	19978	24114	28887	19341	20566	26142	14990	19858	26861	12855	24822	33561	16083
	48	41843	46289	37397	43261	49546	36976	37589	40815	34363	28369	35428	21310	47517	56565	38469
	72	80142	84904	75380	66667	72250	61084	63830	71898	55762	65248	72871	57625	62411	65678	59144
	96	115602	124444	106760	133333	141978	124688	101419	107017	95821	112057	124112	99902	99290	124112	74468
	120	187233	199290	175176	221275	234750	207800	202835	218439	187231	182977	202127	163827	155318	169502	141134
	144	370921	377395	364447	375176	379649	370703	424820	458153	391487	387941	400998	374884	331450	338235	324665
	Fig.S3f
		shCtrl			shALKBH5-2			shALKBH5-3			shFTO-1			shFTO-2
	0	0	0	0	0	0	0	0	0	0	0	0	0	0	0	0
	24	0.2055	0.2131	0.1979	0.1992	0.203	0.1954	0.2055	0.2153	0.1957	0.2034	0.2083	0.1985	0.2013	0.2061	0.1965
	48	0.2097	0.2172	0.2022	0.2204	0.2288	0.212	0.2288	0.2335	0.2241	0.2373	0.2438	0.2308	0.233	0.2418	0.2242
	72	0.3284	0.3361	0.3207	0.3136	0.3207	0.3065	0.2881	0.294	0.2822	0.2924	0.3012	0.2836	0.3305	0.338	0.323
	96	0.6292	0.6374	0.621	0.589	0.6144	0.5636	0.5233	0.5487	0.4979	0.5	0.5065	0.4935	0.5763	0.5842	0.5684
	120	0.8411	0.8458	0.8364	0.8136	0.8433	0.7839	0.6992	0.7479	0.6505	0.6907	0.7288	0.6526	0.7945	0.8348	0.7542
	144	1.1822	1.2524	1.112	1.0784	1.1081	1.0487	1.0318	1.0763	0.9873	0.9153	0.9534	0.8772	0.9788	0.9821	0.9755
	Fig.S3g
		shCtrl			shALKBH5-2			shALKBH5-3			shFTO-1			shFTO-2
	0	20000	21504	18496	20000	21047	18953	20000	21203	18797	20000	21086	18914	20000	21124	18876
	24	10735	12040	9430	17515	18609	16421	11300	12403	10197	10735	12143	9337	11865	13517	10213
	48	34464	35564	33364	32204	33761	30647	20905	22132	19678	29379	31621	27137	21469	23411	19527
	72	59887	61131	58643	41243	43016	39470	49153	51299	47007	45198	46245	44151	29944	37288	22600
	96	107910	109914	105906	67796	69827	65765	94916	97126	92606	89265	90402	88128	47696	51368	44024
	120	188700	191758	185642	152541	154845	150237	167232	176271	158193	156497	157701	155293	129002	131878	126126
	144	281919	322597	241241	214123	222598	205648	190960	197740	184180	198870	207345	190395	155653	157908	153398
	Fig.S3h
		shCtrl			shALKBH5-2			shALKBH5-3			shFTO-1			shFTO-2
	0	0	0	0	0	0	0	0	0	0	0	0	0	0	0	0
	24	0.1928	0.202	0.1836	0.2076	0.2126	0.2026	0.2013	0.2076	0.195	0.2034	0.2092	0.1976	0.2055	0.215	0.196
	48	0.233	0.2396	0.2264	0.2203	0.2291	0.2115	0.2182	0.227	0.2094	0.2394	0.247	0.2318	0.2394	0.247	0.2318
	72	0.3114	0.3162	0.3066	0.286	0.2907	0.2813	0.2903	0.2944	0.2862	0.2945	0.2978	0.2912	0.3093	0.3142	0.3044
	96	0.5275	0.5363	0.5187	0.464	0.4894	0.4386	0.4682	0.473	0.4634	0.4428	0.4522	0.4334	0.3602	0.3658	0.3546
	120	0.7309	0.7345	0.7273	0.5424	0.545	0.5398	0.5932	0.5989	0.5875	0.6102	0.619	0.6014	0.4089	0.4174	0.4004
	144	1.0657	1.1102	1.0212	0.8771	0.9089	0.8453	0.8009	0.8068	0.795	0.7945	0.7997	0.7893	0.5572	0.5622	0.5522
	Fig.S3i
		shCtrl			shALKBH5-2			shALKBH5-3			shFTO-1			shFTO-2
	normoxia	73.668	88.393	81.2534	70.7974	75.8209	85.4935	78.4352	81.8768	85.0536	74.1986	81.245	78.1031	67.0731	87.0235	73.4505
	hypoxia	59.173	67.2548	74.4188	12.8245	23.2591	30.8488	17.0889	36.5103	30.295	41.0295	56.6824	51.4207	1.8767	14.2023	7.1488
	Fig.S3j
		shCtrl			shALKBH5-2			shALKBH5-3			shFTO-1			shFTO-2
		0.1907	0.2115	0.2074	0.1446	0.1878	0.1863	0.1735	0.2004	0.1991	0.1751	0.192	0.1915	0.1646	0.2014	0.2002
	Fig.S3k
		shCtrl			shALKBH5-2			shALKBH5-3			shFTO-1			shFTO-2
		0.1748	0.2085	0.2071	0.101117	0.131467	0.134315	0.1071	0.1334	0.136	0.119199	0.145558	0.150143	0.1095	0.1376	0.1402
	Fig.S3l
		shCtrl			shALKBH5-2			shALKBH5-3			shFTO-1			shFTO-2
		14.9883	17.8301	16.4191	13.9579	16.1811	15.7874	13.597	15.902	15.5556	13.5561	15.7311	15.4287	13.7948	15.3441	15.1648
	Fig.S3m
		shCtrl			shALKBH5-2			shALKBH5-3			shFTO-1			shFTO-2
		9.0043	9.4534	9.745	2.4275	2.7187	2.3391	3.0397	3.9888	2.9339	3.6891	4.013	3.6983	1.6453	2.2371	1.7029

## Sheet: Fig.S4
	Fig.S4a
		AGS	MKN28
	METTL3	1.338	0.9738
	METTL14	1.0122	0.9384
	ALKBH5	0.9605	1.0264
	FTO	1.0081	1.013
	YTHDF1	1.271	0.4729
	YTHDF2	0.9597	0.9498
	YTHDF3	1.0342	0.89
	YTHDC1	1.0066	0.9426
	YTHDC2	1.0063	0.8989
	HNRNPA2B1	1.0113	0.9566
	HNRNPC	1.338	0.9738
	RALY	1.2871	1.2205
	IGF2BP1	0.9589	0.9463
	IGF2BP2	0.997	1.1316
	IGF2BP3	1.0113	1.2556
	FMR1	1.071	0.7693
	Fig.S4b
		AGS			MKN28
	YTHDF1	0.8789	1.0192	1.1019	0.2183	0.346	0.2568
	Fig.S4e
		shCtrl			shYTHDF1
	YTHDF1	0.9755	1.0648	0.9597	0.0811	0.221	0.0154
	YTHDF2	0.915	1.1943	0.8908	0.3234	0.2972	0.0325
	Fig.S4f
		shCtrl			shYTHDF1
	YTHDF1	0.976883	1.15083	0.87229	0.0122	0.0218	0.0314
	YTHDF2	0.9915	0.9938	1.0147	0.1071	0.1446	0.1821
	Fig.S4g
		shCtrl 20%			shCtrl 1%			shYTHDF1 20%			shYTHDF1 1%			shYTHDF2 20%			shYTHDF2 1%
	WT	0.933851	0.970279	1.09587	2.6906	2.5335	2.8384	0.976963	0.806904	0.998633	0.8983	0.8069	0.8973	1.11656	0.880439	1.1119	2.2527	2.0785	2.2313
	mut	0.916408	0.955683	1.12791	1.3321	0.8074	1.0873	0.9296	0.6934	0.9495	0.880106	0.72358	0.878815	1.0578	0.8792	1.0556	0.948	0.8603	1.0042
	Fig.S4h
		shCtrl 20%			shCtrl 1%			shYTHDF1 20%			shYTHDF1 1%			shYTHDF2 20%			shYTHDF2 1%
	WT	0.912578	0.952291	1.13513	1.6747	1.6591	1.9318	0.7744	0.6771	0.8812	1.32632	1.32318	1.41131	0.9552	0.9375	1.1696	1.8867	1.8954	2.277
	mut	0.9501	0.9858	1.0641	1.0281	0.9828	1.1704	0.833	0.7306	1.0068	0.727026	0.700008	1.09177	0.8848	0.865	1.069	0.9889	1.0188	1.1423
	Fig.S4i
		shCtrl 20%			shCtrl 1%			shYTHDF1 20%			shYTHDF1 1%			shYTHDF2 20%			shYTHDF2 1%
	WT	0.909624	0.955947	1.13443	1.366	1.4132	1.9944	0.7772	0.8697	0.9811	1.0156	1.0462	1.1134	0.8715	0.9655	1.127	1.49687	1.53684	1.84429
	mut	0.9477	0.9894	1.0629	0.8837	0.9619	1.1388	0.8316	0.9274	1.1066	0.797199	0.915821	1.10098	0.8148	0.9367	1.1656	0.964672	1.05877	1.12656
	Fig.S4j
		shCtrl 20%			shCtrl 1%			shYTHDF1 20%			shYTHDF1 1%			shYTHDF2 20%			shYTHDF2 1%
	WT	0.9693	1.0044	1.0264	0.574	0.877	0.7636	0.627269	0.811577	0.795554	0.672613	0.757107	0.76118	0.609381	0.826766	0.839053	1.2054	1.589	1.69
	mut	0.944806	0.99422	1.06097	0.7275	0.9222	0.8427	0.7392	0.8755	0.8573	0.7389	0.8827	0.8972	0.645853	0.834947	0.846	0.761284	0.915691	0.882625
